# Supplementary material for: Molecular Evolution of the Fusion Protein (F) Gene in Human Respirovirus 3
Source: Front Microbiol. 2020 Jan 15;10:3054. doi: 10.3389/fmicb.2019.03054 (PMC6974460; doi:10.3389/fmicb.2019.03054)
Supplement: Supplementary file 1 [file Data_Sheet_1.ZIP]

Archive with 7 entries (7 files):
- Aso_HRV3 F_Revised Supplementary Files/Supplementary File S1.fas
- Aso_HRV3 F_Revised Supplementary Files/Supplementary File S2.xml
- Aso_HRV3 F_Revised Supplementary Files/Supplementary File S3.xml
- Aso_HRV3 F_Revised Supplementary Files/Supplementary File S4.xml
- Aso_HRV3 F_Revised Supplementary Files/Supplementary File S5.xml
- Aso_HRV3 F_Revised Supplementary Files/Supplementary File S6.xml
- Aso_HRV3 F_Revised Supplementary Files/Supplementary File S7.xml
