# Supplementary material for: Molecular Evolution of the Fusion Protein (F) Gene in Human Respirovirus 3
Source: Front Microbiol. 2020 Jan 15;10:3054. doi: 10.3389/fmicb.2019.03054 (PMC6974460; doi:10.3389/fmicb.2019.03054)
Supplement: Supplementary file 1 [file Data_Sheet_1.ZIP › Aso_HRV3 F_Revised Supplementary Files/Supplementary File S1.fas]

>AF178655.1_Bovine_parainfluenza_virus_3_strain_Shipping_Fever_complete_genome_1958
ATGACCATCACAACCATAATCATAGCCATACTACTAATACCCCTATCATTCTGTCAAATAGACATAACAAAACTGCAACGTGTAGGTGTATTAGTCAACAATCCCAAAGGCATGAAAATTTCACAAAATTTTGAAACGAGATACCTGATATTAAGTCTGATACCCAAAATAGAGAATTCACACTCATGTGGGGATCAACAGATAAACCAATACAAGAAGTTATTGGATAGATTGATAATTCCTCTATATGATGGATTAAAATTACAAAAAGATGTAATAGTAGTAAGTCATGAAACCCATAATAATACTAATCTTAGGACAAAACGATTCTTTGGAGAGATAATTGGGACAATTGCGATAGGGATAGCCACCTCAGCGCAAATCACCGCAGCAGTCGCTCTTGTCGAAGCTAAACAGGCAAGGTCAGACATAGAAAAACTCAAAGAAGCTATAAGAGACACAAACAAGGCAGTACAATCGATTCAAAGTTCTGTAGGTAACCTAATTGTTGCAGTTAAATCAGTTCAAGACTATGTCAACAATGAAATTGTACCTTCAATCACAAGATTAGGCTGTGAAGCAGCAGGGTTACAATTGGGAATTGCACTGACACAACATTACTCAGAATTAACAAATATATTTGGTGATAATATAGGAACACTGAAAGAAAAAGGGATAAAATTACAGGGGATAGCATCGTTATATCATACAAACATAACAGAAATATTTACTACTTCAACAGTTGACCAATATGATATTTATGACCTATTATTCACTGAATCAATCAAGATGAGAGTGATAGATGTTGATTTGAGTGATTACTCAATTACTCTTCAAGTTAGACTTCCTTTATTAACTAAACTATCAAATACTCAGATTTATAAAGTAGATTCTATATCATACAACATCCAGGGCAAAGAGTGGTATATTCCTCTTCCCAATCACATCATGACAAAAGGGGCTTTTCTAGGTGGTGCTGATATTAAAGAATGCATAGAGGCATTCAGCAGTTATATATGTCCTTCTGATCCAGGTTATATATTAAATCACGAGATAGAGAATTGTTTATCAGGGAACATAACACAGTGTCCTAAGACTGTTGTTACATCAGATGTGGTACCACGATACGCGTTTGTGAATGGTGGATTAATTGCAAACTGCATAACAACTACATGTACATGCAATGGAATTGACAATAGAATTAATCAATCACCTGATCAAGGAATTAAGATCATAACACATAAAGAATGCCAGGTAATAGGTATAAACGGAATGTTATTCAATACTAATAGAGAAGGGACATTAGCAACTTATACATTTGATGACATTATATTAAATAACTCTGTTGCACTTAATCCAATTGATATATCTATGGAACTTAACAAGGCAAAACTAGAATTAGAAGAATCGAAGGAATGGATAAAGAAATCAAATCAAAAGTTAGATTCCGTTGGAAGTTGGTATCAATCTAGTGCAACAATCACCATAATCATAGTGATGATAATAATTCTATTTATAATCAATATAACAATTATTGTAGTCATAATCAAATTCTATAGAATTAAGGGGGAAAATCAAAACGACAAAAACAGTGAGCCGTATATACTGACAAATAGA
>S82195.1_fusion_protein_human_parainfluenza_virus_3_HPIV3_Wash/47885/57_Genomic_RNA_1850nt_1957
ATGCCAACCTCAATACTGCTAATTATTACAACCATGATTATGGCATCTTTCTGCCAAATAGATATCACAAAACTACAGCATGTAGGTGTATTGGTTAACAGTCCCAAAGGGATGAAGATATCACAAAACTTTGAAACAAGATATCTAATTTTGAGCCTCATACCAAAAATAGAAGATTCTAACTCTTGTGGTGACCAACAGATCAAGCAATACAAGAGGTTATTGGATAGACTGATCATTCCTTTATATGATGGATTAAGATTACAGAAGGATGTGATAGTGTCCAATCAAGAATCCAATGAAAACACTGACCCCAGAACAAAACGATTCTTTGGAGGGGTAATTGGAACTATTGCTCTGGGAGTGGCAACCTCAGCACAAATTACAGCGGCAGTTGCTCTGGTTGAAGCCAAGCAGGCAAGATCAGACATTGAAAAACTCAAGGAAGCAATCAGGGACACAAACAAAGCAGTGCAGTCAGTCCAGAGCTCCATAGGAAATTTGATAGTAGCAATTAAATCGGTCCAGGATTATGTCAACAAAGAAATCGTGCCATCAATTGCGAGATTAGGTTGTGAAGCAGCAGGACTTCAGTTAGGAATTGCATTAACACAGCATTACTCAGAATTAACAAACATATTCGGTGATAACATAGGATCGTTACAAGAAAAAGGGATAAAATTACAAGGTATAGCATCATTATACCGCACAAATATCACAGAGATATTCACAACATCAACAGTTGATAAATATGATATTTATGATCTATTATTTACAGAATCAATAAAGGTGAGAGTTATAGATGTTGACTTGAATGATTACTCAATCACCCTCCAAGTCAGACTCCCTTTATTAACTAGACTGCTGAACACCCAGATTTACAAAGTAGATTCCATATCATACAACATCCAAAACAGAGAATGGTATATCCCTCTTCCCAGCCACATCATGACAAAAGGGGCATTTCTAGGTGGAGCAGATGTCAAAGAATGTATAGAAGCATTCAGCAGTTATATATGCCCTTCTGATCCAGGATTTGTACTAAACCATGAAATGGAGAGCTGTTTATCAGGAAACATATCCCAATGTCCAAGAACCGTGGTCACATCAGACATTGTTCCAAGATATGCATTTGTCAATGGAGGAGTGGTTGCAAATTGTATAACAACCACATGTACATGCAACGGTATCGGCAATAGAATCAATCAACCACCTGATCAAGGAGTAAAAATTATAACACATAAAGAATGTAATACAATAGGTATCAACGGAATGCTGTTCAATACAAATAAAGAAGGAACTCTTGCATTTTACACACCAAATGATATAACATTAAACAATTCTGTTGCACTTGATCCAATTGACATATCAATCGAGCTCAATAAGGCCAAATCAGATCTAGAAGAGTCAAAAGAATGGATAAGAAGGTCAAATCAAAAACTAGATTCCATTGGAAATTGGCATCAATCTAGCACCACAATCATAATTGTTTTGATAATGATAATTATATTGTTTATAATTAATGTAACGATAATTATAATTGCAGTTAAGTATTACAGAATTCAAAAGAGAAATCGAGTGGATCAAAATGATAAACCATATGTATTAACAAACAAA
>KY369872.1_Human_respirovirus_3_strain_SC9791_complete_genome_2016
ATGCTAATTTCAATATTGTTAATTATCACAACCATGATCATGGCATCACATTGCCAATTAGACATCACAAAACTACAGCATGTAGGTGTATTGGTCAACAGTCCCAAGGGTATGAAGATATCACAAAATTTCGAAACAAGATATCTAATTTTGAGTCTCATACCAAAAATAGAGGATTCTAACTCTTGTGGTGACCAGCAGATCAAGCAATACAAGAGGTTATTGGATAGACTGATTATTCCTTTATATGATGGACTAAAATTACAGAAGGATGTGATAGTGACTAATCAAGAATCCAATGAAAACACTGATCCCAGAACAGAACGATTCTTTGGAGGGGTAATTGGAACTATTGCTCTAGGAGTAGCAACCTCAGCACAAATTACAGCAGCAGTTGCTCTGGTTGAAGCCAAGCAGGCAAGATCAGACATTGAAAAACTCAAGGAAGCGGTCAAGGACACAAACAAAGCAGTGCAGTCAGTTCAGAGCTCCGTAGGAAACTTGATAGTAGCAATTAAATCAGTCCAGGATTATGTCAACAAAGAAATCGTGCCATCGATTGCGAGACTAGGTTGTGAAGCAGCAGGACTTCAGCTAGGAATTGCATTAACACAGCATTACTCAGAATTAACAAACATATTCGGTGATAACATAGGATCGTTACAAGAAAAAGGAATAAAATTACAAGGTATAGCATCATTATACCGCACAAATATCACAGAAATATTCACAACATCAACAGTTGATAAATATGATATTTATGATCTATTATTTACAGAATCAATAAAGGTGAGAGTTATAGATGTTGATTTGAATGATTACTCAATCACCCTCCAAGTCAGACTCCCTCTATTAACCAGATTGCTGAACACTCAAATCTATAAGGTAGATTCCATATCATATAATATCCAAAACAGAGAATGGTATATCCCTCTTCCCAGCCATATCATGACGAAAGGGGCATTTCTAGGTGGAGCAGATGTCAAAGAATGCATAGAAGCATTCAGCAGTTATATATGCCCCTCTGATCCAGGATTTGTACTAAACCATGAAATGGAGAGCTGTCTATCAGGAAACATATCCCAATGTCCAAGAACCACAGTCACATCAGACATAGTTCCAAGGTATGCATTTGTCAATGGAGGAGTGGTTGCGAATTGTATAACAACCACATGTACATGCAATGGTATCGGTAATAGAATCAACCAACCACCTGATCAAGGGGTTAAAATTATAACGCATAAAGAATGTAATACAATAGGTATCAACGGAATGCTGTTCAATACAAACAAAGAAGGAACCCTTGCATTCTACACACCAGATGACATAACATTAAACAATTCTGTTGCACTTGATCCAATTGACATATCAATCGAGCTCAACAAGGCCAAATCAGATCTAGAGGAATCAAAGGAATGGATAAGAAGGTCAAATCAAAAGCTAGATTCTATTGGAAGTTGGCATCAATCTAGCACGACAATCATAATTATTTTGATAATGATGATTATATTGTTTATAATTAATATAACAATAATTACAATTGCAATTAAGTACTACAGAATTCAAAAGAGAAATCAAGTGGATCAAAATGATAAGCCATATGTATTAACAAACAAA
>KY234287.1_Human_respirovirus_3_strain_HPIV3/China/BCH01/2016_complete_genome_2016
ATGCTAATTTCAATATTGTCAATTATTACAACCATGATCATGGCATCACACTGCCAAATAGACATCACAAAACTACAGCATGTAGGTGTATTGGTCAACAGTCCCAAAGGGATGAAGATATCACAAAATTTCGAAACGAGATATCTAATCTTGAGTCTCATACCAAAAATAGAAGATTCTAACTCTTGTGGTGACCAACAGATCAAGCAATACAAGAGATTATTGGATAGACTGATCATTCCTTTATATGATGGACTAAGATTACAGAAGGATGTGATAGTGACTAATCAAGAATCCAATGAAAACACTGATCCCAGAACAGAACGATTCTTTGGAGGGGTAATTGGAACCATTGCTTTAGGAGTAGCAACCTCAGCACAAATTACAGCAGCAGTTGCTCTGGTTGAAGCCAAGCAGGCAAGATCAGACATTGGAAAACTCAAGGAAGCAATCAGGGACACAAACAAAGCAGTGCAGTCAGTTCAGAGCTCTATAGGAAATTTGATAGTAGCAATTAAATCAGTCCAGGATTATGTCAACAAAGAAATCGTGCCATCGATTGCGAGACTAGGTTGTGAAGCGGCAGGACTTCAGTTAGGGATTGCATTAACACAGCATTACTCAGAATTAACAAACATATTTGGTGATAACATAGGATCGTTACAAGAAAAAGGAATAAAATTACAAGGTATAGCATCATTATACCGCACAAATATCACAGAAATATTTACAACATCAACAGTTGATAAATATGATATTTATGATCTATTATTTACAGAATCAATAAAGGTGAGAGTTATAGATGTTGATTTGAATGATTACTCAATAACCCTCCAAGTCAGACTCCCTTTATTAACCAGACTGCTGAACACTCAAATCTACAAAGTAGATTCCATATCATATAATATCCAAAATAGAGAATGGTATATCCCTCTTCCCAGCCATATCATGACGAAAGGGGCATTTCTAGGTGGAGCAGATGTCAAAGAATGCATAGAAGCATTCAGCAGTTATATATGCCCTTCTGATCCAGGATTTGTACTAAACCATGAAATGGAGAGCTGTCTATCAGGAAACATATCCCAATGTCCAAGAACCACAGTCACATCAGACATAGTTCCCAGGTATGCATTTGTCAATGGAGGAGTGGTTGCGAATTGTATAACAACTACATGTACATGCAATGGTATCGGCAATAGAATCAACCAACCACCTGATCAAGGAGTCAAAATTATTACACATAAAGAATGTAATACAATAGGTATCAACGGAATGCTATTCAACACAAACAAAGAAGGAACTCTTGCATTCTACACACCAGACGACATAACATTAAACAATTCTGTTGCACTTGATCCAATTGACATATCAATCGAGCTCAACAGGGCCAAATCAGATCTAGAGGAATCAAAAGAATGGATAAGAAGGTCAAATCAAAAGCTAGACTCCATTGGAAGTTGGCATCAATCCAGCACTACAATCATAGTTATTTTGATAATGATGATTATATTGTTTATAATTAATATAACAATAATTACAATTGCAATTAAGTATTACAGAATTCAAAAGAGAAATCGAGTGGATCAAAATGATAAGCCATATGTATTAACAAATAAA
>FJ455842.2_Human_parainfluenza_virus_3_strain_LZ22_complete_genome_2003
ATGCTAATTTCAATATTGTCAATTATTACAACCATGATCATGGCATCACACTGCCAAATAGACATCACAAAACTACAGCATGTAGGTGTATTGGTCAATAGTCCCAAAGGGATGAAGATATCACAAAACTTCGAAACAAGATATCTAATCTTGAGTCTCATACCAAAAATAGAAGATTCTAACTCTTGTGGTGACCAACAGATCAAGCAATACAAGAGGTTATTGGATAGACTGATCATTCCCCTATATGATGGACTAAGATTACAGAAGAATGTGATAGTGACTAATCAAGAATCCAATGAAAACACTGATCCCAGAACAGAACGATTCTTTGGAGGGGTAATTGGAACTATTGCTCTAGGAGTAGCAACCTCAGCACAAATTACAGCAGCAGTTGCTCTGGTTGAAGCCAAGCAGGCAAGATCAGACATTGAAAAACTCAAGGAAGCAATCAGGGACACAAACAAAGCAGTGCAGTCAGTTCAGAGCTCTATAGGAAATTTGATAGTAGCAATTAAATCAGTCCAGGATTATGTCAACAAAGAAATCGTGCCATCGATTGCGAGACTAGGTTGTGAAGCAGCAGGACTTCAGTTAGGGATTGCATTAACACAGCATTATTCAGAATTAACAAACATATTTGGTGATAACATAGGATCGTTACAAGAAAAAGGAATAAAATTACAAGGTATAGCATCATTATACCGCACAAATATCACAGAAATATTCACAACATCAACAGTTGATAAATATGATATTTATGATCTATTATTTACAGAATCAATAAAGGTGAGAGTTATAGATGTTGATTTGAATGATTACTCAATCACCCTCCAAGTCAGACTCCCTTTATTAACCAGACTGCTGAACACCCAAATCTACAAAGTAGATTCCATATCATATAATATCCAAAATAGAGAATGGTATATCCCTCTTCCCAGCCATATCATGACGAAAGGGGCATTTCTAGGTGGAGCAGATGTCAAAGAATGCATAGAAGCATTTAGCAGTTATATATGCCCTTCTGATCCAGGATTTGTACTAAACCATGAAATGGAGAGCTGTCTATCAGGAAACATATCCCAATGTCCAAGAACCACAGTCACATCAGACATAGTTCCAAGGTATGCATTTGTCAATGGAGGAGTGGTTGCGAATTGTATAACAACTACATGTACATGCAATGGTATCGGTAATAGAATCAACCAACCACCTGATCAAGGAGTCAAAATTATAACACACAAAGAATGTAATACAATAGGTATTAACGGAATGCTGTTCAACACAAACAAAGAAGGAACTCTTGCATTCTACACACCAGACGACATAACATTAAACAATTCTGTTGCACTTGATCCAATTGACATATCAATCGAGCTCAACAAGGCCAAATCAGATTTAGAGGAATCAAAAGAATGGATAAGAAGGTCAAATCAAAAGCTAGATTCTATTGGAAGTTGGCATCAATCTAGCACTACAATCATAATTATCTTGATAATGATGATTATATTGTTTATAATTAATATAACAATAATTACAATTGCAATTAAGTATTACAGAATTCAAAAGAGAAATCGAGTGGATCAAAATGATAAGCCATATGTATTAACAAACAAA
>KY369866.1_Human_respirovirus_3_strain_SC876_complete_genome_2016
ATGCTAATTTCAATATTGTTAATTATCACAACCATGATCATGGCATCACATTGCCAAATAGACATCACAAAACTACAGCATGTAGGTGTATTGGTCAACAGTCCTAAGGGTATGAAGATATCACAAAATTTCGAAACAAGATATCTAATTTTGAGTCTCATACCAAAAATAGAGGATTCTAACTCTTGTGGTGACCAGCAGATCAAGCAATACAAGAAGTTATTGGATAGACTGATTATTCCTTTATATGATGGACTAAAATTACAGAAGGATGTGATAGTGACTAATCAAGAATCCAATGAAAACACTGATCCCAGAACAGAACGATTCTTTGGAGGGGTAATTGGAACTATTGCTCTAGGAGTAGCAACCTCAGCACAAATTACAGCAGCAGTTGCTCTGGTTGAAGCCAAGCAGGCAAGATCAGACATTGAAAAACTCAAAGAAGCGATCAAGGACACAAACAAAGCAGTGCAGTCAGTTCAGAGCTCCGTAGGAAACTTGATAGTAGCAATTAAATCAGTCCAGGATTATGTCAACAAAGAAATCGTGCCATCGATTGCGAGACTAGGTTGTGAAGCAGCAGGACTTCAGCTAGGTATTGCATTAACACAGCATTACTCAGAATTAACAAACATATTCGGTGATAACATAGGATCGTTACAAGAAAAAGGAATAAAATTACAAGGTATAGCATCATTATACCGCACAAATATCACAGAAATATTCACAACATCAACAGTTGATAAATATGATATTTATGATCTATTATTTACAGAATCAATAAAGGTGAGAGTTATAGATGTTGATTTGAATGATTACTCAATCACCCTCCAAGTCAGACTCCCTCTATTAACCAGATTGCTGAACACTCAAATCTATAAGGTAGATTCCATATCATATAATATCCAAAACAGAGAATGGTATATCCCTCTTCCCAGCCATATCATGACGAAAGGGGCATTTCTAGGTGGAGCAGATGTCAAAGAATGCATAGAAGCATTCAGCAGTTATATATGCCCCTCTGATCCAGGATTTGTACTAAACCATGAAATGGAGAGCTGTCTATCAGGAAACATATCCCAATGTCCAAGAACCACAGTCACATCAGACATAGTTCCAAGGTATGCATTTGTCAATGGAGGAGTGGTTGCGAATTGTATAACAACCACATGTACATGCAATAGTATCGGTAATAGAATCAACCAACCACCTGATCAAGGGGTTAAAATTATAACGCATAAAGAATGTAATACAATAGGTATCAACGGAATGCTGTTCAATACAAACAAAGAAGGAACCCTTGCATTCTACACACCAGATGACATAACATTAAACAATTCTGTTGCACTTGATCCAATTGACATATCAATCGAGCTCAACAAGGCCAAATCAGATCTAGAGGAATCAAAAGAATGGATAAGAAGGTCAAATCAAAAGCTAGATTCTATTGGAAGTTGGCATCAATCTAGCACGACAATCATAATTATTTTGATAATGATGATTATATTGTTTATAATTAATATAACAATAATTACAATTGCAATTAAGTACTACAGAATTCAAAAGAGAAATCGAGTGGATCAAAATGATAAGCCATATGTATTAACAAACAAA
>MH411617.1_Human_respirovirus_3_isolate_PIV3-15462_complete_genome_2017
ATGCTAATTTCAATATTGTCAATTATTACAACCATGATCATGGCATCACACTGCCAAATAGACATCACAAAACTACAGCATGTAGGTGTATTGGTCAACAGTCCCAAAGGGATGAAGATATCACAAAACTTCGAAACAAGATATCTAATCTTGAGTCTCATACCAAAAATAGAAGATTCCAACTCTTGTGGTGACCAACAGATCAAGCAATACAAGAGGTTATTGGACAGACTGATCATTCCCCTATATGATGGACTAAGATTACAGAAGGATGTGATAGTGACTAATCAAGAATCCAATGAAAACACTGATCCCAGAACAGAACGATTCTTTGGAGGGGTAATTGGAACTATTGCTCTAGGAGTAGCAACCTCAGCACAAATTACAGCAGCAGTTGCTCTGGTTGAAGCCAAGCAGGCAAGATCAGACATTGAAAAACTCAAGGAAGCAATCAGGGACACAAACAAAGCAGTGCAGTCAGTTCAGAGCTCCGTAGGAAATTTGATAGTAGCAATTAAATCAGTCCAGGATTATGTCAACAAAGAAATTGTGCCATCGATTGCGAGACTAGGTTGTGAAGCAGCAGGACTCCAGTTAGGGATTGCATTAACACAGCATTACTCAGAATTAACAAACATATTTGGTGATAACATAGGATCGTTACAAGAAAAAGGAATAAAATTGCAAGGTATAGCATCATTATACCGCACAAATATCACAGAAATATTCACAACATCAACAGTTGATAAATATGATATTTATGATCTATTATTTACAGAATCAATAAAGGTGAGAGTTATAGATGTTGATTTGAATGATTACTCAATCACCCTCCAAGTCAGACTCCCTTTATTAACCAGACTGCTGAACACTCAAATCTACAAAGTAGATTCTATATCATATAATATCCAGAATAGAGAATGGTATATCCCTCTTCCAAGCCATATTATGACAAAAGGGGCATTTCTAGGTGGAGCAGATGTCAAAGAATGCATAGAAGCATTCAGCAGTTATATATGCCCTTCTGATCCAGGATTTGTACTAAACCATGAAATGGAGAGCTGTCTATCAGGAAACATATCCCAATGCCCAAGAACCACAGTCACATCAGACATAGTTCCAAGGTATGCATTTGTCAATGGAGGAGTGGTTGCGAATTGCATAACAACTACATGTACATGCAATGGTATCGGTAATAGAATCAACCAACCACCTGATCAAGGAGTCAAAATTATAACACATAAAGAATGTAATACAATAGGTATTAACGGAATGCTGTTCAACACAAACAAAGAAGGAACTCTTGCATTCTACACACCAGACGATATAACATTAAACAATTCTGTTGCGCTTGATCCAATTGACATATCAATCGAGCTCAACAGGGCCAAATCAGATCTAGAGGAATCAAAAGAATGGATAAGAAGGTCGAATCAAAAGCTAGATTCTATTGGAAGTTGGCATCAATCTAGCACTACAATCATAATTATCCTGATAATGATGATCATATTGTTTATAATTAATATAACGATAATTACAATTGCAATTAAGTATTACAGAATTCAAAAGAGAAATCGAGTGGATCAAAATGATAAGCCATATGTATTAACAAACAAA
>MK167032.1_Human_respirovirus_3_strain_7A5_complete_genome_2007
ATGCTAGCTTCAACATTGTTAATTATTACAACCATGATTATGGCATCACACTGCCAAATAGACATCACAAAACTACAGCATGTAGGTGTATTGGTCAACAGTCCCAAAGGGATGAAGATATCACAAAACTTTGAAACAAGATACCTAATTTTGAGTCTCATACCAAAAATAGAAGATTCTAACTCTTGTGGTGACCAACAGATCAAGCAATACAAGAGACTATTGGATAGACTGATCATTCCTTTATATGATGGACTAAGATTACAGAAAGATGTGATAGTGACTAATCAAGAATCCAATGAAAACACTGATCCCAGAACAGAACGATTCTTTGGAGGGGTAATTGGAACTATTGCTCTGGGAGTAGCAACATCAGCACAAATTACAGCAGCAGTTGCTCTGGTTGAAGCCAAGCAGGCAAGATCGGACATTGAAAAACTCAAAGAAGCAATCAGGGACACAAATAAAGCAGTGCAGTCGGTTCAGAGCTCTGTAGGAAATTTGATAGTAGCAATTAAATCGGTCCAGGATTATGTCAACAACGAAATCGTGCCATCAATTACGAGACTAGGTTGTGAAGCAGCAGGACTTCAGTTAGGAATTGCATTAACACAGCATTACTCAGAATTAACAAACATATTTGGTGATAACATAGGATCGTTACAAGAAAAAGGAATAAAATTACAAGGTATAGCATCGTTATACCGCACAAATATCACAGAAATATTCACAACATCAACAGTTGATAAATATGATATTTATGATCTATTATTTACAGAATCAATAAAGGTGAGAGTTATAGATGTTGATTTGAATGATTACTCAATCACTCTCCAAGTCAGACTCCCTTTATTAACTAGACTACTGAACACTCAAATCTACAAAGTAGACTCCATATCATATAATATCCAAAACAGAGAATGGTATATCCCCCTTCCCAGCCATATCATGACGAAAGGGGCATTTCTAGGTGGAGCAGATGTCAAAGAATGCATAGAAGCATTCAGCAGTTATATATGCCCTTCTGATCCAGGATTTGTACTAAACCATGAAATGGAGAGCTGTTTATCAGGAAATATATCTCAATGTCCAAGAACCACAGTCACATCAGACATAGTTCCAAGGTATGCATTTGTCAATGGAGGAGTGGTTGCGAATTGTATAACAACCACATGTACGTGCAATGGTATCGGCAACAGAATCAACCAACCACCTGATCAAGGAGTAAAAATTATAACACATAAAGAATGTAATACAATAGGTATCAACGGAATGCTATTCAACACAAACAAAGAAGGAACTCTTGCATTCTACACACCAGATGACATAACACTAAACAATTCTGTTGCTCTTGATCCAATTGACATATCAATCGAGCTCAACAAGGCCAAATCAGATCTAGAGGAATCAAAAGAATGGATAAGAAGGTCAAATCAAAAGCTAGATTCTATTGGAAGTTGGCATCAATCCAGCACTACAATTATAGTTATTTTGATAATGATGATTATATTGTTTATAATTAATGTAACGATAATTACAATTGCAATTAAGTATTACAGAATTCAAAAGAGAAATCGAATGGATCAAAATGAAAAGCCATATGTATTAACAAACAAA
>MF034895.1_Human_respirovirus_3_isolate_hPIV3/USA/ACRI_108/2016_partial_genome_2016
ATGCCAATTCCAATACTGTTAATTATTACAACAATGATCATGGCATCACACTGCCAAATAGACATCACAAAACTACAGCATGTAGGTGTATTGGTCAACAGTCCTAAAGGGATGAAGATATCACAAAACTTCGAAACAAGATATCTAATCCTGAGTCTCATACCAAAAATAGAAGATTCTAACTCTTGTGGTGACCAACAGATCAAGCAATACAAGAGGTTATTGGATAGACTGATCATTCCCTTATATGATGGACTAAGATTACAGAAGGATGTGATAGTGACTAATCAAGAATCCAATGAAAACACTGATCCCAGAACAGAACGATTCTTTGGAGGGGTAATTGGAACTATTGCTCTAGGAGTAGCAACCTCGGCACAAATTACAGCAGCAGTTGCTCTGGTTGAAGCCAAGCAGGCAAGATCAGACATTGAAAAACTCAAGGAAGCAATCAGGGACACAAATAAAGCAGTGCAGTCAGTTCAAAGCTCTGTAGGAAATTTGATAGTAGCAATTAAATCAGTCCAGGATTATGTCAACAAAGAAATCGTGCCATCGATTGCGAGACTAGGTTGTGAAGCAGCAGGACTTCAGTTAGGGATTGCATTAACACAGCATTACTCAGAATTAACAAATATATTTGGTGATAACATAGGATCGTTACAAGAAAAAGGGATAAAATTACAAGGTATAGCATCATTATACCGCACAAATATCACAGAAATATTCACAACATCAACAGTTGACAAATATGATATTTATGATCTATTATTTACAGAATCAATAAAGGTGAGAGTTATAGATGTTGATTTGAATGATTATTCAATAACCCTCCAAGTCAGACTCCCTTTATTGACCAGACTGCTGAACACTCAAATCTACAAAGTAGATTCCATATCATACAATATCCAAAATAGAGAATGGTATATCCCTCTTCCCAGCCATATCATGACGAAAGGGGCATTTCTAGGTGGAGCAGATGTCAAAGAATGCATAGAAGCATTCAGCAGTTATATATGCCCTTCTGATCCAGGATTTGTACTAAACCATGAAATGGAGAGCTGTCTATCAGGAAACATATCCCAATGTCCAAGAACCACAGTCACATCAGACATAGTTCCTAGGTATGCATTTGTCAATGGAGGAGTGGTTGCGAATTGTATAACAACTACATGTACATGCAATGGTATCGGTAATAGAATCAACCAACCACCTGATCAAGGAGTCAAAATTATAACACATAAAGAATGTAATACAATAGGTATCAACGGAATGCTATTCAACACAAACAAAGAAGGAACTCTTGCATTCTACACACCAGACGACATAACGTTAAACAATTCTGTTGCACTTGATCCGATTGACATATCAATCGAGCTCAACAAGGCCAAATCAGATCTAGAGGAGTCAAAAGAATGGATAAGAAGGTCAAATCAAAAGCTAGATTCTATTGGAAGTTGGCATCAATCTAGCACTACAATCATAGTTATTTTGATAATGATGATTATATTGTTTATAATTAATATAACAATAATTACAATTGCAATTAAGTATTACAGAATTCAAAAGAGAAATCGAGTGGATCAGAATGATAAGCCATATGTATTAACAAACAAA
>MF554734.1_Human_respirovirus_3_strain_2B5_complete_genome_2009
ATGCTAATTTCAATATTGTTAATTATCACAACCATGGTCATGGCATCACATTGCCAAATAGACATCACAAAACTACAGCATGTAGGTGTATTGGTCAACAGTCCCAAAGGTATGAAGATATCACAAAATTTCGAAACAAGATATCTAATTTTGAGTCTCATACCAAAAATAGAAGATTCTAACTCTTGTGGTGACCAACAGATCAAGCAATACAAGAGGTTATTGGATAGACTGATTATTCCTTTATATGATGGACTAAAATTACAGAAGGATGTGATAGTGACTAATCAAGAATCCAATGAAAACACTGATCCCAGAACAGAACGATTCTTTGGAGGGGTAATTGGAACTATTGCTTTAGGAGTAGCAACCTCAGCACAAATTACAGCAGCAGTTGCTCTGGTTGAAGCCAAGCAGGCAAGATCAGACATTGAAAAACTCAAGGAAGCAATCAGGGACACAAACAAAGCAGTGCAGTCAGTTCAGAGCTCCGTAGGAAACTTGATAGTAGCAATTAAATCAGTTCAGGATTATGTCAACAAAGAAATCGTGCCATCGATTGCGAGACTAGGTTGTGAAGCAGCAGGACTTCAGCTAGGAATTGCATTAACACAGCATTACTCAGAATTAACAAACATATTCGGTGATAACATAGGATCGTTACAAGAAAAAGGAATAAAATTACAAGGTATAGCATCATTATACCGCACAAATATCACAGAAATATTCACAACATCAACAGTTGATAAATATGATATTTATGATCTATTATTTACAGAATCAATAAAGGTGAGAGTTATAGATGTTGATTTGAATGATTACTCAATCACCCTCCAAGTCAGACTCCCTCTATTAACCAGATTGCTGAACACTCAAATCTACAAGGTAGATTCCATATCATATAATATCCAAAACAGAGAATGGTATATCCCTCTTCCCAGCCATATCATGACGAAAGGGGCATTTCTAGGTGGAGCAGATGTCAAAGAATGCATAGAAGCATTCAGCAGTTATATATGCCCCTCTGATCCAGGATTTGTACTAAACCATGAAATGGAGAGCTGTCTATCAGGAAACATATCCCAATGTCCAAGAACCACAGTCACATCAGACATAGTTCCAAGGTATGCATTTGTCAATGGAGGAGTGGTTGCGAATTGTATAACAACCACATGTACATGCAATGGTATCGGTAATAGAATCAACCAACCACCTGATCAAGGAGTTAAAATTATAACACATAAAGAATGTAATACAATAGGTATCAACGGAATGCTGTTCAATACAAACAAAGAAGGAACCCTTGCATTCTACACACCAGATGACATAACATTAAACAATTCTGTTGCACTTGATCCAATTGACATATCAATCGAGCTCAACAAGGCCAAATCAGATCTAGAGGAATCAAAAGAATGGATAAGAAGGTCAAATCAAAAGCTAGATTCTATTGGAAGTTGGCATCAATCTAGCACTACAATCATAATTATTTTGATAATGATGATTATATTGTTTATAATTAATATAACAATAATTACAATTGCAATTAAGTATTACAGAATTCAAAAGAGAAATCGAGTGGATCAAAATGATAAGCCATATGTATTAACAAACAAA
>MF034894.1_Human_respirovirus_3_isolate_hPIV3/USA/ACRI_106/2016_partial_genome_2016
ATGCCAATTTCAATACTGTTAATTATTACAACCATGATCATGGCATCACACTGCCAAATAGACATCACAAAACTACAGCATGTAGGTGTATTGGTCAACAGTCCTAAAGGGATGAAGATATCACAAAACTTCGAAACAAGATATCTAATCCTGAGTCTCATACCAAAAATAGAAGATTCCAATTCTTGTGGTGACCAACAGATCAAGCAATACAAGAGGTTATTGGATAGACTGATCATTCCTTTATATGATGGACTAAGATTACAGAAGGATGTGATAGTGACTAATCAAGAATCCAATGAAAACACTGATCCCAGAACAGAACGATTCTTTGGAGGGGTAATTGGAACTATTGCTCTAGGAGTAGCAACCTCAGCACAAATTACAGCAGCAGTTGCTCTGGTTGAAGCCAAGCAGGCGAGATCAGACATTGAAAAACTCAAAGAAGCAATCAGGGACACAAATAAAGCAGTGCAGTCAGTTCAAAGCTCTGTAGGAAATTTGATAGTAGCAATTAAATCAGTCCAGGATTATGTCAACAAAGAAATCGTGCCATCGATTGCGAGACTAGGTTGTGAAGCAGCAGGACTTCAGTTAGGGATTGCATTAACACAGCATTACTCAGAATTAACAAATATATTTGGTGATAACATAGGATCGTTACAAGAAAAAGGAATAAAATTACAAGGTATAGCATCATTATACCGCACAAATATCACAGAAATATTCACAACATCAACAGTTGACAAATATGATATTTATGATCTATTATTTACAGAATCAATAAAGGTGAGAGTTATAGATGTTGATTTGAATGATTACTCAATAACCCTCCAAGTCAGACTCCCTTTATTGACCAGACTGCTGAACACTCAAATCTACAAAGTAGATTCCATATCATACAATATCCAAAATAGAGAATGGTATATCCCTCTTCCCAGCCATATCATGACGAAAGGGGCATTTCTAGGTGGAGCAGATGTCAAAGAATGCATAGAAGCATTCAGCAGTTATATATGCCCTTCTGATCCAGGATTTGTACTAAACCATGAAATGGAGAGCTGTCTATCAGGAAACATATCCCAATGTCCAAGAACCACAGTCACATCAGACATAGTTCCTAGGTATGCATTTGTCAATGGAGGAGTGGTTGCGAATTGTATAACAACTACATGTACATGCAATGGTATCGGTAATAGAATCAACCAACCACCTGATCAAGGAGTCAAAATTATAACACATAAAGAATGTAATACAATAGGTATCAACGGAATGCTATTCAACACAAACAAAAAAGGAACTCTTGCATTCTACATACCAGACGACATAACATTAAACAATTCTGTTGCACTTGATCCGATTGACATATCAATCGAGCTCAACAAGGCCAAATCAGATCTAGAGGAATCAAAAGAATGGATAAGAAGGTCAAATCAAAAGCTAGATTCTATTGGAAGTTGGCATCAATCTAGCACTACAATCATAGTTATTTTGATAATGATGATTATATTGTTTATAATTAATATAACAATAATTACAATTGCAATTAAGTATTACAGAATTCAAAAGAGAAATCGAGTGGATCAAAATGATAAGCCATATGTATTAACAAACAAA
>KY973598.1_Human_respirovirus_3_strain_10E5_complete_genome_2010
ATGCCAATTTCAATACTGTTAATTATTACAACCATGATCATGGCATCACACTGCCAAATAGACATCACAAAACTACAGCATGTAGGTGTATTGGTCAACAGTCCTAAAGGGATGAAGATATCACAAAACTTCGAAACAAGATATCTAATCCTGAGTCTCATACCAAAAATAGAAGATTCTAACTCTTGTGGTGACCAACAGATCAAGCAATACAAGAGGTTATTGGATAGACTGATCATTCCTTTATATGATGGACTAAGATTACAGAAGGATGTGATAGTGACTAATCAAGAATCCAATGAAAACACTGATCCCAGAACAGAACGATTCTTTGGAGGGGTAATTGGAACTATTGCTCTAGGAGTAGCAACCTCAGCACAAATTACAGCAGCAGTTGCTCTGGTTGAAGCCAAGCAGGCAAGATCAGACATTGAAAAACTCAAGGAAGCAATCAGGGACACAAATAAAGCAGTGCAGTCAGTTCAAAGCTCTGTAGGAAATTTGATAGTAGCAATTAAATCAGTCCAGGATTATGTCAACAAAGAAATCGTGCCATCGATTGCGAGACTAGGTTGTGAAGCAGCAGGACTTCAGTTAGGGATTGCATTAACACAGCATTACTCAGAATTAACAAATATATTTGGTGATAACATAGGATCGTTACAAGAAAAAGGAATAAAATTACAAGGTATAGCATCATTATACCGCACAAATATCACAGAAATATTCACAACATCAACAGTTGACAAATATGATATTTATGATCTATTATTTACAGAATCAATAAAGGTGAGAGTTATAGATGTTGATTTGAATGATTACTCAATAACCCTCCAAGTCAGACTCCCTTTATTGACCAGACTGCTGAACACTCAAATCTACAAAGTAGATTCCATATCATACAATATCCAAAATAGAGAATGGTATATCCCTCTTCCCAGCCATATCATGACGAAAGGGGCATTTCTAGGTGGAGCAGATGTCAAAGAATGCATAGAAGCATTCAGCAGTTATATATGCCCTTCTGATCCAGGATTTGTACTAAACCATGAAATGGAGAGCTGTCTATCAGGAAACATATCCCAATGTCCAAGAACCACAGTCACATCAGACATAGTTCCTAGGTATGCATTTGTCAATGGAGGAGTGGTTGCGAATTGTATAACAACTACATGTACATGCAATGGTATCGGTAATAGAATCAACCAACCACCTGATCAAGGAGTCAAAATTATAACACATAAAGAATGTAATACAATAGGTATCAACGGAATGCTATTCAACACAAACAAAGAAGGAACTCTTGCATTCTACACACCAGACGACATAACATTAAACAATTCTGTTGCACTTGATCCGATTGACATATCAATCGAGCTCAACAAGGCCAAATCAGATCTAGAGGAATCAAAAGAATGGATAAGAAGGTCAAATCAAAAGCTAGATTCTATTGGAAGTTGGCATCAATCTAGCACTACAATCATAGTTATTTTGATAATGATGATTATATTGTTTATAATTAATATAACAATAATTACAATTGCAATTAAGTATTACAGAATTCAAAAGAGAAATCGAGTGGATCAAAATGATAAGCCATATGTATTAACAAACAAA
>MF987836.1_Human_respirovirus_3_isolate_STA762_complete_genome_2010
ATGTTAATTTCAATATTGTCAATTATTACAACCATGATCATGGCATCACACTGCCAAATAGACATTACAAAACTACAGCATGTAGGTGTATTGGTCAACAGTCCCAAAGGGATGAAGATATCACAAAACTTCGAAACAAGATATCTAATCTTGAGTCTCATACCAAAAATAGAAGATTCTAACTCTTGTGGTGACCAACAGATCAAGCAATACAAGAGGTTATTGGATAGACTGATCATTCCTTTATATGATGGACTAAGATTACAGAAGGATGTGATAGTGACTAATCAAGAATCCAATGAAAACACTGATCCTAGAACAGAACGATTCTTTGGAGGGGTAATTGGAACTATTGCTCTAGGAGTAGCAACCTCAGCACAAATTACAGCAGCAGTTGCTCTGGTTGAAGCCAAGCAGGCAAGATCAGACATTGAAAAACTCAAGGAAGCAATCAGGGACACAAACAAAGCAGTGCAGTCAGTTCAGAGCTCCATAGGAAATTTGATAGTAGCAATTAAATCAGTCCAGGATTATGTCAACAAAGAAATCGTGCCATCGATTGCGAGACTAGGTTGTGAAGCAGCAGGACTTCAGTTAGGGATTGCATTAACACAGCATTACTCAGAATTAACAAACATATTTGGTGATAACATAGGATCGTTACAAGAAAAAGGAATAAAATTACAAGGTATAGCATCATTATACCGCACAAATATCACAGAAATATTCACAACATCAACAGTTGATAAATATGATATTTATGATCTATTATTTACAGAATCAATAAAAGTGAGAGTTATAGATGTTGATTTGAATGATTACTCAATCACCCTCCAAGTCAGACTCCCTTTATTAACCAGACTGCTAAACACTCAAATCTACAAAGTAGATTCCATATCATATAATATCCAAAATAGAGAATGGTATATCCCTCTTCCCAGCCATATCATGACGAAAGGGGCATTTCTAGGTGGAGCAGATGTCAAAGAATGCATAGAAGCATTCAGCAGTTATATATGCCCTTCTGATCCAGGATTTGTACTAAACCATGAAATGGAGAGCTGTCTATCAGGAAACATATCCCAATGTCCAAGAACCACAGTCACATCAGACATAGTTCCAAGGTATGCATTTGTCAATGGAGGAGTGGTTGCGAATTGTATAACAACTACATGTACATGCAATGGTATCGGTAATAGAATCAACCAACCACCTGATCAAGGAGTCAAAATTATAACACATAAAGAATGCAATACAATAGGCATTAACGGAATGCTGTTCAACACAAACAAAGAAGGAACTCTTGCATTCTACACACCAGACGATATAACATTAAACAATTCTGTTGCACTTGATCCAATTGACATATCAATCGAGCTCAACAAGGCCAAATCAGATCTAGAGGAATCAAAAGAATGGATAAGAAGATCAAATCAAAAGCTAGATTCTATTGGAAGTTGGCATCAATCTAGCACTACAATCATAGTTATTTTGATAATGATGATTATATTGTTTATAATTAATATAACAATAATTACGATTGCAATTAAGTATTACAGAATTCAAAAGAGAAATCGAGTGGATCAAAATGATAAGCCATATGTATTAACAAATAAA
>KY933414.1_Human_respirovirus_3_strain_5201_complete_genome_2015
ATGCTAATTTCAATATTGTTAATTATCACAACCATGATCATGGCATCACATTGCCAAATAGACATCACAAAACTACAGCATGTAGGTGTATTGGTCAACAGTCCTAAGGGTATGAAGATATCACAAAATTTCGAAACAAGATATCTAATTTTGAGTCTCATACCAAAAATAGAGGATTCTAACTCTTGTGGTGACCAGCAGATCAAGCAATACAAGAGGTTATTGGATAGACTGATTATTCCTTTATATGATGGACTAAAATTACAGAAGGATGTGATAGTGACTAATCAAGAATCCAATGAAAACACTGATCCCAGAACAGAACGATTCTTTGGAGGGGTAATTGGAACTATTGCTCTAGGAGTAGCAACCTCAGCACAAATTACAGCAGCAGTTGCTCTGGTTGAAGCCAAGCAGGCAAGATCAGACATTGAAAAACTCAAGGAAGCGATCAAGGACACAAACAAAGCAGTGCAGTCAGTTCAGAGCTCCGTAGGAAACTTGATAGTAGCAATTAAATCAGTCCAGGATTATGTCAACAAAGAAATCGTGCCATCGATTGCGAGACTAGGTTGTGAAGCAGCAGGACTTCAGCTAGGAATTGCATTAACACAGCATTACTCAGAATTAACAAACATATTCGGTGATAACATAGGATCGTTACAAGAAAAAGGAATAAAATTACAAGGTATAGCATCATTATACCGCACAAATATCACAGAAATATTCACAACATCAACAGTTGATAAATATGATATTTATGATCTATTATTTACAGAATCAATAAAGGTGAGGGTTATAGATGTTGATTTGAATGATTACTCAATCACCCTCCAAGTCAGACTCCCTCTATTAACCAGATTGCTGAACACTCAAATCTATAAGGTAGATTCCATATCATATAATATCCAAAACAGAGAATGGTATATCCCTCTTCCCAGCCATATCATGACGAAAGGGGCATTTCTAGGTGGAGCAGATGTCAAAGAATGCATAGAAGCATTCAGCAGTTATATATGCCCCTCTGATCCAGGATTTGTACTAAACCATGAAATGGAGAGCTGTCTATCAGGAAACATATCCCAATGTCCAAGAACCACAGTCACATCAGACATAGTTCCAAGGTATGCATTTGTCAATGGAGGAGTGGTTGCGAATTGTATAACAACCACATGTACATGCAATGGTATCGGTAATAGAATCAACCAACCACCTGATCAAGGGGTTAAAATTATAACGCATAAAGAATGTAATACAATAGGTATCAACGGAATGCTGTTCAATACAAACAAAGAAGGAACCCTTGCATTCTACACACCAGATGACATAACATTAAACAATTCTGTTGCACTTGATCCAATTGACATATCAATCGAGCTCAACAAGGCCAAATCAGATCTAGAGGAATCAAAAGAATGGATAAGAAGGTCAAATCAAAAACTAGATTCTATTGGAAGTTGGCATCAATCTAGCACGACAATCATAATTATCTTGATAATGATGATTATATTGTTTATAATTAATATAACAATAATTACAATTGCAATTAAGTACTACAGAATTCAAAAGAGAAATCGAGTGGATCAAAATGATAAGCCATATGTATTAACAAACAAA
>MF034889.1_Human_respirovirus_3_isolate_hPIV3/USA/UAMS_034/2016_partial_genome_2016
ATGCCAATTTCAATACTGTTAATTATTACAACCATGATCATGGCATCACACTGCCAAATAGACATCACAAAACTACAGCATGTAGGTGTATTGGTCAACAGTCCCAAAGGGATGAAGATATCACAAAACTTCGAAACAAGATATCTAATCCTGAGTCTCATACCAAAAATAGAAGATTCTAACTCTTGTGGTGACCAACAGATCAAGCAATACAAGAGGTTATTGGATAGACTGATCATTCCTTTATATGATGGACTAAGATTACAGAAGGATGTGATAGTGACTAATCAAGAATCCAATGAAAACACTGATCCCAGAACAGAACGATTCTTTGGAGGGGTAATTGGAACTATTGCTCTAGGAGTAGCAACCTCAGCACAAATTACAGCAGCAGTTGCTCTGGTTGAAGCCAAGCAGGCAAGATCAGACATTGAAAAACTCAAGGAAGCAATCAGGGACACAAATAAAGCAGTGCAGTCAGTTCAGAGCTCTGTAGGAAATTTGATAGTAGCAATTAAATCAGTCCAGGATTATGTCAACAAAGAAATCGTGCCATCGATTGCGAGACTAGGTTGTGAAGCAGCAGGACTTCAGTTAGGGATTGCATTAACACAGCATTACTCAGAATTAACAAATATATTTGGTGATAACATAGGATCGTTACAAGAAAAAGGAATAAAATTACAAGGTATAGCATCATTATACCGCACAAATATCACAGAAATATTCACAACATCAACAGTTGACAAATATGATATTTATGATCTATTATTTACAGAATCAATAAAGGTGAGAGTTATAGATGTTGATTTGAATGATTACTCAATAACCCTCCAAGTCAGACTCCCTTTATTGACCAGACTGCTGAACACTCAAATCTACAAAGTAGATTCCATATCATACAATATCCAAAATAGAGAATGGTATATCCCTCTTCCCAGCCATATCATGACGAAAGGGGCATTTCTAGGTGGAGCAGATGTCAAAGAATGCATAGAAGCATTCAGCAGTTATATATGCCCTTCTGATCCAGGATTTGTACTAAACCATGAAATGGAGAGCTGTCTATCAGGAAACATATCCCAATGTCCAAGAACCACAGTCACATCAGACATAGTTCCTAGGTATGCATTTGTCAATGGAGGAGTGGTTGCGAATTGTATAACAACTACATGTACATGCAATGGTATCGGTAATAGAATCAACCAACCACCTGATCAAGGAGTCAAAATTATAACACATAAAGAATGTAATACAATAGGTATCAACGGAATGCTATTCAACACAAACAAAGAAGGAACTCTTGCATTCTACACACCAGACGACATAACATTAAACAATTCTGTTGCACTTGATCCGATTGACATATCAATCGAACTCAACAAGGCCAAATCAGATCTAGAGGAATCAAAAGAATGGATAAGAAGGTCAAATCAAAAGCTAGATTCTATTGGAAGTTGGCATCAATCTAGCACTACAATCATAGTTATTTTGATAATGATGATTATATTGTTTATAATTAATATAACAATAATTACAATTGCAATTAAGTATTACAGAATTCAAAAGAGAAATCGAGTGGATCAAAATGATAAGCCATATGTATTAACAAACAAA
>KX574711.1_Human_respirovirus_3_strain_SCH-13_complete_genome_2016
ATGACAACCTCAATACTACTAATTATTACAACCATGATCATGGCATCTTTCTGCCAAATAGATATCACAAAACTACAGAATGTAGGTGTATTGGTCAACAGTCCCAAAGGGATGAAGATATCACAAAACTTTGAAACAAGATATCTGATTTTGAGCCTCATACCAAAAATAGAAGACTCTAACTCTTGTGGTGACCAGCAGATCAAGCAATACAAGAAGCTATTGGATAGACTGATCATCCCTTTATATGATGGATTAAGATTACAGAAAGATGTGATAGTAACCAATCAAGAATCCAATGAAAACACTGATCCTAGAACAGAACGGTTCTTTGGAGGAGTAATTGGAACTATTGCTCTGGGAGTTGCAACCTCAGCACAAATTACAGCGGCAGTTGCTTTGGTCGAAGCCAAGCAGGCAAGATCAGACATCGAAAAACTCAAAGAAGCAATTCGGGACACAAACAAAGCAGTGCAGTCAGTTCAGAGCTCCATAGGAAATCTAATAGTAGCAATTAAATCAGTTCAGGATTATGTTAACAAAGAAATCGTGCCATCGATTGCGAGGCTAGGTTGTGAAGCAGCAGGACTTCAATTAGGAATTGCATTAACCCAACATTACTCAGAATTAACAAACATATTTGGTGATAACATAGGATCGTTACAAGAAAAAGGAATAAAATTACAAGGTATAGCATCATTATACCGCACAAATATCACAGAAATATTTACAACATCAACAGTTGATAAATATGATATTTATGATCTGCTATTTACAGAATCAATAAAAGTGAGAGTTATAGATGTTGACTTGAATGATTACTCAATCACTCTCCAAGTCAGACTCCCTTTATTAACTAGGCTGCTGAACACTCAGATCTACAAAGTAGATTCCATATCATATAACATCCAAAACAGAGAATGGTATATCCCTCTTCCCAGCCACATCATGACGAAAGGGGCATTTCTAGGTGGAGCAGATGTCAAAGAATGTATAGAAGCATTCAGCAGCTACATATGCCCTTCTGATCCAGGATTTGTATTAAACCATGAAATAGAGAGCTGCTTATCAGGAAACATATCTCAATGTCCAAGAACCACAGTTACATCAGACATTGTTCCAAGATATGCATTTGTTAATGGAGGAGTGGTCGCGAACTGTATAACAACCACTTGTACATGCAATGGAATCGGTAATAGAATCAATCAACCACCTGATCAAGGAATAAAAATTATAACACATAAAGAATGTAGTACAATAGGTATCAACGGAATGCTGTTCAATACAAATAAAGAAGGAACTCTTGCATTCTACACACCAAATGATATAACACTAAACAATTCTGTTGCACTTGATCCAATTGACATATCAATTGAGCTTAACAAAGCCAAGTCAGATCTGGAAGAATCAAAAGAATGGATAAGAAGGTCAAATCAAAAACTAGATTCCATTGGAAATTGGCATCAATCTAGCACTACAATCATAATTATTTTGATAATGATCATTATATTATTTATAATTAATGTAACGATAATTACAATTGCAATTAAGTATTACAGAATTCAAAAGAGAAATCGAGTAGATCAAAATGACAAGCCGTATGTACTGACAAATAAA
>KY933416.1_Human_respirovirus_3_strain_5329_complete_genome_2015
ATGCCAATTTCAATACTGTTAATTATTACAACCATGATCATGGCATCACACTGCCAAATAGACATCACAAAACTACAGCATGTAGGTGTATTGGTCAACAGTCCTAAAGGGATGAAGATATCACAAAACTTCGAAACAAGATATCTAATCCTGAGTCTCATACCAAAAATAGAAGATTCTAACTCTTGTGGTGACCAACAGATCAAGCAATACAAGAGGTTATTGGATAGACTGATCATCCCTTTATATGATGGACTAAGATTACAGAAGGATGTGATAGTGACTAATCAAGAATCCAATGAAAACACTGATCCCAGAACAGAACGATTCTTTGGAGGGGTAATTGGAACTATTGCTCTAGGAGTAGCAACCTCAGCACAAATTACAGCAGCAGTTGCTCTGGTTGAAGCCAAGCAGGCAAGATCAGACATTGAAAAACTCAAGGAAGCAATCAGGGACACAAATAAAGCAGTGCAGTCAGTTCAAAGCTCTGTAGGAAATTTGATAGTAGCAATTAAATCAGTCCAGGATTATGTCAACAAAGAAATCGTGCCATCGATTGCGAGACTAGGTTGTGAAGCAGCAGGACTTCAGTTAGGGATTGCATTAACACAGCATTACTCAGAATTAACAAATATATTTGGTGATAACATAGGATCGTTACAAGAAAAAGGAATAAAATTACAAGGTATAGCATCATTATACCGCACAAATATCACGGAAATATTCACAACATCAACAGTTGACAAATATGATATTTATGATCTATTATTTACAGAATCAATAAAGGTGAGAGTTATAGATGTTGATTTGAATGATTACTCAATAACCCTCCAAGTCAGACTCCCTTTATTGACCAGACTGCTGAACACTCAAATCTACAAAGTAGATTCCATATCATACAATATCCAAAATAGGGAATGGTATATCCCTCTTCCCAGCCATATCATGACGAAAGGGGCATTTCTAGGTGGAGCAGATGTCAAAGAATGCATAGAAGCATTCAGCAGTTATATATGCCCCTCTGATCCAGGATTTGTGCTAAACCATGAAATGGAGAGCTGTCTATCAGGAAACATATCCCAATGTCCAAGAACCACAGTCACATCAGACATAGTTCCTAGGTATGCATTTGTCAATGGAGGAGTGGTTGCGAATTGTATAACAACTACATGTACATGCAATGGTATCGGTAATAGAATCAACCAACCACCTGATCAAGGAGTCAAAATTATAACACATAAAGAATGTAATACAATAGGTATCAACGGAATGCTATTCAACACAAACAAAGAAGGAACTCTTGCATTCTACACACCAGACGACATAACATTAAACAATTCTGTTGCACTTGATCCGATTGACATATCAATCGAGCTCAACAAGGCCAAATCAGATCTAGAGGAATCAAAAGAATGGATAAGAAGGTCAAATCGAAAGCTAGACTCTATTGGAAGTTGGCATCAATCTAGCACTACAATCATAGTTATTTTGATAATGATGATTATATTGTTTATAATTAATATAACAATAATTACAATTGCAATTAAGTATTACAGAATTCAAAAGAGAAATCGAGTGGATCAAAATGATAAGCCATATGTATTAACAAACAAA
>MF554723.1_Human_respirovirus_3_strain_2O8_complete_genome_2009
ATGCTAATTTCAATATTGTTAATTATTACAACCATGATCATGGCATCACACTGCCAAATAGACATCACAAAACTACAGCATGTAGGTGTATTGGTCAACAGTCCCAAAGGGATGAAGATATCACAAAACTTCGAAACAAGATATCTAATCCTGAGTCTCATACCAAAAATAGAAGATTCTAACTCTTGTGGTGACCAACAGATCAAGCAATACAAGAGGTTATTGGACAGACTGATCATTCCTTTATATGATGGACTAAGATTACAGAAGGATGTGATAGTGACTAATCAAGAATCCAATGAAAACACTGATCCCAGAACAGAACGATTCTTTGGAGGGGTAATTGGAACTATTGCTCTAGGAGTAGCAACCTCAGCACAAATTACAGCAGCAGTTGCTCTGGTTGAAGCCAAGCAGGCAAGATCAGACATTGAAAAACTCAAGGAAGCAATCAGGGACACAAATAAAGCAGTGCAGTCAGTTCAGAGCTCTGTAGGAAATTTGATAGTAGCAATTAAATCAGTCCAGGATTATGTCAACAAAGAAATCGTGCCATCGATTGCGAGACTAGGTTGTGAAGCAGCAGGACTTCAGTTAGGGATTGCATTAACACAGCATTACTCAGAATTAACAAATATATTTGGTGATAACATAGGATCGTTACAAGAAAAAGGAATAAAATTACAAGGTATAGCATCATTATACCGCACAAATATCACAGAAATATTCACAACATCAACAGTTGACAAATATGATATTTATGATCTATTATTTACAGAATCAATAAAGGTGAGAGTTATAGATGTTGATTTGAATGATTACTCAATAACCCTCCAAGTCAGACTCCCTTTATTGACCAGACTGCTGAACACTCAAATCTACAAAGTAGATTCCATATCATATAATATCCAAAATAGAGAATGGTATATCCCTCTTCCCAGCCATATCATGACGAAAGGGGCATTTCTAGGTGGAGCAGATGTCAAAGAATGCATAGAAGCATTCAGCAGTTATATATGCCCTTCTGATCCAGGATTTGTACTAAACCATGAAATGGAGAGTTGTCTATCAGGAAACATATCCCAATGTCCAAGAACCACAGTCACATCAGACATAGTTCCTAGGTATGCATTTGTCAATGGAGGAGTGGTTGCGAATTGTATAACAACTACATGTACATGCAATGGTATCGGTAATAGAATCAACCAGCCACCTGATCAAGGAGTCAAAATTATAACACATAAAGAATGTAATACAATAGGTATCAACGGAATGCTATTCAACACAAACAAAGAAGGAACTCTTGCATTCTACACACCAGACGACATAACATTAAACAACTCTGTTGCACTTGATCCAATTGACATATCAATCGAGCTCAACAAGGCCAAATCAGATCTAGAGGAGTCAAAAGAATGGATAAGAAGGTCAAATCAAAAGCTAGATTCTATTGGAAGTTGGCATCAATCTAGCACTACAATCATAGTTATTTTGATAATGATGATTATATTGTTTATAATTAATATAACAATAATTACAATTGCAATTAAGTATTACAGAATTCAAAAGAGAAATCGAGTGGATCAAAATGATAAGCCGTATGTATTAACAAACAAA
>KY779608.1_Human_respirovirus_3_strain_4407_complete_genome_2015
ATGCCAATTCCAATACTGTTAATTATTACAACCATGATCATGGCATCACACTGCCAAATAGACATCACAAAACTACAGCATGTAGGTGTATTGGTCAACAGTCCTAAAGGGATGAAGATATCACAAAACTTCGAAACAAGATATCTAATCCTGAGTCTCATACCAAAAATAGAAGATTCTAACTCTTGTGGTGACCAACAGATCAAGCAATACAAGAGGTTATTGGATAGACTGATCATTCCCTTATATGATGGACTAAGATTACAGAAGGATGTGATAGTGACTAATCAAGAATCCAATGAAAACACTGATCCCAGAACAGAACGATTCTTTGGAGGGGTAATTGGAACTATTGCTCTAGGAGTAGCAACCTCGGCACAAATTACAGCAGCAGTTGCTCTGGTTGAAGCCAAGCAGGCAAGATCAGACATTGAAAAACTCAAGGAAGCAATCAGGGACACAAATAAAGCAGTGCAGTCAGTTCAAAGCTCTGTAGGAAATTTGATAGTAGCAATTAAATCAGTCCAGGATTATGTCAACAAAGAAATCGTGCCATCGATTGCGAGACTAGGTTGTGAAGCAGCAGGACTTCAGTTAGGGATTGCATTAACACAGCATTACTCAGAATTAACAAATATATTTGGTGATAACATAGGATCGTTACAAGAAAAAGGGATAAAATTACAAGGTATAGCATCATTATACCGCACAAATATCACAGAAATATTCACAACATCAACAGTTGACAAATATGATATTTATGATCTATTATTTACAGAATCAATAAAGGTGAGAGTTATAGATGTTGATTTGAATGATTACTCAATAACCCTCCAAGTCAGACTCCCTTTATTGACCAGACTGCTGAACACTCAAATCTACAAAGTAGATTCCATATCATACAATATCCAAAATAGAGAATGGTATATCCCTCTTCCCAGCCATATCATGACGAAAGGGGCATTTCTAGGTGGAGCAGATGTCAAAGAATGCATAGAAGCATTCAGCAGTTATATATGCCCTTCTGATCCAGGATTTGTACTAAACCATGAAATGGAGAGCTGTCTATCAGGAAACATATCCCAATGTCCAAGAACCACAGTCACATCAGACATAGTTCCTAGGTATGCATTTGTCAATGGAGGAGTGGTTGCGAATTGTATAACAACTACATGTACATGCAATGGTATCGGTAATAGAATCAACCAACCACCTGATCAAGGAGTCAAAATTATAACACATAAAGAATGTAATACAATAGGTATCAACGGAATGCTATTCAACACAAACAAAGAAGGAACTCTTGCATTCTACACACCAGACGACATAACATTAAACAATTCTGTTGCACTTGATCCGATTGACATATCAATCGAGCTCAACAAGGCCAAATCAGATCTAGAGGAGTCAAAAGAATGGATAAGAAGGTCAAATCAAAAGCTAGATTCTATTGGAAGTTGGCATCAATCTAGCACTACAATCATAGTTATTTTGATAATGATGATTATATTGTTTATAATTAATATAACAATAATTACAATTGCAATTAAGTATTACAGAATTCAAAAGAGAAATCGAGTGGATCAAAATGATAAGCCATATGTATTAACAAACAAA
>MF554733.1_Human_respirovirus_3_strain_2B6_complete_genome_2009
ATGCTAGCTTCAACATTGTTAATTATTACAACCATGATTATGGCATCACACTGCCAAATAGACATCACAAAACTACAGCATGTAGGCGTATTGGTCAACAGTCCCAAAGGGATGAAGATATCACAAAACTTCGAAACAAGATACCTAATTTTGAGTCTCATACCAAAAATAGAAGATTCTAACTCTTGTGGTGACCAACAGATCAAGCAATACAAGAGACTATTGGATAGACTGATCATTCCTTTATATGATGGACTAAGATTACAGAAAGATGTGATAGTGACTAATCAAGAATCCAATGAAAACACTGATCCCAGAACAGAACGATTCTTTGGAGGGGTAATTGGAACTATTGCTCTGGGAGTAGCAACATCAGCACAAATTACAGCAGCAGTTGCTCTGGTTGAAGCCAAGCAGGCAAGATCGGACATTGAAAAACTCAAAGAAGCAATCAGGGACACAAATAAAGCAGTGCAGTCGGTTCAGAGCTCTGTAGGAAATTTGATAGTAGCAATTAAATCGGTCCAGGATTATGTCAACAACGAAATCGTGCCATCAATTACGAGACTAGGTTGTGAAGCAGCAGGACTTCAGTTAGGAATTGCATTAACACAGCATTACTCAGAATTAACAAATATATTTGGTGATAACATAGGATCGTTACAAGAAAAAGGAATAAAATTACAAGGTATAGCATCGTTATACCGCACAAATATCACAGAAATATTCACAACATCAACAGTTGATAAATATGATATTTATGATCTATTATTTACAGAATCAATAAAGGTGAGAGTCATAGATGTTGATTTGAATGATTACTCAATCACTCTCCAAGTCAGACTCCCTTTATTAACTAGACTACTGAACACTCAAATCTACAAAGTAGACTCCATATCATACAATATCCAAAACAGAGAATGGTATATCCCCCTTCCCAGCCATATCATGACGAAAGGGGCATTTCTAGGTGGAGCAGATGTCAAAGAATGCATAGAAGCATTCAGCAGTTATATATGCCCTTCTGATCCAGGATTTGTACTAAACCATGAAATGGAGAGCTGTTTATCAGGAAACATATCTCAATGTCCAAGAACCACAGTCACATCAGACATAGTTCCAAGGTATGCATTTGTCAATGGAGGAGTGGTTGCGAATTGTATAACAACCACATGTACGTGCAATGGTATCGGCAACAGAATCAACCAACCACCTGATCAAGGAGTAAAAATTATAACACATAAAGAATGTAATACAATAGGTATCAACGGAATGCTATTCAACACAAACAAAGAAGGAACTCTTGCATTCTACACACCAGATGACATAACACTAAACAATTCTGTTGCTCTTGATCCAATTGACATATCAATCGAGCTCAACAAGGCCAAATCAGATCTAGAGGAATCAAAAGAATGGATAAGAAGGTCAAATCAAAAGCTAGATTCTATTGGAAGTTGGCATCAATCCAGCACTACAATTATAGTTATTTTGATAATGATGATTATATTGTTTATAATTAATGTAACGATAATTACAATTGCAATTAAGTATTACAGAATTCAAAAGAGAAATCGAATGGATCAAAATGAAAAGCCATATGTATTAACAAACAAA
>KX574706.1_Human_respirovirus_3_strain_SCH-7_complete_genome_2016
ATGCCAATTTCAATACTGTTAATTATTACAACCATGATCATGGCATCACACTGCCAAATAGACATCACGAAACTACAGCATGTAGGTGTATTGGTCAACAGTCCCAAAGGGATGAAGATATCACAAAACTTCGAAACAAGATATCTAATCCTGAGTCTCATACCAAAAATAGAAGATTCTAACTCTTGTGGTGACCAACAGATCAAGCAATACAAGAGGTTATTGGATAGACTGATCATTCCTTTATATGATGGACTAAGATTACAGAAAGATGTGATAGTGACTAATCAAGAATCCAATGAAAACACTGATCCCAGAACAGGACGATTCTTTGGAGGGGTAATTGGAACTATTGCTCTAGGAGTAGCAACCTCAGCACAAATTACAGCAGCAGTTGCTCTGGTTGAAGCCAAGCAGGCAAGATCAGACATTGAAAAACTCAAGGAAGCAATCAGGGACACAAATAAAGCAGTGCAGTCAGTTCAGAGCTCTGTAGGAAATTTGATAGTAGCAATTAAATCAGTTCAGGATTATGTCAACAAAGAAATCGTGCCATCGATTGCAAGACTAGGTTGTGAAGCAGCAGGACTTCAGTTAGGGATTGCATTAACACAGCATTACTCAGAATTAACAAATATATTTGGTGATAACATAGGATCGTTACAAGAAAAAGGAATAAAATTACAAGGTATAGCATCATTATACCGCACAAATATCACAGAAATATTCACAACATCAACAGTTGACAAATATGATATTTATGATCTATTATTTACAGAATCAATAAAGGTGAGAGTTATAGATGTTGATTTGAATGATTACTCAATAACCCTCCAAGTCAGACTCCCTTTATTGACCAGACTGCTGAACACTCAAATCTACAAAGTAGATTCCATATCATACAATATCCAAAATAGAGAATGGTATATCCCTCTTCCCAGCCATATCATGACGAAAGGGGCATTTCTAGGTGGAGCAGATGTCAAAGAATGCATAGAAGCATTCAGCAGTTATATATGCCCTTCTGATCCAGGATTTGTACTAAACCATGAAATGGAGAGTTGTCTATCAGGAAACATATCCCAATGTCCAAGAACCACAGTCACATCAGACATAGTTCCTAGGTATGCATTTGTCAATGGAGGAGTGGTTGCGAATTGTATAACAACTACATGTACATGCAATGGTATCGGCAATAGAATCAACCAACCACCTGATCAAGGAGTCAAAATTATAACACATAAAGAATGTAATACAATAGGTATCAACGGAATGCTATTCAACACAAACAAAGAAGGAACTCTTGCATTCTACACACCAGACGACATAACATTAAACAATTCTGTTGCACTTGATCCGATTGACATATCAATCGAGCTCAACAAGGCCAAATCAGATCTCGAGGAATCAAAAGAATGGATAAGAAGGTCAAATCAAAAGCTAGATTCTATTGGGAGTTGGCATCAATCTAGCACTACAATCATAGTTATTTTGATAATGATGATTATATTGTTTATAATTAATATAACAATAATTACAATTGCAATTAAGTATTACAGAATTCAAAAGAGAAATCGAGTGGATCAAAATGATAAGCCATATGTATTAACAAACAAA
>KY933417.1_Human_respirovirus_3_strain_5367_complete_genome_2015
ATGCCAATTTCAATACTGTTAATTATTACAACCATGATCATGGCATCACACTGCCAAATAGACATCACAAAACTACAGCATGTAGGTGTATTGGTCAACAGTCCTAAAGGGATGAAGATATCACAAAACTTCGAAACAAGATATCTAATCCTGAGTCTCATACCAAAAATAGAAGATTCTAACTCTTGTGGTGACCAACAGATCAAGCAATACAAGAGGTTATTGGATAGACTGATCATCCCTTTATATGATGGACTAAGATTACAGAAGGATGTGATAGTGACTAATCAAGAATCCAATGAAAACACTGATCCCAGAACAGAACGATTCTTTGGAGGGGTAATTGGAACTATTGCTCTAGGAGTAGCAACCTCAGCACAAATTACAGCAGCAGTTGCTCTGGTTGAAGCCAAGCAGGCAAGATCAGACATTGAAAAACTCAAGGAAGCAATCAGGGACACAAATAAAGCAGTGCAGTCAGTTCAAAGCTCTGTAGGAAATTTGATAGTAGCAATTAAATCAGTCCAGGATTATGTCAACAAAGAAATCGTGCCATCGATTGCGAGACTAGGTTGTGAAGCAGCAGGACTTCAGTTAGGGATTGCATTAACACAGCATTACTCAGAATTAACAAATATATTTGGTGATAACATAGGATCGTTACAAGAAAAAGGAATAAAATTACAAGGTATAGCATCATTATACCGCACAAATATCACGGAAATATTCACAACATCAACAGTTGACAAATATGATATTTATGATCTATTATTTACAGAATCAATAAAGGTGAGAGTTATAGATGTTGATTTGAATGATTACTCAATAACCCTCCAAGTCAGACTCCCTTTATTGACCAGACTGCTGAACACTCAAATCTACAAAGTAGATTCCATATCATACAATATCCAAAATAGGGAATGGTATATCCCTCTTCCCAGCCATATCATGACGAAAGGGGCATTTCTAGGTGGAGCAGATGTCAAAGAATGCATAGAAGCATTCAGCAGTTATATATGCCCCTCTGATCCAGGATTTGTGCTAAACCATGAAATGGAGAGCTGTCTATCAGGAAACATATCCCAATGTCCAAGAACCACAGTCACATCAGACATAGTTCCTAGGTATGCATTTGTCAATGGAGGAGTGGTTGCGAATTGTATAACAACTACATGTACATGCAATGGTATCGGTAATAGAATCAACCAACCACCTGATCAAGGAGTCAAAATTATAACACATAAAGAATGTAATACAATAGGTATCAACGGAATGCTATTCAACACAAACAAAGAAGGAACTCTTGCATTCTACACACCAGACGACATAACATTAAACAATTCTGTTGCACTTGATCCGATTGACATATCAATCGAGCTCAACAAGGCCAAATCAGATCTAGAGGAATCAAAAGAATGGATAAGAAGGTCAAATCGAAAGCTAGACTCTATTGGAAGTTGGCATCAATCTAGCACTACAATCATAGTTATTTTGATAATGATGATTATATTGTTTATAATTAATATAACAATAATTACAATTGCAATTAAGTATTACAGAATTCAAAAGAGAAATCGAGTGGATCAAAATGATAAGCCATATGTATTAACAAACAAA
>KY933415.1_Human_respirovirus_3_strain_5255_complete_genome_2015
ATGCTAATTTCAATATTGTTAATTATCACAACCATGATCATGGCATCACATTGCCAAATAGACATCACAAAACTACAGCATGTAGGTGTATTGGTCAACAGTCCTAAGGGTATGAAGATATCACAAAATTTCGAAACAAGATATCTAATTTTGAGTCTCATACCAAAAATAGAGGATTCTAACTCTTGTGGTGACCAGCAGATCAAGCAATACAAGAGGTTATTGGATAGACTGATTATTCCTTTATATGATGGACTAAAATTACAGAAGGATGTGATAGTGACTAATCAAGAATCCAATGAAAACACTGATCCCAGAACAGAACGATTCTTTGGAGGGGTAATTGGAACTATTGCTCTAGGAGTAGCAACCTCAGCACAAATTACAGCAGCAGTTGCTCTGGTTGAAGCCAAGCAGGCAAGATCAGACATTGAAAAACTCAAGGAAGCGATCAAGGACACAAACAAAGCAGTGCAGTCAGTTCAGAGCTCCGTAGGAAACTTGATAGTAGCAATTAAATCAGTCCAGGATTATGTCAACAAAGAAATCGTGCCATCGATTGCGAGACTAGGTTGTGAAGCAGCAGGACTTCAGCTAGGAATTGCATTAACACAGCATTACTCAGAATTAACAAACATATTCGGTGATAACATAGGATCGTTACAAGAAAAAGGAATAAAATTACAAGGTATAGCATCATTATACCGCACAAATATCACAGAAATATTCACAACATCAACAGTTGATAAATATGATATTTATGATCTATTATTTACAGAATCAATAAAGGTGAGGGTTATAGATGTTGATTTGAATGATTACTCAATCACCCTCCAAGTCAGACTCCCTCTATTAACCAGATTGCTGAACACTCAAATCTATAAGGTAGATTCCATATCATATAATATCCAAAACAGAGAATGGTATATCCCTCTTCCCAGCCATATCATGACGAAAGGGGCATTTCTAGGTGGAGCAGATGTCAAAGAATGCATAGAAGCATTCAGCAGTTATATATGCCCCTCTGATCCAGGATTTGTACTAAACCATGAAATGGAGAGCTGTCTATCAGGAAACATATCCCAATGTCCAAGAACCACAGTCACATCAGACATAGTTCCAAGGTATGCATTTGTCAATGGAGGAGTGGTTGCGAATTGTATAACAACCACATGTACATGCAATGGTATCGGTAATAGAATCAACCAACCACCTGATCAAGGGGTTAAAATTATAACGCATAAAGAATGTAATACAATAGGTATCAACGGAATGCTGTTCAATACAAACAAAGAAGGAACCCTTGCATTCTACACACCAGATGACATAACATTAAACAATTCTGTTGCACTTGATCCAATTGACATATCAATCGAGCTCAACAAGGCCAAATCAGATCTAGAGGAATCAAAAGAATGGATAAGAAGGTCAAATCAAAAACTAGATTCTATTGGAAGTTGGCATCAATCTAGCACGACAATCATAATTATCTTGATAATGATGATTATATTGTTTATAATTAATATAACAATAATTACAATTGCAATTAAGTACTACAGAATTCAAAAGAGAAATCGAGTGGATCAAAATGATAAGCCATATGTATTAACAAACAAA
>MF554725.1_Human_respirovirus_3_strain_2F10_complete_genome_2009
ATGCTAATTTCAATATTGTTAATTATTACAACCATGATCATGGCATCACACTGCCAAATAGACATCACGAAACTACAGCATGTAGGTGTATTGGTCAACAGTCCCAAAGGGATGAAGATATCACAAAACTTCGAAACAAGATATCTAATCCTGAGTCTCATACCAAAAATAGAAGATTCTAACTCTTGTGGTGACCAACAGATCAAGCAATACAAGAGGTTATTGGATAGACTGATCATTCCTTTATATGATGGACTAAGATTACAGAAGGATGTGATAGTGACTAATCAAGAATCCAATGAAAACACTGATCCCAGAACAGAACGATTCTTTGGAGGGGTAATTGGAACTATTGCTCTAGGAGTAGCAACCTCAGCACAAATTACAGCAGCAGTTGCTCTGGTTGAAGCCAAGCAGGCAAGATCAGACATTGAAAAACTCAAGGAAGCAATCAGGGACACAAATAAAGCAGTGCAGTCAGTTCAGAGCTCTGTAGGAAATTTGATAGTAGCAATTAAATCAGTCCAGGATTATGTCAACAAAGAAATCGTGCCATCGATTGCGAGACTAGGTTGTGAAGCAGCAGGACTTCAGTTAGGGATTGCATTAACACAGCATTACTCAGAATTAACAAATATATTTGGTGATAACATAGGATCGTTACAAGAAAAAGGAATAAAATTACAAGGTATAGCATCATTATACCGCACAAATATCACAGAAATATTCACAACATCAACAGTTGACAAATATGATATCTATGATCTATTATTTACAGAATCAATAAAGGTGAGAGTTATAGATGTTGATTTGAATGATTACTCAATAACCCTCCAAGTCAGACTCCCTTTATTGACCAGACTGCTGAACACTCAAATCTACAAAGTAGATTCCATATCATATAATATCCAAAATAGAGAATGGTATATCCCTCTTCCCAGCCATATCATGACGAAAGGGGCATTTCTAGGTGGAGCAGATGTCAAAGAATGCATAGAAGCATTCAGCAGTTATATATGCCCTTCTGATCCAGGATTTGTACTAAACCATGAAATGGAGAGCTGTCTATCAGGAAACATATCCCAATGTCCAAGAACCACAGTCACATCAGACATAGTTCCTAGGTATGCATTTGTCAATGGAGGAGTAGTTGCGAATTGTATAACAACTACATGTACATGCAATGGTATCGGTAATAGAATCAACCAACCACCTGATCAAGGAGTCAAAATTATAACACATAAAGAATGTAATACAATAGGTATCAACGGAATGCTATTCAACACAAACAAAGAAGGAACTCTTGCATTCTACACACCAGACGACATAACATTAAACAATTCTGTTGCACTTGATCCGATTGACATATCAATCGAGCTCAACAAGGCCAAATCAGATCTAGAGGAATCAAAAGAATGGATAAGAAGGTCAAATCAAAAGCTAGATTCTATTGGAAGTTGGCATCAATCTAGCACTACAATCATAGTTATTTTGATAATGATGATTATATTGTTTATAATTAATATAACAATAATTACAATTGCAATTAAGTATTACAGAATTCAAAAGAGAAATCGAGTGGATCAAAATGATAAGCCATATGTATTAACAAACAAA
>MF554726.1_Human_respirovirus_3_strain_2F9_complete_genome_2009
ATGCTAGCTTCAACATTGTTAATTATTACAACCATGATTATGGCATCACACTGCCAAATAGACATCACAAAACTACAGCATGTAGGTGTATTGGTCAACAGTCCCAAAGGGATGAAGATATCACAAAACTTCGAAACAAGATACCTAATTTTGAGTCTCATACCAAAAATAGAAGATTCTAACTCTTGTGGTGACCAACAGATCAAGCAATACAAGAGACTATTGGATAGACTGATCATTCCTTTATATGATGGACTAAGATTACAGAAAGATGTGATAGTGACTAATCAAGAATCCAATGAAAACACTGATCCCAGAACAGAACGATTCTTTGGAGGGGTAATTGGAACTATTGCTCTGGGAGTAGCAACATCAGCACAAATTACAGCAGCAGTTGCTCTGGTTGAAGCCAAGCAGGCAAGATCGGACATTGAAAAACTCAAAGAAGCAATCAGGGACACAAATAAAGCAGTGCAGTCGGTTCAGAGCTCTGTAGGAAATTTGATAGTAGCAATTAAATCGGTCCAGGATTATGTCAACAACGAAATCGTGCCATCAATTACGAGACTAGGTTGTGAAGCAGCAGGACTTCAGTTAGGAATTGCATTAACACAGCATTACTCAGAATTAACAAACATATTTGGTGATAACATAGGATCGTTACAAGAAAAAGGAATAAAATTACAAGGTATAGCATCGTTATACCGCACAAATATCACAGAAATATTCACAACATCAACAGTTGATAAATATGATATTTATGATCTATTATTTACAGAATCAATAAAGGTGAGAGTTATAGATGTTGATTTGAATGATTACTCAATCACTCTCCAAGTCAGACTCCCTTTATTAACTAGACTACTGAACACTCAAATCTACAAAGTAGACTCCATATCATATAATATCCAAAACAGAGAATGGTATATCCCCCTTCCCAGCCATATCATGACGAAAGGGGCATTTCTAGGTGGAGCAGATGTCAAAGAATGCATAGAAGCATTCAGCAGTTATATATGCCCTTCTGATCCAGGATTTGTACTAAACCATGAAATGGAGAGCTGTTTATCAGGAAACATATCTCAATGTCCAAGAACCACAGTCACATCAGACATAGTTCCAAGGTATGCATTTGTCAATGGAGGAGTGGTTGCGAATTGTATAACAACCACATGTACGTGCAATGGTATCGGCAACAGAATCAACCAACCACCTGATCAAGGAGTAAAAATTATAACACATAAAGAATGTAATACAATAGGTATCAACGGAATGCTATTCAACACAAACAAAGAAGGAACTCTTGCATTCTACACACCAGATGACATAACACTAAACAATTCTGTTGCTCTTGATCCAATTGACATATCAATCGAGCTCAACAAGGCCAAATCAGATCTAGAGGAATCAAAAGAATGGATAAGAAGGTCAAATCAAAAGCTAGATTCTATTGGAAGTTGGCATCAATCCAGCACTACAATTATAGTTATTTTGATAATGATGATTATATTGTTTATAATTAATGTAACGATAATTACAATTGCAATTAAGTATTACAGAATTCAAAAGAGAAATCGAATGGATCAAAATGAAAAGCCATATGTATTAACAAACAAA
>MF554728.1_Human_respirovirus_3_strain_2F6_complete_genome_2009
ATGCTAATTTCAATATTGTTAATTATCACAACCATGGTCATGGCATCACATTGCCAAATAGACATCACAAAACTACAGCATGTAGGTGTATTGGTCAACAGTCCCAAAGGTATGAAGATATCACAAAATTTCGAAACAAGATATCTAATTTTGAGTCTCATACCAAAAATAGAAGATTCTAACTCTTGTGGTGACCAACAGATCAAGCAATACAAGAGGTTATTGGATAGACTGATTATTCCTTTATATGATGGACTAAAATTACAGAAGGATGTGATAGTGACTAATCAAGAATCCAATGAAAACACTGATCCCAGAACAGAACGATTCTTTGGAGGGGTAATTGGAACTATTGCTTTAGGAGTAGCAACCTCAGCACAAATTACAGCAGCAGTTGCTCTGGTTGAAGCCAAGCAGGCAAGATCAGACATTGAAAAACTCAAGGAAGCAATCAGGGACACAAACAAAGCAGTGCAGTCAGTTCAGAGCTCCGTAGGAAACTTGATAGTAGCAATTAAATCAGTTCAGGATTATGTCAACAAAGAAATCGTGCCATCGATTGCGAGACTAGGTTGTGAAGCAGCAGGACTTCAGCTAGGAATTGCATTAACACAGCATTACTCAGAATTAACAAACATATTCGGTGATAACATAGGATCGTTACAAGAAAAAGGAATAAAATTACAAGGTATAGCATCATTATACCGCACAAATATCACAGAAATATTCACAACATCAACAGTTGATAAATATGATATTTATGATCTATTATTTACAGAATCAATAAAGGTGAGAGTTATAGATGTTGATTTGAATGATTACTCAATCACCCTCCAAGTCAGACTCCCTCTATTAACCAGATTGCTGAACACTCAAATCTACAAGGTAGATTCCATATCATATAATATCCAAAACAGAGAATGGTATATCCCTCTTCCCAGCCATATCATGACGAAAGGGGCATTTCTAGGTGGAGCAGATGTCAAAGAATGCATAGAAGCATTCAGCAGTTATATATGCCCCTCTGATCCAGGATTTGTACTAAACCATGAAATGGAGAGCTGTCTATCAGGAAACATATCCCAATGTCCAAGAACCACAGTCACATCAGACATAGTTCCAAGGTATGCATTTGTCAATGGAGGAGTGGTTGCGAATTGCATAACAACCACATGTACATGCAATGGTATCGGTAATAGAATCAACCAACCACCTGATCAAGGAGTTAAAATTATAACACATAAAGAATGTAATACAATAGGTATCAACGGAATGCTGTTCAATACAAACAAAGAAGGAACCCTTGCATTCTACACACCAGATGACATAACATTAAACAATTCTGTTGCACTTGATCCAATTGACATATCAATCGAGCTCAACAAGGCCAAATCAGATCTAGAGGAATCAAAAGAATGGATAAGAAGGTCAAATCAAAAGCTAGATTCTATTGGAAGTTGGCATCAATCTAGCACTACAATCATAATTATTTTGATAATGATGATTATATTGTTTATAATTAATATAACAATAATTACAATTGCAATTAAGTATTACAGAATTCAAAAGAGAAATCGAGTGGATCAAAATGATAAGCCATATGTATTAACAAACAAA
>MF554736.1_Human_respirovirus_3_strain_2E6_complete_genome_2009
ATGCTAGCTTCAACATTGTTAATTATTACAACCATGATTATGGCATCACACTGCCAAATAGACATCACAAAACTACAGCATGTAGGTGTATTGGTCAACAGTCCCAAAGGGATGAAGATATCACAAAACTTTGAAACAAGATACCTAATTTTGAGTCTCATACCAAAAATAGAAGATTCTAACTCTTGTGGTGACCAACAGATCAAGCAATACAAGAGACTATTGGATAGACTGATCATTCCTTTATATGATGGACTAAGATTACAGAAAGATGTGATAGTGACTAATCAAGAATCCAATGAAAACACTGATCCCAGAACAGAACGATTCTTTGGAGGGGTAATTGGAACTATTGCTCTGGGAGTAGCAACATCAGCACAAATTACAGCAGCAGTTGCTCTGGTTGAAGCCAAGCAGGCAAGATCGGACATTGAAAAACTCAAAGAAGCAATCAGGGACACAAATAAAGCAGTGCAGTCGGTTCAGAGCTCTGTAGGAAATTTGATAGTAGCAATTAAATCGGTCCAGGATTATGTCAACAACGAAATCGTGCCATCAATTACGAGACTAGGTTGTGAAGCAGCAGGACTTCAGTTAGGAATTGCATTAACACAGCATTACTCAGAATTAACAAACATATTTGGTGATAACATAGGATCGTTACAAGAAAAAGGAATAAAATTACAAGGTATAGCATCGTTATACCGCACAAATATCACAGAAATATTCACAACATCAACAGTTGATAAATATGATATTTATGATCTATTATTTACAGAATCAATAAAGGTGAGAGTTATAGATGTTGATTTGAATGATTACTCAATCACTCTCCAAGTCAGACTCCCTTTATTAACTAGACTACTGAACACTCAAATCTACAAAGTAGACTCCATATCATATAATATCCAAAACAGAGAATGGTATATCCCCCTTCCCAGCCATATCATGACGAAAGGGGCATTTCTAGGTGGAGCAGATGTCAAAGAATGCATAGAAGCATTCAGCAGTTATATATGCCCTTCTGATCCAGGATTTGTACTAAACCATGAAATGGAGAGCTGTTTATCAGGAAACATATCTCAATGTCCGAGAACCACAGTCACATCAGACATAGTTCCAAGGTATGCATTTGTCAATGGAGGAGTGGTTGCGAATTGTATAACAACCACATGTACGTGCAATGGTATCGGCAACAGAATCAACCAACCACCTGATCAAGGAGTAAAAATTATAACACATAAAGAATGTAATACAATAGGTATCAACGGAATGCTATTCAACACAAACAAAGAAGGAACTCTTGCATTCTACACACCAGATGACATAACACTAAACAATTCTGTTGCTCTTGATCCAATTGACATATCAATCGAGCTCAACAAGGCCAAATCAGATCTAGAGGAATCAAAAGAATGGATAAGAAGGTCAAATCAAAAGCTAGATTCTATTGGAAGTTGGCATCAATCCAGCACTACAATTATAGTTATTTTGATAATGATGATTATATTGTTTATAATTAATGTAACGCTAATTACAATTGCAATTAAGTATTACAGAATTCAAAAGAGAAATCGAATGGATCAAAATGAAAAGCCATATGTATTAACAAACAAA
>KY779601.1_Human_respirovirus_3_strain_4539_complete_genome_2015
ATGCCAATTTCAATACTGTTAATTATTACAACCATGATCATGGCATCACACTGCCAAATAGACATCACAAAACTACAGCATGTAGGTGTATTGGTCAACAGTCCTAAAGGGATGAAGATATCACAAAACTTCGAAACAAGATATCTAATCCTGAGTCTCATACCAAAAATAGAAGATTCTAACTCTTGTGGTGACCAACAGATCAAGCAATACAAGAGGTTATTGGATAGACTGATCATCCCTTTATATGATGGACTAAGATTACAGAAGGATGTGATAGTGACTAATCAAGAATCCAATGAAAACACTGATCCCAGAACAGAACGATTCTTTGGAGGGGTAATTGGAACTATTGCTCTAGGAGTAGCAACCTCAGCACAAATTACAGCAGCAGTTGCTCTGGTTGAAGCCAAGCAGGCAAGATCAGACATTGAAAAACTCAAGGAAGCAATCAGGGACACAAATAAAGCAGTGCAGTCAGTTCAAAGCTCTGTAGGAAATTTGATAGTAGCAATTAAATCAGTCCAGGATTATGTCAACAAAGAAATCGTGCCATCGATTGCGAGACTAGGTTGTGAAGCAGCAGGACTTCAGTTAGGGATTGCATTAACACAGCATTACTCAGAATTAACAAATATATTTGGTGATAACATAGGATCGTTACAAGAAAAAGGAATAAAATTACAAGGTATAGCATCATTATACCGCACAAATATCACGGAAATATTCACAACATCAACAGTTGACAAATATGATATTTATGATCTATTATTTACAGAATCAATAAAGGTGAGAGTTATAGATGTTGATTTGAATGATTACTCAATAACCCTCCAAGTCAGACTCCCTTTATTGACCAGACTGCTGAACACTCAAATCTACAAAGTAGATTCCATATCATACAATATCCAAAATAGAGAATGGTATATCCCTCTTCCCAGCCATATCATGACGAAAGGGGCATTTCTAGGTGGAGCAGATGTCAAAGAATGCATAGAAGCATTCAGCAGTTATATATGCCCCTCTGATCCAGGATTTGTGCTAAACCATGAAATGGAGAGCTGTCTATCAGGAAACATATCCCAATGTCCAAGAACCACAGTCACATCAGACATAGTTCCTAGGTATGCATTTGTCAATGGAGGAGTGGTTGCGAATTGTATAACAACTACATGTACATGCAATGGTATCGGTAATAGAATCAACCAACCACCTGATCAAGGAGTCAAAATTATAACACATAAAGAATGTAATACAATAGGTATCAACGGAATGCTATTCAACACAAACAAAGAAGGAACTCTTGCATTCTACACACCAGACGACATAACATTAAACAATTCTGTTGCACTTGATCCGATTGACATATCAATCGAGCTCAACAAGGCCAAATCAGATCTAGAGGAATCAAAAGAATGGATAAGAAGGTCAAATCGAAAGCTAGACTCTATTGGAAGTTGGCATCAATCTAGCACTACAATCATAGTTATTTTGATAATGATGATTATATTGTTTATAATTAATATAACAATAATTACAATTGCAATTAAGTATTACAGAATTCAAAAGAGAAATCGAGTGGATCAAAATGATAAGCCATATGTATTAACAAACAAA
>MF987837.1_Human_respirovirus_3_isolate_STA829_complete_genome_2010
ATGCTAGCTTCAACATTGTTAATTATTACAACCATGATTATGGCATCACACTGCCAAATAGACATCACAAAACTACAGCATGTAGGTGTATTGGTCAACAGTCCCAAAGGGATGAAGATATCACAAAACTTCGAAACAAGATATCTAATTTTGAGTCTCATACCAAAAATAGAAGATTCTAACTCTTGTGGTGACCAACAGATCAAGCAATACAAGAGACTATTGGATAGACTGATCATTCCTTTATATGATGGACTAAGATTACAGAAAGATGTGATAGTGACTAATCAAGAATCCAATGAAAACACTGATCCCAGAACAGAACGATTCTTTGGAGGGGTAATTGGAACTATTGCTCTGGGAGTAGCAACATCAGCACAAATTACAGCAGCAGTTGCTCTGGTTGAAGCCAAGCAGGCAAGATCAGACATTGAAAAACTCAAAGAAGCAATCAGGGATACAAATAAAGCAGTGCAGTCGGTTCAGAGCTCTATAGGAAATTTGATAGTAGCAATCAAATCGGTCCAGGATTATGTCAACAACGAAATAGTGCCATCGATTACGAGACTAGGTTGTGAAGCAGCAGGACTTCAGTTAGGAATTGCATTAACACAGCATTACTCAGAACTAACAAACATATTTGGTGATAACATAGGATCGTTACAAGAAAAAGGAATAAAATTACAAGGTATAGCATCATTATACCGCACAAATATCACAGAAATATTCACAACATCAACAGTTGATAAATATGATATTTATGATCTATTATTTACAGAATCAATAAAGGTGAGAGTTATAGATGTTGATTTGAATGATTACTCAATCACTCTCCAAGTCAGACTCCCTTTATTAACTAGACTGCTAAACACTCAAATCTACAAAGTAGATTCCATATCATATAATATCCAAAACAGAGAATGGTATATCCCCCTTCCCAGTCATATCATGACGAAAGGGGCATTTCTAGGTGGAGCAGATGTCAAAGAATGCATAGAAGCATTCAGCAGCTATATATGCCCTTCTGATCCAGGATTTGTACTAAACCATGAAATGGAAAGCTGTTTATCAGGAAACATATCCCAATGTCCAAGAACCACAGTCACATCAGACATAGTTCCAAGGTATGCATTTGTCAATGGAGGAGTGGTTGCGAATTGTATAACAACCACATGTACGTGCAATGGCATCGGTAATAGGATCAACCAACCGCCTGATCAAGGAGTAAAAATTATAACACATAAAGAATGTAATACAATAGGTATCAACGGAATGCTGTTCAACACAAACAAAGAAGGAACTCTTGCATTCTACACACCAGATGACATAACACTAAACAATTCTGTTGCTCTTGATCCAATTGACATATCAATCGAGCTCAACAAGGCCAAATCAGATCTAGAGGAATCAAAAGAATGGATAAGAAGGTCAAATCAAAAGCTAGATTCTATTGGAAGTTGGCATCAATCCAGCACTACAATTATAGTTATTTTGATAATGATGATTATATTGTTTATAATTAATGTAACGATAATTACAATTGCAATTAAGTATTACAGAATTCAAAAGAGAAATCGAGTGGATCAAAATGAAAAGCCATATGTATTAACAAACAAA
>KY369876.1_Human_respirovirus_3_strain_SC113_complete_genome_2016
ATGCTAATTTCAATATTGTTAATTATCACAACCATGATCATGGCATCACATTGCCAAATAGACATCACAAAACTACAGCATGTAGGTGTATTGGTCAACAGTCCTAAGGGTATGAAGATATCACAAAATTTCGAAACAAGATATCTAATTTTGAGTCTCATACCAAAAATAGAGGATTCTAACTCTTGTGGTGACCAGCAGATCAAGCAATACAAGAGGTTATTGGATAGACTGATTATTCCTTTATATGATGGACTAAAATTACAGAAGGATGTGATAGTGACTAATCAAGAATCCAATGAAAACACTGATCCCAGAACAGAACGATTCTTTGGAGGGGTAATTGGAACTATTGCTCTAGGAGTAGCAACCTCAGCACAAATTACAGCAGCAGTTGCTCTGGTTGAAGCCAAGCAGGCAAGATCAGACATTGAAAAACTCAAGGAAGCGATCAAGGACACAAACAAAGCAGTGCAGTCAGTTCAGAGCTCCGTAGGAAACTTGATAGTAGCAATTAAATCAGTCCAGGATTATGTCAACAAAGAAATAGTGCCATCGATTGCGAGACTAGGTTGTGAAGCAGCAGGACTTCAGCTAGGAATTGCATTAACACAGCATTACTCAGAATTAACAAACATATTCGGTGATAACATAGGATCGTTACAAGAAAAAGGAATAAAATTACAAGGTATAGCATCATTATACCGCACAAATATCACAGAAATATTCACAACATCAACAGTTGATAAATATGATATTTATGATCTATTATTTACAGAATCAATAAAGGTGAGGGTTATAGATGTTGATTTGAATGATTACTCAATCACCCTCCAAGTCAGACTCCCTCTATTAACCAGATTGCTGAACACTCAAATCTATAAGGTAGATTCCATATCATATAATATCCAAAACAGAGAATGGTATATCCCTCTTCCCAGCCACATCATGACGAAAGGGGCATTTCTAGGTGGAGCAGATGTCAAAGAATGCATAGAAGCATTCAGCAGCTATATATGCCCCTCTGATCCAGGATTTGTACTAAACCATGAAATGGAGAGCTGTCTATCAGGAAACATATCCCAATGTCCAAGAACCACAGTCACATCAGACATAGTTCCAAGGTATGCATTTGTTAATGGAGGAGTGGTTGCGAATTGTATAACAACCACATGTACATGCAATGGTATCGGTAATAGAATCAACCAACCACCTGATCAAGGGGTTAAAATTATAACGCATAAAGAATGTAATACAATAGGTATCAACGGAATGCTGTTCAATACAAACAAAGAAGGAACCCTTGCATTCTACACACCAGATGACATAACATTAAACAATTCTGTTGCACTTGATCCAATTGACATATCAATCGAGCTCAACAAGGCCAAATCAGATCTAGAGGAATCAAAAGAATGGATAAGAAGGTCAAATCAAAAACTAGATTCTATTGGAAGTTGGCATCAATCTAGCACGACAATCATAATTATCTTGATAATGATGATTATATTGTTTATAATTAATATAACAATAATTACAATTGCAATTAAATACTACAGAATTCAAAAGAGAAATCGAGTGGATCAAAATGATAAGCCATATGTATTAACAAACAAA
>KX574707.1_Human_respirovirus_3_strain_SCH-8_complete_genome_2016
ATGCTAATTTCAATATCGTTAATTATCACAACCATGATCATGGCATCACATTGCCAAATAGACATCACAAAACTACAGCATGTAGGTGTATTGGTCAACAGTCCTAAGGGTATGAAGATATCACAAAATTTCGAAACAAGATATCTAATTTTGAGTCTCATACCAAAAATAGAGGATTCTAACTCTTGTGGTGACCAGCAGATCAAGCAATACAAGAGGTTATTGGATAGACTGATTATTCCTTTATATGATGGACTAAAATTACAGAAGGATGTGATAGTGACTAATCAAGAATCCAATGAAAACACTGATCCCAGAACAGAACGATTCTTTGGAGGGGTAATTGGAACTATTGCTCTAGGAGTAGCAACCTCAGCACAAATTACAGCAGCAGTTGCTCTGGTTGAAGCCAAGCAGGCAAGATCAGACATTGAAAAACTCAAGGAAGCGATCAAGGACACAAACAAAGCAGTGCAGTCAGTTCAGAGCTCCGTAGGAAACTTGATAGTAGCAATTAAATCAGTCCAGGATTATGTCAACAAAGAAATCGTGCCATCAATTGCGAGACTAGGTTGTGAAGCAGCAGGACTTCAGCTAGGAATTGCATTAACACAGCATTACTCAGAATTAACAAACATATTCGGTGATAACATAGGATCGTTACAAGAAAAAGGAATAAAATTACAAGGTATAGCATCATTATACCGCACAAATATCACAGAAATATTCACAACATCAACAGTTGATAAATATGATATTTATGATCTATTATTTACAGAATCAATAAAGGTGAGAGTTATAGATGTTGATTTGAATGATTACTCAATCACCCTCCAAGTCAGACTCCCTCTATTAACCAGATTGCTGAACACTCAAATCTATAAGGTAGATTCCATATCATATAATATCCAAAACAGAGAATGGTATATCCCTCTTCCCAGCCATATCATGACGAAAGGGGCATTTCTAGGTGGAGCAGATGTCAAAGAATGCATAGAAGCATTCAGCAGTTATATATGCCCCTCTGATCCAGGATTTGTACTAAACCATGAAATGGAGAGCTGTCTATCAGGAAACATATCCCAATGTCCAAGAACCACAGTCACATCAGACATAGTTCCAAGGTATGCATTTGTCAATGGAGGAGTGGTTGCGAATTGTATAACAACCACATGTACATGCAATGGTATCGGTAATAGAATCAACCAACCACCTGATCAAGGGGTTAAAATTATAACGCATAAAGAATGTAATACAATAGGTATCAACGGAATGCTGTTCAATACAAATAAAGAAGGAACCCTTGCATTCTACACACCAGATGACATAACATTAAACAATTCTGTTGCACTTGATCCAATTGACATATCAATCGAGCTCAACAAGGCCAAATCAGATCTAGAGGAATCAAAAGAATGGATAAGAAGGTCAAATCAAAAGCTAGATTCTATTGGAAGTTGGCATCAATCTAGCACGACAATCATAATTATTTTGATAATGATGATTATATTGTTTATAATTAATATAACAATAATTACAGTTGCAATTAAGTACTACAGAATTCAAAAGAGAAATCGAGTGGATCAAAATGATAAGCCATATGTATTAACAAACAAA
>KX574708.1_Human_respirovirus_3_strain_SCH-2_complete_genome_2016
ATGCCAATTTCAATACTGTTAATTATTACAACCATGATCATGGCATCACACTGCCAAATAGACATCACAAAACTACAGCATGTAGGTGTATTGGTCAACAGTCCCAAAGGGATGAAGATATCACAAAACTTCGAAACAAGATATCTAATCCTGAGTCTCATACCAAAAATAGAAGATTCTAACTCTTGTGGTGACCAACAGATCAAGCAATACAAGAGGTTATTGGATAGACTGATCATTCCTTTATATGATGGACTAAGATTACAGAAGGATGTGATAGTGACTAATCAAGAATCCAATGAAAACACTGATCCCAGAACAGAACGATTCTTTGGAGGGGTAATTGGAACTATTGCTCTAGGAGTAGCAACCTCAGCACAAATTACAGCAGCAGTTGCTCTGGTTGAAGCCAAGCAGGCAAGATCAGACATTGAAAAACTCAAGGAAGCAATCAGGGACACAAATAAAGCAGTGCAGTCAGTTCAGAGCTCTGTAGGAAATTTGATAGTAGCAATTAAATCAGTCCAGGATTATGTCAACAAAGAAATCGTGCCATCGATTGCGAGACTAGGTTGTGAAGCAGCAGGACTTCAGTTAGGGATTGCATTAACACAGCATTACTCAGAATTAACAAATATATTTGGCGATAACATAGGATCGTTACAAGAAAAAGGAATAAAATTACAAGGTATAGCATCATTATACCGCACAAATATCACAGAAATATTTACAACATCAACAGTTGACAAATATGATATTTATGATCTATTATTTACAGAATCAATAAAGGTGAGAGTTATAGATGTTGATTTGAATGATTACTCAATAACCCTCCAAGTCAGACTTCCTTTATTGACCAGACTGCTGAACACTCAAATCTACAAAGTAGATTCCATATCATACAATATCCAAAATAGAGAATGGTATATCCCTCTTCCCAGCCATATCATGACGAAAGGGGCATTTCTAGGTGGAGCAGATGTCAAAGAATGCATAGAAGCATTTAGCAGTTATATATGCCCTTCTGATCCAGGATTTATACTAAACCATGAAATGGAGAGCTGTCTATCAGGAAACATATCCCAATGTCCAAGAACCACAGTCACATCAGACATAGTTCCTAGGTATGCATTTGTCAATGGAGGAGTGGTTGCGAATTGTATAACAACTACATGTACATGCAATGGTATCGGTAATAGAATCAACCAACCACCTGATCAAGGAGTCAAAATTATAACACATAAAGAATGTAATACAATAGGTATCAACGGAATGCTATTCAACACAAACAAAGAAGGAACTCTTGCATTCTACACACCAGACGACATAACATTAAACAATTCTGTTGCACTTGATCCGATTGACATATCAATCGAGCTCAACAAGGCCAAATCAGATCTAGAGGAATCAAAAGAATGGATAAGAAGGTCAAATCAAAAGCTAGATTCTATTGGAAGTTGGCATCAATCTAGCACTACAATCATAGTTATTTTGATAATGATGATTATATTGTTTATAATTAATATAACAATAATTACAATTGCAATTAAGTATTACAGAATTCAAAAGAGAAATCGAATGGATCAAAATGATAAGCCATATGTATTAACAAACAAA
>KY933409.1_Human_respirovirus_3_strain_4934_complete_genome_2015
ATGCCAATTCCAATACTGTTAATTATTACAACCATGATCATGGCATCACACTGCCAAATAGACATCACAAAACTACAGCATGTAGGTGTATTGGTCAACAGCCCCAAAGGGATGAAGATATCACAAAACTTCGAAACAAGATATCTAATCCTGAGTCTCATACCAAAAATAGAAGATTCTAACTCTTGTGGTGACCAACAGATCAAGCAATACAAGAGGTTATTGGATAGACTGATCATTCCCTTATATGATGGACTAAGATTACAGAAGGATGTGATAGTGACTAATCAAGAATCCAATGAAAACACTGATCCCAGAACAGAACGATTCTTTGGAGGGGTAATTGGAACTATTGCTCTAGGAGTAGCAACCTCAGCACAAATTACAGCAGCAGTTGCTCTGGTTGAAGCCAAGCAGGCAAGATCAGACATTGAAAAACTCAAGGAAGCAATCAGGGACACAAATAAAGCAGTGCAGTCAGTTCAAAGCTCTGTAGGAAATTTGATAGTAGCAATTAAATCAGTCCAGGATTATGTCAACAAAGAAATCGTGCCATCGATTGCGAGACTAGGTTGTGAAGCAGCAGGACTTCAGTTAGGGATTGCATTAACACAGCATTACTCAGAATTAACAAATATATTTGGTGATAACATAGGATCGTTACAAGAAAAAGGGATAAAATTACAAGGTATAGCATCATTATACCGCACAAATATCACAGAAATATTCACAACATCAACAGTTGACAAATATGATATTTATGATCTATTATTTACAGAATCAATAAAGGTGAGAGTTATAGATGTTGATTTGAATGATTACTCAATAACCCTCCAAGTCAGACTCCCTTTATTGACCAGACTGCTGAACACTCAAATCTACAAAGTAGATTCCATATCATACAATATCCAAAATAGAGAATGGTATATCCCTCTTCCCAGCCATATCATGACGAAAGGGGCATTTCTAGGTGGAGCAGATGTCAAAGAATGCATAGAAGCATTCAGCAGTTATATATGCCCTTCTGATCCAGGATTTGTACTAAACCATGAAATGGAGAGCTGTCTATCAGGAAACATATCCCAATGTCCAAGAACCACAGTCACATCAGACATAGTTCCTAGGTATGCATTTGTCAATGGAGGAGTGGTTGCGAATTGTATAACAACTACATGTACATGCAATGGTATCGGTAATAGAATCAACCAACCACCTGATCAAGGAGTCAAAATTATAACACATAAAGAATGTAATACAATAGGTATCAACGGAATGCTATTCAACACAAACAAAGAAGGAACTCTTGCATTCTACACACCAGACGACATAACATTAAACAATTCTGTTGCACTTGATCCGATTGACATATCAATCGAGCTCAACAAGGCCAAATCAGATCTAGAGGAATCAAAAGAATGGATAAGAAGGTCAAATCAAAAGCTAGATTCTATTGGAAGTTGGCATCAATCTAGCACTACAATCATAGTTATTTTGATAATGATGATTATATTGTTTATAATTAATATAACAATAATTACAATTGCAATTAAGTATTACAGAATTCAAAAGAGAAATCGAGTGGATCAAAATGATAAGCCATATGTATTAACAAACAAA
>KY973550.1_Human_respirovirus_3_strain_4679_complete_genome_2015
ATGCCAATTTCAATACTGTTAATTATTACAACCATGATCATGGCATCACACTGCCAAATAGACATCACAAAACTACAGCATGTAGGTGTATTGGTAAACAGTCCTAAAGGGATGAAGATATCACAAAACTTCGAAACAAGATATCTAATCCTGAGTCTCATACCAAAAATAGAAGATTCTAACTCTTGTGGTGACCAACAGATCAAGCAATACAAGAGGTTATTGGATAGACTGATCATTCCTTTATATGATGGACTAAGACTACAGAAGGATGTGATAGTGACTAATCAAGAATCCAATGAAAACACTGATCCCAGAACAGAACGATTCTTTGGAGGGGTAATTGGAACTATTGCTCTAGGAGTAGCAACCTCAGCACAAATTACAGCAGCAGTTGCTCTGGTTGAAGCCAAGCAGGCAAGATCAGACATTGAAAAACTCAAGGAAGCAATCAGGGACACAAATAAAGCAGTGCAGTCAGTTCAAAGCTCTGTAGGAAATTTGATAGTAGCAATTAAATCAGTCCAGGATTATGTCAACAAAGAAATCGTGCCATCGATTGCGAGACTAGGTTGTGAAGCAGCAGGACTTCAGTTAGGGATTGCATTAACACAGCATTACTCAGAATTAACAAATATATTTGGTGATAACATAGGATCGTTACAAGAAAAAGGAATAAAATTACAAGGTATAGCATCATTATACCGCACAAATATCACAGAAATATTCACAACATCAACAGTTGACAAATATGATATTTATGATCTATTATTTACAGAATCAATAAAGGTGAGAGTTATAGATGTTGATTTGAATGATTACTCAATAACCCTCCAAGTCAGACTCCCTTTATTGACCAGACTGCTGAACACTCAAATCTACAAAGTAGATTCCATATCATACAATATCCAAAATAGAGAATGGTATATCCCTCTTCCCAGCCATATCATGACGAAAGGAGCATTTCTAGGTGGAGCAGATGTCAAAGAATGCATAGAAGCATTCAGCAGTTATATATGCCCTTCTGATCCAGGATTTGTACTAAACCATGAAATGGAGAGCTGTCTATCAGGAAACATATCCCAATGTCCAAGAACCACAGTCACATCAGACATAGTTCCTAGGTATGCATTTGTCAATGGAGGAGTGGTTGCGAATTGTATAACAACTACATGTACATGCAATGGTATCGGTAATAGAATCAACCAACCACCTGATCAAGGAGTCAAAATTATAACACATAAAGAATGTAATACAATAGGTATCAACGGAATGCTATTCAACACAAACAAAGAAGGAACTCTTGCATTCTACACACCAGACGACATAACATTAAACAATTCTGTTGCACTTGATCCGATTGACATATCAATCGAGCTCAACAAGGCCAAATCAGATCTAGAGGAATCAAAAGAATGGATAAGAAGGTCAAATCAAAAGCTAGATTCTATTGGAAGTTGGCATCAATCTAGCACTACAATCATAGTTATTTTGATAATGATGATTATATTGTTTATAATTAATATAACAATAATTACAATTGCAATTAAGTATTACAGAATTCAAAAGAGAAATCGAGTGGATCAAAATGATAAGCCATATGTATTAACAAACAAA
>KY779614.1_Human_respirovirus_3_strain_3333_complete_genome_2015
ATGCTAATTTCAATATTGTTAATTATTACAACCATGATCATGGCATCACACTGCCAAATAGACATCACGAAACTACAACATGTAGGTGTATTGGTCAACAGTCCCAAAGGGATGAAGATATCACAAAACTTCGAAACAAGATATCTAATCCTGAGTCTCATACCAAAAATAGAAGATTCTAACTCCTGTGGTGACCAACAGATCAAGCAGTACAAGAGGTTATTGGATAGACTGATCATTCCCTTATATGATGGACTAAGATTACAGAAGGATGTGATAGTGACTAATCAAGAATCCAATGAAAACACTGATCCCAGAACAGAACGATTCTTTGGAGGGGTAATTGGAACTATTGCTCTAGGAGTAGCAACCTCAGCACAAATTACAGCAGCAGTTGCTCTGGTTGAAGCCAAGCAGGCAAGATCAGACATTGAAAAACTCAAGGAAGCAATCAGGGACACAAACAAAGCAGTGCAGTCAGTTCAGAGCTCTGTAGGAAATTTGATAGTAGCAATTAAATCAGTCCAGGATTATGTCAACAAAGAAATCGTGCCATCGATTGCGAGACTAGGTTGTGAAGCAGCAGGACTTCAGTTAGGGATTGCATTAACACAGCATTACTCAGAATTAACAAATATATTTGGTGATAACATAGGATCGTTACAGGAAAAAGGAATAAAATTACAAGGTATAGCATCATTATACCGCACAAATATCACAGAAATATTCACAACATCAACAGTTGACAAATATGATATCTATGATCTATTATTTACAGAATCAATAAAGGTGAGAGTTATAGATGTTGATTTGAATGATTACTCAATAACCCTCCAAGTCAGACTCCCTTTATTGACCAGACTGCTGAACACTCAAATCTACAAAGTAGATTCCATATCATATAATATCCAAAATAGAGAATGGTATATCCCTCTTCCCAGCCATATCATGACGAAAGGGGCATTTCTAGGTGGAGCAGATGTCAAAGAATGTATAGAAGCATTCAGCAGTTATATATGCCCTTCTGATCCAGGGTTTGTACTAAACCATGAAATGGAGAGCTGTCTATCAGGAAACATATCCCAATGTCCAAGAACCACAGTCACATCAGACATAGTTCCTAGGTATGCATTTGTCAATGGAGGAGTAGTTGCGAATTGTATAACAACTACATGTACATGCAATGGCATTGGCAATAGAATCAACCAACCACCCGATCAAGGAGTCAAAATTATAACGCATAAAGAATGTAATACAATAGGTATCAACGGAATGCTATTCAACACGAACAAAGAAGGAACTCTTGCATTCTACACATCAGACGACATAACATTAAACAATTCTGTTGCACTTGATCCGATTGACATATCAATCGAGCTCAACAAGGCAAAATCAGATCTAGAGGAATCAAAAGAATGGATAAGAAGGTCAAATCAAAAGCTAGATTCTATTGGAAGTTGGCATCAATCTAGCACTACAATCATAGTTATTTTGATAATGATGATTATATTGTTTATAATTAATATAACAATAATTACAATTGCAATTAAGTATTACAGAATTCAAAAGAGAAATCGAGTGGATCAAAATGATAAGCCATATGTATTAACAAACAAA
>MF554732.1_Human_respirovirus_3_strain_2B7_complete_genome_2009
ATGCTAATTTCAATATTGTTAATTATCACAACCATGGTCACGGCATCACATTGCCAAATAGACATCACAAAACTACAGCATGTAGGTGTATTGGTCAACAGTCCCAAAGGTATGAAGATATCACAAAATTTCGAAACAAGATATCTAATTTTGAGTCTCATACCAAAAATAGAAGATTCTAACTCTTGTGGTGACCAACAGATCAAGCAATACAAGAGGTTATTGGATAGACTGATTATTCCTTTATATGATGGACTAAAATTACAGAAGGATGTGATAGTGACTAATCAAGAATCCAATGAAAACACTGATCCCAGAACAGAACGATTCTTTGGAGGGGTAATTGGAACTATTGCTTTAGGAGTAGCAACCTCAGCACAAATTACAGCAGCAGTTGCTCTGGTTGAAGCCAAGCAGGCAAGATCAGACATTGAAAAACTCAAGGAAGCAATCAGGGACACAAACAAAGCAGTGCAGTCAGTTCAGAGCTCCGTAGGAAACTTGATAGTAGCAATTAAATCAGTTCAGGATTATGTCAACAAAGAAATCGTGCCATCGATTGCGAGACTAGGTTGTGAAGCAGCAGGACTTCAGCTAGGAATTGCATTAACACAGCATTACTCAGAATTAACAAACATATTCGGTGATAACATAGGATCGTTACAAGAAAAAGGAATAAAATTACAAGGTATAGCATCATTATACCGCACGAATATCACAGAAATATTCACAACATCAACAGTTGATAAATATGATATTTATGATCTATTATTTACAGAATCAATAAAGGTGAGAGTTATAGATGTTGATTTGAATGATTACTTAATCACCCTCCAAGTCAGACTCCCTCTATTAACCAGATTGCTGAACACTCAAATCTACAAGGTAGATTCCATATCATATAATATCCAAAACAGAGAATGGTATATCCCTCTTCCCAGCCATATCATGACGAAAGGGGCATTTCTAGGTGGAGCAGATGTCAAAGAATGCATAGAAGCATTCAGCAGTTATATATGCCCCTCTGATCCAGGATTTGTACTAAACCATGAAATGGAGAGCTGTCTATCAGGAAACATATCCCAATGTCCAAGAACCACAGTCACATCAGACATAGTTCCAAGGTATGCATTTGTCAATGGAGGAGTGGTTGCGAATTGTATAACAACCACATGTACATGCAATGGTATCGGTAATAGAATCAACCAACCACCTGATCAAGGAGTTAAAATTATAACACATAAAGAATGTAATACAATAGGTATCAACGGAATGCTGTTCAATACAAACAAAGAAGGAACCCTTGCATTCTACACACCAGATGACATAACATTAAACAATTCTGTTGCACTTGATCCAATTGACATATCAATCGAGCTCAACAAGGCCAAATCAGATCTAGAGGAATCAAAAGAATGGATAAGAAGGTCAAATCAAAAGCTAGATTCTATTGGAAGTTGGCATCAATCTAGCACTACAATCATAATTATTTTGATAATGATGATTATATTGTTTATAATTAATATAACAATAATTACAATTGCAATTAAGTATTACAGAATTCAAAAGAGAAATCGAGCGGATCAAAATGATAAGCCATATGTATTAACAAACAAA
>KX574710.1_Human_respirovirus_3_strain_SCH-11_complete_genome_2016
ATGCCAATTTCAATACTGTTAATTATTACAACCATGATCATGGCATCACACTGCCAAATAGACATCACAAAACTACAGCATGTGGGTGTATTGGTCAACAGTCCTAAAGGGATGAAGATATCACAAAACTTCGAAACAAGATATCTAATCCTGAGTCTCATACCAAAAATAGAAGATTCTAACTCTTGTGGTGACCAACAGATCAAGCAATACAAGAGGTTATTGGATAGACTGATCATTCCTTTATATGATGGACTAAGATTACAGAAGGATGTGATAGTGACTAATCAAGAATCCAATGAAAACACTGATCCCAGAACAGAACGATTCTTTGGAGGGGTAATTGGAACTATTGCTCTAGGAGTAGCAACCTCAGCACAAATTACAGCAGCAGTTGCTCTGGTTGAAGCCAAGCAGGCAAGATCAGACATTGAAAAACTCAAGGAAGCAATCAGGGACACAAATAAAGCAGTGCAGTCAGTTCAAAGCTCTGTAGGAAATTTGATAGTAGCAATTAAATCAGTCCAGGATTATGTCAACAAAGAAATCGTGCCATCGATTGCGAGACTAGGTTGTGAAGCAGCAGGACTTCAGTTAGGGATTGCATTAACACAGCATTACTCAGAATTAACAAATATATTTGGTGATAACATAGGATCGTTACAAGAAAAAGGAATAAAATTACAAGGTATAGCATCATTATACCGCACAAATATCACGGAAATATTCACAACATCAACAGTTGACAAATATGATATTTATGATCTATTATTTACAGAATCAATAAAGGTGAGAGTTATAGATGTTGATTTGAATGATTACTCAATAACCCTCCAAGTCAGACTCCCTTTATTGACCAGACTGCTGAACACTCAAATCTACAAAGTAGATTCCATATCATACAATATCCAAAATAGAGAATGGTATATCCCTCTTCCCAGCCATATCATGACGAAAGGGGCATTTCTAGGTGGAGCAGATGTCAAAGAATGCATAGAAGCATTCAGCAGTTATATATGCCCCTCTGATCCAGGATTTGTGCTAAACCATGAAATGGAGAGCTGTCTATCAGGAAACATATCCCAATGTCCAAGAACCACAGTCACATCAGACATAGTTCCTAGGTATGCATTTGTCAATGGAGGAGTGGTTGCGAATTGTATAACAACTACATGTACATGCAATGGTATCGGTAATAGAATCAACCAACCACCTGATCAAGGAGTCAAAATTATAACACATAAAGAATGTAATACAATAGGTATCAACGGAATGCTATTCAACACAAACAAAGAAGGAACTCTTGCATTCTACACACCAGACGACATAACATTAAACAATTCTGTTGCACTTGATCCGATTGACATATCAATCGAGCTCAACAAGGCCAAATCAGATCTAGAGGAATCAAAAGAATGGATAAGAAGGTCAAATCAAAAGCTAGACTCTATTGGAAGTTGGCATCAATCTAGCACTACAATCATAGTTATTTTGATAATGATGATTATATTGTTTATAATTAATATAACAATAATTACAATTGCAATTAAGTATTACAGAATTCAAAAGAGAAATCGAGTGGATCAAAATGATAAGCCATATGTATTAACAAACAAA
>KY369864.1_Human_respirovirus_3_strain_SC291_complete_genome_2016
ATGCTAGCTTCAACATTGTCAATTGTTGCAACCATGATTGTGGCATCACACTGCCAAATAGACATCACAAAACTACAACATGTAGGTGTATTGGTCAACAGTCCTAAAGGGATGAAGATATCACAAAACTTCGAAACAAGATATCTAATTTTAAGTCTCATACCAAAAATAGAAGACTCTAACTCTTGTGGTGACCAACAGATCAAGCAATACAAGAGACTATTGGATAGACTGATCATTCCTTTATATGATGGACTAAGATTACAGAAGGATGTGATAGTGACCAATCAAGAATCCAATGAAAACACTGATCCCAGAACAGAACGATTCTTTGGAGGGGTAATTGGAACTATTGCTCTGGGAGTAGCAACATCAGCACAAATTACAGCAGCAGTTGCTCTGGTTGAAGCCAAGCAGGCAAGATCAGACATTGAAAAACTCAAGGAAGCAATCAGGGACACAAATAAAGCAGTGCAGTCAGTTCAGAGCTCTATAGGAAATTTGATAGTAGCAATTAAATCAGTCCAGGATTATGTCAACAACGAAATCGTGCCATCGATTGAGAGACTAGGTTGTGAAGCAGCAGGACTTCAGTTAGGAATTGCATTAACACAGCATTACTCAGAATTAACAAACATATTTGGTGATAACATAGGATCGTTACAAGAAAAAGGAATAAAATTACAAGGTATAGCATCATTATACCGCACAAATATCACAGAAATATTCACAACATCAACAGTTGATAAATATGATATTTATGATCTATTATTTACAGAATCAATAAAGGTCAGAGTCATAGATGTTGATTTGAATGATTACTCAATCACCCTTCAAGTCAGACTCCCTTTATTAACTAGATTGCTGAACACTCAAATCTACAAAGTAGATTCCATATCATACAATATCCAAAACAGAGAATGGTATATCCCCCTTCCCAGCCATATCATGACTAAAGGAGCATTTCTAGGTGGAGCAGATGTTAAAGAATGTATAGAAGCATTCAGCAGTTATATATGCCCTTCTGATCCAGGATTTGTACTAAACCATGAAATGGAGAGCTGTTTATCAGGAAACATATCTCAATGTCCAAGAACCACAGTTACATCAGACATAGTTCCGAGGTATGCATTCGTCAATGGAGGAGTGGTTGCAAATTGTATAACAACTACATGTACATGCAATGGTATCGGTAATAGAATCAACCAACCACCTGATCAAGGAGTAAAAATTATAACACACAAAGAATGCAATACAATAGGTATCAACGGAATGCTGTTCAACACAAACAAAGAAGGAACTCTTGCATTCTACACACCAGATGACATAACACTAAACAATTCTGTTGCTCTTGATCCGATTGACATATCAATCGAGCTCAACAAGGCCAAATCAGATCTAGAGGAATCAAAAGAATGGATAAGAAGGTCAAATCAAAAGCTAGATTCTATTGGAAGTTGGCATCAATCCAGCGCTACAATTATAGTTATTTTGATAATGATGATTATATTGTTTATAATTAATGTAACGATTATTACAATTGCAATTAAGTATTACAGAATTCAAAAGAGAAATCGAGTGGATCAAAATGAAAAGCCATATGTATTAACAAACAAA
>KY674933.1_Human_respirovirus_3_strain_9Q4_complete_genome_2009
ATGCTAATTTCAATATTGTTAATTATCACAACCATGGTCATGGCATCACATTGCCAAATAGACATCACAAAACTACAGCATGTAGGTGTATTGGTCAACAGTCCCAAAGGTATGAAGATATCACAAAATTTCGAAACAAGATATCTAATTTTGAGTCTCATACCAAAAATAGAAGATTCTAACTCTTGTGGTGACCAACAGATCAAGCAATACAAGAGGTTATTGGATAGACTGATTATTCCTTTATATGATGGACTAAAATTACAGAAGGATGTGATAGTGACTAATCAAGAATCCAATGAAAACACTGATCCCAGAACAGAACGATTCTTTGGAGGGGTAATTGGAACTATTGCTTTAGGAGTAGCAACCTCAGCACAAATTACAGCAGCAGTTGCTCTGGTTGAAGCCAAGCAGGCAAGATCAGACATTGAAAAACTCAAGGAAGCAATCAGGGACACAAACAAAGCAGTGCAGTCAGTTCAGAGCTCCGTAGGAAACTTGATAGTAGCAATTAAATCAGTTCAGGATTATGTCAACAAAGAAATCGTGCCATCGATTGCGAGACTAGGTTGTGAAGCAGCAGGACTTCAGCTAGGAATTGCATTAACACAGCATTACTCAGAATTAACAAACATATTCGGTGATAACATAGGATCGTTACAAGAAAAAGGAATAAAATTACAAGGTATAGCATCATTATACCGCACAAATATCACAGAAATATTCACAACATCAACAGTTGATAAATATGATATTTATGATCTATTATTTACAGAATCAATAAAGGTGAGAGTTATAGATGTTGATTTGAATGATTACTCAATCACCCTCCAAGTCAGACTCCCTCTATTAACCAGATTGCTGAACACTCAAATCTACAAGGTAGATTCCATATCATATAATATCCAAAACAGAGAATGGTATATCCCTCTTCCCAGCCATATCATGACGAAAGGGGCATTTCTAGGTGGAGCAGATGTCAAAGAATGCATAGAAGCATTCAGCAGTTATATATGCCCCTCTGATCCAGGATTTGTACTAAACCATGAAATGGAGAGCTGTCTATCAGGAAACATATCCCAATGTCCAAGAACCACAGTCACATCAGACATAGTTCCAAGGTATGCATTTGTCAATGGAGGAGTGGTTGCGAATTGCATAACAACCACATGTACATGCAATGGTATCGGTAATAGAATCAACCAACCACCTGATCAAGGAGTTAAAATTATAACACATAAAGAATGTAATACAATAGGTATCAACGGAATGCTGTTCAATACAAACAAAGAAGGAACCCTTGCATTCTACACACCAGATGACATAACATTAAACAATTCTGTTGCACTTGATCCAATTGACATATCAATCGAGCTCAACAAGGCCAAATCAGATCTAGAGGAATCAAAAGAATGGATAAGAAGGTCAAATCAAAAGCTAGATTCTATTGGAAGTTGGCATCAATCTAGCACTACAATCATAATTATTTTGATAATGATGATTATATTGTTTATAATTAATATAACAATAATTACAATTGCAATTAAGTATTACAGAATTCAAAAGAGAAATCGAGTGGATCAAAATGATAAGCCATATGTATTAACAAACAAA
>MH678677.1_Human_respirovirus_3_isolate_HPIV3/UK/121/11/2012_complete_genome_2012
ATGCTAGCTTCAACATTGTTAATTATTACAACCATGATTATGGCATCACACTGCCAAATAGACATCACAAAACTACAGCATGTAGGTGTATTGGTCAACAGTCCCAAAGGGATGAAGATATCACAAAACTTCGAAACAAGATACCTAATTTTGAGTCTCATACCAAAAGTAGAAGATTCTAACTCTTGTGGTGACCAACAGATCAAGCAATACAAGAGACTATTGGATAGACTGATCATTCCTTTATATGATGGACTAAGATTACAGAAAGATGTGATAGTGACTAATCAAGAATCCAATGAAAACACTGATCCCAGAACAGAACGATTCTTTGGAGGGGTAATTGGAACTATTGCTCTGGGAGTAGCAACATCAGCACAAATTACAGCAGCAGTTGCTCTGGTTGAAGCCAAGCAGGCAAGATCGGACATTGAAAAACTCAAAGAAGCAATCAGGGACACAAATAAAGCAGTGCAGTCGGTTCAGAGCTCTGTAGGAAATTTGATAGTAGCAATTAAATCGGTCCAGGATTATGTCAACAACGAAATCGTGCCATCAATTACGAGACTAGGTTGTGAAGCAGCAGGACTTCAGTTAGGAATTGCATTAACACAGCATTACTCAGAATTAACAAACATATTTGGTGATAACATAGGATCGTTACAAGAAAAAGGAATAAAATTACAAGGTATAGCATCGTTATACCGCACAAATATCACAGAAATATTCACAACATCAACAGTTGATAAATATGATATTTATGATCTATTATTTACAGAATCAATAAAGGTGAGAGTTATAGATGTTGATTTGAATGATTACTCAATCACTCTCCAAGTCAGACTCCCTTTATTAACTAGACTACTGAACACTCAAATCTACAAAGTAGATTCCATATCATATAATATCCAAAACAGAGAATGGTATATCCCCCTTCCCAGCCATATCATGACGAAAGGGGCATTTCTAGGTGGAGCAGATGTCAAAGAATGCATAGAAGCATTCAGCAGTTATATATGCCCTTCTGATCCAGGATTTGTACTAAACCATGAAATGGAGAGCTGTTTATCAGGAAACATATCTCAATGTCCAAGAACCACAGTCACATCAGACATAGTTCCAAGGTATGCATTTGTCAATGGTGGAGTGGTTGCGAATTGTATAACAACCACATGTACGTGCAATGGTATCGGCAACAGAATCAACCAACCACCTGATCAAGGAGTAAAAATTATAACACATAAAGAATGTAATACAATAGGTATCAACGGAATGCTATTCAACACAAACAAAGAAGGAACTCTTGCATTCTACACACCAGATGACATAACACTAAACAATTCTGTTGCTCTTGATCCAATTGACATATCAATCGAGCTCAACAAGGCCAAATCAGATCTAGAGGAATCAAAAGAATGGATAAGAAGGTCAAATCAAAAGCTAGATTCTATTGGAAGTTGGCATCAATCCAGCACTACAATTATAGTTATTTTGATAATGATGATTATATTGTTTATAATTAATGTAACGATAATTACAATTGCAATTAAGTATTACAGAATTCAAAAGAGAAATCGAATGGATCAAAATGAAAAGCCATATGTATTAACAAACAAA
>MH678679.1_Human_respirovirus_3_isolate_HPIV3/UK/129/02/2013_complete_genome_2013
ATGCTAGCTTCAACATTGTTAATTATTACAACCATGATTATGGCATCACACTGCCAAATAGACATCACAAAACTACAGCATGTAGGTGTATTGGTCAACAGTCCCAAAGGGATGAAGATATCACAAAACTTCGAAACAAGATACCTAATTTTGAGTCTCATACCAAAAATAGAAGATTCTAACTCTTGTGGTGACCAACAGATCAAGCAATACAAGAGACTATTGGATAGACTGATCATTCCTTTATATGATGGACTAAGATTACAGAAAGATGTGATAGTGACTAATCAAGAATCCAATGAAAACACTGATCCCAGAACGAAACGATTCTTTGGAGGGGTAATTGGAACTATTGCTCTGGGAGTAGCAACATCAGCACAAATTACAGCAGCAGTTGCTCTGGTTGAAGCCAAGCAGGCAAGATCGGACATTGAAAAACTCAAAGAAGCAATCAGGGACACAAATAAAGCAGTGCAGTCGGTTCAGAGCTCTGTAGGAAATTTGATAGTAGCAATTAAATCGGTCCAGGATTATGTCAACAACGAAATCGTGCCATCAATTACGAGACTAGGTTGTGAAGCAGCAGGACTTCAGTTAGGAATTGCATTAACACAGCATTACTCAGAATTAACAAACATATTTGGTGATAACATAGGATCGTTACAAGAAAAAGGAATAAAATTACAAGGTATAGCATCGTTATACCGCACAAATATCACAGAAATATTTACAACATCAACAGTTGATAAATATGATATTTATGATCTATTATTTACAGAATCAATAAAGGTGAGAGTTATAGATGTTGATTTGAATGATTACTCAATCACTCTCCAAGTCAGACTCCCTTTATTAACTAGACTACTGAACACTCAAATCTACAAAGTAGATTCCATATCATATAATATCCAAAACAGAGAATGGTATATCCCCCTTCCCAGCCATATCATGACGAAAGGGGCATTTCTAGGTGGAGCAGATGTCAAAGAATGCATAGAAGCATTCAGCAGTTATATATGCCCTTCTGATCCAGGATTTGTACTAAACCATGAAATGGAGAGCTGTTTATCAGGAAACATATCTCAATGTCCAAGAACCACAGTCACATCAGACATAGTTCCAAGGTATGCATTTGTCAACGGTGGAGTGGTTGCGAATTGTATAACAACCACATGTACGTGCAATGGTATCGGCAACAGAATCAACCAACCACCTGATCAGGGAGTAAAAATTATAACACATAAAGAATGTAATACAATAGGTATCAACGGAATGCTATTCAACACAAACAAAGAAGGAACTCTTGCATTCTACACACCAGATGACATAACACTAAACAATTCTGTTGCTCTTGATCCAATTGACATATCAATCGAGCTCAACAAGGCCAAATCAGATCTAGAGGAATCAAAAGAATGGATAAGAAGGTCAAATCAAAAGCTAGATTCTATTGGAAGTTGGCATCAATCCAGCACTACAATTATAGTTATTTTGATAATGATGATTATATTGTTTATAATTAATGTAACGATAATTACAATTGCAATTAAGTATTACAGAATTCAAAAGAGAAATCGAATGGATCAAAATGAAAAGCCATATGTATTAACAAACAAA
>MH678680.1_Human_respirovirus_3_isolate_HPIV3/UK/153/04/2013_complete_genome_2013
ATGCCAATTTCAATACTGTTAATTATTACAACCATGATCATGGCATCACACTGCCAAATAGACATCACAAAACTACAGCATGTAGGTGTATTGGTCAACAGTCCTAAAGGGATGAAGATATCACAAAACTTCGAAACAAGATATCTAATCCTGAGTCTCATACCAAAAATAGAAGATTCTAACTCTTGTGGTGACCAACAGATCAAGCAATACAAGAGGTTATTGGATAGACTGATCATTCCTTTATATGATGGACTAAGATTACAGAAGGATGTGATAGTGACTAATCAAGAATCCAATGAAAACACTGATCCCAGAACAAAACGATTCTTTGGAGGGGTAATTGGAACTATTGCTCTAGGAGTAGCAACCTCAGCACAAATTACAGCAGCAGTTGCTCTGGTTGAAGCCAAGCAGGCAAGATCAGACATTGAAAAACTCAAGGAAGCAATCAGGGACACAAATAAAGCAGTGCAGTCAGTTCAAAGCTCTGTAGGAAATTTGATAGTAGCAATCAAATCAGTCCAGGATTATGTCAACAAAGAAATCGTGCCATCGATTGCGAGACTAGGTTGTGAAGCAGCAGGACTTCAGTTAGGGATTGCATTAACACAGCATTACTCAGAATTAACAAATATATTTGGTGATAACATAGGATCGTTACAAGAAAAAGGAATAAAATTACAAGGTATAGCATCATTATACCGCACAAATATCACAGAAATATTTACAACATCAACAGTTGACAAATATGATATTTATGATCTATTATTTACAGAATCAATAAAGGTGAGAGTTATAGATGTTGATTTGAATGATTACTCAATAACCCTCCAAGTCAGACTCCCTTTATTGACCAGACTGCTGAACACTCAAATCTACAAAGTAGATTCCATATCATACAATATCCAAAATAGAGAATGGTATATCCCTCTTCCCAGCCATATCATGACGAAAGGGGCATTTCTAGGTGGAGCAGATGTCAAAGAATGCATAGAAGCATTCAGCAGTTATATATGCCCTTCTGATCCAGGATTTGTACTAAACCATGAAATGGAGAGCTGTCTATCAGGAAACATATCCCAATGTCCAAGAACCACAGTCACATCAGACATAGTTCCTAGGTATGCATTTGTCAATGGAGGAGTGGTTGCGAATTGTATAACAACTACATGTACATGCAATGGTATCGGTAATAGAATCAACCAACCACCTGATCAAGGAGTCAAAATTATAACACATAAAGAATGTAATACAATAGGTATCAACGGAATGCTATTCAACACAAACAAGGAAGGAACTCTCGCATTCTACACACCAGACGACATAACATTAAACAATTCTGTTGCACTTGATCCTATTGACATATCAATCGAGCTCAACAAGGCCAAATCAGATCTAGAGGAATCAAAAGAATGGATAAGAAGGTCAAATCAAAAGCTAGATTCTATTGGAAGTTGGCATCAATCTAGCACTACAATCATAGTTATTTTGATAATGATGATTATATTGTTTATAATTAATATAACAATAATTACAATTGCAATTAAGTATTACAGAATTCAAAAGAGAAATCGAGTGGATCAAAATGATAAGCCATATGTATTAACAAACAAA
>MH678683.1_Human_respirovirus_3_isolate_HPIV3/UK/14/11/2014_complete_genome_2014
ATGCCAATTTCAATACTGTTAATTATTACAACCATGATCATGGCATCACACTGCCAAATAGACATCACAAAACTACAGCATGTAGGTGTATTGGTCAACAGTCCTAAAGGGATGAAGATATCACAAAACTTCGAAACAAGATATCTAATCCTGAGTCTCATACCAAAAATAGAAGATTCTAACTCTTGTGGTGACCAACAGATCAAGCAATACAAGAGGTTATTGGATAGACTGATCATTCCTTTATATGATGGACTAAGATTACAGAAGGATGTGATAGTGACTAATCAAGAATCCAATGAAAACACTGATCCCAGAACAGAACGATTCTTTGGAGGGGTAATTGGAACTATTGCTCTAGGAGTAGCAACCTCAGCACAAATTACAGCAGCAGTTGCTCTGGTTGAAGCCAAGCAGGCAAGATCAGACATTGAAAAACTCAAGGAAGCAATCAGGGACACAAATAAAGCAGTGCAGTCAGTTCAGAGCTCTGTAGGAAATTTGATAGTAGCAATTAAATCAGTCCAGGATTATGTCAACAAAGAAATCGTACCATCGATTGCGAGACTAGGTTGTGAAGCGGCAGGACTTCAGTTAGGGATTGCATTAACACAGCATTACTCAGAATTAACAAATATATTTGGTGATAACATAGGATCGTTACAAGAAAAAGGAATAAAATTACAAGGTATAGCATCATTATACCGCACAAATATCACAGAAATATTCACAACATCAACAGTTGACAAATATGATATTTATGATCTATTATTTACAGAATCAATAAAGGTGAGAGTTATAGATGTTGATTTGAATGATTACTCAATAACCCTCCAAGTCAGACTCCCTTTATTGACCAGACTGCTGAACACTCAAATCTACAAAGTAGATTCCATATCATATAATATCCAAAATAGAGAATGGTATATCCCTCTTCCCAGCCATATCATGACAAAAGGGGCATTTCTAGGTGGAGCAGATGTCAAAGAATGCATAGAAGCATTCAGCAGTTATATATGCCCTTCTGATCCAGGATTTGTACTAAACCATGAAATGGAGAGCTGTCTATCAGGAAACATATCCCAATGTCCAAGAACCACAGTCACATCAGACATAGTTCCTAGGTATGCATTTGTCAATGGAGGAGTGGTTGCGAATTGTATAACAACTACATGTACATGCAATGGTATCGGTAATAGAATCAACCAACCACCTGATCAAGGAGTCAAAATTATAACACATAAAGAATGTAATACAATAGGTATCAACGGAATGCTATTCAACACAAACAAAGAAGGAACTCTTGCATTCTACACACCAGACGACATAACATTAAACAATTCTGTTGCACTTGATCCGATTGACATATCAATCGAGCTCAACAAGGCCAAATCAGATCTAGAGGAATCAAAAGAATGGATAAGAAGGTCAAATCAAAAGCTAGATTCTATTGGAAGTTGGCATCAATCTAGCACCACAATCATAGTTATTTTGATAATGATGATTATATTGTTTATAATTAATATAACAATAATTACAATTGCAATTAAGTATTACAGAATTCAAAAGAGAAATCGAGTGGATCAAAATGATAAGCCATATGTATTAACAAACAAA
>MH678684.1_Human_respirovirus_3_isolate_HPIV3/UK/16/05/2014_complete_genome_2014
ATGCTAGCTTCAACATTGTTAATTATTACAACCATGATTATGGCATCACACTGCCAAATAGACATCACAAAACTACAGCATGTAGGTGTATTGGTCAACAGTCCCAAAGGGATGAAGATATCACAAAACTTCGAAACAAGATACCTAATTTTGAGTCTCATACCAAAAATAGAAGATTCTAACTCTTGTGGTGACCAACAGATCAAGCAATACAAGAGACTATTGGATAGACTGATCATTCCTTTATATGATGGACTAAGATTACAGAAAGATGTGATAGTGACTAATCAAGAATCCAATGAGAACACTGATCTCAGAACAAAACGATTCTTTGGAGGGGTAATTGGAACTATTGCTCTGGGAGTAGCAACATCAGCACAAATTACAGCAGCAGTTGCTCTGGTTGAAGCCAAGCAGGCAAGATCGGACATTGAAAAACTCAAAGAAGCAATCAGGGACACAAATAAAGCAGTGCAGTCGGTTCAGAGCTCTGTAGGAAATTTGATAGTAGCAATTAAATCGGTCCAGGATTATGTCAACAACGAAATCGTGCCATCAATTACGAGACTAGGTTGTGAAGCAGCAGGACTTCAGTTAGGAATTGCATTAACACAGCATTACTCAGAATTAACAAACATATTTGGTGATAACATAGGATCGTTACAAGAAAAAGGAATAAAATTACAAGGTATAGCATCGTTATACCGCACAAACATCACAGAAATATTTACAACATCAACAGTTGATAAATATGATATTTATGATCTATTATTTACAGAATCAATAAAGGTGAGAGTTATAGATGTTGATTTGAATGATTACTCAATCACTCTCCAAGTCAGACTCCCTTTATTAACTAGACTATTGAACACTCAAATCTACAAAGTAGATTCCATATCATATAATATCCAAAACAGAGAATGGTATATCCCCCTTCCCAGCCATATCATGACGAAAGGGGCATTTCTAGGTGGAGCAGATGTCAAAGAATGCATAGAAGCATTCAGCAGTTATATATGCCCTTCTGATCCAGGATTTGTACTAAACCATGAAATGGAGAGCTGTTTATCAGGAAACATATCTCAATGTCCAAGAACCACAGTCACATCAGACATAGTTCCAAGGTATGCATTTGTCAATGGTGGAGTGGTTGCGAATTGTATAACAACCACATGTACGTGCAATGGTATCGGCAACAGAATCAACCAACCACCTGATCAGGGAGTAAAAATTATAACACATAAAGAATGTAATACAATAGGTATCAACGGAATGCTATTCAACACAAACAAAGAAGGAACTCTTGCATTCTACACACCAGATGACATAACACTAAACAATTCTGTTGCTCTTGATCCAATTGACATATCAATCGAGCTCAACAAGGCCAAATCAGATCTAGAGGAATCAAAAGAATGGATAAGAAGGTCAAATCAAAAGCTAGATTCTATTGGAAGTTGGCATCAATCCAGCACTACAATTATAGTTATTTTGATAATGATGATTATATTGTTTATAATTAATGTAACGATAATTACAATTGCAATTAAGTATTACAGAATTCAAAAGAGAAATCGAATGGATCAAAATGAAAAGCCATATGTATTAACAAACAAA
>MH678685.1_Human_respirovirus_3_isolate_HPIV3/UK/21/06/2014_complete_genome_2014
ATGCCAATTTCAATACTGTTGATTATTACAACCATGATCATGGCATCACACTGCCAAATAGACATCACAAAACTACAGCATGTAGGTGTATTGGTCAACAGCCCCAAAGGGATGAAGATATCACAAAACTTCGAAACAAGATATCTAATCCTGAGTCTCATACCAAAAATAGAAGATTCTAACTCTTGTGGTGACCAACAGATCAAGCAATACAAGAGGTTATTGGATAGACTGATCATTCCTTTATATGATGGACTAAGATTACAGAAGGATGTGATAGTGACTAATCAAGAATCTAATGAAAACACTGATCCCAGAACAGAACGATTCTTTGGAGGGGTAATTGGAACTATTGCTCTAGGAGTAGCAACCTCAGCACAAATTACAGCAGCAGTTGCTCTGGTTGAAGCCAAGCAGGCAAGATCAGACATTGAAAAACTCAAGGAAGCAATCAGGGACACAAATAAAGCAGTGCAGTCAGTTCAGAGCTCTGTAGGAAATTTGATAGTAGCAATTAAATCAGTCCAGGATTATGTCAACAAAGAAATCGTGCCATCGATTGCGAGACTAGGTTGTGAAGCAGCAGGACTTCAGTTAGGGATTGCATTAACACAGCATTACTCAGAATTAACAAATATATTTGGTGATAACATAGGATCGTTACAAGAAAAAGGAATAAAATTACAAGGTATAGCATCATTATACCGCACAAATATCACAGAAATATTCACAACATCAACAGTAGACAAATATGATATTTATGATCTATTATTTACAGAATCAATAAAGGTGAGAGTTATAGATGTTGATTTGAATGATTACTCAATAACCCTCCAAGTCAGACTCCCTTTATTGACCAGACTGCTGAACACTCAAATCTACAAAGTAGATTCCATATCCTACAATATCCAAAATAGAGAATGGTATATCCCTCTTCCCAGCCATATCATGACGAAAGGGGCATTTCTAGGTGGAGCAGATGTCAAAGAATGCATAGAAGCATTCAGCAGTTATATATGCCCTTCTGATCCAGGATTTGTACTAAACCATGAAATGGAGAGCTGTCTATCAGGAAACATATCCCAATGTCCAAGAACCACAGTCACATCAGACATAGTTCCTAGGTATGCATTTGTCAATGGAGGAGTGGTTGCAAATTGTATAACAACTACATGTACATGCAATGGTATCGGTAATAGAATCAACCAACCACCTGATCAAGGAGTCAAAATTATAACACATAAAGAATGTAATACAATAGGTATCAACGGAATGCTATTCAACACAAACAAAGAAGGAACTCTTGCATTCTACACACCAGACGACATAACATTAAACAATTCTGTTGCACTTGATCCGATTGACATTTCAATCGAGCTCAACAAGGCCAAATCAGATCTAGAGGAATCAAAAGAATGGATAAGAAGGTCAAATCAAAAGCTAGATTCTATTGGAAGTTGGCACCAATCTAGCACTACAATCATAGTTATTTTGATAATGATGATTATATTGTTTATAATTAATATAACAATAATTACAATTGCAATTAAGTATTACAGAATTCAAAAGAGAAATCGAGTGGATCAAAATGATAAGCCATATGTATTAACAAACAAA
>MH678686.1_Human_respirovirus_3_isolate_HPIV3/UK/30/07/2014_complete_genome_2014
ATGCCAATTTCAATACTGTTGATTATTACAACCATGATCATGGCATCACACTGCCAAATAGACATCACAAAACTACAGCATGTAGGTGTATTGGTCAACAGCCCCAAAGGGATGAAGATATCACAAAACTTCGAAACAAGATATCTAATCCTGAGTCTCATACCAAAAATAGAAGATTCTAACTCTTGTGGTGACCAACAGATCAAGCAATACAAGAGGTTATTGGATAGACTGATCATTCCTTTATATGATGGACTAAGATTACAGAAGGATGTGATAGTGACTAATCAAGAATCTAATGAAAACACTGATCCCAGAACAGAACGATTCTTTGGAGGGGTAATTGGAACTATTGCTCTAGGAGTAGCAACCTCAGCACAAATTACAGCAGCAGTTGCTCTGGTTGAAGCCAAGCAGGCAAGATCAGACATTGAAAAACTCAAGGAAGCAATCAGGGACACAAATAAAGCAGTGCAGTCAGTTCAGAGCTCTGTAGGAAATTTGATAGTAGCAATTAAATCAGTCCAGGATTATGTCAACAAAGAAATCGTGCCATCGATTGCGAGACTAGGTTGTGAAGCAGCAGGACTTCAGTTAGGGATTGCATTAACACAGCATTACTCAGAATTAACAAATATATTTGGTGATAACATAGGATCGTTACAAGAAAAAGGAATAAAATTACAAGGTATAGCATCATTATACCGCACAAATATCACAGAAATATTCACAACATCAACAGTAGACAAATATGATATTTATGATCTATTATTTACAGAATCAATAAAGGTGAGAGTTATAGATGTTGATTTGAATGATTACTCAATAACCCTCCAAGTCAGACTCCCTTTATTGACCAGACTGCTGAACACTCAAATCTACAAAGTAGATTCCATATCCTACAATATCCAAAATAGAGAATGGTATATCCCTCTTCCCAGCCATATCATGACGAAAGGGGCATTTCTAGGTGGAGCAGATGTCAAAGAATGCATAGAAGCATTCAGCAGTTATATATGCCCTTCTGATCCAGGATTTGTACTAAACCATGAAATGGAGAGCTGTCTATCAGGAAACATATCCCAATGTCCAAGAACCACAGTCACATCAGACATAGTTCCTAGGTATGCATTTGTCAATGGAGGAGTGGTTGCAAATTGTATAACAACTACATGTACATGCAATGGTATCGGTAATAGAATCAACCAACCACCTGATCAAGGAGTCAAAATTATAACACATAAAGAATGTAATACAATAGGTATCAACGGAATGCTATTCAACACAAACAAAGAAGGAACTCTTGCATTCTACACACCAGACGACATAACATTAAACAATTCTGTTGCACTTGATCCGATTGACATTTCAATCGAGCTCAACAAGGCCAAATCAGATCTAGAGGAATCAAAAGAATGGATAAGAAGGTCAAATCAAAAGCTAGATTCTATTGGAAGTTGGCACCAATCTAGCACTACAATCATAGTTATTTTGATAATGATGATTATATTGTTTATAATTAATATAACAATAATTACAATTGCAATTAAGTATTACAGAATTCAAAAGAGAAATCGAGTGGATCAAAATGATAAGCCATATGTATTAACAAACAAA
>MH678688.1_Human_respirovirus_3_isolate_HPIV3/UK/82/07/2011_complete_genome_2011
ATGCTAAATTCAATATTGTTAATTATCACAACCATGATCATGGCATCACATTGCCAAATAGACATCACAAAATTACAGCATGTAGGTGTATTGGTCAACAGTCCCAAAGGTATGAAGATATCACAAAATTTCGAAACAAGATATCTAATTTTGAGTCTCATACCAAAAATAGAAGATTCTAACTCTTGTGGTGACCAACAGATCAAGCAATACAAGAGGTTATTAGATAGACTGATTATTCCTTTATATGATGGACTAAAATTACAGAAGGATGTGATAGTGACTAATCAAGAATCCAATGAAAACACTGATCCCAGAACAAAACGATTCTTTGGAGGGGTAATTGGAACTATTGCTCTAGGAGTGGCAACCTCAGCACAAATTACAGCAGCAGTTGCTCTGGTTGAAGCCAAGCAGGCAAGATCAGACATTGAAAAACTCAAGGAAGCAATCAGGGACACAAACAAAGCAGTGCAGTCAGTTCAGAGCTCCGTAGGAAACTTGATAGTAGCAATTAAATCAGTCCAGGATTATGTCAACAAAGAAATCGTGCCATCGATTGCGAGACTAGGTTGTGAAGCAGCAGGACTTCAGCTAGGAATTGCATTAACACAGCATTACTCAGAATTAACAAACATATTCGGTGATAACATAGGATCGTTACAAGAAAAAGGAATAAAATTACAAGGTATAGCATCATTATACCGCACAAATATCACAGAAATATTCACAACATCAACAGTTGATAAATATGATATTTATGATCTATTATTTACAGAATCAATAAAGGTGAGAGTTATAGATGTTGATTTGAATGATTACTCAATCACCCTCCAAGTCAGACTCCCTCTATTAACCAGATTGCTGAACACTCAAATCTACAAGGTAGATTCCATATCATATAATATCCAAAACAGAGAATGGTATATCCCTCTTCCCAGCCATATCATGACGAAAGGGGCATTTCTAGGTGGAGCAGATGTAAAAGAATGCATAGAAGCATTCAGCAGTTATATATGCCCCTCTGATCCAGGATTTGTACTAAACCATGAAATGGAGAGTTGTCTATCAGGAAACATATCCCAATGTCCAAGAACCACAGTCACATCAGACATAGTTCCAAGGTATGCATTTGTCAATGGAGGAGTGGTTGCGAACTGTATAACAACCACATGTACATGCAATGGTATCGGTAATAGAATCAACCAACCACCTGATCAAGGAGTTAAAATTATAACACATAAAGAATGTAATACAATAGGTATCAACGGAATGCTGTTCAATACAAACAAAGAAGGAACCCTTGCATTCTACACACCAGATGACATAACATTAAACAATTCTGTTGCACTTGATCCAATTGACATATCAATCGAGCTCAACAAGGCCAAATCAGATCTAGAGGAATCAAAAGAATGGATAAGAAGGTCAAATCAAAAGCTAGATTCTATTGGAAGTTGGCATCAATCTAGCACTACAATCATAATTATTTTGATAATGATGATTATATTGTTTATAATTAATATAACAATAATTACAATTGCAATTAAGTATTACAGAATTCAAAAGAGAAATCGAGTAGATCAAAATGATAAGCCATATGTATTAACAAACAAA
>MH678693.1_Human_respirovirus_3_isolate_HPIV3/UK/395/04/2015_complete_genome_2015
ATGCCAATTTCAATACTGTTAATTATTACAACCATGATCATGGCATCACACTGCCAAATAGACATCACAAAACTACAGCATGTAGGTGTATTGGTCAACAGTCCCAAAGGGATGAAGATATCACAAAACTTCGAAACAAGATATCTAATCCTGAGTCTCATACCAAAAATAGAAGATTCTAACTCTTGTGGTGACCAACAGATCAAGCAATACAAGAGGTTATTGGATAGACTGATCATTCCTTTATATGATGGACTAAGATTACAGAAGGATGTGATAGTGACTAATCAAGAATCCAATGAAAACACTGATCCCAGAACAGAACGATTCTTTGGAGGGGTAATTGGAACTATTGCTCTAGGAGTAGCAACCTCAGCACAAATTACAGCAGCAGTTGCTCTGGTTGAAGCCAAGCAGGCAAGATCAGACATTGAAAAACTCAAGGAAGCAATCAGGGACACAAATAAAGCAGTGCAGTCAGTTCAGAGCTCTGTAGGAAATTTGATAGTAGCAATTAAATCAGTCCAGGATTATGTCAACAAAGAAATCGTGCCATCGATTGCGAGACTAGGTTGTGAAGCAGCAGGACTTCAGTTAGGGATTGCATTAACACAGCATTACTCAGAATTAACAAATATATTTGGCGATAACATAGGATCGTTACAAGAAAAAGGAATAAAATTACAAGGTATAGCATCATTATACCGCACAAATATCACAGAAATATTTACAACATCAACAGTTGACAAATATGATATTTATGATCTATTATTTACAGAATCAATAAAGGTGAGAGTTATAGATGTTGATTTGAATGATTACTCAATAACCCTCCAAGTCAGACTCCCTTTATTGACCAGACTGCTGAACACTCAAATCTACAAAGTAGATTCCATATCATACAATATCCAAAATAGAGAATGGTATATCCCTCTTCCCAGCCATATCATGACGAAAGGGGCATTTCTAGGTGGAGCAGATGTCAAAGAATGCATAGAAGCATTCAGCAGTTATATATGCCCTTCTGATCCAGGATTTATACTAAACCATGAAATGGAGAGCTGTCTATCAGGAAACATATCCCAATGTCCAAGAACCACAGTCACATCAGACATAGTTCCTAGGTATGCATTTGTCAATGGAGGAGTGGTTGCGAATTGTATAACAACTACATGTACATGCAATGGTATCGGTAATAGAATCAACCAACCACCTGATCAAGGAGTCAAAATTATAACACATAAAGAATGTAATACAATAGGTATCAACGGAATGCTATTCAACACAAACAAAGAAGGAACTCTTGCATTCTACACACCAGACGACATAACATTAAACAATTCTGTTGCACTTGATCCGATTGACATATCAATCGAGCTCAACAAGGCCAAATCAGATCTAGAGGAATCAAAAGAATGGATAAGAAGGTCAAATCAAAAGCTAGATTCTATTGGAAGTTGGCATCAATCTAGCACTACAATCATAGTTATTTTGATAATGATGATTATATTGTTTATAATTAATATAACAATAATTACAATTGCAATTAAGTATTACAGAATTCAAAAGAGAAATCGAATGGATCAAAATGATAAGCCATATGTATTAACAAACAAA
>MH678694.1_Human_respirovirus_3_isolate_HPIV3/UK/53/04/2014_complete_genome_2014
ATGCTAGCTTCAACATTGTTAATTATTACAACCATGATTATGGCATCACACTGCCAAATAGACATCACAAAACTACAGCATGTAGGTGTATTGGTCAACAGTCCCAAAGGGATGAAGATATCACAAAACTTCGAAACAAGATACCTAATTTTGAGTCTCATACCAAAAATAGAAGATTCTAACTCTTGTGGTGACCAACAGATCAAGCAATACAAGAGACTATTGGATAGACTGATCATTCCTTTATATGATGGACTAAGATTACAGAAAGATGTGATAGTGACTAATCAAGAATCCAATGAAAACACTGATCCCAGAACAGAACGATTCTTTGGAGGGGTAATTGGAACTATTGCTCTGGGAGTAGCAACATCAGCACAAATTACAGCAGCAGTTGCTCTGGTTGAAGCCAAGCAGGCAAGATCGGACATTGAAAAACTCAAAGAAGCAATCAGGGACACAAATAAAGCAGTGCAGTCGGTTCAGAGCTCTGTAGGAAATTTGATAGTAGCAATTAAATCGGTCCAGGATTATGTCAACAACGAAATCGTGCCATCAATTACGAGACTAGGTTGTGAAGCAGCAGGACTTCAGTTAGGAATTGCATTAACACAGCATTACTCAGAATTAACAAACATATTTGGTGATAACATAGGATCGTTACAAGAAAAAGGAATAAAATTACAAGGTATAGCATCGTTATACCGCACAAATATCACAGAAATATTTACAACATCAACAGTTGATAAATATGATATTTATGATCTATTATTTACAGAATCAATAAAGGTGAGAGTTATAGATGTTGATTTGAATGATTACTCAATCACTCTCCAAGTCAGACTCCCTTTATTAACTAGACTACTGAACACTCAAATCTACAAAGTAGATTCCATATCATATAATATCCAAAACAGAGAATGGTATATCCCCCTTCCCAGCCATATCATGACGAAAGGGGCATTTCTAGGTGGAGCAGATGTCAAAGAATGCATAGAAGCATTCAGCAGTTATATATGCCCTTCTGATCCAGGATTTGTACTAAACCATGAAATGGAGAGCTGTTTATCAGGAAACATATCTCAATGTCCAAGAACCACAGTCACATCAGACATAGTTCCAAGGTATGCATTTGTCAATGGTGGAGTGGTTGCGAATTGTATAACAACCACATGTACGTGCAATGGTATCGGCAACAGAATCAACCAACCACCTGATCAGGGAGTAAAAATTATAACACATAAAGAATGTAATACAATAGGTATCAACGGAATGCTATTCAACACAAACAAAGAAGGAACTCTTGCATTCTACACACCAGATGACATAACACTAAACAATTCTGTTGCTCTTGATCCAATTGACATATCAATCGAGCTCAACAAGGCCAAATCAGATCTAGAGGAATCAAAAGAATGGATAAGAAGGTCAAATCAAAAGCTAGATTCTATTGGAAGTTGGCATCAATCCAGCACTACAATTATAGTTATTTTGATAATGATGATTATATTGTTTATAATTAATGTAACGATAATTACAATTGCAATTAAGTATTACAGAATTCAAAAGAGAAATCGAATGGATCAAAATGAAAAGCCATATGTATTAACAAACAAA
>KY369863.1_Human_respirovirus_3_strain_SC161_complete_genome_2016
ATGCCAATTTCAATACTGTTAATTATTACAACCATGATCATGGCATCACACTGCCAAATAGACATCACAAAACTACAGCATGTAGGTGTATTGGTCAACAGTCCTAAAGGGATGAAGATATCACAAAACTTCGAAACAAGATATCTAATCCTGAGTCTCATACCAAAAATAGAAGATTCCAATTCTTGTGGTGACCAACAGATCAAGCAATACAAGAGGTTATTGGATAGACTGATCATTCCTTTATATGATGGACTAAGATTACAGAAGGATGTGATAGTGACTAATCAAGAATCCAATGAAAACACTGATCCCAGAACAGAACGATTCTTTGGAGGGGTAATTGGAACTATTGCTCTAGGAGTAGCAACCTCAGCACAAATTACAGCAGCAGTTGCTCTGGTTGAAGCCAAGCAGGCGAGATCAGACATTGAAAAACTCAAAGAAGCAATCAGGGACACAAATAAAGCAGTGCAGTCAGTTCAAAGCTCTGTAGGAAATTTGATAGTAGCAATTAAATCAGTCCAGGATTATGTCAACAAAGAAATCGTGCCATCGATTGCGAGACTAGGTTGTGAAGCAGCAGGACTTCAGTTAGGGATTGCATTAACACAGCATTACTCAGAATTAACAAATATATTTGGTGATAACATAGGATCGTTACAAGAAAAAGGAATAAAATTACAAGGTATAGCATCATTATACCGCACAAATATCACAGAAATATTCACAACATCAACAGTTGACAAATATGATATTTATGATCTATTATTTACAGAATCAATAAAGGTGAGAGTTATAGATGTTGATTTGAATGATTACTCAATAACCCTCCAAGTCAGACTCCCTTTATTGACCAGACTGCTGAACACTCAAATCTACAAAGTAGATTCCATATCATACAATATCCAAAATAGAGAATGGTATATCCCTCTTCCCAGCCATATCATGACGAAAGGGGCATTTCTAGGTGGAGCAGATGTCAAAGAATGCATAGAAGCATTCAGCAGTTATATATGCCCTTCTGATCCAGGATTTGTACTAAACCATGAAATGGAGAGCTGTCTATCAGGAAACATATCCCAATGTCTAAGAACCACAGTCACATCAGACATAGTTCCTAGGTATGCATTTGTCAATGGAGGAGTGGTTGCGAATTGTATAACAACTACATGTACATGCAATGGTATCGGTAATAGAATCAACCAACCACCTGATCAAGGAGTCAAAATTATAACACATAAAGAATGTAATACAATAGGTATCAACGGAATGCTATTCAACACAAACAAAGAAGGAACTCTTGCATTCTACACACCAGACGACATAACATTAAACAATTCTGTTGCACTTGATCCGATTGACATATCAATCGAGCTCAACAAGGCCAAATCAGATCTAGAGGAATCAAAAGAATGGATAAGAAGGTCAAATCAAAAGCTAGATTCTATTGGAAGTTGGCATCAATCTAGCACTACAATCATAGTTATTTTGATAATGATGATTATATTGTTTATAATTAATATAACAATGATTACAATTGCAATTAAGTATTACAGAATTCAAAAGAGAAATCGAGTGGATCAAAATGATAAGCCATATGTATTAACAAACAAA
>MF554720.1_Human_respirovirus_3_strain_2P2_complete_genome_2009
ATGCTAATTTCAATATTGTTAATTATCACAACCATGATCATGGCATCACATTGCCAAATAGACATCACAAAACTACAGCATGTAGGTGTATTGGTCAACAGTCCCAAAGGTATGAAGATATCACAAAATTTCGAAACAAGATATCTAATTTTGAGTCTCATACCAAAAATAGAAGATTCTAACTCTTGTGGTGACCAACAGATCAAGCAATACAAGAGGTTATTGGATAGACTGATTATTCCTTTATATGATGGACTAAAATTACAGAAGGATGTGATAGTGACTAATCAAGAATCCAATGAAAACACTGATCCCAGAACAGAACGATTCTTTGGAGGGGTAATTGGAACTATTGCTCTAGGAGTAGCAACCTCAGCACAAATTACAGCAGCAGTTGCTCTGGTTGAAGCCAAGCAGGCAAGATCAGACATTGAAAAACTCAAGGAAGCAATCAGGGACACAAACAAAGCAGTGCAGTCAGTTCAGAGCTCCGTAGGAAACTTGATAGTAGCAATTAAATCAGTCCAGGATTATGTCAACAAAGAAATCGTGCCATCGATTGCGAGACTAGGTTGTGAAGCAGCAGGACTTCAGCTAGGAATTGCATTAACACAGCATTACTCAGAATTAACAAATATATTCGGTGATAACATAGGATCGTTACAAGAAAAAGGAATAAAATTACAAGGTATAGCATCATTATACCGCACAAATATCACAGAAATATTCACAACATCAACAGTTGATAAATATGATATTTATGATCTATTATTTACAGAATCAATAAAGGTGAGAGTTATAGATGTTGATTTGAATGATTACTCAATCACCCTTCAAGTCAGACTCCCTCTATTAACCAGATTGCTGAACACTCAAATCTACAAGGTAGATTCCATATCATATAATATCCAAAACAGAGAATGGTATATCCCTCTTCCCAGCCATATCATGACGAAAGGGGCATTTCTAGGTGGAGCAGATGTCAAAGAATGCATAGAAGCATTCAGCAGTTATATATGCCCCTCTGATCCAGGATTTGTACTAAACCATGAAATGGAGAGCTGTCTATCAGGAAACATATCCCAATGTCCAAGAACCACAGTCACATCAGACATAGTTCCAAGGTATGCATTTGTCAATGGAGGAGTGGTCGCGAATTGCATAACAACCACATGTACATGCAATGGTATCGGTAATAGAATCAACCAACCACCTGATCAAGGAGTTAAAATTATAACACATAAAGAATGTAATACAATAGGTATCAACGGAATGCTGTTCAATACAAACAAAGAAGGAACCCTTGCATTCTACACACCAGATGACATAACATTAAACAATTCTGTTGCACTTGATCCAATTGACATATCAATCGAGCTCAACAAGGCCAAATCAGATCTAGAGGAATCAAAAGAATGGATAAGAAGGTCAAATCAAAAGCTAGATTCTATTGGAAGTTGGCATCAATCTAGCACTACAATCATAATTATTTTGATAATGATGATTATATTGTTTATAATTAATATAACAATAATTACAATTGCAATTAAGTATTACAGAATTCAAAAGAGAAATCGAGTGGATCAAAATGATAAGCCATATGTATTAACAAACAAA
>KY684755.1_Human_respirovirus_3_strain_SC2155_complete_genome_2016
ATGCTAGCTTCAACATTGTCAATTGTTGCAACCATGATTGTGGCATCACACTGCCAAATAGACATCACAAAACTACAACATGTAGGTGTATTGGTCAACAGTCCTAAAGGGATGAAGATATCACAAAACTTCGAAACAAGATATCTAATTTTAAGTCTCATACCAAAAATAGAAGACTCTAACTCTTGTGGTGACCAACAGATCAAGCAATACAAGAGACTATTGGATAGACTGATCATTCCTTTATATGATGGACTAAGATTACAGAAGGATGTGATAGTGACCAATCAAGAATCCAATGAAAACACTGATCCCAGAACAGAACGATTCTTTGGAGGGGTAATTGGAACTATTGCTCTGGGAGTAGCAACATCAGCACAAATTACAGCAGCAGTTGCTCTGGTTGAAGCCAAGCAGGCAAGATCAGACATTGAAAAACTCAAGGAAGCAATCAGGGACACAAATAAAGCAGTGCAGTCAGTTCAGAGCTCTATAGGAAATTTGATAGTAGCAATTAAATCAGTCCAGGATTATGTCAACAACGAAATCGTGCCATCGATTGAGAGACTAGGTTGTGAAGCAGCAGGACTTCAGTTAGGAATTGCATTAACACAGCATTACTCAGAATTAACAAACATATTTGGTGATAACATAGGATCGTTACAAGAAAAAGGAATAAAATTACAAGGTATAGCATCATTATACCGCACAAATATCACAGAAATATTCACAACATCAACAGTTGATAAATATGATATTTATGATCTATTATTTACAGAATCAATAAAGGTCAGAGTCATAGATGTTGATTTGAATGATTACTCAATCACCCTTCAAGTCAGACTCCCTTTATTAACTAGATTGCTGAACACTCAAATCTACAAAGTAGATTCCATATCATACAATATCCAAAACAGAGAATGGTATATCCCCCTTCCCAGCCATATCATGACTAAAGGAGCATTTCTAGGTGGAGCAGATGTTAAAGAATGTATAGAAGCATTCAGCAGTTATATATGCCCTTCTGATCCAGGATTTGTACTAAACCATGAAATGGAGAGCTGTTTATCAGGAAACATATCTCAATGTCCAAGAACCACAGTTACATCAGACATAGTTCCGAGGTATGCATTCGTCAATGGAGGAGTGGTTGCAAATTGTATAACAACTACATGTACATGCAATGGTATCGGTAATAGAATCAACCAACCACCTGATCAAGGAGTAAAAATTATAACACACAAAGAATGCAATACAATAGGTATCAACGGAATGCTGTTCAACACAAACAAAGAAGGAACTCTTGCATTCTACACACCAGATGACATAACACTAAACAATTCTGTTGCTCTTGATCCGATTGACATATCAATCGAGCTCAACAAGGCCAAATCAGATCTAGAGGAATCAAAAGAATGGATAAGAAGGTCAAATCAAAAGCTAGATTCTATTGGAAGTTGGCATCAATCCAGCGCTACAATTATAGTTATTTTGATAATGATGATTATATTGTTTATAATTAATGTAACGATTATTACAATTGCAATTAAGTATTACAGAATTCAAAAGAGAAATCGAGTGGATCAAAATGAAAAGCCATATGTATTAACAAACAAA
>KY973553.1_Human_respirovirus_3_strain_4943_complete_genome_2015
ATGCCAATTTCAATACTGTTAATTATTACAACCATGATCATGGCATCACACTGCCAAATAGACATCACAAAACTACAGCATGTAGGTGTATTGGTAAACGGTCCTAAAGGGATGAAGATATCACAAAACTTCGAAACAAGATATCTAATCCTGAGTCTCATACCAAAAATAGAAGATTCTAACTCTTGTGGTGACCAACAGATCAAGCAATACAAGAGGTTATTGGATAGACTGATCATTCCTTTATATGATGGACTAAGACTACAGAAGGATGTGATAGTGACTAATCAAGAATCCAATGAAAACACTGATCCCAGAACAGAACGATTCTTTGGAGGGGTAATTGGAACTATTGCTCTAGGAGTAGCAACCTCAGCACAAATTACAGCAGCAGTTGCTCTGGTTGAAGCCAAGCAGGCAAGATCAGACATTGAAAAACTCAAGGAAGCAATCAGGGACACAAATAAAGCAGTGCAGTCAGTTCAAAGCTCTGTAGGAAATTTGATAGTAGCAATTAAATCAGTCCAGGATTATGTCAACAAAGAAATCGTGCCATCGATTGCGAGACTAGGTTGTGAAGCAGCAGGACTTCAGTTAGGGATTGCATTAACACAGCATTACTCAGAATTAACAAATATATTTGGTGATAACATAGGATCGTTACAAGAAAAAGGAATAAAATTACAAGGTATAGCATCATTATACCGCACAAATATCACAGAAATATTCACAACATCAACAGTTGACAAATATGATATTTATGATCTATTATTTACAGAATCAATAAAGGTGAGAGTTATAGATGTTGATTTGAATGATTACTCAATAACCCTCCAAGTCAGACTCCCTTTATTGACCAGACTGCTGAACACTCAAATCTACAAAGTAGATTCCATATCATACAATATCCAAAATAGAGAATGGTATATCCCTCTTCCCAGCCATATCATGACGAAAGGGGCATTTCTAGGTGGAGCAGATGTCAAAGAATGCATAGAAGCATTCAGCAGTTATATATGCCCTTCTGATCCAGGATTTGTACTAAACCATGAAATGGAGAGCTGTCTATCAGGAAACATATCCCAATGTCCAAGAACCACAGTCACATCAGACATAGTTCCTAGGTATGCATTTGTCAATGGAGGAGTGGTTGCGAATTGTATAACAACTACATGTACATGCAATGGTATCGGTAATAGAATCAACCAACCACCTGATCAAGGAGTCAAAATTATAACACATAAAGAATGTAATACAATAGGTATCAACGGAATGCTATTCAACACAAACAAAGAAGGAACTCTTGCATTCTACACACCAGACGACATAACATTAAACAATTCTGTTGCACTTGATCCGATTGACATATCAATCGAGCTCAACAAGGCCAAATCAGATCTAGAGGAATCAAAAGAATGGATAAGAAGGTCAAATCAAAAGCTAGATTCTATTGGAAGTTGGCATCAATCTAGCACTACAATCATAGTTATTTTGATAATGATGATTATATTGTTTATAATTAATATAACAATAATTACAATTGCAATTAAGTATTACAGAATTCAAAAGAGAAATCGAGTGGATCAAAATGATAAGCCATATGTATTAACAAACAAA
>KY779612.1_Human_respirovirus_3_strain_4362_complete_genome_2015
ATGCCAATTTCAATACTGTTAATTATTACAACCATGATCATGGCATCACACTGCCAAATAGACATCACAAAACTACAGCATGTAGGTGTATTGGTAAACAGTCCTAAAGGGATGAAGATATCACAAAACTTCGAAACAAGATATCTAATCCTGAGTCTCATACCAAAAATAGAAGATTCTAACTCTTGTGGTGACCAACAGATCAAGCAATACAAGAGGTTATTGGATAGACTGATCATTCCTTTATATGATGGACTAAGACTACAGAAGGATGTGATAGTGACTAATCAAGAATCCAATGAAAACACTGATCCCAGAACAGAACGATTCTTTGGAGGGGTAATTGGAACTATTGCTCTAGGAGTAGCAACCTCAGCACAAATTACAGCAGCAGTTGCTCTGGTTGAAGCCAAGCAGGCAAGATCAGACATTGAAAAACTCAAGGAAGCAATCAGGGACACAAATAAAGCAGTGCAGTCAGTTCAAAGCTCTGTAGGAAATTTGATAGTAGCAATTAAATCAGTCCAGGATTATGTCAACAAAGAAATCGTGCCATCGATTGCGAGACTAGGTTGTGAAGCAGCAGGACTTCAGTTAGGGATTGCATTAACACAGCATTACTCAGAATTAACAAATATATTTGGTGATAACATAGGATCGTTACAAGAAAAAGGAATAAAATTACAAGGTATAGCATCATTATACCGCACAAATATCACAGAAATATTCACAACATCAACAGTTGACAAATATGATATTTATGATCTATTATTTACAGAATCAATAAAGGTGAGAGTTATAGATGTTGATTTGAATGATTACTCAATAACCCTCCAAGTCAGACTCCCTTTATTGACCAGACTGCTGAACACTCAAATCTACAAAGTAGATTCCATATCATACAATATCCAAAATAGAGAATGGTATATCCCTCTTCCCAGCCATATCATGACGAAAGGGGCATTTCTAGGTGGAGCAGATGTCAAAGAATGCATAGAAGCATTCAGCAGTTATATATGCCCTTCTGATCCAGGATTTGTACTAAACCATGAAATGGAGAGCTGTCTATCAGGAAACATATCCCAATGTCCAAGAACCACAGTCACATCAGACATAGTTCCTAGGTATGCATTTGTCAATGGAGGAGTGGTTGCGAATTGTATAACAACTACATGTACATGCAATGGTATCGGTAATAGAATCAACCAACCACCTGATCAAGGAGTCAAAATTATAACACATAAAGAATGTAATACAATAGGTATCAACGGAATGCTATTCAACACAAACAAAGAAGGAACTCTTGCATTCTACACACCAGACGACATAACATTAAACAATTCTGTTGCACTTGATCCGATTGACATATCAATCGAGCTCAACAAGGCCAAATCAGATCTAGAGGAATCAAAAGAATGGATAAGAAGGTCAAATCAAAAGCTAGATTCTATTGGAAGTTGGCATCAATCTAGCACTACAATCATAGTTATTTTGATAATGATGATTATATTGTTTATAATTAATATAACAATAATTACAATTGCAATTAAGTATTACAGAATTCAAAAGAGAAATCGAGTGGATCAAAATGATAAGCCATATGTATTAACAAACAAA
>KY779615.1_Human_respirovirus_3_strain_2429_complete_genome_2015
ATGCCAATTTCAATACTGTTAATTATTACAACCATGATCATGGCATCACACTGCCAAATAGACATCACAAAACTACAGCATGTAGGTGTATTGGTCAACAGTCCTAAAGGGATGAAGATATCACAAAACTTCGAAACAAGATATCTAATCCTGAGTCTCATCCCAAAAATAGAAGATTCTAACTCTTGTGGTGACCAACAGATCAAGCAATACAAGAGGTTATTGGATAGACTGATCATTCCTTTATATGATGGACTAAGATTACAGAAGGATGTGATAGTGACTAATCAAGAATCCAATGAAAACACTGATCCCAGAACAGAACGATTCTTTGGAGGGGTAATTGGAACTATTGCTCTAGGAGTAGCAACCTCAGCACAAATTACAGCAGCAGTTGCTCTGGTTGAAGCCAAGCAGGCAAGATCAGACATTGAAAAACTCAAGGAAGCAATCAGGGACACAAATAAAGCAGTGCAGTCAGTTCAAAGCTCTGTAGGAAATTTGATAGTAGCAATTAAATCAGTCCAGGATTATGTCAACAAAGAAATCGTGCCATCGATTGCGAGACTAGGTTGTGAAGCAGCAGGACTTCAGTTAGGGATTGCATTAACACAGCATTACTCAGAATTAACAAATATATTTGGTGATAACATAGGATCGTTACAAGAAAAAGGAATAAAATTACAAGGTATAGCATCATTATACCGCACAAATATCACAGAAATATTCACAACATCAACAGTTGACAAATATGATATTTATGATCTATTATTTACAGAATCAATAAAGGTGAGAGTTATAGATGTTGATTTGAATGATTACTCAATAACCCTCCAAGTCAGACTCCCTTTATTGACCAGACTGCTGAACACTCAAATCTACAAAGTAGATTCCATATCATACAATATCCAAAATAGAGAATGGTATATCCCTCTTCCCAGCCATATCATGACGAAAGGGGCATTTCTAGGTGGAGCAGATGTCAAAGAATGCATAGAAGCATTCAGCAGTTATATATGCCCCTCTGATCCAGGATTTGTACTAAACCATGAAATGGAGAGCTGTCTATCAGGAAACATATCCCAATGTCCAAGAACCACAGTCACGTCAGACATAGTTCCTAGGTATGCATTTGTCAATGGAGGAGTGGTTGCGAATTGTATAACAACTACATGTACATGCAATGGTATCGGTAATAGAATCAACCAACCACCTGATCAAGGAGTCAAAATTATAACACATAAAGAATGTAATACAATAGGTATCAACGGAATGCTATTCAACACAAACAAAGAAGGAACTCTTGCATTCTACACACCAGACGACATAACATTAAACAATTCTGTTGCACTTGATCCGATTGACATATCAATCGAGCTCAACAAGGCCAAATCAGATCTAGAGGAATCAAAAGAATGGATAAGAAGGTCAAATCAAAAGCTAGATTCTATTGGAAGTTGGCATCAATCTAGCACTACAATCATAGTTATTTTGATAATGATGATTATATTGTTTATAATTAATATAACAATAATTACAATTGCAATTAAGTATTACAGAATCCAAAAGAGAAATCGAGTGGATCAAAATGATAAGCCATATGTATTAACAAACAAA
>KF530229.1_Human_parainfluenza_virus_3_strain_HPIV3/USA/629-10/2009_complete_genome_2009
ATGCTAATTTCAATATTGTTAATTATCACAACCATGATCATGGCATCACATTGCCAAATAGACATCACAAAACTACAGCATGTAGGTGTATTGGTCAACAGTCCCAAAGGTATGAAGATATCACAAAATTTCGAAACAAGATATCTGATTTTGAGTCTCATACCAAAAATAGAAGATTCTAACTCTTGTGGTGACCAACAGATCAAGCAATACAAGAGGTTATTGGATAGACTGATTATTCCTTTATATGATGGACTAAAATTACAGAAGGATGTGATAGTGACTAACCAAGAATCCAATGAAAACACTGATCCCAGAACAGAACGATTCTTTGGAGGGGTAATTGGAACTATTGCTCTAGGAGTAGCAACCTCAGCACAAATTACAGCAGCAGTTGCTCTGGTTGAAGCCAAGCAGGCAAGATCAGACATTGAAAAACTCAAGGAAGCAATCAGGGACACAAACAAAGCAGTGCAGTCAGTTCAGAGCTCCGTAGGAAACTTGATAGTAGCAATTAAATCAGTCCAGGATTATGTCAACAAAGAAATCGTGCCATCGATTGCGAGACTAGGTTGTGAAGCAGCAGGACTTCAGCTAGGAATTGCATTAACACAGCATTACTCAGAATTAACAAACATATTCGGTGATAACATAGGATCGTTACAAGAAAAAGGAATAAAATTACAAGGTATAGCATCATTATACCGCACAAATATCACAGAAATATTCACAACATCAACAGTTGATAAATATGATATTTATGATCTATTATTTACAGAATCAATAAAGGTGAGAGTTATAGATGTTGATTTGAATGATTACTCAATCACCCTCCAAGTCAGACTCCCTCTATTAACCAGATTGCTGAACACTCAAATCTACAAGGTAGATTCCATATCATATAATATCCAAAACAGAGAATGGTATATCCCTCTTCCCAGCCATATCATGACGAAAGGGGCATTTCTAGGTGGAGCAGATGTCAAAGAATGCATAGAAGCATTCAGCAGTTATATATGCCCCTCTGATCCAGGATTTGTACTAAACCATGAAATGGAGAGCTGTCTATCAGGAAACATATCCCAATGTCCAAGAACCACAGTCACATCAGACATAGTTCCAAGGTATGCATTTGTCAATGGAGGAGTGGTTGCGAATTGTATAACAACCACATGTACATGCAATGGTATCGGTAATAGAATCAACCAACCACCTGATCAAGGAGTTAAAATTATAACACATAAAGAATGTAATACAATAGGTATCAACGGAATGCTGTTCAATACAAACAAAGAAGGAACCCTTGCATTCTACACACCAGATGATATAACATTAAACAATTCTGTTGCACTTGATCCAATTGACATATCAATTGAGCTCAACAAGGCCAAATCAGATCTAGAGGAATCAAAAGAATGGATAAGAAGGTCAAATCAAAAGCTAGATTCTATTGGAAGTTGGCATCAATCTAGCACTACAATCATAATTATTTTGATAATGATGATTATATTGTTTATAATTAATATAACAATAATTACAATTGCAATCAAGTATTACGGAATTCAAAAGAGAAATCGAGTGGATCAAAATGACAAGCCATATGTATTAACAAACAAA
>KF530232.1_Human_parainfluenza_virus_3_strain_HPIV3/USA/10991B/2010_complete_genome_2010
ATGCCAATTTCAATACTGTTAATTATTACAACCATGATCATGGCATCACACTGCCAAATAGACATCACAAAACTACAGCATGTAGGTGTATTGGTCAACAGTCCCAAAGGGATGAAAATATCACAAAACTTCGAAACAAGATATCTAATCCTGAGTCTCATACCAAAAATAGAAGATTCTAACTCTTGTGGTGACCAACAGATCAAGCAATACAAGAGGTTATTGGATAGACTGATCATTCCTTTATATGATGGACTAAGATTACAGAAGGATGTGATAGTGACTAATCAAGAATCCAATGAAAACACTGATCCCAGAACAGAACGATTCTTTGGAGGGGTAATTGGAACTATTGCTCTAGGAGTAGCAACCTCAGCACAAATTACAGCAGCAGTTGCTCTGGTTGAAGCCAAGCAGGCAAGATCAGACATTGAAAAACTCAAGGAAGCAATCAGGGACACAAATAAAGCAGTGCAGTCAGTTCAGAGCTCTGTAGGAAATTTGATAGTAGCAATTAAATCAGTCCAGGATTATGTCAACAAAGAAATCGTGCCATCGATTGCGAGACTAGGTTGTGAAGCAGCAGGACTTCAGTTAGGGATTGCATTAACACAGCATTACTCAGAATTAACAAATATATTTGGTGATAACATAGGATCGTTACAAGAAAAAGGAATAAAATTACAAGGTATAGCATCATTATACCGCACAAATATCACAGAAATATTCACAACATCAACAGTTGACAAATATGATATTTATGATCTATTATTTACAGAATCAATAAAGGTGAGAGTTATAGATGTTGATTTGAATGATTACTCAATAACCCTCCAAGTCAGACTCCCTTTATTGACCAGACTGCTGAACACTCAAATCTACAAAGTAGATTCCATATCATACAATATCCAAAATAGAGAATGGTATATCCCTCTTCCCAGCCATATCATGACGAAAGGGGCATTTCTAGGTGGAGCAGATGTCAAAGAATGCATAGAAGCATTCAGCAGTTATATATGCCCTTCTGATCCAGGATTTGTACTAAACCATGAAATGGAGAGCTGTCTATCAGGAAACATATCCCAATGTCCAAGAACCACAGTCACATCAGACATAGTTCCTAGGTATGCATTTGTCAATGGAGGAGTGGTTGCGAATTGTATAACAACTACATGTACATGCAATGGTATCGGCAATAGAATCAACCAACCACCTGATCAAGGAGTCAAAATTATAACACATAAAGAATGTAATACAATAGGTATCAACGGAATGCTATTCAACACAAACAAAGAAGGAACTCTTGCATTCTACACACCAGACGACATAACATTAAACAATTCTGTTGCACTTGATCCGATTGACATATCAATCGAGCTCAACAAGGCCAAATCAGATCTAGAGGAATCAAAAGAATGGATAAGAAGGTCAAATCAAAAGCTAAATTCTATTGGAAGTTGGCATCAATCTAGCACTACAATCATAGTTATTTTGATAATGATGATTATATTGTTTATAATTAATATAATAATAATTACAATTGCAATTAAGTATTACAGAATTCAAAAGAGAAATCGAGTGGATCAAAATGATAAGCCATATGTATTAACAAACAAA
>KF530233.1_Human_parainfluenza_virus_3_strain_HPIV3/FRA/29111069/2009_complete_genome_2009
ATGCTAATTTCAATATTGTTAATCATTACAACCATGATCATGGCATCACACTGCCAAATAGACATCACAAAACTACAGCATGTAGGTGTACTGGTCAACAGTCCCAAAGGGATGAAGATATCACAAAACTTCGAAACAAGATATCTAATCCTGAGTCTCATACCAAAAATAGAAGATTCTAACTCTTGTGGTGACCAACAGATCAAGCAATACAAGAGGTTATTGGATAGACTGATCATTCCTTTATATGATGGACTAAGATTACAGAAGGATGTGATAGTGACTAATCAAGAATCCAATGAAAACACTGATCCCAGAACAGAACGATTCTTTGGAGGGGTAATTGGAACCATTGCTCTAGGAGTAGCAACCTCAGCACAAATTACAGCAGCAGTTGCTCTGGTTGAAGCCAAGCAGGCAAGATCAGACATTGAAAAACTCAAGGAAGCAATCAGGGACACAAATAAAGCAGTGCAGTCAGTTCAGAGCTCTATAGGAAATTTGATAGTAGCAATTAAATCAGTCCAGGATTATGTCAACAAAGAAATCGTGCCATCGATTGCGAGACTAGGTTGTGAAGCAGCAGGACTTCAGTTAGGGATTGCATTAACACAGCATTACTCAGAATTAACAAATATATTTGGTGATAACATAGGATCGTTACAAGAAAAAGGAATAAAATTACAAGGTATAGCATCATTATACCGCACAAATATCACAGAAATATTCACAACATCAACAGTTGACAAATATGATATTTATGATCTATTATTTACAGAATCAATAAAGGTGAGAGTTATAGATGTTGATTTGAATGATTACTCAATAACCCTCCAAGTCAGACTCCCTTTATTGACCAGACTGCTGAACACCCAAATCTACAAAGTAGATTCCATATCATATAATATCCAAAATAGAGAATGGTATATCCCTCTTCCCAGCCATATCATGACGAAAGGGGCATTTCTAGGTGGAGCAGATGTCAAAGAATGCATAGAAGCATTCAGCAGTTATATATGCCCTTCTGATCCAGGATTTGTACTAAACCATGAAATGGAAAGCTGTCTATCAGGAAACATATCCCAATGTCCAAGAACCACAGTCACATCAGACATAGTTCCCAGATATGCATTTGTCAATGGAGGAGTGGTTGCGAATTGTATAACAACTACATGTACATGCAATGGTATCGGTAATAGAATCAACCAACCACCTGATCAAGGGGTCAAAATTATAACACATAAAGAATGTAATACAATAGGTATCAACGGAATGCTATTCAACACAAACAAAGAAGGAACTCTTGCATTCTACACACCAGACGACATAACATTAAATAATTCTGTTGCACTTGATCCAATTGACATATCAATCGAGCTCAACAAGGCCAAATCGGATCTAGAGGAATCAAAAGAATGGATAAGAAGGTCAAATCAAAAGCTAGATTCTATTGGAAGTTGGCATCAATCTAGCACTACAATCATAGTTATTTTGATAATGATGATTATATTGTTTATAATTAATATAACAATAATTACAATTGCAATTAAGTATTACAGAATTCAAAAGAGAAATCGAGTGGATCAAAATGATAAGCCATATGTATTAACAAACAAA
>KF530236.1_Human_parainfluenza_virus_3_strain_HPIV3/FRA/30264021/2010_complete_genome_2010
ATGCTAATTTCAATATTGTTAATTATCACAACCATGATCATGGCATCACATTGCCAAATAGACATCACAAAACTACAGCATGTAGGTGTATTAGTCAACAGTCCTAAAGGTATGAAGATATCACAAAATTTCGAAACAAGATATCTAATTTTGAGTCTCATACCAAAAATAGAAGATTCTAACTCTTGTGGTGACCAACAGATCAAGCAATACAAGAGGTTATTGGATAGACTGATTATTCCTTTATATGATGGACTAAAATTACAGAAGGATGTGATAGTGACTAACCAAGAATCCAATGAAAACACTGATCCCAGAACAGAACGATTCTTTGGAGGGGTAATTGGAACTATTGCTCTAGGAGTAGCAACCTCAGCACAAATTACAGCAGCAGTTGCTCTGGTTGAAGCCAAGCAGGCAAGATCAGACATTGAAAAACTCAAGGAAGCAATCAGGGACACAAACAAAGCAGTGCAGTCAGTTCAGAGCTCCGTAGGAAACTTGATAGTAGCAATTAAATCAGTCCAGGATTATGTCAACAAAGAAATCGTGCCATCGATTGCGAGACTAGGTTGTGAAGCAGCAGGACTTCAGCTAGGAATTGCACTAACACAGCATTACTCAGAATTAACAAACATATTCGGTGATAACATAGGATCGTTACAAGAAAAAGGAATAAAATTACAAGGTATAGCATCATTATACCGCACAAATATCACAGAAATATTCACAACATCAACAGTTGATAAATATGATATTTATGATCTATTATTTACAGAATCAATAAAGGTGAGAGTTATAGATGTTGATTTGAATGATTACTCAATCACCCTCCAAGTCAGACTCCCTCTATTAACCAGATTGCTGAACACTCAAATCTACAAGGTAGATTCCATATCATATAATATCCAAAACAGAGAATGGTATATCCCTCTTCCCAGCCATATCATGACGAAAGGGGCATTTCTAGGTGGAGCAGATGTCAAAGAATGCATAGAAGCATTCAGCAGTTATATATGCCCCTCCGATCCAGGATTTGTATTAAACCATGAAATGGAGAGCTGTCTATCAGGAAACATATCCCAATGTCCAAGAACCACAGTCACATCAGACATAGTTCCAAGGTATGCATTTGTCAATGGAGGAGTGGTTGCGAATTGTATAACAACCACATGTACATGCAATGGTATCGGTAATAGAATCAACCAACCACCTGATCAAGGAGTTAAAATTATAACACATAAAGAATGTAATACAATAGGTATCAACGGAATGCTGTTCAATACAAACAAAGAAGGAACCCTTGCATTCTACACACCAGATGACATAACATTAAACAATTCTGTTGCACTTGATCCAATTGACATATCAATCGAGCTCAACAAGGCCAAATCAGATCTAGAGGAATCAAAAGAATGGATAAGAAGGTCAAATCAAAAGCTAGATTCTATTGGAAGTTGGCATCAATCTAGCACTACAATCATAATTATTTTGATAATGATGATTATATTGTTTATAATTAATATAACAATAATTACAATTGCAATCAAGTATTACAGAATTCAAAAGAGAAATCGAGTGGATCAAAATGACAAGCCATATGTATTAACAAACAAA
>KF530241.1_Human_parainfluenza_virus_3_strain_HPIV3/USA/629-D1/2009_complete_genome_2009
ATGCTAGCTTCAACATTGTTAATTATTACAACCATGATTATGGCATCACACTGCCAAATAGACATCACAAAACTACAGCATGTAGGTGTATTGGTCAACAGTCCCAAAGGGATGAAGATATCACAAAACTTCGAAACAAGATACCTAATTTTGAGTCTCATACCAAAAATAGAAGATTCTAACTCTTGTGGTGACCAACAGATCAAGCAATACAAGAGACTATTGGATAGACTGATCATTCCTTTATATGATGGACTAAGATTACAGAAAGATGTGATAGTGACTAATCAAGAATCCAATGAAAACACTGATCCCAGAACAGAACGATTCTTTGGAGGGGTAATTGGAACTATTGCTCTGGGAGTAGCAACATCAGCACAAATTACAGCAGCAGTTGCTCTGGTTGAAGCCAAGCAGGCAAGATCGGACATTGAAAAACTCAAAGAAGCAATCAGGGACACAAATAAAGCAGTGCAGTCGGTTCAGAGCTCTGTAGGAAATTTGATAGTAGCAATTAAATCGGTCCAGGATTATGTCAACAACGAAATCGTGCCATCAATTACAAGACTAGGTTGTGAAGCAGCAGGACTTCAGTTAGGAATTGCATTAACACAGCATTACTCAGAATTAACAAACATATTTGGTGATAACATAGGATCGTTACAAGAAAAAGGAATAAAATTACAAGGTATAGCATCGTTATACCGCACAAATATCACAGAAATATTCACAACATCAACAGTTGATAAATATGATATTTATGATCTATTATTTACAGAATCAATAAAGGTGAGAGTTATAGATGTTGATTTGAATGATTACTCAATCACTCTCCAAGTCAGACTCCCTTTATTAACTAGACTACTGAACACTCAAATCTACAAAGTAGATTCCATATCATATAATATCCAAAACAGAGAATGGTATATCCCCCTTCCCAGCCATATCATGACGAAAGGGGCATTTCTAGGTGGAGCAGATGTCAAAGAATGCATAGAAGCATTCAGCAGTTATATATGCCCTTCTGATCCAGGATTTGTACTAAACCATGAAATGGAGAGCTGTTTATCAGGAAACATATCTCAATGTCCAAGAACCACAGTCACATCAGACATAGTTCCAAGGTATGCATTTGTCAATGGAGGAGTGGTTGCGAATTGTATAACAACCACATGTACGTGCAATGGTATCGGCAACAGAATCAACCAACCACCTGATCAAGGAGTAAAAATTATAACACATAAAGAATGTAATACAATAGGTATCAACGGAATGCTATTCAACACAAACAAAGAAGGAACTCTTGCATTCTACACACCAGATGACATAACACTAAACAATTCTGTTGCTCTTGATCCAATTGACATATCAATCGAGCTCAACAAGGCCAAATCAGATCTAGAGGAATCAAAAGAATGGATAAGAAGGTCAAATCAAAAGCTAGATTCTATTGGAAGTTGGCATCAATCCAGCACTACAATTATAGTTATTTTGATAATGATGATTATATTGTTTATAATTAATGTAACGATAATTACAATTGCAATTAAGTATTACAGAATTCAAAAGAGAAATCGAATGGATCAAAATGAAAAGCCATATGTATTAACAAACAAA
>KF530242.1_Human_parainfluenza_virus_3_strain_HPIV3/USA/629-D00687/2008_complete_genome_2008
ATGCTAATTTCAATATTGTTAATTATCACAACCATGATCATGGCATCACATTGCCAAATAGACATCACAAAACTACAGCATGTAGGTGTATTGGTCAACAGTCCCAAAGGTATGAAGATATCACAAAATTTCGAAACAAGATATCTAATTTTGAGTCTCATACCAAAAATAGAAGATTCTAACTCTTGTGGTGACCAGCAGATCAAGCAATACAAGAGGTTATTGGATAGACTGATTATTCCTTTATATGATGGACTAAAATTACAGAAGGATGTGATAGTGACTAATCAAGAATCCAATGAAAACACTGATCCCAGAACAGAACGATTCTTTGGAGGGGTAATTGGAACTATTGCTCTAGGAGTAGCAACCTCAGCACAAATTACAGCAGCAGTTGCTCTGGTTGAAGCCAAGCAGGCAAGATCAGACATTGAAAAACTCAAGGAAGCAATCAGGGACACAAACAAAGCAGTGCAGTCAGTTCAGAGCTCCGTAGGAAACTTGATAGTAGCAATTAAATCAGTCCAGGATTATGTCAACAAAGAAATCGTGCCATCGATCGCGAGACTAGGTTGTGAAGCAGCAGGACTTCAGCTAGGAATTGCATTAACACAGCATTACTCAGAATTAACAAACATATTCGGTGATAACATAGGATCGTTACAAGAAAAAGGAATAAAATTACAAGGTATAGCATCATTATACCGCACAAATATCACAGAAATATTCACAACATCAACAGTTGATAAATATGATATTTATGATCTATTATTTACAGAATCAATAAAGGTGAGAGTTATAGATGTTGATTTGAATGATTACTCAATCACCCTCCAAGTCAGACTCCCTCTATTAACCAGATTGCTGAACACTCAAATCTACAAGGTAGATTCCATATCATATAATATCCAAAACAGAGAATGGTATATCCCTCTTCCCAGCCATATCATGACGAAAGGGGCATTTCTAGGTGGAGCAGATGTCAAAGAATGCATAGAAGCATTCAGCAGTTATATATGCCCCTCTGATCCAGGATTTGTACTAAACCATGAAATGGAGAGCTGTCTATCAGGAAACATATCCCAATGTCCAAGAACCACAGTCACATCAGACATAGTTCCAAGGTATGCATTTGTCAATGGAGGAGTGGTTGCGAATTGTATAACAACCACATGTACATGCAATGGTATCGGTAATAGAATCAACCAACCACCTGATCAAGGAGTTAAAATTATAACACATAAAGAATGTAATACAATAGGTATCAACGGAATGCTGTTCAATACAAACAAAGAAGGAACCCTTGCATTCTACACACCAGATGACATAACATTAAACAATTCTGTTGCACTTGATCCAATTGACATATCAATCGAGCTCAACAAGGCCAAATCAGATCTAGAGGAATCAAAAGAATGGATAAGAAGGTCAAATCAAAAGCTAGATTCTATTGGAAGTTGGCATCAATCTAGCACTACAATCATAATTATTTTGATAATGATGATTATATTGTTTATAATTAATATAACAATAATTACAATTGCAATTAAGTATTACAGAATTCAAAAGAGAAATCGAATGGATCAAAATGATAAGCCATATGTATTAACAAACAAA
>KF530250.1_Human_parainfluenza_virus_3_strain_HPIV3/MEX/2545/2006_complete_genome_2006
ATGCTAATTTCAATATTGTTAATTATTACAACCATGATCATGGCATCACACTGCCAAATAGACATCACAAAACTACAGCATGTAGGTGTATTGGTCAACAGTCCCAAAGGGATGAAGATATCACAAAACTTCGAAACAAGATATCTAATCCTGAGTCTCATACCAAAAATAGAAGATTCTAACTCTTGTGGTGACCAACAGATCAAGCAATACAAGAGGTTATTGGATAGACTGATCATTCCTTTATATGATGGACTAAGATTACAGAAGGATGTGATAGTGACTAATCAAGAATCCAATGAAAACACTGATCCCAGAACAGAACGATTCTTTGGAGGGGTAATTGGAACTATTGCTCTAGGAGTAGCAACCTCAGCACAAATTACAGCAGCAGTTGCTCTGGTTGAAGCCAAGCAGGCAAGATCAGACATTGAAAAACTCAAGGAAGCAATCAGGGACACAAATAAAGCAGTGCAGTCAGTTCAGAGCTCTGTAGGAAATTTGATAGTAGCAATTAAATCAGTCCAGGATTATGTCAACAAAGAAATCGTGCCATCGATTGCGAGACTAGGTTGTGAAGCAGCAGGACTTCAGTTAGGGATTGCATTAACACAGCATTACTCAGAATTAACAAATATATTTGGTGATAACATAGGATCGTTACAAGAAAAAGGAATAAAATTACAAGGTATAGCATCATTATACCGCACAAATATCACAGAAATATTCACAACATCAACAGTTGACAAATATGATATTTATGATCTATTATTTACAGAATCAATAAAGGTGAGAGTTATAGATGTTGATTTGAATGATTACTCAATAACCCTCCAAGTCAGACTCCCTTTATTGACCAGACTGCTGAACACTCAAATCTACAAAGTAGATTCCATATCATATAATATCCAAAATAGAGAATGGTATATCCCTCTTCCCAGCCATATCATGACGAAAGGGGCATTTCTAGGTGGAGCAGATGTCAAAGAATGCATAGAAGCATTCAGCAGTTATATATGCCCTTCTGATCCAGGATTTGTACTAAACCATGAAATGGAGAGCTGTCTATCAGGAAACATATCCCAATGTCCAAGAACCACAGTCACATCAGACATAGTTCCTAGGTATGCATTTGTCAATGGAGGAGTGGTTGCGAATTGTATAACAACTACATGTACATGCAATGGTATCGGTAATAGAATCAACCAACCACCTGATCAAGGAGTCAAAATTATAACACATAAAGAATGTAATACAATAGGTATCAACGGAATGCTATTCAACACAAACAAAGAAGGAACTCTTGCATTCTACACACCAGACGACATAACATTAAACAATTCTGTTGCACTTGATCCGATTGACATATCAATCGAGCTCAACAAAGCCAAATCAGATCTAGAGGAATCAAAAGAATGGATAAGAAGGTCAAATCAAAAGCTAGATTCTATTGGAAGTTGGCATCAATCTAGCACTACAATCATAGTTATTTTGATAATGATGATTATATTGTTTATAATTAATATAACAATAATTACAATTGCAATTAAGTATTACAGAATTCAAAAGAGAAATCGAGTGGATCAAAATGATAAGCCATATGTATTAACAAACAAA
>KF530252.1_Human_parainfluenza_virus_3_strain_HPIV3/USA/629-D01363/2008_complete_genome_2008
ATGCTAATTTCAATATTGTTAATTATTACAACCATGATCATGGCGTCACACTGCCAAATAGACATCACAAAACTACAGCATGTAGGTGTATTGGTCAACAGTCCCAAAGGGATGAAGATATCACAAAACTTCGAAACAAGATATCTAATCCTGAGTCTCATACCAAAAATAGAAGATTCTAACTCTTGTGGTGACCAACAGATCAAGCAATACAAGAGGTTATTGGATAGACTGATCATTCCTTTATATGATGGACTAAAATTACAGAAAGATGTGATAGTGACTAATCAAGAATCCAATGAAAACACTGATCCCAGAACAGAACGATTCTTTGGAGGGGTAATTGGAACTATTGCTCTAGGAGTAGCAACCTCAGCACAAATTACAGCAGCAGTTGCTCTGGTTGAAGCCAAGCAGGCAAGATCAGACATTGAAAAACTCAAGGAAGCAATCAGGGACACAAATAAAGCAGTGCAGTCAGTTCAGAGCTCTGTAGGAAATTTGATAGTAGCAATTAAATCAGTCCAGGATTATGTCAACAAAGAAATCGTGCCATCGATTGCGAGACTAGGTTGTGAAGCAGCAGGACTTCAGTTAGGGATTGCATTAACACAGCATTACTCAGAATTAACAAATATATTTGGTGATAACATAGGATCGTTACAAGAAAAAGGAATAAAATTACAAGGTATAGCATCATTATACCGCACAAATATCACAGAAATATTCACAACATCAACAGTTGACAAATATGATATTTATGATCTATTATTTACAGAATCAATAAAGGTGAGAGTTATAGATGTTGATTTGAATGATTACTCAATAACCCTCCAAGTCAGACTCCCTTTATTGACCAGACTGCTGAACACTCAAATCTACAAAGTAGATTCCATATCATATAATATCCAAAATAGAGAATGGTATATCCCTCTTCCCAGCCATATCATGACGAAAGGGGCATTTCTAGGTGGAGCAGATGTCAAAGAATGCATAGAAGCATTCAGCAGTTATATATGCCCTTCTGATCCAGGATTTGTACTAAACCATGAAATGGAGAGCTGTCTATCAGGAAACATATCCCAATGTCCAAGAACCACAGTCACATCAGACATAGTTCCTAGGTATGCATTTGTCAATGGAGGAGTGGTTGCGAATTGTATAACAACTACATGTACATGCAATGGTATCGGTAATAGAATCAACCAACCACCTGATCAAGGAGTCAAAATTATAACACATAAAGAATGTAATACAATAGGTATCAACGGAATGCTATTCAACACAAACAAAGAAGGAACTCTTGCATTCTACACACCAGACGACATAACATTAAACAATTCTGTTGCACTTGATCCAATTGACATATCAATCGAGCTCAACAAGGCCAAATCAGATCTAGAGGAATCCAAAGAATGGATAAGAAGGTCAAATCAAAAGCTAGATTCTATTGGAAGTTGGCATCAATCTAGCACTACAATCATAGTTATTTTGATAATGATGATTATATTGTTTATAATTAATATAACAATAATTACAATTGCAATTAAGTATTACAGAATTCAAAAGAGAAATCGAGTGGATCAAAATGATAAGCCATATGTATTAACAAACAAA
>KF530253.1_Human_parainfluenza_virus_3_strain_HPIV3/FRA/27273076/2007_complete_genome_2007
ATGCTAATTTCAATATTGTCAACTATTACAACCATGATCATGGCATCACACTGCCAAATAGACATTACAAAACTACAGCATGTAGGTGTATTGGTCAACAGTCCCAAAGGGATGAAGATATCACAAAACTTCGAAACAAGATATCTAATCTTGAGTCTCATACCAAAAATAGAAGATTCTAACTCTTGTGGTGACCAACAGATCAAGCAATACAAGAGGTTATTGGATAGACTGATCATTCCTTTATATGATGGACTAAGATTACAGAAGGATGTGATAGTGACTAATCAAGAATCCAATGAAAACACTGATCCCAGAACAGAACGATTCTTTGGAGGGGTAATTGGAACTATTGCTCTAGGAGTAGCAACCTCAGCACAAATTACAGCAGCAGTTGCTCTGGTTGAAGCCAAGCAGGCAAGATCAGACATTGAAAAACTCAAGGAAGCAATCAGGGACACAAACAAAGCAGTGCAGTCAGTTCAGAGCTCCATAGGAAATTTGATAGTAGCAATTAAATCAGTCCAGGATTATGTCAACAAAGAAATCGTGCCATCGATTGCGAGACTAGGTTGTGAAGCAGCAGGACTTCAGTTAGGGATTGCATTAACACAGCATTACTCAGAATTAACAAACATATTTGGTGATAACATAGGATCGTTACAAGAAAAAGGAATAAAATTACAAGGTATAGCATCATTATACCGCACAAATATCACAGAAATATTCACAACATCAACAGTTGATAAATATGATATTTATGATCTATTATTTACAGAATCAATAAAGGTGAGAGTTATAGATGTTGATTTGAATGATTACTCAATCACCCTCCAAGTCAGACTCCCTTTATTAACCAGACTGCTAAACACTCAAATCTACAAAGTAGATTCCATATCATATAATATCCAAAATAGAGAATGGTATATCCCTCTTCCCAGCCATATCATGACGAAAGGGGCATTTCTAGGTGGAGCAGATGTCAAAGAATGCATAGAAGCATTCAGCAGTTATATATGCCCTTCTGATCCAGGATTTGTACTAAACCATGAAATGGAGAGCTGTCTATCAGGAAACATATCCCAATGTCCAAGAACCACAGTCACATCAGACATAGTTCCAAGGTATGCATTTGTCAATGGAGGAGTGGTTGCGAATTGTATAACAACTACATGTACATGCAATGGTATCGGTAATAGAATCAACCAACCACCTGATCAAGGAGTCAAAATTATAACACATAAAGAATGTAATACAATAGGTATTAACGGAATGCTGTTCAACACAAACAAAGAAGGAACTCTTGCATTCTACACACCAGACGATATAACATTAAACAATTCTGTTGCACTTGATCCAATTGACATATCAATCGAGCTCAACAAGGCCAAATCAGATCTAGAGGAATCAAAAGAATGGATAAGAAGGTCAAATCAAAAGCTAGATTCTATTGGAAGTTGGCATCAATCTAGCACTACAATCATAGTTATTTTGATAATGATGATTATATTGTTTATAATTAATATAACAATAATTACAATTGCAATTAAGTATTACAGAATTCAAAAGAGAAATCGAGTGGATCAAAATGATAAGCCATATGTATTAACAAACAAA
>KF530256.1_Human_parainfluenza_virus_3_strain_HPIV3/USA/629-D01929/2007_complete_genome_2007
ATGCTAATTTCAATATTGTTAATTATTACAACCATGATCATGGCATCACACTGCCAAATAGACATCACAAAACTACAGCATGTAGGTGTATTGGTCAACAGTCCCAAAGGGATGAAGATATCACAAAACTTCGAAACAAGATATCTAATCCTGAGTCTCATACCAAAAATAGAAGATTCTAACTCTTGTGGTGACCAACAGATCAAGCAATACAAGAGGTTATTGGATAGACTGATCATTCCTTTATATGATGGACTAAGATTACAGAAGGATGTGATAGTGACTAATCAAGAATCCAATGAAAACACTGATCCCAGAACAGAACGATTCTTTGGAGGGGTAATTGGAACTATTGCTCTAGGAGTAGCAACCTCAGCACAAATTACAGCAGCAGTTGCTCTGGTTGAAGCCAAGCAGGCAAGATCAGACATTGAAAAACTCAAGGAAGCAATCAGGGACACAAATAAAGCAGTGCAGTCAGTTCAGAGCTCTGTAGGAAATTTGATAGTAGCAATTAAATCAGTCCAGGATTATGTCAACAAAGAAATCGTGCCATCGATTGCGAGACTAGGTTGTGAAGCAGCAGGACTTCAGTTAGGGATTGCATTAACACAGCATTACTCAGAATTAACAAATATATTTGGTGATAACATAGGATCGTTACAAGAAAAAGGAATAAAATTACAAGGTATAGCATCATTATACCGCACAAATATCACAGAAATATTCACAACATCAACAGTTGACAAATATGATATTTATGATCTATTATTTACAGAATCAATAAAGGTGAGAGTTATAGATGTTGATTTGAATGATTACTCAATAACCCTCCAAGTCAGACTCCCTTTATTGACCAGACTGCTGAACACTCAAATCTACAAAGTAGATTCCATATCATATAATATCCAAAATAGAGAATGGTATATCCCTCTTCCCAGCCATATCATGACGAAAGGGGCATTTCTAGGTGGAGCAGATGTCAAAGAATGCATAGAAGCATTCAGCAGTTATATATGCCCTTCTGATCCAGGATTTGTACTAAACCATGAAATGGAGAGCTGTCTATCAGGAAACATATCCCAATGTCCAAGAACCACAGTCACATCAGACATAGTTCCTAGGTATGCATTTGTCAACGGAGGAGTGGTTGCGAATTGTATAACAACTACATGTACATGCAATGGTATCGGTAATAGAATCAACCAACCACCTGATCAAGGAGTCAAAATTATAACACATAAAGAATGTAATACAATAGGTATCAACGGAATGCTATTCAACACAAACAAAGAAGGAACTCTTGCATTCTACACACCAGACGACATAACATTAAACAATTCTGTTGCACTTGATCCGATTGACATATCAATCGAGCTCAACAAGGCCAAATCAGATCTAGAGGAATCAAAAGAATGGATAAGAAGGTCAAATCAAAAGCTAGATTCTATTGGAAGTTGGCATCAATCTAGCACTACAATCATAGTTATTTTGATAATGATGATTATATTGTTTATAATTAATATAACAATAATTACAATTGCAATTAAGTATTACAGAATTCAAAAGAGAAATCGAGTGGATCAAAATGATAAGCCATATGTATTAACAAACAAA
>KY779616.1_Human_respirovirus_3_strain_1126_complete_genome_2015
ATGCCAATTTCAATACTGTTAATTATTACAACCATGATCATGGCATCACACTGCCAAATAGACATCACAAAACTACAGCATGTAGGTGTATTGGTCAACAGTCCCAAAGGGATGAAGATATCACAAAACTTCGAAACAAGATATCTAATCCTGAGTCTCATACCAAAAATAGAAGATTCTAACTCTTGTGGTGACCAACAGATCAAGCAATACAAGAGGTTATTGGATAGACTGATCATTCCTTTATATGATGGACTAAGATTACAGAAGGATGTGATAGTGACTAATCAAGAATCCAATGAAAACACTGATCCCAGAACAGAACGATTCTTTGGAGGGGTAATTGGAACTATTGCTCTAGGAGTAGCAACCTCAGCACAAATTACAGCAGCAGTTGCTCTGGTTGAAGCCAAGCAGGCAAGATCAGATATTGAAAAACTCAAGGAAGCAATCAGGGACACAAATAAAGCAGTGCAGTCAGTTCAAAGCTCTGTAGGAAATTTGATAGTAGCAATTAAATCAGTCCAGGATTATGTCAACAAAGAAATCGTGCCATCGATTGCGAGACTAGGTTGTGAAGCAGCAGGACTTCAGTTAGGGATTGCATTAACACAGCATTACTCAGAATTAACAAATATATTTGGTGATAACATAGGATCGTTACAAGAAAAAGGAATAAAATTACAAGGTATAGCATCATTATACCGCACAAATATCACAGAAATATTCACAACATCAACAGTTGACAAATATGATATTTATGATCTATTATTTACAGAATCAATAAAGGTGAGAGTTATAGATGTTGATTTGAATGATTACTCAATAACCCTCCAAGTCAGACTCCCTTTATTGACCAGACTGCTGAACACTCAAATCTATAAAGTAGATTCCATATCATACAATATCCAAAATAGAGAATGGTATATCCCTCTTCCCAGCCATATCATGACGAAAGGGGCATTTCTAGGTGGAGCAGATGTCAAAGAATGCATAGAAGCATTCAGCAGTTATATATGCCCTTCTGATCCAGGATTTGTACTAAACCATGAAATGGAGAGCTGTCTATCAGGAAACATATCCCAATGTCCAAGAACCACAGTCACATCAGACATAGTTCCTAGGTATGCATTTGTCAATGGAGGAGTGGTTGCGAATTGTATAACAACTACATGTACATGCAATGGTATCGGTAATAGAATCAACCAACCACCTGATCAAGGAGTCAAAATTATAACACATAAAGAATGTAATACAATAGGTATCAACGGAATGCTATTCAACACAAACAAAGAAGGAACTCTTGCATTCTACACACCAGACGACATAACATTAAACAATTCTGTTGCACTTGATCCGATTGACATATCAATCGAGCTCAACAAGGCCAAATCAGATCTAGAGGAATCAAAAGAATGGATAAGAAGGTCAAATCAAAAGCTAGATTCTATTGGAAGTTGGCATCAATCTAGCACTACAATCATAGTTATTTTGATAATGATGATTATATTGTTTATAATTAATATAACAATAATTACAATTGCAATTAAGTATTACAGAATTCAAAAGAGAAATCGAGTGGATCAAAATGATAAGCCATATGTATTAACAAACAAA
>KY973594.1_Human_respirovirus_3_strain_10F5_complete_genome_2010
ATGCTAATTTCAATATTGTTAATTATTACAACCATGATTATGGCATCACACAGTCAAATAGACATCACAAAACTACAGCATGTAGGTGTATTGGTTAACAGTCCCAAAGGGATGAAAATATCACAAAACTTCGAAACAAGATATCTAATTTTGAGTCTCATACCAAAAATAGAAGATTCTAACTCTTGTGGTGACCAACAGATCAAGCAATACAAGAGGTTATTGGATAGACTGATCATTCCTTTATATGATGGACTAAGATTACAGAAGGATGTGATAGTGACTAATCAAGAATCCAATGAAAATACTGATCCCAGAACAGAACGATTCTTTGGAGGGGTAATTGGAACTATTGCTCTAGGAGTAGCAACCTCAGCACAAATTACAGCAGCAGTTGCTCTAGTTGAAGCCAAGCAGGCAAGATCAGACATTGAAAAACTCAAGGAAGCAATCAGGGACACAAACAAAGCAGTGCAGTCAGTTCAGAGCTCCATAGGAAATTTGATAGTAGCAATTAAATCAGTCCAGGATTATGTCAACAAAGAAATCGTGCCATCGATTGCGAGACTAGGTTGTGAAGCAGCAGGACTTCAACTAGGAATTGCATTAACACAGCATTACTCAGAATTAACAAACATATTTGGTGATAACATAGGATCATTACAAGAAAAAGGAATAAAATTACAAGGTATAGCATCATTATACCGCACAAATATCACAGAAATATTCACAACATCAACAGTTGATAAATATGATATTTATGATCTATTATTTACAGAATCAATAAAGGTGAGAGTTATAGATGTTGATTTGAATGATTACTCAATTACCCTCCAAGTCAGACTCCCTTTATTAACTAGATTGCTGAACACTCAAATCTACAAAGTAGATTCCATATCATACAATATCCAAAACAGAGAATGGTATATCCCTCTTCCCAGCCATATCATGACAAAAGGGGCATTTCTAGGTGGAGCAGATGTCAAAGAATGCATAGAAGCATTCAGCAGTTATATATGCCCTTCTGATCCAGGATTTGTACTAAACCATGAAATGGAGAGCTGTTTATCAGGAAACATATCCCAATGTCCAAGAACCACAGTTACATCAGACATAGTCCCAAGGTATGCATTTGTAAATGGAGGAGTGGTTGCGAATTGTATAACAACCACATGTACATGCAATGGTATCGGCAATAGGATCAACCAACCACCTGATCAAGGAGTTAAAATTATAACACATAAAGAATGTAATACAATAGGTATCAACGGAATGCTGTTCAACACAAACAAAGAAGGAACTCTTGCATTCTACACACCAGACGACATAACATTAAATAATTCTGTTGCACTTGATCCAATCGACATATCAATCGAGCTCAACAAGGCCAAATCAGATCTAGAGGAATCAAAAGAATGGATAAGAAGATCAAATCAAAAGCTAGATTCTATTGGAAGTTGGCATCAATCTAGCACTACAATCATAGTTATTTTGATAATGATGATTATATTGTTTATAATTAATATAACAATAATTACAATTGCAATTAAGTATTACAGAATTCAAAAGAGAAATCGAATGGATCAAAATGATAAGCCATATGTATTAACAACCAAA
>MF554730.1_Human_respirovirus_3_strain_2C8_complete_genome_2009
ATGCTAATTTCAATATTGTTAATTATCACAACCATGGTCATGGCATCACATTGCCAAATAGACATCACAAAACTACAGCATGTAGGTGTATTGGTCAACAGTCCCAAAGGTATGAAGATATCACAAAATTTCGAAACAAGATATCTAATTTTGAGTCTCATACCAAAAATAGAAGATTCTAACTCTTGTGGTGACCAACAGATCAAGCAATACAAGAGGTTATTGGATAGACTGATTATTCCTTTATATGATGGACTAAAATTACAGAAGGATGTGATAGTGACTAATCAAGAATCCAATGAAAACACTGATCCCAGAACAGAACGATTCTTTGGAGGGGTAATTGGAACTATTGCTTTAGGAGTAGCAACCTCAGCACAAATTACAGCAGCAGTTGCTCTGGTTGAAGCCAAGCAGGCAAGATCAGACATTGAAAAACTCAAGGAAGCAATCAGGGACACAAACAAAGCAGTGCAGTCAGTTCAGAGCTCCGTAGGAAACTTGATAGTAGCAATTAAATCAGTTCAGGATTATGTCAACAAAGAAATCGTGCCATCGATTGCGAGACTAGGTTGTGAAGCAGCAGGACTTCAGCTAGGAATTGCATTAACACAGCATTACTCAGAATTAACAAACATATTCGGTGATAACATAGGATCGTTACAAGAAAAAGGAATAAAATTACAAGGTATAGCATCATTATACCGCACAAATATCACAGAAATATTCACAACATCAACAGTTGATAAATATGATATTTATGATCTATTATTTACAGAATCAATAAAGGTGAGAGTTATAGATGTTGATTTGAATGATTACTCAATCACCCTCCAAGTCAGACTCCCTCTATTAACCAGATTGCTGAACACTCAAATCTACAAGGTAGATTCCATATCATATAATATCCAAAACAGAGAATGGTATATCCCTCTTCCCAGCCATATCATGACGAAAGGGGCATTTCTAGGTGGAGCAGATGTCAAAGAATGCATAGAAGCATTCAGCAGTTATATATGCCCCTCTGATCCAGGATTTGTACTAAACCATGAAATGGAGAGCTGTCTATCAGGAAACATATCCCAATGTCCAAGAACCACAGTCACATCAGACATAGTTCCAAGGTATGCATTTGTCAATGGAGGAGTGGTTGCGAATTGTATAACAACCACATGTACATGCAATGGTATCGGTAATAGAATCAACCAACCACCTGATCAAGGAGTTAAAATTATAACACATAAAGAATGTAATACAATAGGTATCAACGGAATGCTGTTCAATACAAACAAAGAAGGAACCCTTGCATTCTACACACCAGATGACATAACATTAAACAATTCTGTTGCACTTGATCCAATTGACATATCAATCGAGCTCAACAAGGCCAAATCAGATCTAGAGGAATCAAAAGAATGGATAAGAAGGTCAAATCAAAAGCTAGATTCTATTGGAAGTTGGCATCAATCTAGCACTACAATCATAATTATTTTGATAATGATGATTATATTGTTTATAATTAATATAACAATAATTACAATTGCAATTAAGTATTACAGAATTCAAAAGAGAAATCGAGTGGATCAAAATGATAAGCCATATGTATTAACAAACAAA
>KF530226.1_Human_parainfluenza_virus_3_strain_HPIV3/AUS/1/2007_complete_genome_2007
ATGACAACTTCAATACTGCTAATTATTACAACCATGATCATGGCATCTTTCTGCCAAATAGATATCACAAAATTACAGCATGTAGGTGTATTGGTCAACAGTCCCAAAGGGATGAAGATATCACAAAACTTTGAAACAAGATATCTGATTTTGAGCCTCATACCAAAAATAGAAGACTCTAACTCTTGTGGTGACCAGCAGATCAAGCAATACAAGAAGCTACTGGATAGACTGATCATCCCTTTATATGATGGATTAAGATTACAGAAAGATGTGATAGTAACCAATCAAGAATCCAATGAAAACGCTGATCCTAGGACAGAACGATTCTTTGGAGGGGTAATTGGAACTATTGCTCTGGGAGTAGCAACCTCAGCACAAATTACAGCGGCAGTTGCTTTGGTTGAAGCCAAGCAGGCAAGATCAGACATCGAAAAACTCAAAGAAGCAATTAGGGACACAAATAAAGCAGTGCAGTCAGTTCAGAGCTCCATAGGAAATCTAATAGTAGCAATTAAATCAGTCCAGGATTATGTTAACAAAGAAATCGTGCCATCGATTGCGAGGCTAGGTTGTGAAGCAGCAGGACTTCAACTAGGAATTGCATTAACACAGCATTACTCAGAATTAACAAACATATTTGGTGATAACATAGGATCGTTACAAGAAAAAGGAATAAAATTACAAGGTATAGCATCATTATACCGCACAAATATCACAGAAATATTTACAACATCAACAGTTGATAAATATGATATTTATGATCTGTTATTTACAGAATCAATAAAAGTGAGAGTTATAGATGTTGACTTGAATGATTACTCAATCACTCTCCAAGTCAGACTCCCTTTATTAACTAGGCTGCTGAACACTCAGATCTACAAAGTAGATTCCATATCATATAACATCCAAAACAGAGAATGGTATATCCCGCTTCCCAGCCATATTATGACGAAAGGGGCATTTCTAGGTGGAGCAGATGTCAAAGAATGTATAGAAGCATTCAGCAGCTATATATGCCCTTCTGATCCAGGATTTGTATTAAACCATGAAATAGAGAGCTGCTTATCAGGAAACATATCTCAATGTCCAAGAACCACAGTCACATCAGACATTGTTCCAAGATATGCATTTGTCAATGGAGGAGTGGTTGCAAACTGTATAACAACTACTTGTACATGCAATGGAATCGGTAATAGAATCAATCAACCACCTGATCAAGGAATAAAAATTATAACACATAAAGAATGTAGTACAATAGGTATTAACGGAATGCTGTTCAATACAAATAAAGAAGGAACTCTTGCATTCTACACACCAAATGATATAACACTAAACAATTCTGTTGCACTTGATCCAATTGACATATCAATTGAGCTCAACAAGGCCAAATCAGATCTAGAAGAATCAAAAGAATGGATAAGAAGGTCAAATCAAAAACTAGATTCTATTGGAAATTGGCACCAATCTAGCACTACAATCATAATTATTTTGATAATGATCATTATATTGTTTATAATTAATGTAACGATAATTACAATTGCAATTAAGTATTACAGAATTCAAAAGAGAAATCGAATGGATCAAAATGACAAGCCGTATGTACTGACAAACAAA
>KY629772.1_Human_respirovirus_3_strain_16-J1_complete_genome_2016
ATGCTAGCTTCAACATTGTCAATTGTTGCAATCATGATTGTGGCATCACACTGCCAAATAGACATCACAAAACTACAACATGTAGGTGTATTGGTCAACAGTCCTAAAGGGATGAAGATATCACAAAACTTCGAAACAAGATATCTAATTTTAAGTCTCATACCAAAAATAGAAGACTCTAACTCTTGTGGTGACCAACAGATCAAGCAATACAAGAGACTATTGGATAGACTGATCATTCCTTTATATGATGGACTAAGATTACAGAAGGATGTGATAGTGACCAATCAAGAATCCAATGAAAACACTGATCCCAGAACAGAACGATTCTTTGGAGGGGTAATTGGAACTATTGCTCTGGGAGTAGCAACATCAGCACAAATTACAGCAGCAGTTGCTCTGGTTGAAGCCAAGCAGGCAAGATCAGACATTGAAAAACTCAAGGAAGCAATCAGGGACACAAATAAAGCAGTGCAGTCAGTTCAGAGCTCTATAGGAAATTTGATAGTAGCAATTAAATCAGTCCAGGATTATGTCAACAACGAAATCGTGCCATCGATTGAGAGACTAGGTTGTGAAGCAGCAGGACTTCAGTTAGGAATTGCATTAACACAGCATTACTCAGAATTAACAAACATATTTGGTGATAACATAGGATCGTTACAAGAAAAAGGAATAAAATTACAAGGTATAGCATCATTATACCGCACAAATATCACAGAAATATTCACAACATCAACAGTTGATAAATATGATATTTATGATCTATTATTTACAGAATCAATAAAGGTAAGAGTTATAGATGTTGATTTGAATGATTACTCAATCACCCTCCAAGTCAGACTCCCTTTATTAACTAGATTGCTGAACACTCAAATCTACAAAGTAGATTCCATATCATACAATATCCAAAACAGAGAATGGTATATCCCCCTTCCCAGCCATATCATGACCAAAGGGGCATTTCTAGGTGGGGCAGATGTTAAAGAATGCATAGAAGCATTCAGCAGCTATATATGCCCTTCTGATCCAGGATTTGTACTAAACCATGAAATGGAGAGCTGTTTATCAGGAAACATATCTCAATGTCCAAGAACCACAGTTACATCAGACATAGTTCCAAGGTATGCATTCGTCAATGGAGGAGTGGTTGCGAATTGTATAACAACCACATGTACATGCAATGGTATCGGTAATAGAATCAACCAACCACCTGATCAAGGAGTAAAAATTATAACACACAAAGAATGCAATACAATAGGTATCAACGGAATGCTGTTCAACACAAACAAAGAAGGAACTCTTGCATTCTACACACCAGATGACATAACACTAAACAATTCTGTTGCTCTTGATCCGATTGACATATCAATCGAGCTCAACAAGGCCAAATCAGATCTAGAGGAATCAAAAGAATGGATAAGAAGGTCAAATCAAAAGCTAGATTCTATTGGAAGTTGGCATCAATCCAGCGCTACAATTATAGTTATCTTGATAATGATGATTATATTGTTTATAATTAATGTAACGATTATTACAATTGCAATTAAGTATTACAGAATTCAAAAGAGAAATCGAGTGGATCAAAATGAAAAGCCATATGTATTAACGAACAAA
>MF554719.1_Human_respirovirus_3_strain_2T1_complete_genome_2009
ATGCTAATTTCAATATTGTTAATTATCACAACCATGGTCATGGCATCACATTGCCAAATAGACATCACAAAACTACAGCATGTAGGTGTATTGGTCAACAGTCCCAAAGGTATGAAGATATCACAAAATTTCGAAACAAGATATCTAATTTTGAGTCTCATACCAAAAATAGAAGATTCTAACTCTTGTGGTGACCAACAGATCAAGCAATACAAGAGGTTATTGGATAGACTGATTATTCCTTTATATGATGGACTAAAATTACAGAAGGATGTGATAGTGACTAATCAAGAATCCAATGAAAACACTGATCCCAGAACAGAACGATTCTTTGGAGGGGTAATTGGAACTATTGCTTTAGGAGTAGCAACCTCAGCACAAATTACAGCAGCAGTTGCTCTGGTTGAAGCCAAGCAGGCAAGATCAGACATTGAAAAACTCAAGGAAGCAATCAGGGACACAAACAAAGCAGTGCAGTCAGTTCAGAGCTCCGTAGGGAACTTGATAGTAGCAATTAAATCAGTTCAGGATTATGTCAACAAAGAAATCGTGCCATCGATTGCGAGACTAGGTTGTGAAGCAGCAGGACTTCAGCTAGGAATTGCATTAACACAGCATTACTCAGAATTAACAAACATATTCGGTGATAACATAGGATCGTTACAAGAAAAAGGAATAAAATTACAAGGTATAGCATCATTATACCGCACAAATATCACAGAAATATTCACAACATCAACAGTTGATAAATATGATATTTATGATCTATTATTTACAGAATCAATAAAGGTGAGAGTTATAGATGTTGATTTGAATGATTACTCAATCACCCTCCAAGTCAGACTCCCTCTATTAACCAGATTGCTGAACACTCAAATCTACAAGGTAGATTCCATATCATATAATATCCAAAACAGAGAATGGTATATCCCTCTTCCCAGCCATATCATGACGAAAGGGGCATTTCTAGGTGGAGCAGATGTCAAAGAATGCATAGAAGCATTCAGCAGTTATATATGCCCCTCTGATCCAGGATTTGTACTAAACCATGAAATGGAGAGCTGTCTATCAGGAAACATATCCCAATGTCCAAGAACCACAGTCACATCAGACATAGTTCCAAGGTATGCATTTGTCAATGGAGGAGTGGTTGCGAATTGTATAACAACCACATGTACATGCAATGGTATCGGTAATAGAATCAACCAACCACCTGATCAAGGAGTTAAAATTATAACACATAAAGAATGTAATACAATAGGTATCAACGGAATGCTGTTCAATACAAACAAAGAAGGAACCCTTGCATTCTACACACCAGATGACATAACATTAAACAATTCTGTTGCACTTGATCCAATTGACATATCAATCGAGCTCAACAAGGCCAAATCAGATCTAGAGGAATCAAAAGAATGGATAAGAAGGTCAAATCAAAAGCTAGATTCTATTGGAAGTTGGCATCAATCTAGCACTACAATCATAATTATTTTGATAATGATGATTATATTGTTTATAATTAATATAACAATAATTACAATTGCAATTAAGTATTACAGAATTCAAAAGAGAAATCGAGTGGATCAAAATGATAAGCCATATGTATTAACAAACAAA
>MF554731.1_Human_respirovirus_3_strain_2C5_complete_genome_2009
ATGCTAGCTTCAACATTGTTAATTATTACAACCATGATTATGGCATCACACTGCCAAATAGACATCACAAAACTACAGCATGTAGGTGTATTGGTCAACAGTCCCAAAGGGATGAAGATATCACAAAACTTCGAAACAAGATACCTAATTTTGAGTCTCATACCAAAAATAGAAGATTCTAACTCTTGTGGTGACCAACAGATCAAGCAATACAAGAGACTATTGGATAGACTGATCATTCCTTTATATGATGGACTAAGATTACAGAAAGATGTGATAGTGACTAATCAAGAATCCAATGAAAACACTGATCCCAGAACAGAACGATTCTTTGGAGGGGTAATTGGAACTATTGCTCTGGGAGTAGCAACATCAGCACAAATTACAGCAGCAGTTGCTCTGGTTGAAGCCAAGCAGGCAAGATCGGACATTGAAAAACTCAAAGAAGCAATCAGGGACACAAATAAAGCAGTGCAGTCGGTTCAGAGCTCTGTAGGAAATTTGATAGTAGCAATTAAATCGGTCCAGGACTATGTCAACAACGAAATCGTGCCATCAATTACGAGACTAGGTTGTGAAGCAGCAGGACTTCAGTTAGGAATTGCATTAACACAGCATTACTCAGAATTAACAAACATATTTGGTGATAACATAGGATCGTTACAAGAAAAAGGAATAAAATTACAAGGTATAGCATCGTTATACCGCACAAATATCACAGAAATATTCACAACATCAACAGTTGATAAATATGATATTTATGATCTATTATTTACAGAATCAATAAAGGTGAGAGTTATAGATGTTGATTTGAATGATTACTCAATCACTCTCCAAGTCAGACTCCCTTTATTAACTAGACTACTGAACACTCAAATCTACAAAGTAGACTCCATATCATATAATATCCAAAACAGAGAATGGTATATCCCTCTTCCCAGCCATATCATGACGAAAGGGGCATTTCTAGGTGGAGCAGATGTCAAAGAATGCATAGAAGCATTCAGCAGTTATATATGCCCTTCTGATCCAGGATTTGTACTAAACCATGAAATGGAGAGCTGTTTATCAGGAAACATATCTCAATGTCCAAGAACCACAGTCACATCAGACATAGTTCCAAGGTATGCATTTGTCAATGGAGGAGTGGTTGCGAATTGTATAACAACCACATGTACGTGCAATGGTATCGGCAACAGAATCAACCAACCACCTGATCAAGGAGTAAAAATTATAACACATAAAGAATGTAATACAATAGGTATCAACGGAATGCTATTCAACACAAACAAAGAAGGAACTCTTGCATTCTACACACCAGATGACATAACATTAAACAATTCTGTTGCTCTTGATCCAATTGACATATCAATAGAGCTCAACAAGGCCAAATCAGATCTAGAGGAATCAAAAGAATGGATAAGAAGGTCAAATCAAAAGCTAGATTCTATTGGAAGTTGGCATCAATCCAGCACTACAATTATAGTTATTTTGATAATGATGATTATATTGTTTATAATTAATGTAACGATAATTACAATTGCAATTAAGTATTACAGAATTCAAAAGAGAAATCGAATGGATCAAAATGAAAAGCCATATGTATTAACAAACAAA
>KY684750.1_Human_respirovirus_3_strain_9I8_complete_genome_2009
ATGCTAATTTCAATATTGTTAATTATTACAACCATGATCATGGCATCACACTGCCAAATAGACATCACAAAACTACAGCATGTAGGTGTATTGGTCAACAGTCCCAAAGGGATGAAGATATCACAAAACTTCGAAACAAGATATCTAATCCTGAGTCTCATACCAAAAATAGAAGATTCTAACTCTTGTGGTGACCAACAGATCAAGCAATACAAGAGGTTATTGGATAGACTGATCATTCCTTTATATGATGGACTAAGATTACAGAAGGATGTGATAGTGAATAATCAAGAATCCAATGAAAACACTGATCCCAGAACAGAACGATTCTTTGGAGGGGTAATTGGAACTATTGCTCTAGGAGTAGCAACCTCAGCACAAATTACAGCAGCAGTTGCTCTGGTTGAAGCCAAGCAGGCAAGATCAGACATTGAAAAACTCAAGGAAGCAATCAGGGACACAAATAAAGCAGTGCAGTCAGTTCAGAGCTCTGTAGGAAATTTGATAGTAGCAATTAAATCAGTCCAGGATTATGTCAACAAAGAAATCGTGCCATCGATTGCGAGACTAGGTTGTGAAGCAGCAGGACTTCAGTTAGGGATTGCATTAACACAGCATTACTCAGAATTAACAAATATATTTGGTGATAACATAGGATCGTTACAAGAAAAAGGAATAAAATTACAAGGTATAGCATCATTATACCGCACAAATATCACAGAAATATTCACAACATCAACAGTTGACAAATATGATATTTATGATCTATTATTTACAGAATCAATAAAGGTGAGAGTTATAGATGTTGATTTGAATGATTACTCAATAACCCTCCAAGTCAGACTCCCTTTATTGACCAGACTGCTGAACACTCAAATCTACAAAGTAGATTCCATATCATATAATATCCAAAATAGAGAATGGTATATCCCTCTTCCCAGCCATATCATGACGAAAGGGGCATTTCTAGGTGGAGCAGATGTCAAAGAATGCATAGAAGCATTCAGCAGTTATATATGCCCTTCTGATCCAGGATTTGTACTAAACCATGAAATGGAGAGCTGTCTATCAGGAAACATATCCCAATGTCCAAGAACCACAGTCACATCAGACATAGTTCCTAGGTATGCATTTGTCAATGGAGGAGTGGTTGCGAATTGTATAACAACTACATGTACATGCAATGGTATCGGTAATAGAATCAACCAACCACCTGATCAAGGAGTCAAAATTATAACACATAAAGAATGTAATACAATAGGTATCAACGGAATGCTATTCAACACAAACAAAGAAGGAACTCTTGCATTCTACACACCAGACGACATAACATTAAACAATTCTGTTGCACTTGATCCGATTGACATATCAATCGAGCTCAACAAGGCCAAATCAGATCTAGAGGAATCAAAAGAATGGATAAGAAGGTCAAATCAAAAGCTAGATTCTATTGGAAGTTGGCATCAATCTAGCACTACAATCATAGTTATTTTGATAATGATGATTATATTGTTTATAATTAATATAACAATAATTACAATTGCAATTAAGTATTACAGAATTCAAAAGAGAAATCGAGTGGATCAAAATGATAAGCCATATGTATTAACAAACAAA
>KY973592.1_Human_respirovirus_3_strain_10H8_complete_genome_2010
ATGCTAATTTCAATATTGTTAATTATTACAACCATGATCATGGCATCACACTGCCAAATAGACATCACAAAACTACAGCATGTAGGTGTATTGGTCAACAGTCCCAAAGGGATGAAGATATCACAAAACTTCGAAACAAGATATCTAATCCTGAGTCTCATACCAAAAATAGAAGATTCTAACTCTTGTGGTGACCAACAGATCAAGCAATACAAGAGGTTATTGGATAGACTGATCATTCCTTTATATGATGGACTAAAATTACAGAAGGATGTGATAGTGACTAATCAAGAATCCAATGAAAACACTGATCCCAGAACAGAACGATTCTTTGGAGGGGTAATTGGAACTATTGCTCTAGGAGTAGCAACCTCAGCACAAATTACAGCAGCGGTTGCTCTGGTTGAAGCCAAGCAGGCAAGATCAGACATTGAAAAACTCAAGGAAGCAATCAGGGACACAAATAAAGCAGTGCAGTCAGTTCAGAGCTCTGTAGGAAATTTGATAGTAGCAATTAAATCAGTCCAGGATTATGTCAACAAAGAAATCGTGCCATCGATTGCGAGACTAGGTTGTGAAGCAGCAGGACTTCAGTTAGGGATTGCATTAACACAGCATTACTCAGAATTAACAAATATATTTGGTGATAACATAGGATCGTTACAAGAAAAAGGAATAAAATTACAAGGTATAGCATCATTATACCGCACAAATATCACAGAAATATTCACAACATCAACAGTTGACAAATATGATATTTATGATCTATTATTTACAGAATCAATAAAGGTGAGAGTTATAGATGTTGATTTGAATGATTACTCAATAACCCTCCAAGTCAGACTCCCTTTATTGACCAGACTGCTGAACACTCAAATCTACAAAGTAGATTCCATATCATATAATATCCAAAATAGAGAATGGTATATCCCTCTTCCCAGCCATATCATGACGAAAGGAGCATTTCTAGGTGGAGCAGATGTCAAAGAATGCATAGAAGCATTCAGCAGTTATATATGCCCTTCTGATCCAGGATTTGTACTAAACCATGAAATGGAGAGCTGTCTATCAGGAAACATATCCCAATGTCCAAGAACTACAGTCACATCAGACATAGTTCCTAGGTATGCATTTGTCAATGGAGGAGTGGTTGCGAATTGTATAACAACTACATGTACATGCAATGGTATCGGTAATAGAATCAACCAACCACCTGATCAAGGAGTCAAAATTATAACACATAAAGAATGTAATACAATAGGTATCAACGGAATGCTATTCAACACAAACAAAGAAGGAACTCTTGCATTCTACACACCAGACGACATAACATTAAACAATTCTGTTGCACTTGATCCAATTGACATATCAATCGAGCTTAACAAGGCCAAATCAGATCTAGAGGAATCAAAAGAATGGATAAGAAGGTCAAATCAAAAGCTAGATTCTATTGGAAGTTGGCATCAATCTAGCACTACAATCATAGTTATTTTGATAATGATGATTATATCGTTTATAATTAATATAACAATAATTACGATTGCAATTAAGTATTACAGAATTCAAAAGAGAAATCGAGTGGATCAAAATGATAAGCCATATGTATTAACAAACAAA
>KF530225.1_Human_parainfluenza_virus_3_strain_HPIV3/AUS/9/2007_complete_genome_2007
ATGCCAACTTCAATACTGCTAATTATTACAACAATGATCATGGCATCTTCTTGCCAAATAGACATCACAAAACTACAGCATGTAGGTGTATTAGTCAACAGTCCCAAAGGGATGAAGATATCACAAAACTTCGAAACAAGATATCTAATTTTGAGCCTCATACCAAAAATAGAAGACTCTAACTCTTGTGGTGACCAACAGATCAAACAATACAAGAGGTTATTGGATAGACTGATCATCCCTTTATATGATGGATTAAGATTACAAAAAGATGTGATAGTAACCAATCAAGAATCCAATGAAAACACTGATCCCAGAACAGGACGATTCTTTGGAGGGGTAATTGGAACCATTGCTCTGGGAGTAGCAACTTCAGCACAAATTACAGCGGCAGTTGCTCTAGTTGAAGCCAAGCAGGCGAAATCAGACATCGAAAAACTCAAAGAAGCAATCAGAGACACAAACAAAGCAGTGCAGTCAGTTCAGAGCTCCATAGGAAATTTAATAGTAGCAATTAAATCAGTCCAGGATTATGTCAACAACGAAATCGTGCCATCGATTACTAGACTAGGTTGTGAAGCAGCAGGACTTCAATTAGGAATTGCATTAACACAACATTACTCAGAATTAACAAACATATTTGGTGATAACATAGGATCGTTACAAGAAAAAGGAATAAAATTACAAGGTATAGCATCATTATACCGCACAAATATCACAGAAATATTCACAACATCAACAGTTGATAAATATGATATCTATGATCTATTATTTACAGAATCAATAAAGGTAAGAGTTATAGATGTTGATTTGAATGATTACTCAATCACCCTCCAAGTCAGACTCCCTTTATTAACTAGGCTGCTGAACACTCAGATCTACAAAGTAGATTCCATATCGTATAATATCCAAAACAGAGAATGGTATATCCCTCTTCCCAGCCATATCATGACGAAAGGGGCATTTCTAGGTGGAGCAGATGTCAAAGAATGTATAGAAGCATTCAGCAGTTATATATGCCCTTCTGATCCAGGATTTGTACTAAACCATGAAATGGAGAGCTGCTTATCAGGAAACATATCCCAATGTCCAAGAACCACGGTCACATCAGACATTGTTCCAAGATATGCATTCGTCAATGGAGGAGTGGTTGCAAACTGTATAACAACTACCTGTACATGCAACGGAATCGGCAATAGAATCAATCAACCACCTGATCAAGGAGTAAAAATTATAACACATAAAGAATGTAATACAATAGGTATCAACGGAATGCTGTTCAACACAAATAAAGAAGGAACTCTTGCATTCTACACACCAAATGACATAACACTAAATAATTCTGTTGCACTTGATCCAATTGACATATCAATCGAGCTTAACAAAGCCAAATCAGATCTAGAAGAATCAAAGGAATGGATAAGAAGGTCAAATCAAAAACTAGATTCTATTGGAAACTGGCATCAATCTAGCACTACAATCATAATTATTTTAATAATGATCATTATATTGTTTATAATTAATGTAACGATAATTACAATTGCAATTAAGTATTACAGAATTCAAAAGAGAAATCGAGTGGATCAAAATGACAAACCATATGTACTAACAAACAAA
>KY684752.1_Human_respirovirus_3_strain_9K9_complete_genome_2009
ATGCTAATTTCAATATTGTCAATTATCACAACCATGATCATGGCATCACATTGCCAAATAGACATCACAAAACTACAGCATGTAGGTGTATTGGTCAACAGTCCCAAAGGTATGAAGATATCACAAAATTTCGAAACAAGATATCTAATTTTGAGTCTCATACCAAAAATAGAAGATTCTAACTCTTGTGGTGACCAACAGATCAATCAATACAAGAGGTTATTGGATAGACTGATTATTCCTTTATATGATGGACTAAAATTACAGAAGGATGTGATAGTGACTAACCAAGAATCCAATGAAAACACTGATCCCAGAACAGAACGATTCTTTGGAGGGGTAATTGGAACTATTGCTCTAGGAGTAGCAACCTCAGCACAAATTACAGCAGCAGTTGCTCTGGTTGAAGCCAAGCAGGCAAGATCAGACATTGAAAAACTCAAGGAAGCAATCAAGGACACAAACAAAGCAGTGCAGTCAGTTCAGAGCTCCGTAGGAAACTTAATAGTAGCAATTAAATCAGTCCAGGATTATGTCAACAAAGAAATCGTGCCATCGATTGCGAGACTAGGTTGTGAAGCAGCAGGACTTCAGCTAGGAATTGCATTAACACAGCATTACTCAGAATTAACAAACATATTCGGTGATAACATAGGATCGTTACAAGAAAAAGGAATAAAATTACAAGGTATAGCATCATTATACCGCACAAATATCACAGAAATATTCACAACATCAACAGTTGATAAATATGATATTTATGATCTATTATTTACAGAATCAATAAAGGTGAGAGTTATAGATGTTGATTTGAATGATTACTCAATCACCCTCCAAGTCAGACTCCCTCTATTAACCAGATTACTGAACACTCAAATCTACAAGGTAGATTCCATATCATATAATATCCAAAACAGAGAATGGTATATCCCTCTTCCCAGCCATATCATGACGAAAGGGGCATTTCTAGGTGGAGCAGATGTCAAAGAATGCATAGAAGCATTCAGCAGTTATATATGCCCCTCTGATCCAGGATTTGTACTAAACCATGAAATGGAGAGCTGTCTATCAGGAAACATATCCCAATGTCCAAGAACCACAGTCACATCAGACATAGTTCCAAGGTATGCATTTGTCAATGGAGGAGTGGTTGCGAATTGTATAACAACCACATGTACATGCAATGGTATCGGTAATAGAATCAACCAACCACCTGATCAAGGAGTTAAAATTATAACACATAAAGAATGTAATACAATAGGTATCAACGGAATGCTATTCAATACAAACAAAGAAGGAACCCTTGCATTCTACACACCAGATGACATAACATTAAACAATTCTGTTGCACTTGATCCAATTGACATATCAATCGAGCTCAACAAGGCCAAATCAGATCTAGAGGAATCAAAAGAATGGATAAGAAGGTCAAATCAAAAGCTAGATTCTATTGGAAGTTGGCATCAATCTAGCACTACAATCATAATTATTTTGATAATGATGATTATATTGTTTATAATTAATATAACAATAATTGCAATTGCAATCAAGTATTACAGAATTCAAAAGAGAAATCGAGTGGATCAAAATGACAAGCCATATGTATTAACAAACAAA
>KY674981.1_Human_respirovirus_3_strain_16E8-_complete_genome_2016
ATGCCAATTTCAATACTGTTAATTATTACAACCATGATCATGGCATCACACTGCCAAATAGACATCACAAAACTACAGCATGTAGGTGTATTGGTCAACAGTCCTAAAGGGATGAAGATATCACAAAACTTCGAAACAAGATATCTAATCCTGAGTCTCATACCAAAAATAGAAGATTCCAATTCTTGTGGTGACCAACAGATCAAGCAATACAAGAGGTTATTGGATAGACTGATCATTCCTTTATATGATGGACTAAGATTACAGAAGGATGTGATAGTGACTAATCAAGAATCCAATGAAAACACTGATCCCAGAACAGAACGATTCTTTGGAGGGGTAATTGGAACTATTGCTCTAGGAGTAGCAACCTCAGCACAAATTACAGCAGCAGTTGCTCTGGTTGAAGCCAAGCAGGCGAGATCAGACATTGAAAAACTCAAAGAAGCAATCAGGGACACAAATAAAGCAGTGCAGTCAGTTCAAAGCTCTGTAGGAAATTTGATAGTAGCAATTAAATCAGTCCAGGATTATGTCAACAAAGAAATCGTGCCATCGATTGCGAGACTAGGTTGTGAAGCAGCAGGACTTCAGTTAGGGATTGCATTAACACAGCATTACTCAGAATTAACAAATATATTTGGTGATAACATAGGATCGTTACAAGAAAAAGGAATAAAATTACAAGGTATAGCATCATTATACCGCACAAATATCACAGAAATATTCACAACATCAACAGTTGACAAATATGATATTTATGATCTATTATTTACAGAATCAATAAAGGTGAGAGTTATAGATGTTGATTTGAATGATTACTCAATAACCCTCCAAGTCAGACTCCCTTTATTGACCAGACTGCTGAACACTCAAATCTACAAAGTAGATTCCATATCATACAATATCCAAAATAGAGAATGGTATATCCCTCTTCCCAGCCATATCATGACGAAAGGGGCATTTCTAGGTGGAGCAGATGTCAAAGAATGCATAGAAGCATTCAGCAGTTATATATGCCCTTCTGATCCAGGATTTGTACTAAACCATGAAATGGAGAGCTGTCTATCAGGAAACATATCCCAATGTCTAAGAACCACAGTCACATCAGACATAGTTCCTAGGTATGCATTTGTCAATGGAGGAGTGGTTGCGAATTGTATAACAACTACATGTACATGCAATGGTATCGGTAATAGAATCAACCAACCACCTGATCAAGGAGTCAAAATTATAACACATAAAGAATGTAATACAATAGGTATCAACGGAATGCTATTCAACACAAACAAAGAAGGAACTCTTGCATTCTACACACCAGACGACATAACATTAAACAATTCTGTTGCACTTGATCCGATTGACATATCAATCGAGCTCAACAAGGCCAAATCAGATCTAGAGGAATCAAAAGAATGGATAAGAAGGTCAAATCAAAAGCTAGATTCTATTGGAAGTTGGCATCAATCTAGCACTACAATCATAGTTATTTTGATAATGATGATTATATTGTTTATAATTAATATAACAATGATTACAATTGCAATTAAGTATTACAGAATTCAAAAGAGAAATCGAGTGGATCAAAATGATAAGCCATATGTATTAACAAACAAA
>KY629774.1_Human_respirovirus_3_strain_16-J5_complete_genome_2016
ATGCCAATTTCAATACTGTTAATTATTACAACCATGATCATGGCATCACACTGCCAAATAGACATCACAAAACTACAGCATGTAGGTGTATTGGTCAACAGTCCTAAAGGGATGAAGATATCACAAAACTTCGAAACAAGATATCTAATCCTGAGTCTCATACCAAAAATAGAAGATTCTAACTCTTGTGGTGACCAACAGATCAAGCAATACAAGAGGTTATTGGATAGACTGATCATTCCTTTATATGATGGACTAAGATTACAGAAGGATGTGATAGTGTCTAATCAAGAATCCAATGAAAACACTGATCCCAGAACAGAACGATTCTTTGGAGGGGTAATTGGAACTATTGCTCTAGGAGTAGCAACCTCAGCACAAATTACAGCAGCAGTTGCTCTGGTTGAAGCCAAGCAGGCAAGATCAGACATTGAAAAACTCAAGGAAGCAATCAGGGACACAAATAAAGCAGTGCAGTCAGTTCAAAGCTCTGTAGGAAATTTGATAGTAGCAATTAAATCAGTCCAGGATTATGTCAACAAAGAAATCGTGCCATCGATTGCGAGACTAGGTTGTGAAGCAGCAGGACTTCAGTTAGGGATTGCATTAACACAGCATTACTCAGAATTAACAAATATATTTGGTGATAACATAGGATCGTTACAAGAAAAAGGAATAAAATTACAAGGAATAGCATCACTATACCGCACAAATATTACAGAAATATTCACAACATCAACAGTTGACAAATATGATATTTATGATCTATTATTTACAGAATCAATAAAGGTGAGAGTTATAGATGTTGATTTGAATGATTACTCAATAACCCTCCAAGTCAGACTCCCTTTATTGACCAGACTGCTGAACACTCAAATCTACAAAGTAGATTCCATATCATACAATATCCAAAATAGAGAATGGTATATCCCTCTTCCCAGCCATATCATGACGAAAGGGGCATTTCTAGGTGGAGCAGATGTCAAAGAATGCATAGAAGCATTCAGCAGTTATATATGCCCTTCTGATCCAGGATTTGTACTAAACCATGAAATGGAGAGCTGTCTATCAGGAAACATATCCCAATGTCCAAGAACCACAGTCACATCAGACATAGTTCCTAGGTATGCATTTGTCAATGGAGGAGTGGTTGCGAATTGTATAACAACTACATGTACATGCAATGGTATCGGTAATAGAATCAACCAACCACCTGATCAAGGAGTCAAAATTATAACACATAAAGAATGTAATACAATAGGTATCAACGGAATGCTATTCAACACAAACAAAGAAGGAACTCTTGCATTCTACACACCAGACGACATAACATTAAACAATTCTGTTGCACTTGATCCGATTGACATATCAATCGAGCTCAACAAGGCCAAATCAGATCTAGAGGAATCAAAAGAATGGATAAGAAGGTCAAATCAAAAGCTAGATTCTATTGGAAGTTGGCATCAATCTAGCACTACAATCATAGTTATTTTGATAATGATGATTATATTGTTTATAATTAATATAACAATAATTACAATTGCAATTAAGTATTACAGAATTCAAAAGAGAAATCGAGTGGATCAAAATGATAAGCCATATGTATTAACAAACAAA
>KY973565.1_Human_respirovirus_3_strain_6050_complete_genome_2015
ATGCCAATTTCAATACTGTTAATTATTACAACCATGATCATGGCATCACACTGCCAAATAGACATCACAAAACTACAGCATGTAGGTGTATTGGTAAACAGTCCTAAAGGGATGAAGATATCACAAAACTTCGAAACAAGATATCTAATCCTGAGTCTCATACCAAAAATAGAAGATTCTAACTCTTGTGGTGACCAACAGATCAAGCAATACAAGAGGTTATTGGATAGACTGATCATTCCTTTATATGATGGACTAAGACTACAGAAGGATGTGATAGTGACTAATCAAGAATCCAATGAAAACACTGATCCCAGAACAGAACGATTCTTTGGAGGGGTAATTGGAACTATTGCTCTAGGAGTAGCAACCTCAGCACAAATTACAGCAGCAGTTGCTCTGGTTGAAGCCAAGCAGGCAAGATCAGACATTGAAAAACTCAAGGAAGCAATCAGGGACACAAATAAAGCAGTGCAGTCAGTTCAAAGCTCTGTAGGAAATTTGATAGTAGCAATTAAATCAGTCCAGGATTATGTCAACAAAGAAATCGTGCCATCGATTGCGAGACTAGGTTGTGAAGCAGCAGGACTTCAGTTAGGGATTGCATTAACACAGCATTACTCAGAATTAACAAATATATTTGGTGATAACATAGGATCGTTACAAGAAAAAGGAATAAAATTACAAGGTATAGCATCATTATACCGCACAAATATCACAGAAATATTCACAACATCAACAGTTGACAAATATGATATTTATGATCTATTATTTACAGAATCAATAAAGGTGAGAGTTATAGATGTTGATTTGAATGATTACTCAATAACCCTCCAAGTCAGACTCCCTTTATTGACCAGACTGCTGAACACTCAAATCTACAAAGTAGATTCCATATCATACAATATCCAAAATAGAGAATGGTATATCCCTCTTCCCAGCCATATCATGACGAAAGGGGCATTTCTAGGTGGAGCAGATGTCAAGGAATGCATAGAAGCATTCAGCAGTTATATATGCCCTTCTGATCCAGGATTTGTACTAAACCATGAAATGGAGAGCTGTCTATCAGGAAACATATCCCAATGTCCAAGAACCACAGTCACATCAGACATAGTTCCTAGGTATGCATTTGTCAATGGAGGAGTGGTTGCGAATTGTATAACAACTACATGTACATGCAATGGTATCGGTAATAGAATCAACCAACCACCTGATCAAGGAGTCAAAATTATAACACATAAAGAATGTAATACAATAGGTATCAACGGAATGCTATTCAACACAAACAAAGAAGGAACTCTTGCATTCTATACACCAGACGACATAACATTAAACAATTCTGTTGCACTTGATCCGATTGACATATCAATCGAGCTCAACAAGGCCAAATCAGATCTAGAGGAATCAAAAGAATGGATAAGAAGGTCAAATCAAAAGCTAGATTCTATTGGAAGTTGGCATCAATCTAGCACTACAATCATAGTTATTTTGATAATGATGATTATATTGTTTATAATTAATATAACAATAATTACAATTGCAATTAAGTATTACAGAATTCAAAAGAGAAATCGAGTGGATCAAAATGATAAGCCATATGTATTAACAAACAAA
>MF034888.1_Human_respirovirus_3_isolate_hPIV3/USA/UAMS_030/2016_partial_genome_2016
ATGCTAGCCTCAACATTGTTAATTATTACAACCATGATTATGGCATCATACTGCCAAATAGACATTACAAAACTACAGCATGTAGGTGTATTGGTCAACAGTCCTAAAGGGATGAAGATATCACAAAACTTCGAAACAAGATACCTAATTTTGAGTCTCATACCAAAAATAGAAGATTCTAACTCTTGTGGTGACCAACAGATTAAGCAATACAAGAGACTATTGGATAGACTGATCATTCCTTTATATGATGGACTAAGATTACAGAAAGATGTGATAGTGACTAATCAAGAATCCAATGAAAACACTGATCCCAGAACAGAACGATTCTTTGGAGGGGTAATTGGAACTATTGCTCTGGGAGTAGCGACATCAGCACAAATTACAGCAGCAGTTGCTCTGGTTGAAGCCAAGCAGGCAAGATCGGACATTGAAAAACTCAAAGAAGCAATCAGGGACACAAATAAAGCAGTGCAGTCGGTTCAGAGCTCTGTAGGAAATTTGATAGTAGCAATTAAATCGGTCCAGGATTATGTCAACAACGAAATCGTGCCATCAATTACAAGACTAGGTTGTGAAGCAGCAGGACTTCAGTTAGGAATTGCATTAACACAGCATTACTCAGAATTAACAAACATATTTGGTGATAACATAGGATCGTTACAAGAAAAAGGAATAAAATTACAAGGTATAGCATCATTATACCGCACAAATATCACAGAAATATTCACAACATCAACAGTTGACAAATATGATATTTATGATCTATTATTTACAGAATCAATAAAAGTGAGAGTTATAGATGTTGATCTGAATGATTACTCAATCACTCTCCAAGTCAGACTCCCTTTATTAACTAGACTACTGAACACTCAAATCTACAAAGTAGATTCCATATCATATAATATCCAAAACAGAGAATGGTATATCCCCCTTCCCAGCCATATTATGACAAAAGGGGCATTTCTAGGTGGAGCAGATGTCAAAGAATGCATAGAAGCATTCAGCAGTTATATATGCCCTTCTGATCCAGGATTTGTATTAAACCATGAAATGGAGAGCTGTTTATCAGGAAACATATCTCAGTGTCCAAGAACCACAGTCACATCAGACATAGTTCCAAGGTATGCATTTGTCAATGGTGGAGTGGTTGCGAATTGTATAACAACCACATGTACGTGCAATGGTATCGGCAACAGAATCAACCAACCACCTGATCAAGGAGTTAAAATTATAACACATAAAGAATGTAATACAATAGGTATCAACGGAATGCTATTCAACACAAACAAAGAAGGAACTCTTGCATTCTACACACCAGATGACATAACACTAAACAATTCTGTTGCTCTTGATCCAATTGACATATCAATCGAGCTCAACAAGGCCAAATCAGATCTAGAGGAATCAAAAGAATGGATAAGAAGGTCAAATCAAAAGTTAGATTCTATTGGAAGTTGGCATCAATCCAGCACTACAATTATAGTTATTTTGATAATGATGATTATATTGTTTATAATTAATGTAACGATAATTACAATTGCAATTAAGTATTACAGAATTCAAAAGAGAAATCGAATGGATCAAAATGAAAAGCCATATGTATTAACAAACAAA
>KY973568.1_Human_respirovirus_3_strain_10E1_complete_genome_2010
ATGCTAATTTCAATATTGTTAATTATCACAACCATGGTCATGGCATCACATTGCCAAATAGACATCACAAAACTACAGCATGTAGGTGTATTGGTCAACAGTCCCAAAGGTATGAAGATATCACAAAATTTCGAAACAAGATATCTAATTTTGAGTCTCATACCAAAAATAGAAGATTCTAACTCTTGTGGTGACCAACAGATCAAGCAATACAAGAGGTTATTGGATAGACTGATTATTCCTTTATATGATGGACTAAAATTACAGAAGGATGTGATAGTGACTAATCAAGAATCCAATGAAAACACTGATCCCAGAACAGAACGATTCTTTGGAGGGGTAATTGGAACTATTGCTTTAGGAGTAGCAACCTCAGCACAAATTACAGCAGCAGTTGCTCTGGTTGAAGCCAAGCAGGCAAGATCAGACATTGAAAAACTCAAGGAAGCAATCAGGGACACAAACAAAGCAGTGCAGTCAGTTCAGAGCTCCGTAGGAAACTTGATAGTAGCAATTAAATCAGTTCAGGATTATGTCAACAAAGAAATCGTGCCATCGATTGCGAGACTAGGTTGTGAAGCAGCAGGACTTCAGCTAGGAATTGCATTAACACAGCATTACTCAGAATTAACAAACATATTCGGTGATAACATAGGATCGTTACAAGAAAAAGGAATAAAATTACAAGGTATAGCATCATTATACCGCACAAATATCACAGAAATATTCACAACATCAACAGTTGATAAATATGATATTTATGATCTATTATTTACAGAATCAATAAAGGTGAGAGTTATAGATGTTGATTTGAATGATTACTCAATCACCCTCCAAGTCAGACTCCCTCTATTAACCAGATTGCTGAACACTCAAATCTACAAGGTAGATTCCATATCATATAATATCCAAAACAGAGAATGGTATATCCCTCTTCCCAGCCATATCATGACGAAAGGGGCATTTCTAGGTGGAGCAGATGTCAAAGAATGCATAGAAGCATTCAGCAGTTATATATGCCCCTCTGATCCAGGATTTGTACTAAACCATGAAATGGAGAGCTGTCTATCAGGAAACATATCTCAATGTCCAAGAACCACAGTCACATCAGACATAGTTCCAAGGTATGCATTTGTCAATGGAGGAGTGGTTGCAAATTGTATAACAACCACATGTACATGCAATGGTATCGGTAATAGAATCAACCAACCACCTGATCAAGGAGTTAAAATTATAACACATAAAGAATGTAATACAATAGGTATCAACGGAATGCTGTTCAATACAAACAAAGAAGGAACCCTTGCATTCTACACACCAGATGACATAACATTAAACAATTCTGTTGCACTTGATCCAATTGACATATCAATCGAGCTCAACAAGGCCAAATCAGATCTAGAGGAATCAAAAGAATGGATAAGAAGGTCAAATCAAAAGCTAGATTCCATTGGAAGTTGGCATCAATCTAGCACTACAATCATAATTATTTTGATAATGATGATTATATTGTTTATAATTAATATAACAATAATTACAATTGCAATTAAGTATTACAGAATTCAAAAGAGAAATCGAGTGGATCAAAATGATAAGCCATATGTATTAACAAACAAA
>KY684753.1_Human_respirovirus_3_strain_9L10_complete_genome_2009
ATGCTAATTTCAATATTGTTAATTATCACAACCATGGTCACGGCATCACATTGCCAAATAGACATCACAAAACTACAGCATGTAGGTGTATTGGTCAACAGTCCCAAAGGTATGAAGATATCACAAAATTTCGAAACAAGATATCTAATTTTGAGTCTCATACCAAAAATAGAAGATTCTAACTCTTGTGGTGACCAACAGATCAAGCAATACAAGAGGTTATTGGATAGACTGATTATTCCTTTATATGATGGACTAAAATTACAGAAGGATGTGATAGTGACTAATCAAGAATCCAATGAAAACACTGATCCCAGAACAGAACGATTCTTTGGAGGGGTAATTGGAACTATTGCTTTAGGAGTAGCAACCTCAGCACAAATTACAGCAGCAGTTGCTCTGGTTGAAGCCAAGCAGGCAAGATCAGACATTGAAAAACTCAAGGAAGCAATCAGGGACACAAACAAAGCAGTGCAGTCAGTTCAGAGCTCCGTAGGAAACTTGATAGTAGCAATTAAATCAGTTCAGGATTATGTCAACAAAGAAATCGTGCCATCGATTGCGAGACTAGGTTGTGAAGCAGCAGGACTTCAGCTAGGAATTGCATTAACACAGCATTACTCAGAATTAACAAACATATTCGGTGATAACATAGGATCGTTACAAGAAAAAGGAATAAAATTACAAGGTATAGCATCATTATACCGCACAAATATCACAGAAATATTCACAACATCAACAGTTGATAAATATGATATTTATGATCTATTATTTACAGAATCAATAAAGGTGAGAGTTATAGATGTTGATTTGAATGATTACTCAATCACCCTCCAAGTCAGACTCCCTCTATTAACCAGATTGCTGAACACTCAAATCTACAAGGTAGATTCCATATCATATAATATCCAAAACAGAGAATGGTATATCCCTCTTCCCAGCCATATCATGACGAAAGGGGCATTTCTAGGTGGAGCAGATGTCAAAGAATGCATAGAAGCATTCAGCAGTTATATATGCCCCTCTGATCCAGGATTTGTACTAAACCATGAAATGGAGAGCTGTCTATCAGGAAACATATCCCAATGTCCAAGAACCACAGTCACATCAGACATAGTTCCAAGGTATGCATTTGTCAATGGAGGAGTGGTTGCGAATTGTATAACAACCACATGTACATGCAATGGTATCGGTAATAGAATCAACCAACCACCTGATCAAGGAGTTAAAATTATAACACATAAAGAATGTAATACAATAGGTATCAACGGAATGCTGTTCAATACAAACAAAGAAGGAACCCTTGCATTCTACACACCAGATGACATAACATTAAACAATTCTGTTGCACTTGATCCAATTGACATATCAATCGAGCTCAACAAGGCCAAATCAGATCTAGAGGAATCAAAAGAATGGATAAGAAGGTCAAATCAAAAGCTAGATTCTATTGGAAGTTGGCATCAATCTAGCACTACAATCATAATTATTTTGATAATGATGATTATATTGTTTATAATTAATATAACAATAATTACAATTGCAATTAAGTATTACAGAATTCAAAAGAGAAATCGAGTGGATCAAAATGATAAGCCATATGTATTAACAAACAAA
>MF554727.1_Human_respirovirus_3_strain_2F8_complete_genome_2009
ATGCTAGCTTCAACATTGTTAATTATTACAACCATGATTATGGCATCACACTGCCAAATAGACATCACAAAACTACAGCATGTAGGTGTATTGGTCAACAGTCCCAAAGGGATGAAGATATCACAAAACTTCGAAACAAGATACCTAATTTTGAGTCTCATACCAAAAATAGAAGATTCTAACTCTTGTGGTGACCAACAGATCAAGCAATACAAGAGACTATTGGATAGACTGATCATTCCTTTATATGATGGACTAAGATTACAGAAAGATGTGATAGTGACTAATCAAGAATCCAATGAAAACACTGATCCCAGAACAGAACGATTCTTTGGAGGGGTAATTGGAACTATTGCTCTGGGAGTAGCAACATCAGCACAAATTACAGCAGCAGTTGCTCTGGTTGAAGCCAAGCAGGCAAGATCGGACATTGAAAAACTCAAAGAAGCAATCAGGGACACAAATAAAGCAGTGCAGTCGGTTCAGAGCTCTGTAGGAAATTTGATAGTAGCAATTAAATCGGTCCAGGATTATGTCAACAACGAAATCGTGCCATCAATTACGAGACTAGGTTGTGAAGCAGCAGGACTTCAGTTAGGAATTGCATTAACACAGCATTACTCAGAATTAACAAACATATTTGGTGATAACATAGGATCGTTACAAGAAAAAGGAATAAAATTACAAGGTATAGCATCGTTATACCGCACAAATATCACAGAAATATTCACAACATCAACAGTTGATAAATATGATATTTATGATCTATTATTTACAGAATCAATAAAGGTGAGAGTTATAGATGTTGATTTGAATGATTACTCAATCACTCTCCAAGTCAGACTCCCTTTATTAACTAGACTACTGAACACTCAAATCTACAAAGTAGACTCCATATCATATAATATCCAAAACAGAGAATGGTATATCCCCCTTCCCAGCCATATCATGACGAAAGGGGCATTTCTAGGTGGAGCAGATGTCAAAGAATGCATAGAAGCATTCAGCAGTTATATATGCCCTTCTGATCCAGGATTTGTACTAAATCATGAAATGGAGAGCTGTTTATCAGGAAACATATCTCAATGTCCAAGAACCACAGTCACATCAGACATAGTTCCAAGGTATGCATTTGTCAATGGAGGAGTGGTTGCGAATTGTATAACAACCACATGTACGTGCAATGGTATCGGCAACAGAATCAACCAACCACCTGATCAAGGAGTAAAAATTATAACACATAAAGAATGTAATACAATAGGTATCAACGGAATGCTATTCAACACAAACAAAGAAGGAACTCTTGCATTCTACACACCAGATGACATAACACTAAACAATTCTGTTGCTCTTGATCCAATTGACATATCAATCGAGCTCAACAAGGCCAAATCAGATCTAGAGGAATCAAAAGAATGGATAAGAAGGTCAAATCAAAAGCTAGATTCTATTGGAAGTTGGCATCAATCCAGCACTACAATTATAGTTATTTTGATAATGATGATTATATTGTTTATAATTAATGTAACGATAATTACAATTGCAATTAAGTATTACAGAATTCAAAAGAGAAATCGAATGGATCAAAATGAAAAGCCATATGTGTTAACAAACAAA
>KY973569.1_Human_respirovirus_3_strain_SC3238_complete_genome_2015
ATGCTAATTTCAATATTGTTAATTATCACAACCATGATCATGGCATCACATTGCCAAATAGACATCACAAAACTACAGCATGTAGGTGTATTGGTCAACAGTCCTAAGGGTATGAAGATATCACAAAATTTCGAAACAAGATATCTAATTTTGAGTCTCATACCAAAAATAGAGGATTCTAACTCTTGTGGTGACCAGCAGATCAAGCAATACAAGAGGTTATTGGATAGACTGATTATTCCTTTATATGATGGACTAAAATTACAGAAGGATGTGATAGTGACTAATCAAGAATCCAATGAAAACACTGATCCCAGAACAGAACGATTCTTTGGAGGGGTAATTGGAACTATTGCTCTAGGAGTAGCAACCTCAGCACAAATTACAGCAGCAGTTGCTCTGGTTGAAGCCAAGCAGGCAAGATCAGACATTGAAAAACTCAAGGAAGCGATCAAGGACACAAACAAAGCAGTGCAGTCAGTTCAGAGCTCCGTAGGAAACTTGATAGTAGCAATTAAATCAGTCCAGGATTATGTCAACAAAGAAATCGTGCCATCGATTGCGAGACTAGGTTGTGAAGCAGCAGGACTTCAGCTAGGAATTGCATTAACACAGCATTACTCAGAATTAACAAACATATTCGGTGATAACATAGGATCGTTACAAGAAAAAGGAATAAAATTACAAGGTATAGCATCATTATACCGCACAAATATTACAGAAATATTCACAACATCAACAGTTGATAAATATGATATTTATGATCTATTATTTACAGAATCAATAAAGGTGAGAGTTATAGATGTTGATTTGAATGATTATTCAATCACCCTCCAAGTCAGACTCCCTCTATTAACCAGATTGCTGAACACTCAAATCTATAAGGTAGATTCCATATCATATAATATCCAAAACAGAGAATGGTATATCCCTCTTCCCAGCCATATCATGACGAAAGGGGCATTTCTAGGTGGAGCAGATGTCAAAGAATGCATAGAAGCATTCAGCAGTTATATATGCCCCTCTGATCCAGGATTTGTACTAAACCATGAAATGGAGAGCTGTCTATCAGGAAACATATCCCAATGTCCAAGAACCACAGTCACATCAGACATAGTTCCAAGGTATGCATTTGTCAATGGAGGAGTGGTTGCAAATTGTATAACAACCACATGTACATGCAATGGTATCGGTAATAGAATCAACCAACCACCTGATCAAGGGGTTAAAATTATAACGCATAAAGAATGTAATACAATAGGTATCAACGGAATGCTGTTCAATACAAACAAAGAAGGAACCCTTGCATTCTACACACCAGATGACATAACATTAAACAATTCTGTTGCACTTGATCCAATTGACATATCAATCGAGCTCAACAAGGCCAAATCAGATCTAGAGGAATCAAAAGAGTGGATAAGAAGGTCAAATCAAAAGCTAGATTCTATTGGAAGTTGGCATCAATCTAGCACGACAATCATAATTATTTTGATAATGATGATTATATTGTTTATAATTAATATAACAATAATTACAGTTGCAATTAAGTACTATAGAATTCAAAAGAGAAATCGAGTGGATCAAAATGATAAGCCATATGTATTAACAAACAAA
>KY369865.1_Human_respirovirus_3_strain_SC789_complete_genome_2016
ATGCTAGCTTCAACATTGTCAATTGTTGCAATCATGATTGTGGCATCACACTGCCAAATAGACATCACAAAACTACAACATGTAGGTGTATTGGTCAACAGTCCTAAAGGGATGAAGATATCACAAAACTTCGAAACAAGATATCTAATTTTAAGTCTCATACCAAAAATAGAAGACTCTAACTCTTGTGGTGACCAACAGATCAAGCAATACAAGAGACTATTGGATAGACTGGTCATTCCTTTATATGATGGACTAAGATTACAGAAGGATGTGATAGTGACCAATCAAGAATCCAATGAAAACACTGATCCCAGAACAGAACGATTCTTTGGAGGGGTAATTGGAACTATTGCTCTGGGAGTAGCAACATCAGCACAAATTACAGCAGCAGTTGCTCTGGTTGAAGCCAAGCAGGCAAGATCAGACATTGAAAAACTCAAGGAAGCAATCAGGGACACAAATAAAGCAGTGCAGTCAGTTCAGAGCTCTATAGGAAATTTGATAGTAGCAATTAAATCAGTCCAGGATTATGTCAACAACGAAATCGTGCCATCGATTGAGAGACTAGGTTGTGAAGCAGCAGGACTTCAGTTAGGAATTGCATTAACACAGCATTACTCAGAATTAACAAACATATTTGGTGATAACATAGGATCGTTACAAGAAAAAGGAATAAAATTACAAGGTATAGCATCATTATACCGCACAAATATCACAGAAATATTCACAACATCAACAGTTGATAAATATGATATTTATGATCTATTATTTACAGAATCAATAAAGGTAAGAGTTATAGATGTTGATTTGAATGATTACTCAATCACCCTCCAAGTCAGACTCCCTTTATTAACTAGATTGCTGAACACTCAAATCTACAAAGTAGATTCCATATCATACAATATCCAAAACAGAGAATGGTATATCCCCCTTCCCAGCCATATCATGACCAAAGGGGCATTTCTAGGTGGGGCAGATGTTAAAGAATGCATAGAAGCATTCAGCAGCTATATATGCCCTTCTGATCCAGGATTTGTACTAAACCATGAAATGGAGAGCTGTTTATCAGGAAACATATCTCAATGTCCAAGAACCACAGTTACATCAGACATAGTTCCAAGGTATGCATTCGTCAATGGAGGAGTGGTTGCGAATTGTATAACAACCACATGTACATGCAATGGTATCGGTAATAGAATCAACCAACCACCTGATCAAGGAGTAAAAATTATAACACACAAAGAATGCAATACAATAGGTATCAACGGAATGCTGTTCAACACAAACAAAGAAGGAACTCTTGCATTCTACACACCAGATGACATAACACTAAACAATTCTGTTGCTCTTGATCCGATTGACATATCAATCGAGCTCAACAAGGCCAAATCAGATCTAGAGGAATCAAAAGAATGGATAAGAAGGTCAAATCAAAAGCTAGATTCTATTGGAAGTTGGCATCAATCCAGCGCTACAATTATAGTTATTTTGATAATGATGATTATATTGTTTATAATTAATGTAACGATTATTACAATTGCAATTAAGTATTACAGAATTCAAAAGAGAAATCGAGTGGATCAAAATGAAAAGCCATATGTATTAACGAACAAA
>KY973584.1_Human_respirovirus_3_strain_10J10_complete_genome_2010
ATGCTAATTTCAATATTGTCAATTATTACAACCATGATCATGGCATCACACTGCCAAATAGACATCACAAAACTACAGCATGTAGGTGTATTGGTCAACAGTCCCAAAGGGATGAAGATATCACAAAACTTCGAAACAAGATATCTAATCTTGAGTCTCATACCAAAAATAGAAGATTCTAACTCTTGTGGTGACCAACAGATCAAGCAATACAAGAGGTTATTGGATAGACTGATCATTCCCCTATATGATGGACTAAGATTACAGAAGGATGTGATAGTGACTAATCAAGAATCCAATGAAAACACTGATCCCAGAACAGAACGATTCTTTGGAGGGGTAATTGGAACCATTGCTCTAGGAGTAGCAACCTCAGCACAAATTACAGCAGCAGTTGCTCTGGTTGAAGCCAAGCAGGCAAGATCAGACATTGAAAAACTCAAGGAAGCAATCAGGGACACAAACAAAGCAGTGCAGTCAGTTCAGAGCTCCATAGGAAATTTGATAGTAGCAATTAAATCAGTCCAGGATTATGTCAACAAAGAAATCGTGCCATCGATTGCGAGACTAGGTTGTGAAGCAGCAGGACTTCAGTTAGGGATTGCATTAACACAGCATTACTCAGAATTAACAAACATATTTGGTGATAACATAGGATCGTTACAAGAAAAAGGAATAAAATTACAAGGTATAGCATCATTATACCGCACAAATATCACAGAAATATTCACAACATCAACAGTTGATAAATATGATATTTATGATCTATTATTTACAGAATCAATAAAGGTGAGAGTTATAGATGTTGATTTGAATGATTACTCAATCACCCTCCAAGTCAGACTCCCTTTATTAACCAGACTGCTGAACACTCAAATCTACAAAGTAGATTCTATATCATATAATATCCAAAATAGAGAATGGTATATCCCTCTTCCCAGCCATATCATGACGAAAGGGGCATTTCTAGGTGGAGCAGATGTCAAAGAATGCATAGAAGCATTCAGCAGTTATATATGCCCCTCTGATCCAGGATTTGTACTAAACCATGAGATGGAGAGCTGTCTATCAGGAAACATATCCCAATGTCCAAGAACCACAGTCACATCAGACATAGTTCCAAGGTATGCATTTGTCAATGGAGGAGTGGTTGCGAATTGTATAACAACTACATGTACATGCAATGGTATCGGTAATAGAATCAACCAACCACCCGATCAAGGAGTCAAAATTATAACACATAAAGAATGTAATACAATAGGTATTAACGGAATGCTGTTCAACACAAACAAAGAAGGAACTCTTGCATTCTACACACCAGACGACATAACATTAAACAATTCCGTTGCACTTGATCCAATTGACATATCAATCGAGCTCAACAAGGCCAAATCAGATCTAGAGGAATCAAAAGAATGGATAAGAAGGTCAAATCAAAAGCTAGATTCTATTGGAAGTTGGCATCAATCTAGCACTACAATCATAATTATTTTGGTAATGATGATTATATTGTTTATAATTAATATAACAATAATTACAATCGCAATTAAGTATTACAGAATTCAAAAGAGAAATCGAGTGGATCAAAATGATAAGCCATATGTATTAACAAACAAA
>KY973557.1_Human_respirovirus_3_strain_5430_complete_genome_2015
ATGCCAATTTCAATACTGTTAATTATTACAACCATGATCATGGCATCACACTGCCAAATAGACATCACAAAACTACAGCATGTAGGTGTATTGGTCAACAGTCCTAAAGGGATGAAGATATCACAAAACTTCGAAACAAGATATCTAATCCTGAGTCTCATACCAAAAATAGAAGATTCCAACTCCTGTGGTGACCAACAGATCAAGCAATACAAGAGGTTATTGGATAGACTGATCATTCCTTTATATGATGGACTAAGATTACAGAAGGATGTGATAGTGACTAATCAAGAATCCAATGAAAACACTGATCCCAGAACAGAACGATTCTTTGGAGGGGTAATTGGAACTATTGCTCTAGGAGTAGCAACCTCAGCACAAATTACAGCAGCAGTTGCTCTGGTTGAAGCCAAGCAGGCAAGATCAGACATTGAAAAACTCAAGGAAGCAATCAGGGACACAAATAAAGCAGTGCAGTCAGTTCAAAGCTCTGTAGGAAATTTGATAGTAGCAATTAAATCAGTCCAGGATTATGTCAACAAAGAAATCGTGCCATCGATTGCGAGACTAGGTTGTGAAGCAGCAGGACTTCAGTTAGGGATTGCATTAACACAGCATTATTCAGAATTAACAAATATATTTGGTGATAACATAGGATCGTTACAAGAAAAAGGAATAAAATTACAAGGTATAGCATCATTATACCGCACAAATATCACAGAAATATTCACAACATCAACAGTTGACAAATATGATATTTATGATCTATTATTTACAGAATCAATAAAGGTGAGAGTTATAGATGTTGATTTGAATGATTACTCAATAACTCTCCAAGTCAGACTCCCTTTATTGACCAGACTGCTGAACACTCAAATCTACAAAGTAGATTCCATATCATACAATATCCAAAATAGAGAATGGTATATCCCTCTTCCCAGCCATATCATGACGAAAGGGGCATTTCTAGGTGGAGCAGATGTCAAAGAATGCATAGAAGCATTCAGCAGTTATATATGCCCTTCTGATCCAGGATTTGTACTAAACCATGAAATGGAGAGCTGTCTATCAGGAAACATATCCCAATGTCCAAGAACCACAGTCACATCAGACATAGTTCCTAGGTATGCATTTGTCAATGGAGGAGTGGTTGCGAATTGTATAACGACTACATGTACATGCAATGGTATCGGTAATAGAATCAACCAACCACCTGATCAAGGAGTCAAAATTATAACACATAAAGAATGTAATACAATAGGTATCAACGGAATGCTATTCAACACAAACAAAGAAGGAACTCTTGCATTCTACACACCAGACGACATAACATTAAACAATTCTGTTGCACTTGATCCGATTGACATATCAATCGAGCTCAACAAGGCCAAATCAGATCTAGAGGAATCAAAAGAATGGATAAGAAGGTCAAATCAAAAGCTAGATTCTATTGGAAGTTGGCATCAATCTAGCACTACAATCATAGTTATTTTGATAATGATGATTATATTGTTTATAATTAATATAACAATAATTACAATTGCAATTAAGTATTACAGAATTCAAAAGAGAAATCGAGTGGATCAAAATGATAAGCCATATGTATTAACAAACAAA
>KY674979.1_Human_respirovirus_3_strain_16E1-_complete_genome_2016
ATGCCAATTTCAATACTGTTAATTATTACAACCATGATCATGGCATCACACTGCCAAATAGACATCACAAAACTACAGCATGTAGGTGTATTGGTCAACAGTCCTAAAGGGATGAAGATATCACAAAACTTCGAAACAAGATATCTAATCCTGAGTCTCATACCAAAAATAGAAGATTCTAACTCTTGTGGTGACCAACAGATCAAGCAATACAAGAGGTTATTGGATAGACTGATCATTCCTTTATATGATGGACTAAGATTACAGAAGGATGTGATAGTGACTAATCAAGAATCCAATGAAAACACTGATCCCAGAACAGAACGATTCTTTGGAGGGGTAATTGGAACTATTGCTCTAGGAGTAGCAACCTCAGCACAAATTACAGCAGCAGTTGCTCTGGTTGAAGCCAAGCAGGCAAGATCAGACATTGAAAAACTCAAGGAAGCAATCAGGGACACAAATAAAGCAGTGCAGTCAGTTCAAAGCTCTGTAGGAAATTTGATAGTAGCAATTAAATCAGTCCAGGATTATGTCAACAAAGAAATCGTGCCATCGATTGCGAGACTAGGTTGTGAAGCAGCAGGACTTCAGTTAGGGATTGCATTAACACAGCATTACTCAGAATTAACAAATATATTTGGTGATAACATAGGATCGTTACAAGAAAAAGGAATAAAATTACAAGGTATAGCATCATTATACCGCACAAATATCACGGAAATATTCACAACATCAACAGTTGACAAATATGATATTTATGATCTATTATTTACAGAATCAATAAAGGTGAGAGTTATAGATGTTGATTTGAATGATTACTCAATAACCCTCCAAGTCAGACTCCCTTTATTGACCAGACTGCTGAACACTCAAATCTACAAAGTAGATTCCATATCATACAATATCCAAAATAGAGAATGGTATATCCCTCTTCCCAGCCATATCATGACGAAAGGGGCATTTCTAGGTGGAGCAGATGTCAAAGAATGCATAGAAGCATTCAGCAGTTATATATGCCCCTCTGATCCAGGATTTGTGCTAAACCATGAAATGGAGAGCTGTCTATCAGGAAACATATCCCAATGTCCAAGAACCACAGTCACATCAGACATAGTTCCTAGGTATGCATTTGTCAATGGAGGAGTGGTTGCGAATTGTATAACAACTACATGTACATGCAATGGTATCGGTAATAGAATCAACCAACCACCTGATCAAGGAGTCAAAATTATAACACATAAAGAATGTAATACAATAGGTATCAACGGAATGCTATTCAACACAAACAAAGAAGGAACTCTTGCATTCTACACACCAGACGACATAACATTAAACAATTCTGTTGCACTTGATCCGATTGACATATCAATCGAGCTCAACAAGGCCAAATCAGATCTAGAGGAATCAAAAGAATGGATAAGAAGGTCAAATCAAAAGCTAGACTCTATTGGAAGTTGGCATCAATCTAGCACTACAATCATAGTTATTTTGATAATGATGATTATATTGTTTATAATTAATATAACAATAATTACAATTGCAATTAAGTATTACAGAATTCAAAAGAGAAATCGAGTGGATCAAAATGATAAGCCATATGTATTAACAAACAAA
>MF554722.1_Human_respirovirus_3_strain_2O10_complete_genome_2009
ATGCTAATTTCAATATTGTTAATTATTACAACCATGATCATGGCATCACACTGCCAAATAGACATCACAAAACTACAGCATGTAGGTGTATTGGTCAACAGTCCCAAAGGGATGAAGATATCACAAAACTTCGAAACAAGATATCTAATCCTGAGTCTCATACCAAAAATAGAAGATTCTAACTCTTGTGGTGACCAACAGATCAAGCAATACAAGAGGTTATTGGATAGACTGATCATTCCTTTATATGATGGACTAAGATTACAGAAGGATGTGATAGTGACTAATCAAGAATCCAATGAAAACACTGATCCCAGAACAGAACGATTCTTTGGAGGGGTAATTGGAACTATTGCTCTAGGAGTAGCAACCTCAGCACAAATTACAGCAGCAGTTGCTCTGGTTGAAGCCAAGCAGGCAAGATCAGACATTGAAAAACTCAAGGAAGCAATCAGGGACACAAATAAAGCAGTGCAGTCAGTTCAGAGCTCTGTAGGAAATTTGATAGTAGCAATTAAATCAGTCCAGGATTATGTCAACAAAGAAATCGTGCCATCGATTGCGAGACTAGGTTGTGAAGCAGCAGGACTTCAGTTAGGGATTGCATTAACACAGCATTACTCAGAATTAACAAATATATTTGGTGACAACATAGGATCGTTACAAGAAAAAGGAATAAAATTACAAGGTATAGCATCATTATACCGCACAAATATCACAGAAATATTCACAACATCAACAGTTGACAAATATGATATTTATGATCTATTATTTACAGAATCAATAAAGGTGAGAGTTATAGATGTTGATTTGAATGATTATTCAATAACCCTCCAAGTCAGACTCCCTTTATTGACCAGACTGCTGAACACTCAAATCTACAAAGTAGATTCCATATCATATAATATCCAAAATAGGGAATGGTATATCCCTCTTCCCAACCATATCATGACGAAAGGGGCATTTCTAGGTGGAGCAGATGTCAAAGAATGCATAGAAGCATTCAGCAGTTATATATGCCCTTCTGATCCAGGATTTGTACTAAACCATGAAATGGAGAGCTGTCTATCAGGAAACATATCCCAATGTCCAAGAACCACAGTCACATCAGACATAGTTCCTAGGTATGCATTTGTCAATGGAGGAGTGGTTGCGAATTGTATAACAACGACATGTACATGCAATGGTATCGGTAATAGAATCAACCAGCCACCTGATCAAGGAGTCAAAATTATAACACATAAAGAATGTAATACAATAGGTATCAACGGAATGCTATTCAACACAAACAAAGAAGGAACTCTTGCATTCTACACACCAGACGACATAACATTAAACAATTCTGTTGCACTTGATCCAATTGACATATCAATCGAGCTCAACAAGGCCAAATCAGATCTAGAGGAATCAAAAGAATGGATAAGAAGGTCAAATCAAAAGCTAGATTCTATTGGAAGTTGGCATCAATCTAGCACTACAATCATAGTTATTTTGATAATGATGATTATATTGTTTATAATTAATATAACAATAATTACAATTGCAATTAAGTATTACAGAATTCAAAAGAGAAATCAAGTGGATCAAAATGATAAGCCATATGTATTAACAAACAAA
>MF554735.1_Human_respirovirus_3_strain_2B1_complete_genome_2009
ATGCTAATTTCAATATTGTCAATTATCACAACCATGATCATGGCATCACATTGCCAAATAGACATCACAAAACTACAGCATGTAGGTGTATTGGTCAACAGTCCCAAAGGCATGAAGATATCACAAAATTTCGAAACAAGATATCTAATTTTGAGTCTCATACCAAAAATAGAAGATTCTAACTCTTGTGGTGACCAACAGATCAAGCAATACAAGAGGTTATTGGATAGACTGATTATTCCTTTATATGATGGACTAAAATTACAGAAGGATGTGATAGTGACTAACCAAGAATCCAATGAAAACACTGATCCCAGAACAGAACGATTCTTTGGAGGGGTAATTGGAACTATTGCTCTAGGAGTAGCAACCTCAGCACAAATTACAGCAGCAGTTGCTCTGGTTGAAGCCAAGCAGGCAAGATCAGACATTGAAAAACTCAAGGAAGCAATCAGGGACACAAACAAAGCAGTGCAGTCAGTTCAAAGCTCCGTAGGAAACTTGATAGTAGCAATTAAATCAGTCCAGGATTATGTCAACAAAGAAATCGTGCCATCGATTGCGAGACTAGGTTGTGAAGCAGCAGGACTTCAGCTAGGAATTGCATTAACACAGCATTACTCAGAATTAACAAACATATTCGGTGATAACATAGGATCGTTACAAGAAAAAGGAATAAAATTACAAGGTATAGCATCATTATACCGCACAAATATCACAGAAATATTCACAACATCAACAGTTGATAAATATGATATTTATGATCTATTATTTACAGAATCAATAAAGGTGAGAGTTATAGATGTTGATTTGAATGATTACTCAATCACCCTCCAAGTCAGACTCCCTCTATTAACCAGATTGCTAAACACTCAAATCTACAAGGTAGATTCCATATCATATAATATCCAAAACAGAGAATGGTATATCCCTCTTCCCAGCCATATCATGACGAAAGGGGCATTTCTAGGTGGAGCAGATGTCAAAGAATGCATAGAAGCATTCAGCAGTTATATATGCCCCTCTGATCCAGGATTTGTACTAAACCATGAAATGGAGAGCTGTCTATCAGGAAACATATCCCAATGTCCAAGAACCACAGTCACATCAGACATAGTTCCAAGGTATGCATTTGTCAATGGAGGAGTGGTTGCGAATTGCATAACAACCACATGTACATGCAATGGTATCGGTAATAGAATCAACCAACCACCTGATCAAGGAGTTAAAATTATAACACATAAAGAATGTAATACAATAGGTATCAACGGAATGCTGTTCAATACAAACAAAGAAGGAACCCTTGCATTCTACACACCAGATGACATAACATTAAACAATTCTGTTGCACTTGATCCAATTGACATATCAATCGAGCTCAACAAGGCCAAATCAGATCTAGAGGAATCAAAAGAATGGATAAGAAGGTCAAATCAAAAGCTAGATTCTATTGGAAGTTGGCATCAATCTAGCACTACAATCATAATTATTTTGATAATGATGATTATATTGTTTATAATTAATATAACAATAATTACAATTGCAATCAAGTATTACAGAATTCAAAAGAGAAATCGAGTGGATCAAAATGACAAGCCATATGTATTAACAAACAAA
>KY369869.1_Human_respirovirus_3_strain_SC271_complete_genome_2016
ATGCTAGCTTCAACATTATCAATTGTTGCAACCATGATTGTGGCATCACACTGCCAAATAGACATCACAAAACTACAACATGTAGGTGTATTGGTCAACAGTCCTAAAGGGATGAAGATATCACAAAACTTCGAAACGAGATATCTAATTTTAAGTCTCATACCAAAAATAGAAGACTCTAACTCTTGTGGTGACCAACAGATCAAGCAATACAAGAGACTATTGGATAGACTGATCATTCCTTTATATGATGGACTAAGATTACAGAAGGATGTGATAGTGACCAATCAAGAATCCAATGAAAACACTGATCCCAGAACAGAACGATTCTTTGGAGGGGTAATTGGAACTATTGCTCTGGGAGTAGCAACATCAGCACAAATTACAGCAGCAGTTGCTCTGGTTGAAGCCAAGCAGGCAAGATCAGACATTGAAAAACTCAAGGAAGCAATCAGGGACACAAATAAAGCAGTGCAGTCAGTTCAGAGCTCCATAGGAAATTTGATAGTAGCAATTAAATCAGTCCAGGATTATGTCAACAACGAAATCGTGCCATCGATTGAGAGACTAGGTTGTGAAGCAGCAGGACTTCAGTTAGGAATTGCATTAACACAGCATTACTCAGAATTAACAAACATATTTGGTGATAACATAGGATCGTTACAAGAAAAAGGAATAAAATTACAAGGTATAGCATCATTATACCGCACAAATATCACAGAAATATTCACAACATCAACAGTTGATAAATATGATATTTATGATCTACTATTTACAGAATCAATAAAGGTAAGAGTCATAGATGTTGATTTGAATGATTACTCAATCACCCTCCAAGTCAGACTCCCTTTATTAACTAGATTGCTGAACACTCAAATCTACAAAGTAGATTCCATATCATACAATATCCAAAACAGAGAATGGTATATCCCCCTTCCCAGCCATATCATGACTAAAGGGGCATTTCTAGGTGGAGCAGATGTTAAAGAATGTATAGAAGCATTCAGCAGTTATATATGCCCTTCTGATCCGGGATTTGTACTAAACCATGAAATGGAGAGCTGTTTATCAGGAAACATATCTCAATGTCCAAGAACCACAGTTACATCAGACATAGTTCCAAGGTATGCATTCGTCAATGGAGGAGTGGTTGCGAATTGTATAACAACCACATGTACATGCAATGGTATCGGTAATAGAATCAACCAACCACCTGATCAAGGAGTAAAAATTATAACACACAAAGAATGCAATACAATAGGTATCAACGGAATGCTGTTCAACACAAACAAAGAAGGAACTCTTGCATTCTACACACCAGATGACATAACACTAAACAATTCTGTTGCTCTTGATCCGATTGACATATCAATCGAGCTCAACAAGGCCAAATCGGATCTAGAGGAATCAAAAGAATGGATAAGAAGGTCAAATCAAAAGCTAGATTCTATTGGAAGTTGGCATCAATCCAGCGCTACAATTATAGTTATTTTGATAATGATGATTATATTGTTTATAATTAATGTAACGATTATTACAATTGCAATTAAGTATTACAGAATTCAAAAGAGAAATCGAGTGGATCAAAATGAAAAGCCATACGTACTAACAAACAAA
>KY684745.1_Human_respirovirus_3_strain_9C2_complete_genome_2009
ATGCTAATTTCAATATTGTTAATTATTACAACCATGATCATGGCATCACACTGCCAAATAGACATCACAAAACTACAGCATGTAGGTGTATTGGTCAACAGTCCCAAAGGGATGAAGATATCACAAAACTTCGAAACAAGATATCTAATCCTGAGTCTCATACCAAAAATAGAAGATTCTAACTCTTGTGGTGACCAACAGATCAAGCAATACAAGAGGTTATTGGATAGACTGATCATTCCTTTATATGATGGACTAAAATTACAGAAGGATGTGATAGTGACTAATCAAGAATCCAATGAAAACACTGATCCCAGAACAGAACGATTCTTTGGAGGGGTAATTGGAACTATTGCTCTAGGAGTAGCAACCTCAGCACAAATTACAGCAGCAGTTGCTCTGGTTGAAGCCAAGCAGGCAAGATCAGACATTGAAAAACTCAAGGAAGCAATCAGGGACACAAATAAAGCAGTGCAGTCAGTTCAGAGCTCTGTAGGAAATTTGATAGTAGCAATTAAATCAGTCCAGGATTATGTCAACAAAGAAATCGTGCCATCGATTGCGAGACTAGGTTGTGAAGCAGCAGGACTTCAGTTAGGGATTGCATTAACACAGCATTACTCAGAATTAACAAATATATTTGGTGATAACATAGGATCGTTACAAGAAAAAGGAATAAAATTACAAGGTATAGCATCATTATACCGCACAAATATCACAGAAATATTCACAACATCAACAGTTGACAAATATGATATTTATGATCTATTATTTACAGAATCAATAAAGGTGAGAGTTATAGATGTCGATTTGAATGATTACTCAATAACCCTCCAAGTCAGACTCCCTTTATTGACCAGACTGCTGAACACTCAAATCTACAAAGTAGATTCCATATCATATAATATCCAAAATAGAGAATGGTATATCCCTCTTCCCAGCCATATCATGACGAAAGGGGCATTTCTAGGTGGAGCAGATGTCAAAGAATGCATAGAAGCATTCAGCAGTTATATATGCCCTTCTGATCCAGGATTTGTACTAAACCATGAAATGGAGAGCTGTCTATCAGGAAACATATCCCAATGTCCAAGAACCACAGTCACATCAGACATAGTTCCTAGGTATGCATTTGTCAATGGAGGAGTGGTTGCGAATTGTATAACAACTACATGTACATGCAATGGTATCGGTAATAGAATCAACCAACCACCTGATCAAGGAGTCAAAATTATAACACATAAAGAATGTAATACAATAGGTATCAACGGAATGCTATTCAACACAAACAAAGAAGGAACTCTTGCATTCTACACACCAGACGACATAACATTAAACAATTCTGTTGCACTTGATCCAATTGACATATCAATCGAGCTCAACAAGGCCAAATCAGATCTAGAGGAATCAAAAGAATGGATAAGAAGGTCAAATCAAAAGCTAGATTCTATTGGAAGTTGGCATCAATCTAGCACTACAATCATAGTTATTTTGATAATGATGATCATATTGTTTATAATTAATATAACAATAATTACAATTGCAATTAAGTATTACAGAATTCAAAAGAGAAATCGAGTGGATCAAAATGATAAGCCATATGTATTAACAAACAAA
>MF554724.1_Human_respirovirus_3_strain_2O7_complete_genome_2009
ATGCTAATTTCAATATTGTCAATTATCACAACCATGATCATGGCATCACATTGCCAAATAGACATCACAAAACTACAGCATGTAGGTGTATTGGTAAACAGTCCCAAAGGCATGAAGATATCACAAAATTTCGAAACAAGATATCTAATTTTGAGTCTCATACCAAAAATAGAAGATTCTAACTCTTGTGGTGACCAACAGATCAAGCAATACAAGAGGTTATTGGATAGACTGATTATTCCTTTATATGATGGACTAAAATTACAGAAGGATGTGATAGTGACTAACCAAGAATCCAATGAAAACACTGATCCCAGAACAGAACGATTCTTTGGAGGGGTAATTGGAACTATTGCTCTAGGAGTAGCAACCTCAGCACAAATTACAGCAGCAGTTGCTCTGGTTGAAGCCAAGCAGGCAAGATCAGACATTGAAAAACTCAAGGAAGCAATCAGGGACACAAACAAAGCAGTGCAGTCAGTTCAAAGCTCCGTAGGAAACTTGATAGTAGCAATTAAATCAGTCCAGGATTATGTCAACAAAGAAATCGTGCCATCGATTGCGAGACTAGGTTGTGAAGCAGCAGGACTTCAGCTAGGAATTGCATTAACACAGCATTACTCAGAATTAACAAACATATTCGGTGATAACATAGGATCGTTACAAGAAAAAGGAATAAAATTACAAGGTATAGCATCATTATACCGCACAAATATCACAGAAATATTCACAACATCAACAGTTGATAAATATGATATTTATGATCTATTATTTACAGAATCAATAAAGGTGAGAGTTATAGATGTTGATTTGAATGATTACTCAATCACCCTCCAAGTCAGACTCCCTCTATTAACCAGATTGCTAAACACTCAAATCTACAAGGTAGATTCCATATCATATAATATCCAAAACAGAGAATGGTATATCCCTCTTCCCAGCCATATCATGACGAAAGGGGCATTTCTAGGTGGAGCAGATGTCAAAGAATGCATAGAAGCATTCAGCAGTTATATATGCCCCTCTGATCCAGGATTTGTACTAAACCATGAAATGGAGAGCTGTCTATCAGGAAACATATCCCAATGTCCAAGAACCACAGTCACATCAGACATAGTTCCAAGGTATGCATTTGTCAATGGAGGAGTGGTTGCGAATTGCATAACAACCACATGTACATGCAATGGTATCGGTAATAGAATCAACCAACCACCTGATCAAGGAGTTAAAATTATAACACATAAAGAATGTAATACAATAGGTATCAACGGAATGCTGTTCAATACAAACAAAGAAGGAACCCTTGCATTCTACACACCAGATGACATAACATTAAACAATTCTGTTGCACTTGATCCAATTGACATATCAATCGAGCTCAACAAGGCCAAATCAGATCTAGAGGAATCAAAAGAATGGATAAGAAGGTCAAATCAAAAGCTAGATTCTATTGGAAGTTGGCATCAATCTAGCACTACAATCATAATTATTTTGATAATGATGATTATATTGTTTATAATTAATATAACAATAATTACAATTGCAATCAAGTATTACAGAATTCAAAAGAGAAATCGAGTGGATCAAAATGACAAGCCATATGTATTAACAAACAAA
>KY933410.1_Human_respirovirus_3_strain_4943_complete_genome_2015
ATGCCAATTTCAATACTGTTAATTATTACAACCATGATCATGGCATCACACTGCCAAATAGACATCACAAAACTACAGCATGTAGGTGTATTGGTAAACGGTCCTAAAGGGATGAAGATATCACAAAACTTCGAAACAAGATATCTAATCCTGAGTCTCATACCAAAAATAGAAGATTCTAACTCTTGTGGTGACCAACAGATCAAGCAATACAAGAGGTTATTGGATAGACTGATCATTCCTTTATATGATGGACTAAGACTACAGAAGGATGTGATAGTGACTAATCAAGAATCCAATGAAAACACTGATCCCAGAACAGAACGATTCTTTGGAGGGGTAATTGGAACTATTGCTCTAGGAGTAGCAACCTCAGCACAAATTACAGCAGCAGTTGCTCTGGTTGAAGCCAAGCAGGCAAGATCAGACATTGAAAAACTCAAGGAAGCAATCAGGGACACAAATAAAGCAGTGCAGTCAGTTCAAAGCTCTGTAGGAAATTTGATAGTAGCAATTAAATCAGTCCAGGATTATGTCAACAAAGAAATCGTGCCATCGATTGCGAGACTAGGTTGTGAAGCAGCAGGACTTCAGTTAGGGATTGCATTAACACAGCATTACTCAGAATTAACAAATATATTTGGTGATAACATAGGATCGTTACAAGAAAAAGGAATAAAATTACAAGGTATAGCATCATTATACCGCACAAATATCACAGAAATATTCACAACATCAACAGTTGACAAATATGATATTTATGATCTATTATTTACAGAATCAATAAAGGTGAGAGTTATAGATGTTGATTTGAATGATTACTCAATAACCCTCCAAGTCAGACTCCCTTTATTGACCAGACTGCTGAACACTCAAATCTACAAAGTAGATTCCATATCATACAATATCCAAAATAGAGAATGGTATATCCCTCTTCCCAGCCATATCATGACGAAAGGGGCATTTCTAGGTGGAGCAGATGTCAAAGAATGCATAGAAGCATTCAGCAGTTATATATGCCCTTCTGATCCAGGATTTGTACTAAACCATGAAATGGAGAGCTGTCTATCAGGAAACATATCCCAATGTCCAAGAACCACAGTCACATCAGACATAGTTCCTAGGTATGCATTTGTCAATGGAGGAGTGGTTGCGAATTGTATAACAACTACATGTACATGCAATGGTATCGGTAATAGAATCAACCAACCACCTGATCAAGGAGTCAAAATTATAACACATAAAGAATGTAATACAATAGGTATCAACGGAATGCTATTCAACACAAACAAAGAAGGAACTCTTGCATTCTACACACCAGACGACATAACATTAAACAATTCTGTTGCACTTGATCCGATTGACATATCAATCGAGCTCAACAAGGCCAAATCAGATCTAGAGGAATCAAAAGAATGGATAAGAAGGTCAAATCAAAAGCTAGATTCTATTGGAAGTTGGCATCAATCTAGCACTACAATCATAGTTATTTTGATAATGATGATTATATTGTTTATAATTAATATAACAATAATTACAATTGCAATTAAGTATTACAGAATTCAAAAGAGAAATCGAGTGGATCAAAATGATAAGCCATATGTATTAACAAACAAA
>KY933412.1_Human_respirovirus_3_strain_4966_complete_genome_2015
ATGCCAATTTCAATACTGTTAATTATTACAACCATGATCATGGCATCACACTGCCAAATAGACATCACAAAACTACAGCATGTAGGTGTATTGGTCAACAGTCCTAAAGGGATGAAGATATCACAAAACTTCGAAACAAGATATCTAATCCTGAGTCTCATACCAAAAATAGAAGATTCCAACTCCTGTGGTGACCAACAGATCAAGCAATACAAGAGGTTATTGGATAGACTGATCATTCCTTTATATGATGGACTAAGATTACAGAAGGATGTGATAGTGACTAATCAAGAATCCAATGAAAACACTGATCCCAGAACAGAACGATTCTTTGGAGGGGTAATTGGAACTATTGCTCTAGGAGTAGCAACCTCAGCACAAATTACAGCAGCAGTTGCTCTGGTTGAAGCCAAGCAGGCAAGATCAGACATTGAAAAACTCAAGGAAGCAATCAGGGACACAAATAAAGCAGTGCAGTCAGTTCAAAGCTCTGTAGGAAATTTGATAGTAGCAATTAAATCAGTCCAGGATTATGTCAACAAAGAAATCGTGCCATCGATTGCGAGACTAGGTTGTGAAGCAGCAGGACTTCAGTTAGGGATTGCATTAACACAGCATTATTCAGAATTAACAAATATATTTGGTGATAACATAGGATCGTTACAAGAAAAAGGAATAAAATTACAAGGTATAGCATCATTATACCGCACAAATATCACAGAAATATTCACAACATCAACAGTTGACAAATATGATATTTATGATCTATTATTTACAGAATCAATAAAGGTGAGAGTTATAGATGTTGATTTGAATGATTACTCAATAACTCTCCAAGTCAGACTCCCTTTATTGACCAGACTGCTGAACACTCAAATCTACAAAGTAGATTCCATATCATACAATATCCAAAATAGAGAATGGTATATCCCTCTTCCCAGCCATATCATGACGAAAGGGGCATTTCTAGGTGGAGCAGATGTCAAAGAATGCATAGAAGCATTCAGCAGTTATATATGCCCTTCTGATCCAGGATTTGTACTAAACCATGAAATGGAGAGCTGTCTATCAGGAAACATATCCCAATGTCCAAGAACCACAGTCACATCAGACATAGTTCCTAGGTATGCATTTGTCAATGGAGGAGTGGTTGCGAATTGTATAACGACTACATGTACATGCAATGGTATCGGTAATAGAATCAACCAACCACCTGATCAAGGAGTCAAAATTATAACACATAAAGAATGTAATACAATAGGTATCAACGGAATGCTATTCAACACAAACAAAGAAGGAACTCTTGCATTCTACACACCAGACGACATAACATTAAACAATTCTGTTGCACTTGATCCGATTGACATATCAATCGAGCTCAACAAGGCCAAATCAGATCTAGAGGAATCAAAAGAATGGATAAGAAGGTCAAATCAAAAGCTAGATTCTATTGGAAGTTGGCATCAATCTAGCACTACAATCATAGTTATTTTGATAATGATGATTATATTGTTTATAATTAATATAACAATAATTACAATTGCAATTAAGTATTACAGAATTCAAAAGAGAAATCGAGTGGATCAAAATGATAAGCCATATGTATTAACAAACAAA
>KY973596.1_Human_respirovirus_3_strain_10E9_complete_genome_2010
ATGCTAATTTCAATATTGTTAATTATTACAACCATGATCATGGCATCACACTGCCAAATAGACATCACAAAACTACAGCATGTAGGTGTATTGGTCAACAGTCCCAAAGGGATGAAGATATCACAAAACTTCGAAACAAGATATCTAATCCTGAGTCTCATACCAAAAATAGAAGATTCTAACTCTTGTGGTGACCAACAGATCAAGCAATACAAGAGATTATTGGATAGACTGATCATTCCTTTATATGATGGACTAAGATTACAGAAGGATGTGATAGTGACTAATCAAGAATCCAATGAAAACACTGATCCCAGAACAGAACGATTCTTTGGAGGGGTAATTGGAACTATTGCTTTAGGAGTAGCAACCTCAGCACAAATTACAGCAGCAGTTGCTCTGGTTGAAGCCAAGCAGGCAAGATCAGACATTGAAAAACTCAAGGAAGCAGTCAGGGACACAAATAAAGCAGTGCAGTCAGTTCAGAGCTCTGTAGGAAATTTGATAGTAGCAATTAAATCAGTCCAGGATTATGTCAACAAAGAAATCGTGCCATCGATTGCGAGACTAGGTTGTGAAGCAGCAGGACTTCAGTTAGGGATTGCATTAACACAGCATTACTCAGAATTAACAAATATATTTGGTGATAACATAGGATCGTTACAAGAAAAAGGAATAAAATTACAAGGTATAGCATCATTATACCGCACAAATATCACAGAAATATTCACAACATCAACAGTTGACAAATATGATATTTATGATCTATTATTTACAGAATCAATAAAGGTGAGAGTTATAGATGTTGATTTGAATGATTACTCAATAACCCTCCAAGTCAGACTCCCTTTATTGACCAGACTGCTGAACACTCAAATCTACAAAGTAGATTCCATATCATATAATATCCAAAATAGAGAATGGTACATCCCTCTTCCCAGCCATATCATGACGAAAGGGGCATTTCTAGGTGGAGCAGATGTCAAAGAATGCATAGAAGCATTCAGCAGTTATATATGCCCTTCTGATCCAGGATTTGTACTAAACCATGAAATGGAGAGCTGTCTATCAGGAAACATATCCCAATGTCCAAGAACCACAGTCACATCAGACATAGTTCCTAGGTATGCATTTGTCAATGGAGGAGTGGTTGCGAATTGTATAACAACTACATGTACATGCAATGGTATCGGTAATAGAATCAACCAACCACCTGATCAAGGAGTCAAAATTATAACACATAAAGAATGTAATACAATAGGTATCAACGGAATGCTATTCAACACAAATAAAGAAGGAACTCTTGCATTCTACACACCAGACGACATAACATTAAACAATTCTGTTGCACTTGATCCGATTGACATATCAATCGAGCTCAACAAAGCCAAATCAGATCTAGAGGAATCAAAAGAATGGATAAGAAGGTCAAATCAAAAGCTAGATTCTATTGGAAGTTGGCATCAATCTAGCACTACAATCATAGTTATTTTGATAATGATGATTATATTGTTTATAATTAATATAACAATAATTACAATTGCAATTAAGTATTACAGAATTCAAAAGAGAAATCGAGCGGATCAAAATGATAAGCCATATGTATTAACAAACAAA
>KY973593.1_Human_respirovirus_3_strain_10G10_complete_genome_2010
ATGCTAATTTCAGTATTGTTAATTATTACAACCATGATCATGGCATCACACTGCCAAATAGACATCACAAAACTACAGCATGTAGGTGTATTGGTCAACAGTCCCAAAGGGATGAAGATATCACAAAACTTCGAAACAAGATATCTAATTCTGAGTCTCATACCAAAAATAGAAGATTCTAACTCTTGTGGTGACCAACAGATCAAGCAATACAAGAGGTTATTGGATAGACTGATCATTCCTTTATATGATGGACTAAGATTACAGAAGGATGTGATAGTGACTAATCAAGAATCCAATGAAAACACTGATCCCAGAACAGAACGATTCTTTGGAGGGGTAATTGGAACTATTGCTCTAGGAGTAGCAACCTCAGCACAAATTACAGCAGCAGTTGCTCTGGTTGAAGCCAAGCAGGCAAGATCAGACATTGAAAAACTCAAGGAAGCAATCAGGGACACAAATAAAGCAGTGCAGTCAGTTCAGAGCTCTGTAGGAAATTTGATAGTAGCAATTAAATCAGTCCAGGATTATGTCAACAAAGAAATCGTGCCATCGATTGCGAGACTAGGTTGTGAAGCAGCAGGACTTCAGCTAGGGATTGCATTAACACAGCATTACTCAGAATTAACAAATATATTTGGTGATAACATAGGATCGTTACAAGAAAAAGGAATAAAATTACAAGGTATAGCATCATTATACCGCACAAATATCACAGAAATATTCACAACATCAACAGTTGACAAATATGATATTTATGATCTATTATTTACAGAATCAATAAAGGTGAGAGTTATAGATGTTGATTTGAATGATTACTCAATAACCCTCCAAGTCAGACTCCCTTTATTGACCAGACTGCTGAACACTCAAATCTACAAAGTAGATTCCATATCATATAATATCCAAAATAGAGAATGGTACATCCCTCTTCCCAGCCATATCATGACGAAAGGGGCATTTCTAGGTGGAGCAGATGTCAAAGAATGCATAGAAGCATTCAGCAGTTATATATGCCCTTCTGATCCAGGATTTGTACTAAACCATGAAATGGAGAGCTGTCTATCAGGAAACATATCCCAATGTCCAAGAACCACAGTCACATCAGACATAGTTCCTAGGTATGCATTTGTCAATGGAGGAGTGGTTGCGAATTGTATAACAACTACATGTACATGCAATGGTATCGGTAATAGAATCAACCAACCACCTGATCAAGGAGTCAAAATTATAACACATAAAGAATGTAATACAATAGGTATCAACGGAATGCTATTCAACACAAACAAAGAAGGAACTCTTGCATTCTACACACCAGACGACATAACATTAAACAATTCTGTTGCACTTGATCCGATTGACATATCAATCGAGCTCAACAAAGCCAAATCAGATCTAGAGGAATCAAAAGAATGGATAAGAAGGTCAAATCAAAAGCTAGATTCTATTGGAAGTTGGCATCAATCTAGCACTACAATCATAGTTATTTTGATAATGATGATTATATTGTTTATAATTAATATAACAATAATTACAATTGCAATTAAGTATTACAGAATTCAAAAGAGAAATCGAGTGGATCAAAATGATAAGCCATATGTATTAACAAACAAA
>KY973590.1_Human_respirovirus_3_strain_10I5_complete_genome_2010
ATGCTAATTTCAATATTGTTAATTATTACAACCATGATCATGGCATCACACTGCCAAATAGACATCACAAAACTACAGCATGTAGGTGTATTGGTCAACAGTCCCAAAGGGATGAAGATATCACAAAACTTCGAAACAAGATATCTAATCCTGAGTCTCATACCAAAAATAGAAGATTCTAACTCTTGTGGTGACCAACAGATCAAGCAATACAAGAGATTATTGGATAGACTGATCATTCCTTTATATGATGGACTAAGATTACAGAAGGATGTGATAGTGACTAATCAAGAATCCAATGAAAACACTGATCCCAGAACAGAACGATTCTTTGGAGGGGTAATTGGAACTATTGCTCTAGGAGTAGCAACCTCAGCACAAATTACAGCAGCAGTTGCTCTGGTTGAAGCCAAGCAGGCAAGATCAGACATTGAAAAACTCAAGGAAGCAATCAGGGACACAAATAAAGCAGTGCAGTCAGTTCAGAGCTCTGTAGGAAATTTGATAGTAGCAATTAAATCAGTCCAGGATTATGTCAACAAAGAAATCGTGCCATCGATTGCGAGACTAGGTTGTGAAGCAGCAGGACTTCAGTTAGGGATTGCATTAACACAGCATTACTCAGAATTAACAAATATATTTGGTGATAACATAGGATCGTTACAAGAAAAAGGAATAAAATTACAAGGTATAGCATCATTATACCGCACAAATATCACAGAAATATTCACAACATCAACAGTTGACAAATATGATATTTATGATCTATTATTTACAGAATCAATAAAGGTGAGAGTTATAGATGTTGATTTGAATGATTACTCAATAACCCTCCAAGTCAGACTCCCTTTATTGACCAGACTGCTGAACACTCAAATCTACAAAGTAGATTCCATATCATATAATATCCAAAATAGAGAATGGTACATCCCTCTTCCCAGCCATATCATGACGAAAGGAGCATTTCTAGGTGGAGCAGATGTCAAAGAATGCATAGAAGCATTCAGCAGTTATATATGCCCTTCTGATCCAGGATTTGTACTAAACCATGAAATGGAGAGCTGTCTATCAGGAAACATATCCCAATGTCCAAGAACCACAGTCACATCAGACATAGTTCCTAGGTATGCATTTGTCAATGGAGGAGTGGTTGCGAATTGTATAACAACTACATGTACATGCAATGGTATCGGTAATAGAATCAACCAACCACCTGATCAAGGAGTCAAAATTATAACACATAAAGAATGTAATACAATAGGTATCAACGGAATGCTATTCAACACAAACAAAGAAGGAACTCTTGCATTCTACACACCAGACGACATAACATTAAACAATTCTGTTGCACTTGATCCGATTGACATATCAATCGAGCTCAACAAAGCCAAATCAGATCTAGAGGAATCAAAAGAATGGATAAGAAGGTCAAATCAAAAGCTAGATTCTATTGGAAGTTGGCATCAATCTAGCACTACAATCATAGTTATTTTGATAATGATGATTATATTGTTTATAATTAATATAACAATAATCACAATTGCAATTAAGTATTACAGAATTCAAAAGAGAAATCGAGCGGATCAAAATGATAAGCCATATGTATTAACAAACAAA
>KY973583.1_Human_respirovirus_3_strain_10L3_complete_genome_2010
ATGCCAATTTCAATACTGTTAATTATTACAACCATGATCATGGCATCACACTGCCAAATAGACATCACAAAACTACAGCATGTAGGTGTATTGGTCAACAGTCCCAAAGGGATGAAGATATCACAAAACTTCGAAACAAGATATCTAATCCTGAGTCTCATACCAAAAATAGAAGATTCTAACTCTTGTGGTGACCAACAGATCAAGCAATACAAGAGGTTATTGGATAGACTGATCATTCCTTTATATGATGGACTAAGATTACAGAAGGATGTGATAGTGACTAATCAAGAATCCAATGAAAACACTGATCCCAGAACAGAACGATTCTTTGGAGGGGTAATTGGAACTATTGCTCTAGGAGTAGCAACCTCAGCACAAATTACAGCAGCAGTTGCTCTGGTTGAAGCCAAGCAGGCAAGATCAGACATTGAAAAACTCAAGGAAGCAATCAGGGACACAAATAAAGCAGTGCAGTCAGTTCAGAGCTCTGTAGGAAATTTGATAGTAGCAATTAAATCAGTCCAGGATTATGTCAACAAAGAAATCGTGCCATCGATTGCGAGACTAGGTTGTGAAGCAGCAGGACTTCAGTTAGGGATTGCATTAACACAGCATTACTCAGAATTAACAAATATATTTGGTGATAACATAGGATCGTTACAAGAAAAAGGAATAAAATTACAAGGTATAGCATCATTATACCGCACAAATATCACAGAAATATTCACAACATCAACAGTTGACAAATATGATATTTATGATCTATTATTTACAGAATCAATAAAGGTGAGAGTTATAGATGTTGATTTGAATGATTACTCAATAACCCTCCAAGTCAGACTCCCTTTATTGACCAGACTGCTGAACACTCAAATCTACAAAGTAGATTCCATATCATACAATATCCAAAATAGAGAATGGTATATCCCTCTTCCCAGCCATATCATGACGAAAGGGGCATTTCTAGGTGGAGCAGATGTCAAAGAATGCATAGAAGCATTCAGCAGTTATATATGCCCTTCTGATCCAGGATTTGTACTAAACCATGAAATGGAGAGCTGTCTATCAGGAAACATATCCCAATGTCCAAGAACCACAGTCACATCAGACATAGTTCCTAGGTATGCATTTGTCAATGGAGGAGTGGTTGCGAATTGTATAACAACTACATGTACATGCAATGGTATCGGTAATAGAATCAACCAACCACCTGATCAAGGAGTCAAAATTATAACACATAAAGAATGTAATACAATAGGTATCAACGGAATGCTATTCAACACAAACAAAGAAGGAACTCTTGCATTCTACACACCGGACGACATAACATTAAACAATTCTGTTGCACTTGATCCGATTGACATATCAATCGAGCTCAACAAGGCCAAATCAGATCTAGAGGAATCAAAAGAATGGATAAGAAGGTCAAATCAAAAGCTAGATTCTATTGGAAGTTGGCATCAATCTAGCACTACAATCATAGTTATTTTGATAATGATGATTATATTGTTTATAATTAATATAACAATAATTACAATTGCAATTAAGTATTACAGAATTCAAAAGAGAAATCGAGTGGATCAAAATGATAAGCCATATGTATTAACAAACAAA
>KY973582.1_Human_respirovirus_3_strain_10L5_complete_genome_2010
ATGCTAATTTCAATATTGTTAATTATTACAACCATGATTATGGCATCACACAGTCAAATAGACATCACAAAACTACAGCATGTAGGTGTATTGGTTAACAGTCCCAAAGGGATGAAGATATCACAAAACTTTGAAACAAGATATCTAATTTTGAGTCTCATACCAAAAATAGAAGATTCTAACTCTTGTGGTGAACAACAGATCAAGCAATACAAGAGGTTATTGGATAGACTGATCATTCCTTTATATGATGGACTAAGATTACAGAAGGATGTGATAGTGACTAATCAAGAATCCAATGAAAATACTGATCCCAGAACAGAACGATTCTTTGGAGGGGTAATTGGAACTATTGCTCTAGGAGTAGCAACCTCAGCACAAATTACAGCAGCAGTTGCTCTAGTTGAAGCCAAGCAGGCAAGATCAGACATTGAAAAACTCAAGGAAGCAATCAGGGACACAAACAAAGCAGTGCAGTCAGTTCAGAGCTCCATAGGAAATTTGATAGTAGCAATTAAATCAGTCCAGGATTATGTCAACAAAGAAATCGTGCCATCGATTGCGAGACTAGGTTGTGAAGCAGCAGGACTTCAATTAGGAATTGCATTAACACAGCATTACTCAGAATTAACAAACATATTTGGTGATAACATAGGATCATTACAAGAAAAAGGAATAAAATTACAAGGTATAGCATCATTATACCGCACAAATATCACAGAAATATTCACAACATCAACAGTTGATAAATATGATATTTATGATCTATTATTTACAGAATCAATAAAGGTGAGAGTTATAGATGTTGATTTGAATGATTACTCAATCACCCTCCAAGTCAGACTCCCTTTATTAACTAGATTGCTGAACACTCAAATCTACAAAGTAGATTCCATATCATACAATATCCAAAACAGAGAATGGTATATCCCTCTTCCCAGCCATATCATGACAAAAGGGGCATTTCTAGGTGGAGCAGATGTCAAAGAATGCATAGAAGCATTCAGCAGTTATATATGCCCTTCTGATCCAGGATTTGTACTAAACCATGAAATGGAGAGCTGTTTATCAGGAAACATATCCCAATGTCCAAGAACCACAGTTACATCAGACATAGTTCCAAGGTATGCATTTGTAAATGGAGGAGTGGTTGCGAATTGTATAACAACCACATGTACATGCAATGGTATCGGCAATAGGATCAACCAACCACCTGATCAAGGAGTTAAAATTATAACACATAAAGAATGTAATACAATAGGTATCAACGGAATGCTGTTCAACACAAACAAAGAAGGAACTCTTGCATTCTACACACCAGACGACATAACATTAAATAATTCTGTTGCACTTGATCCAATTGACATATCAATCGAGCTCAACAAGGCCAAATCAGATCTAGAGGAATCAAAAGAATGGATAAGAAGATCAAATCAAAAGCTAGATTCTATTGGAAGTTGGCATCAATCTAGCACTACAATCATAGTTATTTTGATAATGATGATTATATTGTTTATAATTAATATAACAATAATTACAATTGCAATTAAGTATTACAGAATTCAAAAGAGAAATCGAGTGGATCAAAATGATAAGCCATATGTATTAACAACCAAA
>KY973570.1_Human_respirovirus_3_strain_SC2565_complete_genome_2015
ATGCTAGCTTCAACATTGTCAATTGTTGCAACCATGATTGTGGCATCACACTGCCAAATAGACATCACAAAACTACAACATGTAGGTGTATTGGTCAACAGTCCTAAAGGGATGAAGATATCACAAAACTTCGAAACAAGATATCTAATTTTAAGTCTCATACCAAAAATAGAAGACTCTAACTCTTGTGGTGACCAACAGATCAAGCAATACAAGAGACTATTGGATAGACTGATCATTCCTTTATATGATGGACTAAGATTACAGAAGGATGTGATAGTGACCAATAAAGAATCCAATGAAAACACTGATCCCAGAACAGAACGATTCTTTGGAGGGGTAATTGGAACTATTGCTCTGGGAGTAGCAACATCAGCACAAATTACAGCAGCAGTTGCTCTGGTTGAAGCCAAGCAGGCAAGATCAGACATTGAAAAACTCAAGGAAGCAATCAGGGACACCAATAAAGCAGTGCAGTCAGTTCAGAGCTCTATAGGAAATTTGATAGTAGCAATTAAATCAGTCCAGGATTATGTCAACAACGAAATCGTGCCATCGATTGAGAGACTAGGGTGTGAAGCAGCAGGACTTCAGTTAGGAATTGCATTAACACAGCATTACTCAGAGTTAACAAACATATTTGGTGATAACATAGGATCGTTACAAGAAAAAGGAATAAAATTACAAGGTATAGCATCATTATACCGCACAAATATCACAGAAATATTCACAACATCAACAGTTGATAAATATGATATTTATGATCTATTATTTACAGAATCAATAAAGGTAAGAGTCATAGATGTTGATTTGAATGATTACTCAATCACCCTCCAAGTCAGACTCCCTTTATTAACTAGATTGCTGAACACTCAAATCTACAAAGTAGATTCCATATCATACAATATCCAAAACAGAGAATGGTATATCCCCCTTCCCAGCCATATCATGACTAAAGGGGCATTTCTAGGTGGAGCAGATGTTAAAGAATGTATAGAAGCATTCAGCAGTTATATATGCCCTTCTGATCCAGGATTTGTACTAAACCATGAAATGGAGAGCTGTTTATCAGGAAACATATCTCAATGTCCAAGAACCACAGTTACATCAGACATAGTTCCAAGGTATGCATTCGTCAATGGAGGAGTGGTTGCGAATTGTATAACAACCACATGTACATGCAATGGTATCGGTAATAGAATCAACCAACCACCTGATCAAGGAGTAAAAATTATAACACACAAAGAATGCAATACAATAGGTATCAACGGAATGCTGTTCAACACAAACAAAGAAGGAACTCTTGCATTCTACACACCAGATGACATAACACTAAACAATTCTGTTGCTCTTGATCCGATTGACATATCAATCGAGCTCAACAAGGCCAAATCAGATCTAGAGGAATCAAAAGAATGGATAAGAAGGTCAAATCAAAAGCTAGATTCTATTGGAAGTTGGCATCAATCCAGCGCTACAATTATAGTTATTTTGATAATGATGATTATATTGTTTATAATTAATGTAACGATTATTACAATTGCAATTAAGTATTACAGAATTCAAAAGAGAAATCGAGTGGATCAAAATGAAAAGCCATATGTATTAACGAACAAA
>MF554721.1_Human_respirovirus_3_strain_2P1_complete_genome_2009
ATGCTAATTTCAATATTGTTAATTATCACAACCATGGTCATGGCATCACATTGCCAAATAGACATCACAAAACTACAGCATGTAGGTGTATTGGTCAACAGTCCCAAAGGTATGAAGATATCACAAAATTTCGAAACAAGATATCTAATTTTGAGTCTCATACCAAAAATAGAAGATTCTAACTCTTGTGGTGACCAACAGATCAAGCAATACAAGAGGTTATTGGATAGACTGATTATTCCTTTATATGATGGACTAAAATTACAGAAGGATGTGATAGTGACTAATCAAGAATCCAATGAAAACACTGATCCCAGAACAGAACGATTCTTTGGAGGGGTAATTGGAACTATTGCTTTAGGAGTAGCAACCTCAGCACAAATTACAGCAGCAGTTGCTCTGGTTGAAGCCAAGCAGGCAAGATCAGACATTGAAAAACTCAAGGAAGCAATCAGGGACACAAACAAAGCAGTGCAGTCAGTTCAGAGCTCCGTAGGAAACTTGATAGTAGCAATTAAATCAGTTCAGGATTATGTCAACAAAGAAATCGTGCCATCGATTGCGAGACTAGGTTGTGAAGCAGCAGGACTTCAGCTAGGAATTGCATTAACACAGCATTACTCAGAATTAACAAACATATTCGGTGATAACATAGGATCGTTACAAGAAAAAGGAATAAAATTACAAGGTATAGCATCATTATACCGCACAAATATCACAGAAATATTCACAACATCAACAGTTGATAAATATGATATTTATGATCTATTATTTACAGAATCAATAAAGGTGAGAGTTATAGATGTTGATTTGAATGATTACTCAATCACCCTCCAAGTCAGACTCCCTCTATTAACCAGATTGCTGAACACTCAAATCTACAAGGTAGATTCCATATCATATAATATCCAAAACAGAGAATGGTATATCCCTCTTCCCAGCCATATCATGACGAAAGGGGCATTTCTAGGTGGAGCAGATGTCAAAGAATGCATAGAAGCATTCAGCAGTTATATATGCCCCTCTGATCCAGGATTTGTACTAAACCATGAAATGGAGAGCTGTCTATCAGGAAACATATCTCAATGTCCAAGAACCACAGTCACATCAGACATAGTTCCAAGGTATGCATTTGTCAATGGAGGAGTGGTTGCGAATTGTATAACAACCACATGTACATGCAATGGTATCGGTAATAGAATCAACCAACCACCTGATCAAGGAGTTAAAATTATAACACATAAAGAATGTAATACAATAGGTATCAACGGAATGCTGTTCAATACAAACAAAGAAGGAACCCTTGCATTCTACACACCAGATGACATAACATTAAACAATTCTGTTGCACTTGATCCAATTGACATATCAATCGAGCTCAACAAGGCCAAATCAGATCTAGAGGAATCAAAAGAATGGATAAGAAGGTCAAATCAAAAGCTAGATTCTATTGGAAGTTGGCATCAATCTAGCACTACAATCATAATTATTTTGATAATGATGATTATATTGTTTATAATTAATATAACAATAATTACAATTGCAATTAAGTATTACAGAATTCAAAAGAGAAATCGAGTGGATCAAAATGATAAGCCATATGTATTAACAAACAAA
>MK167037.1_Human_respirovirus_3_strain_10I9_complete_genome_2010
ATGCTAATTTCAATATTGTTAATTATTACAACCATGATCATGGCATCACACTGCCAAATAGACATCACAAAACTACAGCATGTAGGTGTATTGGTCAACAGTCCCAAAGGGATGAAGATATCACAAAACTTCGAAACAAGATATCTAATCCTGAGTCTCATACCAAAAATAGAAGATTCTAACTCTTGTGGTGACCAACAGATCAAGCAATACAAGAGGTTATTGGATAGACTGATCATTCCTTTATATGATGGATTAAGATTACAGAAGGATGTGATAGTGACTAATCAAGAATCCAATGAAAACACTGATCCCAGAACAGAACGATTCTTTGGAGGGGTAATTGGAACTATTGCTCTAGGAGTAGCAACCTCAGCACAAATTACAGCAGCAGTTGCTCTGGTTGAAGCCAAACAGGCAAGATCAGACATTGAAAAACTCAAGGAAGCAATCAGGGACACAAATAAAGCAGTGCAGTCAGTTCAGAGCTCTGTAGGAAATTTGATAGTAGCAATTAAATCAGTCCAGGATTATGTCAACAAAGAAATCGTGCCATCGATTGCGAGACTAGGTTGTGAAGCAGCAGGACTTCAGCTAGGGATTGCATTAACACAGCATTACTCAGAATTAACAAATATATTTGGTGATAACATAGGATCGTTACAAGAAAAAGGAATAAAATTACAAGGTATAGCATCATTATACCGCACAAATATCACAGAAATATTCACAACATCAACAGTTGACAAATATGATATTTATGATCTATTATTTACAGAATCAATAAAGGTGAGAGTTATAGATGTTGATTTGAATGATTACTCAATAACCCTCCAAGTCAGACTCCCTTTATTGACCAGACTGCTGAACACTCAAATCTACAAAGTAGATTCCATATCATATAATATCCAAAATAGAGAATGGTACATCCCTCTTCCCAGCCATATCATGACGAAAGGGGCATTTCTAGGTGGAGCAGATGTCAAAGAATGCATAGAAGCATTCAGCAGTTATATATGCCCTTCTGATCCGGGATTTATACTAAACCATGAAATGGAGAGCTGTCTATCAGGAAACATATCCCAATGTCCAAGAACCACAGTCACATCAGACATAGTTCCTAGGTATGCATTTGTCAATGGAGGAGTGGTTGCGAATTGCATAACAACTACATGTACATGCAATGGTATCGGTAATAGAATCAACCAACCACCTGATCAAGGAGTCAAAATTATAACACATAAAGAATGTAATACAATAGGTATCAACGGAATGCTATTCAACACAAACAAAGAAGGAACTCTTGCATTCTACACACCAGACGACATAACATTAAACAATTCTGTTGCACTTGATCCGATTGATATATCAATCGAGCTCAACAAAGCCAAATCAGATCTAGAGGAATCAAAAGAATGGATAAGAAGGTCAAATCAAAAGCTAGATTCTATTGGAAGTTGGCATCAATCTAGCACTACAATCATAGTTATTTTGATAATGATGATTATATTGTTTATAATTAATATAACAATAATTACAATTACAATTAAGTATTACAGAATTCAAAAGAGAAATCGAGTAGATCAAAATGATAAGCCGTATGTATTAACAAACAAA
>KY674930.1_Human_respirovirus_3_strain_9R3_complete_genome_2009
ATGCTAATTTCAATATTGTTAATTATCACAACCATGGTCACGGCATCACATTGCCAAATAGACATCACAAAACTACAGCATGTAGGTGTATTGGTCAACAGTCCCAAAGGTATGAAGATATCACAAAATTTCGAAACAAGATATCTAATTTTGAGTCTCATACCAAAAATAGAAGATTCTAACTCTTGTGGTGACCAACAGATCAAGCAATACAAGAGGTTATTGGATAGACTGATTATTCCTTTATATGATGGACTAAAATTACAGAAGGATGTGATAGTGACTAATCAAGAATCCAATGAAAACACTGATCCCAGAACAGAACGATTCTTTGGAGGGGTAATTGGAACTATTGCTTTAGGAGTAGCAACCTCAGCACAAATTACAGCAGCAGTTGCTCTGGTTGAAGCCAAGCAGGCAAGATCAGACATTGAAAAACTCAAGGAAGCAATCAGGGACACAAACAAAGCAGTGCAGTCAGTTCAGAGCTCCGTAGGAAACTTGATAGTAGCAATTAAATCAGTTCAGGATTATGTCAACAAAGAAATCGTGCCATCGATTGCGAGACTAGGTTGTGAAGCAGCAGGACTTCAGCTAGGAATTGCATTAACACAGCATTACTCAGAATTAACAAACATATTCGGTGATAACATAGGATCGTTACAAGAAAAAGGAATAAAATTACAAGGTATAGCATCATTATACCGCACAAATATCACAGAAATATTCACAACATCAACAGTTGATAAATATGATATTTATGATCTATTATTTACAGAATCAATAAAGGTGAGAGTTATAGATGTTGATTTGAATGATTACTCAATCACCCTCCAAGTCAGACTCCCTCTATTAACCAGATTGCTGAACACTCAAATCTACAAGGTAGATTCCATATCATATAATATCCAAAACAGAGAATGGTATATCCCTCTTCCCAGCCATATCATGACGAAAGGGGCATTTCTAGGTGGAGCAGATGTCAAAGAATGCATAGAAGCATTCAGCAGTTATATATGCCCCTCTGATCCAGGATTTGTACTAAACCATGAAATGGAGAGCTGTCTATCAGGAAACATATCCCAATGTCCAAGAACCACAGTCACATCAGACATAGTTCCAAGGTATGCATTTGTCAATGGAGGAGTGGTTGCGAATTGTATAACAACCACATGTACATGCAATGGTATCGGTAATAGAATCAACCAACCACCTGATCAAGGAGTTAAAATTATAACACATAAAGAATGTAATACAATAGGTATCAACGGAATGCTGTTCAATACAAACAAAGAAGGAACCCTTGCATTCTACACACCAGATGACATAACATTAAACAATTCTGTTGCACTTGATCCAATTGACATATCAATCGAGCTCAACAAGGCCAAATCAGATCTAGAGGAATCAAAAGAATGGATAAGAAGGTCAAATCAAAAGCTAGATTCTATTGGAAGTTGGCATCAATCTAGCACTACAATCATAATTATTTTGATAATGATGATTATATTGTTTATAATTAATATAACAATAATTACAATTGCAATTAAGTATTACAGAATTCAAAAGAGAAATCGAGTGGATCAAAATGATAAGCCATATGTATTAACAAACAAA
>KY674977.1_Human_respirovirus_3_strain_16D1_complete_genome_2016
ATGCCAATTTCAATACTGTTAATTATTACAACCATGATCATGGCATCACACTGCCAAATAGACATCACAAAACTACAGCATGTAGGTGTATTGGTCAACAGTCCTAAAGGGATGAAGATATCACAAAACTTCGAAACAAGATATCTAATCCTGAGTCTCATACCAAAAATAGAAGATTCTAACTCTTGTGGTGACCAACAGATCAAGCAATACAAGAGGTTATTGGATAGACTGATCATTCCTTTATATGATGGACTAAGATTACAGAAGGATGTGATAGTGACTAATCAAGAATCCAATGAAAACACTGATCCCAGAACAGAACGATTCTTTGGAGGGGTAATTGGAACTATTGCTCTAGGAGTAGCAACCTCAGCACAAATTACAGCAGCAGTTGCTCTGGTTGAAGCCAAGCAGGCAAGATCAGACATTGAAAAACTCAAGGAAGCAATCAGGGACACAAATAAAGCAGTGCAGTCAGTTCAAAGCTCTGTAGGAAATTTGATAGTAGCAATTAAATCAGTCCAGGATTATGTCAACAAAGAAATCGTGCCATCGATTGCGAGACTAGGTTGTGAAGCAGCAGGACTTCAGTTAGGGATTGCATTAACACAGCATTACTCAGAATTAACAAATATATTTGGTGATAACATAGGATCGTTACAAGAAAAAGGAATAAAATTACAAGGTATAGCATCATTATACCGCACAAATATCACGGAAATATTCACAACATCAACAGTTGACAAATATGATATTTATGATCTATTATTTACAGAATCAATAAAGGTGAGAGTTATAGATGTTGATTTGAATGATTACTCAATAACCCTCCAAGTCAGACTCCCTTTATTGACCAGACTGCTGAACACTCAAATCTACAAAGTAGATTCCATATCATACAATATCCAAAATAGAGAATGGTATATCCCTCTTCCCAGCCATATCATGACGAAAGGGGCATTTCTAGGTGGAGCAGATGTCAAAGAATGCATAGAAGCATTCAGCAGTTATATATGCCCCTCTGATCCAGGATTTGTGCTAAACCATGAAATGGAGAGCTGTCTATCAGGAAACATATCCCAATGTCCAAGAACCACAGTCACATCAGACATAGTTCCTAGGTATGCATTTGTCAATGGAGGAGTGGTTGCGAATTGTATAACAACTACATGTACATGCAATGGTATCGGTAATAGAATCAACCAACCACCTGATCAAGGAGTCAAAATTATAACACATAAAGAATGTAATACAATAGGTATCAACGGAATGCTATTCAACACAAACAAAGAAGGAACTCTTGCATTCTACACACCAGACGACATAACATTAAACAATTCTGTTGCACTTGATCCGATTGACATATCAATCGAGCTCAACAAGGCCAAATCAGATCTAGAGGAATCAAAAGAATGGATAAGAAGGTCAAATCAAAAGCTAGACTCTATTGGAAGTTGGCATCAATCTAGCACTACAATCATAGTTATTTTGATAATGATGATTATATTGTTTATAATTAATATAACAATAATTACAATTGCAATTAAGTATTACAGAATTCAAAAGAGAAATCGAGTGGATCAAAATGATAAGCCATATGTATTAACAAACAAA
>KY973591.1_Human_respirovirus_3_strain_10I4_complete_genome_2010
ATGCTAATTTCAATATTGTTAATTATCACAACCATGGTCATGGCATCACATTGCCAAATAGATATCACAAAACTACAGCATGTAGGTGTATTGGTCAACAGTCCCAAAGGTATGAAGATATCACAAAATTTCGAAACAAGATATCTAATTTTGAGTCTCATACCAAAAATAGAAGATTCTAACTCTTGTGGTGACCAACAGATCAAGCAATACAAGAGGTTATTGGATAGACTGATTATTCCTTTATATGATGGACTAAAATTACAGAAGGATGTGATAGTGACTAATCAAGAATCCAATGAAAACACTGATCCCAGAACAGAACGATTCTTTGGAGGGGTAATTGGAACTATTGCTTTAGGAGTAGCAACCTCAGCACAAATTACAGCAGCAGTTGCTCTGGTTGAAGCCAAGCAGGCAAGATCAGACATTGAAAAACTCAAGGAAGCAATCAGGGACACAAACAAAGCAGTGCAGTCAGTTCAGAGCTCCGTAGGAAACTTGATAGTAGCAATTAAATCAGTTCAGGATTATGTCAACAAAGAAATCGTGCCATCGATTGCGAGACTAGGTTGTGAAGCAGCAGGACTTCAGCTAGGAATTGCATTAACACAGCATTACTCAGAATTAACAAACATATTCGGTGATAACATAGGATCGTTACAAGAAAAAGGAATAAAATTACAAGGTATAGCATCATTATACCGCACAAATATCACAGAAATATTCACAACATCAACAGTTGATAAATATGATATTTATGATCTATTATTTACAGAGTCAATAAAGGTGAGAGTTATAGATGTTGATTTGAATGATTACTCAATCACCCTCCAAGTCAGACTCCCTCTATTAACCAGATTGCTGAACACTCAAATCTACAAGGTAGATTCCATATCATATAATATCCAAAACAGAGAATGGTATATCCCTCTTCCCAGCCATATCATGACGAAAGGGGCATTTCTAGGTGGAGCAGATGTCAAAGAATGCATAGAAGCATTCAGCAGTTATATATGCCCCTCTGATCCAGGATTTGTACTAAACCATGAAATGGAGAGCTGTCTATCAGGAAACATATCCCAATGTCCAAGAACCACAGTCACATCAGACATAGTTCCAAGGTATGCATTTGTCAATGGAGGAGTGGTTGCGAATTGTATAACAACCACATGTACATGCAATGGTATCGGTAATAGAATCAACCAACCACCTGATCAAGGAGTTAAAATTATAACACATAAAGAATGTAATACAATAGGTATCAACGGAATGCTGTTCAATACAAACAAAGAAGGAACCCTTGCATTCTACACACCAGATGACATAACATTAAACAATTCTGTTGCACTTGATCCAATTGACATATCAATCGAGCTCAACAAGGCCAAATCAGATCTAGAGGAATCAAAAGAATGGATAAGAAGGTCAAATCAAAAGCTAGATTCTATTGGAAGTTGGCATCAATCTAGCACTACAATCATAATTATTTTGATAATGATGATTATATTGTTTATAATTAATATAACAATAATTACAATTGCAATTAAGTATTACAGAATTCAAAAAAGAAATCGAGTGGATCAAAATGATAAGCCATATGTATTAACAAACAAA
>KY973589.1_Human_respirovirus_3_strain_10I6_complete_genome_2010
ATGCTAATTTCAATATTGTTAATTATTACAACCATGATCATGGCATCACACTGCCAAATAGACATCACAAAACTACAGCATGTAGGTGTATTGGTCAACAGTCCCAAAGGGATGAAGATATCACAAAACTTCGAAACAAGATATCTAATCCTGAGTCTCATACCAAAAATAGAAGATTCTAACTCTTGTGGTGACCAACAGATCAAGCAATACAAGAGGTTATTGGATAGACTGATCATTCCTTTATATGATGGACTAAGATTACAGAAGGATGTGATAGTGACTAATCAAGAATCCAATGAAAACACTGATCCCAGAACAGAACGATTCTTCGGAGGGGTAATTGGAACTATTGCTCTAGGAGTAGCAACCTCAGCACAAATTACAGCAGCAGTTGCTCTGGTTGAAGCCAAGCAGGCAAGATCAGACATTGAAAAACTCAAGGAAGCAATCAGGGACACAAACAAAGCAGTGCAGTCAGTTCAGAGCTCTGTAGGAAATTTGATAGTAGCAATTAAATCAGTCCAGGATTATGTCAACAAAGAAATCGTGCCATCGATTGCGAGACTAGGTTGTGAAGCAGCAGGACTTCAGTTAGGGATTGCATTAACACAGCATTACTCAGAATTAACAAATATATTTGGTGACAACATAGGATCGTTACAAGAAAAAGGAATAAAATTACAAGGTATAGCATCATTATACCGCACAAATATCACAGAAATATTCACAACATCAACAGTTGACAAATATGATATTTATGATCTATTATTTACAGAATCAATAAAGGTGAGAGTTATAGATGTTGATTTGAATGATTATTCAATAACCCTCCAAGTCAGACTCCCTTTATTGACCAGACTGCTGAACACTCAAATCTACAAAGTAGATTCCATATCATATAATATCCAAAATAGGGAATGGTATATCCCTCTTCCCAGCCATATCATGACGAAAGGGGCATTTCTAGGTGGAGCAGATGTCAAAGAATGCATAGAAGCATTCAGCAGTTATATATGCCCTTCTGATCCAGGATTTGTACTAAACCATGAAATGGAGAGCTGTCTATCAGGAAACATATCCCAATGTCCAAGAACCACAGTCACATCAGACATAGTTCCTAGGTATGCATTTGTCAATGGAGGAGTGGTTGCGAATTGTATAACAACTACATGTACATGCAATGGTATCGGTAATAGAATCAACCAACCACCTGATCAAGGAGTCAAAATCATAACACATAAAGAATGTAATACAATAGGTATCAACGGAATGCTATTCAACACAAACAAAGAAGGAACTCTTGCATTCTACACACCAGACGACATAACATTAAACAATTCTGTTGCACTTGATCCAATTGACATATCAATCGAGCTCAACAAGGCCAAATCAGATCTAGAGGAATCAAAAGAATGGATAAGAAGGTCAAATCAAAAGCTAGATTCTATTGGAAGTTGGCATCAATCTAGCACTACAATCATAGTTATTTTGATAATGATGATTATATTGTTTATAATTAATATAACAATAATTACAATTGCAATTAAGTATTACAGAATTCAAAAGAGAAATCAAGTGGATCAAAATGATAAGCCATATGTATTAACAAACAAA
>KY973572.1_Human_respirovirus_3_strain_10S2_complete_genome_2010
ATGCTAATTTCAATACTGTCAATTATTACAACCATGATCATGGCATCACACTGCCAAATAGACATCACAAAACTACAGCATGTAGGTGTATTGGTCAACAGTCCCAAAGGGATGAAGATATCACAAAACTTCGAAACAAGATATCTAATCCTGAGTCTCATACCAAAAATAGAAGATTCTAACTCTTGTGGTGACCAACAGATTAAGCAATACAAGAGGTTATTGGATAGACTGATCATTCCTTTATATGATGGACTAAGATTACAGAAGGATGTGATAGTGACTAATCAAGAATCCAATGAAAACACTGATCCCAGAACAGAACGATTCTTTGGAGGGGTAATTGGAACTATTGCTCTAGGAGTAGCAACCTCAGCACAAATTACAGCAGCAGTTGCTCTGGTTGAAGCTAAGCAGGCAAGATCAGACATTGAAAAACTCAAGGAAGCAATCAGGGACACAAATAAAGCAGTGCAGTCAGTTCAGAGTTCTGTAGGAAATTTGATAGTAGCAATTAAATCAGTCCAGGATTATGTCAACAAAGAAATCGTGCCATCGATTGCGAGACTAGGTTGTGAAGCAGCAGGACTTCAGTTAGGGATTGCATTAACACAGCATTACTCAGAATTAACAAATATATTTGGTGATAACATAGGATCATTACAAGAAAAAGGAATAAAATTACAAGGTATAGCATCATTATACCGCACAAATATCACAGAAATATTCACAACATCAACAGTTGACAAATATGATATCTATGATCTATTATTTACAGAATCAATAAAGGTGAGAGTTATAGATGTTGATTTGAATGATTACTCAATAACCCTCCAAGTCAGACTCCCTTTATTGACCAGACTGCTGAACACTCAAATCTACAAAGTAGATTCCATATCATATAATATCCAAAATAGAGAATGGTATATCCCTCTTCCCAGCCATATCATGACGAAAGGGGCATTTCTAGGTGGAGCAGATGTCAAAGAATGCATAGAAGCATTCAGCAGTTATATATGCCCTTCTGATCCAGGATTTGTACTAAACCATGAAATGGAGAGCTGTCTATCAGGAAACATATCTCAATGTCCAAGAACCACAGTCACATCAGACATAGTTCCTAGGTATGCATTTGTCAATGGAGGAGTGGTTGCGAATTGTATAACAACTACATGTACATGCAATGGTATCGGTAATAGAATCAACCAACCACCTGATCAAGGAGTCAAAATTATAACACATAAAGAATGTAATACAATAGGTATCAACGGGATGCTATTCAACACAAACAAAGAAGGAACTCTTGCATTCTACACACCAGACGACATAACATTAAACAATTCTGTTGCACTTGATCCAATTGACATATCAATCGAGCTCAACAAGGCCAAATCAGATCTAGAGGAATCAAAAGAATGGATAAGAAGGTCAAATCAAAAGCTAGATTCTATTGGAAGTTGGCATCAATCTAGCACTACAATCATAGTTATTTTGATAATGATGATTATATTGTTTATAATTAATATAACAATAATTACAATTGCAATTAAGTATTACAGAATTCAAAAGAGAAATCGAGTGGATCAAAATGATAAGCCATATGTATTAACAAACAAA
>KY973558.1_Human_respirovirus_3_strain_5477_complete_genome_2015
ATGCCAATTTCAATACTGTTAATTATTACAACCATGATCATGGCATCACACTGCCAAATAGACATCACAAAACTACAGCATGTAGGTGTATTGGTCAACAGTCCCAAAGGGATGAAGATATCACAAAACTTCGAAACAAGATATCTAATCCTGAGTCTCATACCAAAAATAGAAGATTCTAACTCTTGTGGTGACCAACAGATCAAGCAATATAAGAGGTTATTGGATAGACTGATCATTCCTTTATATGATGGACTAAGATTACAGAAGGATGTGATAGTGACTAATCAAGAATCCAATGAAAACACTGATCCCAGAACAGAACGATTCTTTGGAGGGGTAATTGGAACTATTGCTTTAGGAGTAGCAACCTCAGCACAAATTACAGCAGCAGTTGCTCTGGTTGAAGCCAAGCAGGCAAGATCAGACATTGAAAAACTCAAGGAAGCAATCAGGGACACAAATAAAGCAGTGCAGTCAGTTCAGAGCTCTGTAGGAAATTTGATAGTAGCAATTAAATCAGTCCAGGATTATGTCAACAAAGAAATCGTGCCATCGATTGCGAGACTAGGTTGTGAAGCAGCAGGACTTCAGTTAGGGATTGCATTAACACAGCATTACTCAGAATTAACAAATATATTTGGTGATAACATAGGATCGTTACAAGAAAAAGGAATAAAATTACAAGGTATAGCATCATTATACCGCACAAATATCACAGAAATATTCACAACATCAACAGTTGACAAATATGATATTTATGATCTATTATTTACAGAATCAATAAAGGTGAGAGTTATAGATGTTGATTTGAATGATTACTCAATAACCCTCCAAGTCAGACTCCCTTTATTGACCAGACTGTTGAACACTCAAATCTACAAAGTAGATTCCATATCATACAATATCCAAAATAGAGAATGGTATATCCCTCTTCCCAGCCATATCATGACGAAAGGGGCATTTCTAGGTGGAGCAGATGTCAAAGAATGCATAGAAGCATTCAGCAGTTATATATGCCCTTCTGATCCAGGATTTGTACTAAACCATGAAATGGAGAGCTGTCTATCAGGAAACATATCCCAATGTCCAAGAACCACAGTCACATCAGACATAGTTCCTAGGTATGCATTTGTCAATGGAGGAGTGGTTGCGAATTGTATAACAACTACATGTACATGCAATGGTATCGGTAATAGAATCAACCAACCACCTGATCAAGGAGTCAAAATTATAACACATAAAGAATGTAATACAATAGGTATCAACGGAATGCTATTCAACACAAACAAAGAAGGAACTCTTGCATTCTACACACCAGACGACATAACATTAAACAATTCTGTTGCACTTGATCCGATTGACATTTCAATCGAGCTCAACAAGGCCAAATCAGATCTAGAGGAATCAAAAGAATGGATAAGAAGGTCAAATCAAAAGCTAGATTCTATTGGAAGTTGGCATCAATCTAGCACTACAATCATAGTTATTTTGATAATGATGATTATATTGTTTATAATTAATATAACAATAATTACAATTGCAATTAAGTATTACAGAATTCAAAAGAGAGATCGAGTGGATCAAAATGATAAGCCATATGTATTAACAAACAAA
>KY986642.1_Human_respirovirus_3_strain_10K3_complete_genome_2010
ATGCTAATTTCAATATTGTTAATTATTACAACCATGATCATGGCATCACACTGCCAAATCGACATCACAAAACTACAGCATGTAGGTGTATTGGTCAACAGTCCCAAAGGGATGAAGATATCACAAAATTTCGAAACAAGATATCTAATCCTGAGTCTCATACCAAAAATAGAAGATTCTAACTCTTGTGGTGACCAACAGATCAAGCAATACAAGAGGTTATTGGATAGACTGATCATTCCTTTATATGATGGACTAAGATTACAAAAGGATGTGATAGTGACTAATCAAGAATCCAATGAAAACACTGATCCCAGAACAGAACGATTCTTTGGAGGGGTAATTGGAACTATTGCTCTAGGAGTAGCAACCTCAGCACAAATTACAGCAGCAGTTGCTCTGGTTGAAGCCAAGCAGGCAAGATCAGACATTGAAAAACTCAAGGAAGCAATCAGGGACACAAATAAAGCAGTACAGTCAGTTCAGAGCTCTGTAGGAAATTTGATAGTAGCAATTAAATCAGTCCAGGATTATGTCAACAAAGAAATCGTGCCATCGATTGCGAGACTAGGTTGTGAAGCAGCAGGACTTCAGCTAGGGATTGCATTAACACAGCATTACTCAGAATTAACAAATATATTTGGTGATAACATAGGATCGTTACAAGAAAAAGGAATAAAATTACAAGGTATAGCATCATTATACCGCACAAATATCACAGAAATATTCACAACATCAACAGTTGACAAATATGATATTTATGATCTATTATTTACAGAATCAATAAAGGTGAGAGTTATAGATGTTGATTTGAATGATTACTCAATAACCCTCCAAGTCAGACTCCCTTTATTGACCAGACTGCTGAACACTCAAATCTACAAAGTAGATTCCATATCATATAATATCCAAAATAGAGAATGGTACATCCCTCTTCCCAGCCATATCATGACGAAAGGGGCATTTCTAGGTGGAGCAGATGTCAAAGAATGCATAGAAGCATTCAGCAGTTATATATGCCCTTCTGATCCAGGATTTGTACTAAACCATGAAATGGAGAGCTGTCTATCAGGAAACATATCCCAATGTCCAAGAACCACAGTCACATCAGACATAGTTCCTAGGTATGCATTTGTCAATGGAGGAGTGGTTGCGAATTGTATAACAACTACATGTACATGCAATGGTATCGGTAATAGAATCAACCAACCACCTGATCAAGGAGTCAAAATTATAACACATAAAGAATGTAATACAATAGGTATCAACGGAATGCTATTCAACACAAACAAAGAAGGAACTCTTGCATTCTACACACCAGACGACATAACATTAAACAATTCTGTTGCACTTGATCCGATTGACATATCAATCGAGCTCAACAAAGCCAAATCAGATCTAGAGGAATCAAAAGAATGGATAAGAAGGTCAAATCAAAAGCTAGATTCTATTGGAAGTTGGCATCAATCTAGCACTACAATCATAGTTATTTTGATAATGATGATTATATTGTTTATAATTAATATAACAATAATTACAATTGCAATTAAGTATTACAGAATTCAAAAGAGAAATCGAGTGGATCAAAATGACAAGCCATATGTATTAACAAACAAA
>KY986643.1_Human_respirovirus_3_strain_10L2_complete_genome_2010
ATGCTAATTTCAATATTGTTAATTATTACAACCATGATCATGGCATCACACTGCCAAATAGACATCACAAAACTACAGCATGTAGGTGTATTGGTCAACAGTCCCAAAGGGATGAAGATATCACAAAACTTCGAAACAAGATATCTAATCCTGAGTCTCATACCAAAAATAGAAGATTCTAACTCTTGTGGTGATCAACAGATCAAGCAATACAAGAGGTTATTGGATAGACTGATCATTCCTTTATATGATGGACTAAGATTACAGAAGGATGTGATAGTGACTAATCAAGAATCTAATGAAAACACTGATCCCAGAACAGAACGATTCTTTGGAGGGGTAATTGGAACTATTGCTCTAGGAGTAGCAACCTCAGCACAAATTACAGCAGCAGTTGCTCTGGTTGAAGCCAAGCAGGCAAGATCAGACATTGAAAAACTCAAGGAAGCAATCAGGGACACAAATAAAGCAGTGCAGTCAGTTCAGAGCTCTGTAGGAAATTTGATAGTAGCAATTAAATCAGTCCAGGATTATGTCAACAAAGAAATCGTGCCTTCGATTGCGAGACTAGGTTGTGAAGCAGCAGGACTTCAGTTAGGGATTGCATTAACACAGCATTACTCAGAATTAACAAATATATTTGGTGATAACATAGGATCATTACAAGAAAAAGGAATAAAATTACAAGGTATAGCATCATTATACCGCACAAATATCACAGAAATATTCACAACATCAACAGTTGACAAATATGATATTTATGATCTATTATTTACAGAATCAATAAAGGTGAGAGTTATAGATGTTGATTTGAATGATTACTCAATAACCCTCCAAGTCAGACTCCCTTTATTGACCAGACTGCTGAACACTCAAATCTACAAAGTAGATTCCATATCATATAATATCCAAAATAGAGAATGGTATATCCCTCTTCCCAGCCATATCATGACAAAAGGGGCATTTCTAGGTGGAGCAGATGTTAAAGAATGCATAGAAGCATTCAGCAGTTATATATGCCCTTCTGATCCAGGATTTGTACTAAACCATGAAATGGAGAGCTGTCTATCAGGAAACATATCCCAATGTCCAAGAACCACAGTCACATCAGACATAGTTCCTAGGTATGCATTTGTCAATGGAGGAGTGGTTGCGAATTGTATAACGACTACATGTACATGCAATGGTATCGGTAATAGAATCAACCAACCACCTGATCAAGGAGTCAAAATTATAACACATAAAGAATGTAATACAATAGGTATCAACGGAATGCTATTCAACACAAACAAAGAAGGAACTCTTGCATTCTACACACCAGACGACATAACATTAAACAATTCTGTTGCACTTGATCCGATTGACATATCAATCGAGCTCAACAAGGCTAAATCAGATCTAGAGGAATCAAAAGAATGGATAAGAAGGTCAAATCAAAAGCTAGATTCTATTGGAAGTTGGCATCAATCTAGCACTACAATCATAGTTATTTTGATAATGATGATTATATTGTTTATAATTAATATAACAATAATTACAATTGCAATTAAGTATTACAGAATTCAAAAGAGAAATCGAGTGGATCAAAACGATAAGCCATATGTATTAACAAACAAA
>KY684746.1_Human_respirovirus_3_strain_9D2_complete_genome_2009
ATGCTAATTTCAATATTGTTAATTATTACAACCATGATCATGGCATCACACTGCCAAATAGACATCACAAAACTACAGCATGTAGGTGTATTGGTCAACAGTCCCAAAGGGATGAAGATATCACAAAACTTCGAAACAAGATATCTAATCCTGAGTCTCATACCAAAAATAGAAGATTCTAACTCTTGTGGTGACCAACAGATCAAGCAATACAAGAGGTTATTGGACAGACTGATCATTCCTTTATATGATGGACTAAGATTACAGAAGGATGTGATAGTGACTAATCAAGAATCCAATGAAAACACTGATCCCAGAACAGAACGATTCTTTGGAGGGGTAATTGGAACTATTGCTCTAGGAGTAGCAACCTCAGCACAAATTACAGCAGCAGTTGCTCTGGTTGAAGCCAAGCAGGCAAGATCAGACATTGAAAAACTCAAGGAAGCAATCAGGGACACAAATAAAGCAGTGCAGTCAGTTCAGAGCTCTGTAGGAAATTTGATAGTAGCAATTAAATCAGTCCAGGATTATGTCAACAAAGAAATCGTGCCATCGATTGCGAGACTAGGTTGTGAAGCAGCAGGACTTCAGTTAGGGATTGCATTAACACAGCATTACTCAGAATTAACAAATATATTTGGTGATAACATAGGATCGTTACAAGAAAAAGGAATAAAGTTACAAGGTATAGCATCATTATACCGCACAAATATCACAGAAATATTCACAACATCAACAGTTGACAAATATGATATTTATGATCTATTATTTACAGAATCAATAAAGGTGAGAGTTATAGATGTTGATTTGAATGATTACTCAATAACCCTCCAAGTCAGACTCCCTTTATTGACCAGACTGCTGAACACTCAAATCTACAAAGTAGATTCCATATCATATAATATCCAAAATAGAGAATGGTATATCCCTCTTCCCAGCCATATCATGACGAAAGGGGCATTTCTAGGTGGAGCAGATGTCAAAGAATGCATAGAAGCATTCAGCAGTTATATATGCCCTTCTGATCCAGGATTTGTACTAAACCATGAAATGGAGAGCTGTCTATCAGGAAACATATCCCAATGTCCAAGAACCACAGTCACATCAGACATAGTTCCTAGGTATGCATTTGTCAATGGAGGAGTGGTTGCGAATTGTATAACAACTACATGTACATGCAATGGTATCGGTAATAGAATCAACCAGCCACCTGATCAAGGAGTCAAAATTATAACACATAAAGAATGTAATACAATAGGTATCAACGGAATGCTATTCAACACAAACAAAGAAGGAACTCTTGCATTCTACACACCAGACGACATAACATTAAACAACTCTGTTGCACTTGATCCAATTGACATATCAATCGAGCTCAACAAGGCCAAATCAGATCTAGAGGAATCAAAAGAATGGATAAGAAGGTCAAATCAAAAGCTAGATTCTATTGGAAGTTGGCATCAATCTAGCACTACAATCATAGTTATTTTGATAATGATGATTATATTGTTTATAATTAATATAACAATAATTACAATTGCAATTAAGTATTACAGAATTCAAAAGAGAAATCGAGTGGATCAAAATGATAAGCCGTATGTATTAACAAACAAA
>KY933413.1_Human_respirovirus_3_strain_4978_complete_genome_2015
ATGCTAATTTCAATATTGTTAATTATCACAACCATGATCATGGCATCACATTGCCAAATAGATATCACAAAACTACAGCATGTAGGTGTATTGGTCAACAGTCCTAAGGGTATGAAGATATCACAAAATTTCGAAACAAGATATCTAATTTTGAGTCTCATACCAAAAATAGAGGATTCTAACTCTTGTGGTGACCAGCAGATCAAGCAATACAAGAGGTTATTGGATAGACTGATTATTCCTTTATATGATGGACTAAAATTACAGAAGGATGTGATAGTGACTAATCAAGAATCCAATGAAAACACTGATCCCAGAACAGAACGATTCTTTGGAGGGGTAATTGGAACTATTGCTCTAGGAGTAGCAACCTCAGCACAAATTACAGCAGCAGTTGCTCTGGTTGAAGCCAAGCAGGCAAGATCAGACATTGAAAAACTCAAGGAAGCGATCAAGGACACAAACAAAGCAGTGCAGTCAGTTCAGAGCTCCGTAGGAAACTTGATAGTAGCAATTAAATCAGTCCAGGATTATGTCAACAAAGAAATCGTGCCATCGATTGCGAGACTAGGTTGTGAAGCAGCAGGACTTCAGCTAGGAATTGCATTAACACAGCATTACTCAGAATTAACAAACATATTCGGTGATAACATAGGATCGTTACAAGAAAAAGGAATAAAATTACAAGGTATAGCATCATTATACCGCACAAATATCACAGAAATATTCACAACATCAACAGTTGATAAATATGATATTTATGATCTATTATTTACAGAATCAATAAAGGTGAGGGTTATAGATGTTGATTTGAATGATTACTCAATCACCCTCCAAGTCAGACTCCCTCTATTAACCAGATTGCTGAACACTCAAATCTATAAGGTAGATTCCATATCATATAATATCCAAAACAGAGAATGGTATATCCCTCTTCCCAGCCATATCATGACGAAAGGGGCATTTCTAGGTGGAGCAGATGTCAAAGAATGCATAGAAGCATTCAGCAGTTATATATGCCCCTCTGATCCAGGATTTGTACTAAACCATGAAATGGAGAGCTGTCTATCAGGAAACATATCCCAATGTCCAAGAACCACAGTCACATCAGACATAGTTCCAAGGTATGCATTTGTCAATGGAGGAGTGGTTGCGAATTGTATAACAACCACATGTACATGCAATGGTATCGGTAATAGAATCAACCAACCACCTGATCAAGGGGTTAAAATTATAACGCATAAAGAATGTAATACAATAGGTATCAACGGAATGCTGTTCAATACAAACAAAGAAGGAACCCTTGCATTCTACACACCAGATGACATAACATTAAACAATTCTGTTGCACTTGATCCAATTGACATATCAATCGAGCTCAACAAGGCCAAATCAGATCTAGAGGAATCAAAAGAATGGATAAGAAGGTCAAATCAAAAACTAGATTCTATTGGAAGTTGGCATCAATCTAGCACGACAATCATAATTATCTTGATAATGATGATTATATTGTTTATAATTAATATAACAATAATTACAATTGCAATTAAGTACTACAGAATTCAAAAGAGAAATCGAGTGGATCAAAATGATAAGCCATATGTATTAACAAACAAA
>KY973567.1_Human_respirovirus_3_strain_6081_complete_genome_2015
ATGCCAATTTCAATACTGTTAATTATTACAACCATGATCATGGCATCACACTGCCAAATAGACATCACAAAACTACAGCATGTAGGTGTATTGGTCAACAGTCCTAAAGGGATGAAGATATCACAAAACTTCGAAACAAGATATCTAATCCTGAGTCTCATACCAAAAATAGAAGATTCCAACTCTTGTGGTGACCAACAGATCAAGCAATACAAGAGGTTATTGGATAGACTGATCATTCCTTTATATGATGGACTAAGATTACAGAAGGATGTGATAGTGACTAATCAAGAATCCAATGAAAACACTGATCCCAGAACAGAACGATTCTTTGGAGGGGTAATTGGAACTATTGCTCTAGGAGTAGCAACCTCAGCACAAATTACAGCAGCAGTTGCTCTGGTTGAAGCCAAGCAGGCGAGATCAGACATTGAAAAACTCAAAGAAGCAATCAGGGACACAAATAAAGCAGTGCAGTCAGTTCAAAGCTCTGTAGGAAATTTGATAGTAGCAATTAAATCAGTCCAGGATTATGTCAACAAAGAAATCGTGCCATCGATTGCGAGACTAGGTTGTGAAGCAGCAGGACTTCAGTTAGGGATTGCATTAACACAGCATTACTCAGAATTAACAAATATATTTGGTGATAACATAGGATCGTTACAAGAAAAAGGAATAAAATTACAAGGTATAGCATCATTATACCGCACAAATATCACAGAAATATTCACAACATCAACAGTTGACAAATATGATATTTATGATCTATTATTTACAGAATCAATAAAGGTGAGAGTTATAGATGTTGATTTGAATGATTACTCAATAACCCTCCAAGTCAGACTCCCTTTATTGACCAGACTGCTGAACACTCAAATCTACAAAGTAGATTCCATATCATACAATATCCAAAATAGAGAATGGTATATCCCTCTTCCCAGCCATATCATGACGAAAGGGGCATTTCTAGGTGGAGCAGATGTCAAAGAATGCATAGAAGCATTCAGCAGTTATATATGCCCTTCTGATCCAGGATTTGTACTAAACCATGAAATGGAGAGCTGTCTATCAGGAAACATATCCCAATGTCCAAGAACCACAGTCACATCAGACATAGTTCCTAGGTATGCATTTGTCAATGGAGGAGTGGTTGCGAATTGTATAACAACTACATGTACATGCAATGGTATCGGTAATAGAATCAACCAACCACCTGATCAAGGAGTCAAAATTATAACACATAAAGAATGTAATACAATAGGTATCAACGGAATGCTATTCAACACAAACAAAGAAGGAACTCTTGCATTCTACACACCAGACGACATAACATTAAACAATTCTGTTGCACTTGATCCGATTGACATATCAATCGAGCTCAACAAGGCCAAATCAGATCTAGAGGAATCAAAAGAATGGATAAGAAGGTCAAATCAAAAGCTAGATTCTATTGGAAGTTGGCATCAATCTAGCACTACAATCATAGTTATTTTGATAATGATGATTATATTGTTTATAATTAATATAACAATAATTACAATTGCAATTAAGTATTACAGAATTCAAAAGAGAAATCGAGTGGATCAAAATGATAAGCCATATGTATTAACAAACAAA
>KY973566.1_Human_respirovirus_3_strain_6069_complete_genome_2015
ATGCCAATTTCAATACTGTTCATTATTACAACCATGATCATGGCATCACACTGCCAAATAGACATCACAAAACTACAGCATGTAGGTGTATTGGTCAACAGTCCTAAAGGGATGAAGATATCACAAAACTTCGAAACAAGATATCTAATCCTGAGTCTCATACCGAAAATAGAAGATTCTAACTCTTGTGGTGACCAACAGATCAAGCAATACAAGAGGTTATTGGATAGACTGATCATTCCTTTATATGATGGACTAAGATTACAGAAGGATGTGATAGTGACTAATCAAGAATCCAATGAAAACACTGATCCCAGAACAGAACGATTCTTTGGAGGGGTAATTGGAACTATTGCTCTAGGAGTAGCAACCTCAGCACAAATTACAGCAGCAGTTGCTCTGGTTGAAGCCAAGCAGGCAAGATCAGACATTGAAAAACTCAAGGAAGCAATCAGGGACACAAATAAAGCAGTGCAGTCAGTTCAAAGCTCTGTAGGAAATTTGATAGTAGCAATTAAATCAGTCCAGGATTATGTCAACAAAGAAATCGTGCCATCGATTGCGAGACTAGGTTGTGAAGCAGCAGGACTTCAGTTAGGGATTGCATTAACACAGCATTACTCAGAATTAACAAATATATTTGGTGATAACATAGGATCGTTACAAGAAAAAGGAATAAAATTACAAGGTATAGCATCATTATACCGCACAAATATCACAGAAATATTCACAACATCAACAGTTGACAAATATGATATTTATGATCTATTATTTACAGAGTCAATAAAGGTGAGAGTTATAGATGTTGATTTGAATGATTACTCAATAACCCTCCAAGTCAGACTCCCTTTATTGACCAGACTGCTGAACACTCAAATCTACAAAGTAGATTCCATATCATACAATATCCAAAATAGAGAATGGTATATCCCTCTTCCCAGCCATATCATGACGAAAGGGGCATTTCTAGGTGGAGCAGATGTCAAAGAATGCATAGAAGCATTCAGCAGTTATATATGCCCTTCTGATCCAGGATTTGTACTAAACCATGAAATGGAGAGCTGTCTATCAGGAAACATATCTCAATGTCCAAGAACCACAGTCACATCAGACATAGTTCCTAGGTATGCATTTGTCAATGGAGGAGTGGTTGCGAATTGTATAACAACTACATGTACATGCAATGGTATCGGTAATAGAATCAACCAACCACCTGATCAAGGAGTCAAAATTATAACACATAAAGAATGTAATACAATAGGTATCAACGGAATGCTATTCAACACAAACAAAGAAGGAACTCTTGCATTCTACACACCAGACGACATAACATTAAACAATTCTGTTGCACTTGATCCGATTGACATATCAATCGAGCTCAACAAGGCCAAATCAGATCTAGAGGAATCAAAAGAATGGATAAGAAGGTCAAATCAGAAGCTGGATTCTATTGGAAGTTGGCATCAATCTAGCACTACAATCATAGTTATTTTGATAATGATGATTATATTGTTTATAATTAATATAACAATAATTACAATTGCAATTAAGTATTACAGAATTCAAAAGAGAAATCGAGTGGATCAAAATGATAAGCCATATGTATTAACAAACAAA
>KY684744.1_Human_respirovirus_3_strain_9E7_complete_genome_2009
ATGCTAATTTCAATATTGTTAATTATTACAACCATGATCATGGCATCACACTGCCAAATAGACATCACAAAACTACAGCATGTAGGTGTATTGGTCAACAGTCCCAAAGGGATGAAGATATCACAAAACTTCGAAACAAGATATCTAATCCTGAGTCTCATACCAAAAATAGAAGATTCTAACTCTTGTGGTGACCAACAGATCAAGCAATACAAGAGGTTATTGGATAGACTGATCATTCCTTTATATGATGGACTAAGATTACAGAAGGATGTGATAGTGACTAATCAAGAATCCAATGAAAACACTGACCCCAGAACAGAACGATTCTTTGGAGGGGTAATTGGAACTATTGCTCTAGGAGTAGCAACCTCAGCACAAATTACAGCAGCAGTTGCTCTGGTTGAAGCCAAGCAGGCAAGATCAGACATTGAAAAACTCAAGGAAGCAATCAGGGACACAAATAAAGCAGTGCAGTCAGTTCAGAGCTCTGTAGGAAATTTGATAGTAGCAATTAAATCAGTCCAGGATTATGTCAACAAAGAAATCGTGCCATCGATTGCGAGACTAGGTTGTGAAGCAGCAGGACTTCAGTTAGGGATTGCATTAACACAGCATTACTCAGAATTAACAAATATATTTGGTGATAACATAGGATCATTACAAGAAAAAGGAATAAAATTACAAGGTATAGCATCATTATACCGCACAAATATCACAGAAATATTCACAACATCAACAGTTGACAAATATGATATTTATGATCTATTATTTACAGAATCAATAAAGGTGAGAGTTATAGATGTTGATTTGAATGATTACTCAATAACCCTCCAAGTCAGACTCCCTTTATTGACCAGACTGCTGAACACCCAAATCTACAAAGTAGATTCCATATCATATAATATCCAAAATAGAGAATGGTATATCCCTCTTCCCAGCCATATCATGACAAAAGGGGCATTTCTAGGTGGAGCAGATGTCAAAGAATGCATAGAAGCATTCAGCAGTTATATATGCCCTTCTGATCCAGGATTTGTACTAAACCATGAAATGGAGAGCTGTCTATCAGGAAACATATCCCAATGTCCAAGAACCACAGTCACATCAGACATAGTTCCTAGGTATGCATTTGTCAATGGAGGAGTGGTTGCGAATTGTATAACGACTACATGTACATGCAATGGTATCGGTAATAGAATCAACCAACCACCTGATCAAGGAGTCAAAATTATAACACATAAAGAATGTAATACAATAGGTATCAACGGAATGCTATTCAACACAAACAAAGAAGGAACTCTTGCATTCTACACACCAGACGACATAACATTAAACAATTCTGTTGCACTTGATCCGATTGACATATCAATCGAGCTCAACAAGGCCAAATCAGATCTAGAGGAATCAAAAGAATGGATAAGAAGGTCAAATCAAAAGCTAGATTCTATTGGAAGTTGGCATCAATCTAGCACTACAATCATAGTTATTTTGATAATGATGATTATATTGTTTATAATTAATATAACAATAATTACAATTGCAATTAAGTATTACAGAATTCAAAAGAGAAATCGAGTGGATCAAAACGATAAGCCATATGTATTAACAAACAAA
>KY684749.1_Human_respirovirus_3_strain_9G3_complete_genome_2009
ATGCCAATTTTAATATTGTTAATTATCACAACCATGATCATGGCATCACATTGCCAAATAGACATCACAAAACTACAGCATGTAGGTGTATTGGTCAACAGTCCCAAAGGTATGAAGATATCACAAAATTTCGAAACAAGATATCTAATTTTGAGTCTCATACCAAAAATAGAAGATTCTAACTCTTGTGGTGACCAACAGATCAAGCAATACAAGAGGTTATTGGATAGACTGATTATTCCTTTATATGATGGACTAAAATTACAGAAGGATGTGATAGTGACTAATCAAGAATCCAATGAAAACACTGATCCCAGAACAGAACGATTCTTTGGAGGGGTAATTGGAACTATTGCTCTAGGAGTAGCAACCTCAGCACAAATCACAGCAGCAGTTGCTCTGGTTGAAGCCAAGCAGGCAAGATCAGACATTGAAAAACTCAAGGAAGCAATCAGGGACACAAACAAAGCAGTGCAGTCAGTTCAGAGCTCCGTAGGGAACTTGATAGTAGCAATTAAATCAGTCCAGGATTATGTCAACAAGGAAATCGTGCCATCGATTGCGAGACTAGGTTGTGAAGCAGCAGGACTTCAGCTAGGAATTGCATTAACACAGCATTACTCAGAATTAACAAACATATTCGGTGATAACATAGGATCGTTACAAGAAAAAGGAATAAAATTACAAGGTATAGCATCATTATACCGCACAAATATCACAGAAATATTCACAACATCAACAGTTGATAAATATGATATTTATGATCTATTATTTACAGAATCAATAAAGGTGAGAGTTATAGATGTTGATTTGAATGATTACTCAATCACCCTCCAAGTCAGACTCCCTCTATTAACCAGATTGCTGAACACTCAAATCTACAAGGTAGATTCCATATCATATAATATCCAAAACAGAGAATGGTATATCCCTCTTCCCAGCCATATCATGACGAAAGGGGCATTTCTAGGTGGAGCAGATGTCAAAGAATGCATAGAAGCATTCAGCAGTTATATATGCCCCTCTGATCCAGGATTTGTACTAAATCATGAAATGGAGAGCTGTCTATCAGGAAACATATCCCAATGTCCAAGAACCACAGTCACATCAGACATAGTTCCAAGGTATGCATTTGTCAATGGAGGAGTGGTTGCGAATTGCATAACAACCACATGTACATGCAATGGTATCGGTAATAGAATCAACCAACCACCTGATCAAGGAGTTAAAATTATAACACATAAAGAATGTAATACAATAGGTATCAACGGAATGCTGTTCAATACAAACAAAGAAGGAACCCTTGCATTCTACACACCAGATGACATAACATTAAACAATTCTGTTGCACTTGATCCAATTGACATATCAATCGAGCTCAACAAGGCCAAATCAGATCTAGAGGAATCAAAAGAATGGATAAGAAGGTCAAATCAAAAACTAGATTCTATTGGAAGTTGGCATCAATCTAGCACTACAATCATAATTATTTTGATAATGATGATTATATTGTTTATAATTAATATGACAATAATTACAATTGCAATTAAGTATTACAGAATTCAAAAGAGAAATCGAGTGGATCAAAATGATAAGCCATATGTATTAACAAACAAA
>KY684751.1_Human_respirovirus_3_strain_9I9_complete_genome_2009
ATGCTAGCTTCAACATTGTTAATTATTACAACCATGATTATGGCATCACACTGCCAAATAGACATCACAAAACTACAGCATGTAGGTGTATTGGTCAACAGTCCCAAAGGGATGAAGATATCACAAAACTTCGAAACAAGATACCTAATTTTGAGTCTCATACCAAAAATAGAAGATTCTAACTCTTGTGGTGACCAACAGATCAAGCAATACAAGAGACTATTGGATAGACTGATCATTCCTTTATATGATGGACTAAGATTACAGAAAGATGTGATAGTGACTAATCAAGAATCCAATGAAAACACTGATCCCAGAACAGAACGATTCTTTGGAGGGGTAATTGGAACTATTGCTCTGGGAGTAGCAACATCAGCACAAATTACAGCAGCAGTTGCTCTGGTTGAAGCCAAGCAGGCAAGATCGGACATTGAAAAACTCAAAGAAGCAATCAGGGACACAAATAAAGCAGTGCAGTCGGTTCAGAGCTCTGTAGGAAATTTGATAGTAGCAATTAAATCGGTCCAGGATTATGTCAACAACGAAATCGTGCCATCAATTACGAGACTAGGTTGTGAAGCAGCAGGACTTCAGTTAGGAATTGCATTAACACAGCATTACTCAGAATTAACAAACATATTTGGTGATAACATAGGATCGTTACAAGAAAAAGGAATAAAATTACAAGGTATAGCATCGTTATACCGCACAAATATTACAGAAATATTCACAACATCAACAGTTGATAAATATGATATTTATGATCTATTATTTACAGAATCAATAAAGGTGAGAGTTATAGATGTTGATTTGAATGATTACTCAATCACTCTCCAAGTCAGACTCCCTTTATTAACTAGACTACTGAACACTCAAATCTACAAAGTAGACTCCATATCATATAATATCCAAAACAGAGAATGGTATATCCCCCTTCCCAGCCATATCATGACGAAAGGGGCATTTCTAGGTGGAGCAGATGTCAAAGAATGCATAGAAGCATTCAGCAGTTATATATGCCCTTCTGATCCAGGATTTGTACTAAACCATGAAATGGAGAGCTGTTTATCAGGAAACATATCTCAATGTCCAAGAACCACAGTCACATCAGACATAGTTCCAAGGTATGCATTTGTCAATGGAGGAGTGGTTGCGAATTGTATAACAACCACATGTACGTGCAATGGTATCGGCAACAGAATCAACCAACCACCTGATCAAGGAGTAAAAATTATAACACATAAAGAATGTAATACAATAGGTATCAACGGAATGCTATTCAACACAAACAAAGAAGGAACTCTTGCATTCTACACACCAGATGACATAACACTAAACAATTCTGTTGCTCTTGATCCAATCGACATATCAATCGAGCTCAACAAGGCCAAATCAGATCTAGAGGAATCAAAAGAATGGATAAGAAGGTCAAATCAAAAGCTAGACTCTATTGGAAGTTGGCATCAATCCAGCACTACAATCATAGTTATCTTGATAATGATGATTATATTGTTTATAATTAATGTAACGATAATTACAATTGCAATTAAGCATTACAGAATTCAAAAGAGAAATCGAATGGATCAAAATGAAAAGCCATATGTATTAACAAACAAA
>KY684754.1_Human_respirovirus_3_strain_9M6_complete_genome_2009
ATGCTAGCTTCAACATTGTCAATTGTTGCAACCATGATTGTGGCATCACACTGCCAAATAGACATCACAAAGCTACAGCATGTAGGTGTATTGGTCAACAGTCCCAAAGGGATGAAGATATCACAAAACTTCGAAACAAGATATCTAATTTTGAGTCTCATACCAAAAATAGAAGACTCTAACTCTTGTGGTGACCAACAGATCAAGCAATACAAGAGATTATTGGATAGACTGATCATTCCTTTATATGATGGACTAAGATTACAGAAGGATGTGATAGTGACCAATCAAGAATCCAATGAAAACACTGATCCCAGAACAGAACGATTCTTTGGAGGGGTAATTGGAACTATTGCTCTGGGAGTAGCAACATCAGCACAAATTACAGCAGCAGTTGCTCTGGTTGAAGCCAAGCAGGCAAGATCAGACATTGAAAAACTCAAGGAAGCAATCAGGGACACAAATAAAGCAGTGCAGTCGGTTCAGAGCTCTATAGGAAATTTGATAGTAGCAATTAAATCAGTCCAGGATTATGTCAACAACGAAATCGTGCCATCGATTGAGAGACTAGGTTGTGAAGCAGCAGGACTTCAGTTAGGAATTGCATTAACACAGCATTACTCAGAATTAACAAACATATTTGGTGATAACATAGGATCGTTACAAGAAAAAGGAATAAAATTACAAGGTATAGCATCATTATACCGCACAAATATCACAGAAATATTCACAACATCAACAGTTGATAAATATGATATTTATGATCTATTATTTACAGAATCAATAAAGGTGAGAGTCATAGATGTTGATTTGAATGATTACTCAATCACCCTCCAAGTCAGACTCCCTTTATTAACTAGACTGTTGAACACTCAAATCTACAAATTAGATTCCATATCATACAATATCCAAAACAGAGAATGGTATATCCCCCTTCCCAGCCACATCATGACTAAAGGGGCATTTCTAGGTGGAGCAGATGTTAAAGAATGTATAGAAGCATTCAGCAGTTATATATGCCCTTCTGATCCAGGATTTGTACTAAACCATGAAATGGAGAGCTGTTTATCAGGAAACATATCTCAATGTCCAAGAACCACAGTCACATCAGACATAGTTCCAAGGTATGCATTCGTCAATGGAGGAGTGGTTGCGAATTGTATAACAACCACATGTACGTGCAATGGTATCGGTAATAGAATCAACCAACCACCTGATCAAGGAGTAAAAATTATAACACACAAAGAATGCAATACAATAGGTATCAACGGAATGCTGTTCAACACAAACAAAGAAGGAACTCTTGCATTCTACACACCAGATGACATAACACTAAACAATTCTGTTGCTCTTGATCCAATTGACATATCAATCGAGCTCAACAAGGCCAAATCAGATCTAGAGGAATCAAAAGAATGGATAAGAAGGTCAAATCAAAAGCTAGATTCTATTGGAAGTTGGCATCAATCCAGCGCTACAATTATAGTTATTTTGATAATGATGATTATATTGTTTATAATTAATGTAACGATTATTACAATTGCAATTAAGTATTACAGAATTCAAAAGAGAAATCGAGTGGATCAAAATGAAAAGCCATATGTATTAACAAACAAA
>KY684761.1_Human_respirovirus_3_strain_9M7_complete_genome_2009
ATGCTAATTTCAATATTGTTAATTATTACAACCATGATCATGGCATCACACTGCCAAATAGACATCACGAAACTACAGCATGTAGGTGTATTGGTCAACAATCCCAAAGGGATGAAGATATCACAAAACTTCGAAACAAGATATCTAATCCTGAGTCTCATACCAAAAATAGAAGATTCTAACTCTTGTGGTGACCAACAGATCAAGCAATACAAGAGGTTATTGGATAGACTGATCATTCCTTTATATGATGGACTAAGATTACAGAAGGATGTGATAGTGACTAATCAAGAATCCAATGAAAACACTGATCCCAGAACAGAACGATTCTTTGGAGGGGTAATTGGAACTATTGCTCTAGGAGTAGCAACCTCAGCACAAATTACAGCAGCAGTTGCTCTGGTTGAAGCCAAGCAGGCAAGATCAGACATTGAAAAACTCAAGGAAGCAATCAGGGACACAAATAAAGCAGTGCAGTCAGTTCAGAGCTCTGTAGGAAATTTGATAGTAGCAATTAAATCAGTCCAGGATTATGTCAACAAAGAAATCGTGCCATCGATTGCGAGACTAGGTTGTGAAGCAGCAGGACTTCAGTTAGGGATTGCATTAACACAGCATTACTCAGAATTAACAAATATATTTGGTGATAACATAGGATCGTTACAAGAAAAAGGAATAAAATTACAAGGTATAGCATCATTATACCGCACAAATATCACAGAAATATTCACAACATCAACAGTTGACAAATATGATATCTATGATCTATTATTTACAGAATCAATAAAGGTGAGAGTTATAGATGTTGATTTGAATGATTACTCAATAACCCTCCAAGTCAGACTCCCTTTATTGACCAGACTGCTGAACACTCAAATCTACAAAGTAGATTCCATATCATATAATATCCAAAATAGAGAATGGTATATCCCTCTTCCCAGCCATATCATGACGAAAGGGGCATTTCTAGGTGGAGCAGATGTCAAAGAATGCATAGAAGCATTCAGCAGTTATATATGCCCTTCTGATCCAGGATTTGTACTAAACCATGAAATGGAGAGCTGTCTATCAGGAAACATATCCCAATGTCCAAGAACCACAGTCACATCAGACATAGTTCCTAGGTATGCATTTGTCAATGGAGGAGTAGTTGCGAATTGTATAACAACTACATGTACATGCAATGGTATCGGTAATAGAATCAACCAACCACCTGATCAAGGAGTCAAAATTATAACACATAAAGAATGTAATACAATAGGTATCAACGGAATGCTATTCAACACAAACAAAGAAGGAACTCTTGCATTCTACACACCAGACGACATAACATTAAACAATTCTGTTGCACTTGATCCGATTGACATATCAATCGAGCTCAACAAGGCCAAATCAGATCTAGAGGAATCAAAAGAATGGATAAGAAGGTCAAATCAAAAGCTAGATTCTATTGGAAGTTGGCATCAATCTAGCACTACAATCATAGTTATTTTGATAATGATGATTATATTGTTTATAATTAATATAACAATAATTACAATTGCAATTAAGTATTACAGAATTCAAAAGAGAAATCGAGTGGATCAAAATGATAAGCCATATGTATTAACAAACAAA
>KY674929.1_Human_respirovirus_3_strain_9R4_complete_genome_2009
ATGCCAATTTCAATACTGTTAATTATTACAACCATGATCATGGCATCACACTGCCAAATAGACATCACAAAACTACAGCATGTAGGTGTATTGGTCAACAGTCCCAAAGGGATGAAGATATCACAAAACTTCGAAACAAGATATCTAATCCTGAGTCTCATACCAAAAATAGAAGATTCTAACTCTTGTGGTGACCAACAGATCAAGCAATACAAGAGGTTATTGGATAGACTGATCATTCCTTTATATGATGGACTAAGATTACAGAAGGATGTGATAGTGACTAATCAAGAATCCAATGAAAACACTGATCCCAGAACAGAACGATTCTTTGGAGGGGTAATTGGAACTATTGCTCTAGGAGTAGCAACCTCAGCACAAATTACAGCAGCAGTTGCTCTGGTTGAAGCCAAGCAGGCAAGATCAGACATTGAAAAACTCAAGGAAGCAATCAGGGACACAAATAAAGCAGTGCAGTCAGTTCAGAGCTCTGTAGGAAATTTGATAGTAGCAATTAAATCAGTCCAGGATTATGTCAACAAAGAAATCGTGCCATCGATTGCGAGACTAGGTTGTGAAGCAGCAGGACTTCAGTTAGGGATTGCATTAACACAGCATTACTCAGAATTAACAAATATATTTGGTGATAACATAGGATCGTTACAAGAAAAAGGAATAAAATTACAAGGTATAGCATCATTATACCGCACAAATATCACAGAAATATTCACAACATCAACAGTTGACAAATATGATATTTATGATCTATTATTTACAGAATCAATAAAGGTGAGAGTTATAGATGTTGATTTGAATGATTACTCAATAACCCTCCAAGTCAGACTCCCTTTATTGACCAGACTGCTGAACACTCAAATCTACAAAGTAGATTCCATATCATACAATATCCAAAATAGAGAATGGTATATCCCTCTTCCCAGCCATATCATGACGAAAGGGGCATTTCTAAGTGGAGCAGATGTCAAAGAATGCATAGAAGCATTCAGCAGTTATATATGCCCTTCTGATCCAGGATTTGTACTAAACCATGAAATGGAGAGCTGTCTATCAGGAAACATATCCCAGTGTCCAAGAACCACAGTCACATCAGACATAGTTCCTAGGTATGCATTTGTCAATGGAGGAGTGGTTGCGAATTGTATAACAACTACATGTACATGCAATGGTATCGGTAATAGAATCAACCAACCACCTGATCAAGGAGTCAAAATTATAACACATAAAGAATGTAATACAATAGGTATCAACGGAATGCTATTCAACACAAACAAAGAAGGAACTCTTGCATTCTACACACCAGACGACATAACATTAAACAATTCTGTTGCACTTGATCCGATTGACATATCAATCGAGCTCAACAAGGCCAAATCAGATCTAGAGGAATCAAAAGAATGGATAAGAAGGTCAAATCAAAAGCTAGATTCTATTGGAAGTTGGCATCAATCTAGCACTACAATCATAGTTATTTTGATAATGATGATTATATTGTTTATAATTAATATAACAATAATTACAATTGCAATTAAGTATTACAGAATTCAAAAGAGAAATCGAGTGGATCAAAATGATAAGCCATATGTATTAACAAACAAA
>KY674931.1_Human_respirovirus_3_strain_9Q10_complete_genome_2009
ATGCTAATTTCAATATTGTCAATTATCACAACCATGATCATGGCATCACATTGCCAAATAGACATCACAAAACTACAGCATGTAGGTGTATTGGTCAACAGTCCCAAAGGTATGAAGATATCACAAAATTTCGAAACAAGATATCTAATTTTGAGTCTCATACCAAAAATAGAAGATTCTAACTCTTGTGGTGACCAACAGATCAAGCAATACAAGAGGTTATTGGATAGACTGATTATTCCTTTATATGATGGACTAAAATTACAGAAGGATGTGATAGTGACTAATCAAGAATCCAATGAAAACACTGATCCCAGAACAGAACGATTCTTTGGAGGGGTAATTGGAACTATTGCTCTAGGAGTAGCAACCTCAGCACAAATTACAGCAGCAGTTGCTCTGGTTGAAGCCAAGCAGGCAAGATCAGACATTGAAAAACTCAAGGAAGCAATCAGGGACACAAACAAAGCAGTGCAGTCAGTTCAGAGCTCCGTAGGAAACTTGATAGTAGCAATTAAATCAGTCCAGGATTATGTCAACAAAGAAATCGTGCCATCGATTGCAAGACTAGGTTGTGAAGCAGCAGGACTTCAGCTAGGAATTGCATTAACACAGCATTACTCAGAATTAACAAACATATTCGGTGATAACATAGGATCGTTACAAGAAAAAGGAATAAAATTACAAGGTATAGCATCATTATACCGCACAAATATCACAGAAATATTCACAACATCAACAGTTGATAAATATGATATTTATGATCTATTATTTACAGAATCAATAAAGGTGAGAGTTATAGATGTTGATTTGAATGATTACTCAATCACCCTCCAAGTCAGACTCCCTCTATTAACCAGATTGCTGAACACTCAAATCTACAAGGTAGATTCCATATCATATAATATCCAAAACAGAGAATGGTATATCCCTCTTCCCAGCCATATCATGACGAAAGGGGCATTTCTAGGTGGAGCAGATGTCAAAGAATGCATAGAAGCATTCAGCAGTTATATATGCCCCTCTGATCCAGGATTTGTACTAAACCATGAAATGGAGAGCTGTCTATCAGGAAACATATCCCAATGTCCAAGAACCACAGTCACATCAGACATAGTTCCAAGGTATGCATTTGTCAATGGAGGAGTGGTTGCGAATTGTATAACAACCACATGTACATGCAATGGCATCGGTAATAGAATCAACCAACCACCTGATCAAGGAGTTAAAATTATAACACATAAAGAATGCAATACAATAGGTATCAATGGAATGCTGTTCAATACAAACAAAGAAGGAACCCTTGCATTCTACACACCAGATGACATAACACTAAACAATTCTGTTGCACTTGATCCAATTGACATATCAATCGAGCTCAACAAGGCCAAATCAGATCTAGAGGAATCAAAAGAATGGATAAGAAGGTCAAATCAAAAGCTAGATTCTATTGGAAGTTGGCATCAATCTAGCACTACAATCATAATTATTTTGATAATGATGATTATATTGTTTATAATTAATATAACAATAATTACAACTGCAATTAAGTATTACAGAATTCAAAAGAGAAATCGAGTGGATCAAAATGATAAGCCATATGTATTAACAAACAAA
>KY674934.1_Human_respirovirus_3_strain_9Q3_complete_genome_2009
ATGCTAATTTCAATATTGTTAATTATCACAACTATGATCATGGCATCACATTGCCAAATAGACATTACAAAACTACAGCATGTAGGTGTATTGGTCAACAGTCCCAAAGGTATGAAGATATCACAAAATTTCGAAACAAGATATCTAATTTTGAGTCTCATACCAAAAATAGAAGATTCTAACTCTTGTGGTGACCAACAGATCAAGCAATACAAGAGGTTATTAGATAGACTGATTATTCCTTTATATGATGGACTTAAATTACAGAAGGATGTGATAGTGACTAATCAAGAATCCGATGAAAACACTGATCCCAGAACAGAACGATTCTTTGGAGGGGTAATTGGAACTATTGCTCTAGGAGTAGCAACCTCAGCACAAATTACAGCAGCAGTTGCTCTGGTTGAAGCCAAGCAGGCAAGATCAGACATTGAAAAACTCAAGGAAGCAATCAGGGACACAAACAAAGCAGTGCAGTCAGTTCAGAGTTCCGTAGGAAACTTGATAGTAGCAATTAAATCAGTCCAGGATTATGTCAACAAAGAAATCGTGCCATCGATTGCGAGACTAGGTTGTGAAGCAGCAGGACTTCAGCTAGGTATTGCATTAACACAGCATTACTCAGAATTAACAAATATATTCGGTGATAACATAGGATCGTTACAAGAAAAAGGAATAAAATTACAAGGTATAGCATCATTATACCGCACAAATATCACAGAAATATTCACAACATCAACAGTTGATAAATATGATATTTATGATCTATTATTTACAGAATCAATAAAGGTGAGAGTTATAGATGTTGATTTGAATGATTACTCAATCACCCTTCAAGTCAGACTCCCTCTATTAACCAGATTGCTGAACACTCAAATCTACAAGGTAGATTCCATATCATATAATATCCAAAACAGAGAATGGTATATCCCTCTTCCCAGCCATATCATGACGAAAGGGGCATTTCTAGGTGGAGCAGATGTCAAAGAATGCATAGAAGCATTCAGCAGTTATATATGCCCCTCTGATCCAGGATTTGTACTAAACCATGAAATGGAGAGCTGTCTATCAGGAAACATATCCCAATGTCCAAGAACCACAGTCACATCAGACATAGTTCCAAGGTATGCATTTGTCAATGGAGGAGTGGTTGCGAATTGTATAACAACCACATGTACATGCAATGGCATCGGTAATAGAATCAACCAACCACCTGATCAAGGAGTTAAAATTATAACACATAAAGAATGTAATACAATAGGTATCAACGGAATGCTGTTCAATACAAACAAAGAAGGAACCCTTGCATTCTACACACCAGATGACATAACATTAAACAATTCTGTTGCACTTGATCCAATTGACATATCAATCGAGCTCAACAAGGCCAAATCAGATCTAGAGGAATCAAAAGAATGGATAAGAAGGTCAAATCAAAAGCTAGATTCTATTGGAAGTTGGCATCAATCTAGCACTACAATCATAATTATTTTGATAATGATGATTATATTGTTTATAATTAATATAACAATAATTACAATTGCAATTAAGTATTACAGAATTCAAAAGAGAAATCGAGTGGATCAAAATGATAAGCCATATGTATTAACAAACAAA
>KY674935.1_Human_respirovirus_3_strain_9Q2_complete_genome_2009
ATGCTAATTTCAATATTGTTAATTATTACAACCATGATCATGGCATCACACTGCCAAATAGACATCACAAAACTACAGCATGTAGGTGTACTGGTCAGCAGTCCCAAAGGGATGAAGATATCACAAAACTTCGAAACAAGATATCTAATCCTGAGTCTCATACCAAAAATAGAAGATTCTAACTCTTGTGGTGACCAACAGATCAAGCAATACAAGAGGTTATTGGATAGACTGATCATTCCTTTATATGATGGACTAAGATTACAGAAGGATGTGATAGTGACTAATCAAGAATCCAATGAAAACACTGATCCCAGAACAGAACGATTCTTTGGAGGGGTAATTGGAACCATTGCTCTAGGAGTAGCAACCTCAGCACAAATTACAGCAGCAGTTGCTCTGGTTGAAGCCAAGCAGGCAAGATCAGACATTGAAAAACTCAAGGAAGCAATCAGGGACACAAATAAAGCAGTGCAGTCAGTTCAGAGCTCTATAGGAAATTTGATAGTAGCAATTAAATCAGTCCAGGATTATGTCAACAAAGAAATCGTGCCATCGATTGCGAGACTAGGTTGTGAAGCAGCAGGACTTCAGTTAGGGATTGCATTAACACAGCATTACTCAGAATTAACAAATATATTTGGTGATAACATAGGATCGTTACAAGAAAAAGGAATAAAATTACAAGGTATAGCATCATTATACCGCACAAATATCACAGAAATATTCACAACATCAACAGTTGACAAATATGATATTTATGATCTATTATTTACAGAATCAATAAAGGTGAGAGTTATAGATGTTGATTTGAATGATTACTCAATAACCCTCCAAGTCAGACTCCCTTTATTGACCAGACTGCTGAACACCCAAATCTACAAAGTAGATTCCATATCATATAATATCCAAAATAGAGAATGGTATATCCCTCTTCCCAGCCATATCATGACGAAAGGGGCATTTCTAGGTGGAGCAGATGTCAAAGAATGCATAGAAGCATTCAGCAGTTATATATGCCCTTCTGATCCAGGATTTGTACTAAACCATGAAATGGAAAGCTGTCTATCAGGAAACATATCCCAATGTCCAAGAACCACAGTCACATCAGACATAGTTCCCAGATATGCATTTGTCAATGGAGGAGTGGTTGCGAATTGTATAACAACTACATGTACATGTAATGGTATCGGTAATAGAATCAACCAACCACCTGATCAAGGAGTCAAAATTATAACACATAAAGAATGTAATACAATAGGTATCAACGGAATGCTATTCAACACAAACAAAGAAGGAACTCTTGCATTCTACACACCAGACGACATAACATTAAACAATTCTGTTGCACTTGATCCAATTGACATATCAATCGAGCTCAACAAGGCCAAATCGGATCTAGAGGAATCAAAAGAATGGATAAGAAGGTCAAATCAAAAGCTAGATTCTATTGGAAGTTGGCATCAATCTAGCACTACAATCATAGTTATTTTGATAATGATGATTATATTGTTTATAATTAATATAACAATAATTACAATTGCAATTAAGTATTACAGAATTCAAAAGAGAAATCGAGTGGATCAAAATGATAAGCCATATGTATTAACAAACAAA
>KY674938.1_Human_respirovirus_3_strain_9P6_complete_genome_2009
ATGCTAATTTCAATATTGTTAATTATCACAACCATGGTCATGGCATCACATTGCCAAATAGACATCACAAAACTACAGCATGTAGGTGTATTGGTCAACAGTCCCAAAGGTATGAAGATATCACAAAATTTCGAAACAAGATATCTAATTTTGAGTCTCATACCAAAAATAGAAGATTCTAACTCTTGTGGTGACCAACAGATCAAGCAATACAAGAGGTTATTGGATAGACTGATTATTCCTTTATATGATGGACTAAAATTACAGAAGGATGTGATAGTGACTAATCAAGAATCCAATGAAAACACTGATCCCAGAACAGAACGATTCTTTGGAGGGGTAATTGGAACTATTGCTTTAGGAGTAGCAACCTCAGCACAAATTACAGCAGCAGTTGCTCTGGTTGAAGCCAAGCAGGCAAGATCAGACATTGAAAAACTCAAGGAAGCAATCAGGGACACAAACAAAGCAGTGCAGTCAGTTCAGAGCTCCGTAGGAAACTTGATAGTAGCAATTAAATCAGTTCAGGATTATGTCAACAAAGAAATCGTGCCATCGATTGCGAGACTAGGTTGTGAAGCAGCAGGACTTCAGCTAGGAATTGCATTAACACAGCATTACTCAGAATTAACAAACATATTCGGTGATAACATAGGATCGTTACAAGAAAAAGGAATAAAATTACAAGGTATAGCATCATTATACCGCACAAATATCACAGAAATATTCACAACATCAACAGTTGATAAATATGATATTTATGATCTATTATTTACAGAATCAATAAAGGTGAGAGTTATAGATGTTGATTTGAATGATTACTCAATCACCCTCCAAGTCAGACTCCCTCTATTAACCAGATTGCTGAACACTCAAATCTACAAGGTAGATTCCATATCATATAATATCCAAAACAGAGAATGGTATATCCCTCTTCCCAGCCATATCATGACGAAAGGGGCATTTCTAGGTGGAGCAGATGTCAAAGAATGCATAGAAGCATTCAGCAGTTATATATGCCCCTCTGATCCAGGATTTGTACTAAACCATGAAATGGAGAGCTGTCTATCAGGAAACATATCCCAATGTCCAAGAACCACAGTCACATCAGACATAGTTCCAAGGTATGCATTTGTCAATGGAGGAGTGGTTGCGAATTGTATAACAACCACATGTACATGCAATGGTATCGGTAATAGAATCAACCAACCACCTGATCAAGGAGTTAAAATTATAACACATAAAGAATGTAATACAATAGGTATCAACGGAATGCTGTTCAATACAAACAAAGAAGGAACCCTTGCATTCTACACACCAGATGACATAACATTAAACAATTCTGTTGCACTTGATCCAATTGACATATCAATCGAGCTCAACAAGGCCAAATCAGATCTAGAGGAATCAAAAGAATGGATAAGAAGGTCAAATCAAAAGCTAGATTCTATTGGAAGTTGGCATCAATCTAGCACTACAATCATAATTATTTTGATAATGATGATTATATTGTTTATAATTAATATAACAATAATTACAATTGCAATTAAGTATTACAGAATTCAAAAGAGAAATCGAGTGAATCAAAATGATAAGCCATATGTATTAACAAACAAA
>KY674963.1_Human_respirovirus_3_strain_12M7_complete_genome_2012
ATGCTAGCTTCAACATTGTTAACTATTACAACCATGATTATGGCATCACACTGCCAAATAGACATTACAAAACTACAGCATGTAGGTGTATTGGTCAACAGTCCTAAAGGGATGAAGATATCACAAAACTTCGAAACAAGATACCTAATTTTGAGTCTCATACCAAAAATAGAAGATTCTAACTCTTGTGGTGACCAACAGATCAAGCAATACAAGAGACTATTGGATAGACTGATCATTCCTTTATATGATGGACTAAGATTACAGAAAGATGTGATAGTGACTAATCAAGAATCCAATGAAAACACTGATCCCAGAACAGAACGATTCTTTGGAGGGGTAATTGGAACTATTGCTCTGGGAGTAGCAACATCAGCACAAATTACAGCAGCAGTTGCTCTGGTTGAAGCCAAGCAGGCAAGATCGGACATTGAAAAACTCAAAGAAGCAATCAGGGACACAAATAAAGCAGTGCAGTCGGTTCAGAGCTCTGTAGGAAATTTGATAGTAGCAATTAAATCGGTCCAGGATTATGTCAACAACGAAATCGTGCCATCAATTACAAGACTAGGTTGTGAAGCAGCAGGACTTCAGTTAGGAATTGCATTAACACAGCATTACTCAGAATTAACAAACATATTTGGTGATAACATAGGATCGTTACAAGAAAAAGGAATAAAATTACAAGGTATAGCATCGTTATACCGCACAAATATCACAGAAATATTCACAACATCAACAGTTGATAAATATGATATTTATGATCTATTATTTACAGAATCAATAAAGGTGAGAGTTATAGATGTTGATTTGAATGATTACTCAATCACTCTCCAAGTCAGACTCCCTTTATTAACTAGACTACTGAACACTCAAATCTACAAAGTAGATTCCATATCATATAATATCCAAAACAGAGAATGGTATATCCCCCTTCCCAGCCATATTATGACGAAAGGGGCATTTCTAGGTGGAGCAGATGTCAAAGAATGCATAGAAGCATTCAGCAGTTATATATGCCCTTCTGATCCAGGATTTGTATTAAACCATGAAATGGAGAGCTGTTTATCAGGAAACATATCTCAATGTCCAAGAACCACAGTCACATCAGACATAGTTCCAAGGTATGCATTTGTCAATGGTGGAGTGGTTGCGAATTGTATAACAACCACATGTACGTGCAATGGTATCGGCAACAGAATCAACCAACCACCTGATCAAGGAGTAAAAATTATAACGCATAAAGAATGTAATACAATAGGTATCAACGGAATGCTATTCAACACAAACAAAGAAGGAACTCTTGCATTCTACACACCAGATGACATAACACTAAACAATTCTGTTGCTCTTGATCCAATTGACATATCAATCGAGCTCAACAAGGCCAAATCAGATCTAGAGGAATCAAAAGAATGGATAAGAAGGTCAAATCAAAAGTTAGATTCTATTGGAAGTTGGCATCAATCCAGCACTACAATTATAGTTATTTTGATAATGATGATTATATTGTTTATAATTAATGTAACGATAATTACAATTGCAATTAAGTATTACAGAATTCAAAAGAGAAATCGAATGGATCAAAATGAAAAGCCATATGTATTAACAAACAAA
>KY674975.1_Human_respirovirus_3_strain_16C7_complete_genome_2016
ATGCTAATTTCAATATTGTCAATTATTACAACCATGATCATGGCATCACACTGCCAAATAGACATCACAAAACTACAGCATGTAGGTGTATTGGTCAACAGTCCTAAAGGGATGAAGATATCACAAAACTTCGAAACAAGATATCTAATCTTGAGTCTCATACCAAAAATAGAAGATTCTAACTCTTGTGGTGACCAACAGATCAAGCAATACAAGAGGTTATTGGACAGACTGATCATTCCCCTATATGATGGACTAAGATTACAGAAGGATGTGATAGTGACTAATCAAGAATCCAATGAAAACACTGATCCCAGAACAGAACGATTCTTTGGAGGGGTAATTGGAACTATTGCTCTAGGAGTAGCAACCTCAGCACAAATTACAGCAGCAGTTGCTCTGGTTGAAGCCAAGCAGGCAAGATCAGACATTGAAAAACTCAAGGAAGCAATCAGGGACACAAACAAAGCAGTGCAGTCAGTTCAAAGCTCCATAGGAAATTTGATAGTAGCAATTAAATCAGTCCAGGATTATGTCAATAAAGAAATTGTGCCATCGATTGCGAGACTAGGTTGTGAAGCAGCAGGACTTCAGTTAGGGATTGCATTAACACAGCATTACTCAGAATTAACAAACATATTTGGTGATAACATAGGATCGTTACAAGAAAAAGGAATAAAATTGCAAGGTATAGCATCATTATACCGCACAAATATCACAGAAATATTCACAACATCAACAGTTGATAAATATGATATTTATGATCTATTATTTACAGAATCAATAAAGGTGAGAGTTATAGATGTTGATTTGAATGATTACTCAATCACCCTCCAAGTCAGACTCCCTTTATTAACCAGACTGCTGAACACTCAAATCTACAAAGTAGATTCTATATCATATAATATCCAGAATAGAGAATGGTATATCCCTCTTCCAAGCCATATCATGACGAAAGGGGCATTTCTAGGTGGAGCAGATGTCAAAGAATGCATAGAAGCATTCAGCAGTTATATATGCCCTTCTGATCCAGGATTTGTACTAAACCATGAAATGGAGAGCTGTCTATCAGGAAACATATCCCAATGTCCAAGAACCACAGTCACATCAGACATAGTTCCAAGGTATGCATTTGTCAATGGAGGAGTGGTTGCGAATTGTATAACAACTACATGTACATGCAATGGTATCGGTAATAGAATCAACCAACCACCTGATCAAGGAGTCAAAATTATAACACATAAAGAATGTAATACAATAGGTATTAACGGAATGCTGTTCAACACAAACAAAGAAGGAACTCTTGCATTCTACACACCAGACGACATAACATTAAACAATTCTGTTGCGCTTGATCCAATTGACATATCAATCGAGCTCAACAAGGCCAAATCAGATCTAGAGGAATCAAAAGAATGGATAAGAAGGTCAAATCAAAAGCTAGATTCTATTGGAAGTTGGTATCAATCTAGCACTACAATCATAATTATCCTGATAATGATGATCATATTGTTTATAATTAATATAACAATAATTACAATTGCAATTAAGTATTACAGAATTCAAAAGAGAAATCGAGTGGATCAAAATGATAAGCCATATATATTAACAAACAAA
>KY674978.1_Human_respirovirus_3_strain_16D10_complete_genome_2016
ATGCTAGCTTCAACATTGTCAATTGTTGCAATCATGATTGTGGCATCACACTGCCAAATAGACATCACAAAACTACAACATGTAGGTGTATTGGTCAACAGTCCTAAAGGGATGAAGATATCACAAAACTTCGAAACAAGATATCTAATTTTAAGTCTCATACCAAAAATAGAAGACTCTAACTCTTGTGGTGACCAACAGATCAAGCAATACAAGAGACTATTGGATAGACTGATCATTCCTTTATATGATGGACTAAGATTACAGAAGGATGTGATAGTGACCAATCAAGAATCCAATGAAAACACTGATCCCAGAACAGAACGATTCTTTGGAGGGGTAATTGGAACTATTGCTCTGGGAGTAGCAACATCAGCACAAATTACAGCAGCAGTTGCTCTGGTTGAAGCCAAGCAGGCAAGATCAGACATTGAAAAACTCAAGGAAGCAATCAGGGACACAAATAAAGCAGTGCAGTCAGTTCAGAGCTCTATAGGAAATTTGATAGTAGCAATTAAATCAGTCCAGGATTATGTCAACAACGAAATCGTGCCATCGATTGAGAGACTAGGTTGTGAAGCAGCAGGACTTCAGTTAGGAATTGCATTAACACAGCATTACTCAGAATTAACAAACATATTTGGTGATAACATAGGATCGTTACAAGAAAAAGGAATAAAATTACAAGGTATAGCATCATTATACCGCACAAATATCACAGAAATATTCACAACATCAACAGTTGATAAATATGATATTTATGATCTATTATTTACAGAATCAATAAAGGTAAGAGTTATAGATGTTGATTTGAATGATTACTCAATCACCCTCCAAGTCAGACTCCCTTTATTAACTAGATTGCTGAACACTCAAATCTACAAAGTAGATTCCATATCATACAATATCCAAAACAGAGAATGGTATATCCCCCTTCCCAGCCATATCATGACCAAAGGGGCATTTCTAGGTGGGGCAGATGTTAAAGAATGCATAGAAGCATTCAGCAGCTATATATGCCCTTCTGATCCAGGATTTGTACTAAACCATGAAATGGAGAGCTGTTTATCAGGAAACATATCTCAATGTCCAAGAACCACAGTTACATCAGACATAGTTCCAAGGTATGCATTCGTCAATGGAGGAGTGGTTGCGAATTGTATAACAACCACATGTACATGCAATGGTATCGGTAATAGAATCAACCAACCACCTGATCAAGGAGTAAAAATTATAACACACAAAGAATGCAATACAATAGGTATCAACGGAATGCTGTTCAACACAAACAAAGAAGGAACTCTTGCATTCTACACACCAGATGACATAACACTAAACAATTCTGTTGCTCTTGATCCGATTGACATATCAATCGAGCTCAACAAGGCCAAATCAGATCTAGAGGAATCAAAAGAATGGATAAGAAGGTCAAATCAAAAGCTAGATTCTATTGGAAGTTGGCATCAATCCAGCGCTACAATTATAGTTATTTTGATAATGATGATTATATTGTTTATAATTAATGTAACGATTATTACAATTGCAATTAAGTATTACAGAATTCAAAAGAGAAATCGAGTGGATCAAAATGAAAAGCCATATGTATTAACGAACAAA
>KY973600.1_Human_respirovirus_3_strain_10E2_complete_genome_2010
ATGCTAATTTCAATATTGTTAATTATCACAACCATGGTCATGGCATCACATTGCCAAATAGACATCACAAAACTACAGCATGTAGGTGTATTGGTCAACAGTCCCAAAGGTATGAAGATATCACAAAATTTCGAAACAAGATATCTAATTTTGAGTCTCATACCAAAAATAGAAGATTCTAACTCTTGTGGTGACCAACAGATCAAGCAATACAAGAGGTTATTGGATAGACTGATTATTCCTTTATATGATGGACTAAAATTACAGAAGGATGTGATAGTGACTAATCAAGAATCCAATGAAAACACTGATCCCAGAACAGAACGATTCTTTGGAGGGGTAATTGGAACTATTGCTTTAGGAGTAGCAACCTCAGCACAAATTACAGCAGCAGTTGCTCTGGTTGAAGCCAAGCAGGCAAGATCAGACATTGAAAAACTCAAGGAAGCAATCAGGGACACAAACAAAGCAGTGCAGTCAGTTCAGAGCTCCGTAGGAAACTTGATAGTAGCAATTAAATCAGTTCAGGATTATGTCAACAAAGAAATCGTGCCATCGATTGCGAGACTAGGTTGTGAAGCAGCAGGACTTCAGCTAGGAATTGCATTAACACAGCATTACTCAGAATTAACAAACATATTCGGTGATAACATAGGATCGTTACAAGAAAAAGGAATAAAATTACAAGGTATAGCATCATTATACCGCACAAATATCACAGAAATATTCACAACATCAACAGTTGATAAATATGATATTTATGATCTATTATTTACAGAATCAATAAAGGTGAGAGTTATAGATGTTGATTTGAATGATTACTCAATCACCCTCCAAGTCAGACTCCCTCTATTAACCAGATTGCTGAACACTCAAATCTACAAGGTAGATTCCATATCATATAATATCCAAAACAGAGAATGGTATATCCCTCTTCCCAGCCATATCATGACGAAAGGGGCATTTCTAGGTGGAGCAGATGTCAAAGAATGCATAGAAGCATTCAGCAGTTATATATGCCCCTCTGATCCAGGATTTGTACTAAACCATGAAATGGAGAGCTGTCTATCAGGAAACATATCTCAATGTCCAAGAACCACAGTCACATCAGACATAGTTCCAAGGTATGCATTTGTCAATGGAGGAGTGGTTGCAAATTGTATAACAACCACATGTACATGCAATGGTATCGGTAATAGAATCAACCAACCACCTGATCAAGGAGTTAAAATTATAACACATAAAGAATGTAATACAATAGGTATCAACGGAATGCTGTTCAATACAAACAAAGAAGGAACCCTTGCATTCTACACACCAGATGACATAACATTAAACAATTCTGTTGCACTTGATCCAATTGACATATCAATCGAGCTCAACAAGGCCAAATCAGATCTAGAGGAATCAAAAGAATGGATAAGAAGGTCAAATCAAAAGCTAGATTCCATTGGAAGTTGGCATCAATCTAGCACTACAATCATAATTATTTTGATAATGATGATTATATTGTTTATAATTAATATAACAATAATTACAATTGCAATTAAGTATTACAGAATTCAAAAGAGAAATCGAGTGGATCAAAATGATAAGCCATATGTATTAACAAACAAA
>MF554717.1_Human_respirovirus_3_strain_2A8_complete_genome_2009
ATGCTAATTTCAATATTGTTAATTATTACAACCATGATCATGGCATCACACTGCCAAATAGACATCACAAAACTACAGCATGTAGGTGTATTGGTCAACAGTCCCAAAGGGATGAAGATATCACAAAACTTCGAAACAAGATATCTAATCCTGAGTCTCATACCAAAAATAGAAGATTCTAACTCTTGTGGTGACCAACAGATCAAGCAATACAAGAGGTTATTGGATAGACTGATCATTCCTTTATATGATGGACTAAAATTACAGAAGGATGTGATAGTGACTAATCAAGAATCCAATGAAAACACTGATCCCAGAACAGAACGATTCTTTGGAGGGGTAATTGGAACTATTGCTCTAGGAGTAGCAACCTCAGCACAAATTACAGCAGCAGTTGCTCTGGTTGAAGCCAAGCAGGCAAGATCAGACATTGAAAAACTCAAGGAAGCAATCAGGGACACAAATAAAGCAGTGCAGTCAGTTCAGAGCTCTGTAGGAAATTTGATAGTAGCAATTAAATCAGTCCAGGATTATGTCAACAAAGAAATCGTGCCATCGATTGCGAGACTAGGTTGTGAAGCAGCAGGACTTCAGTTAGGGATTGCATTAACACAGCATTACTCAGAATTAACAAATATATTTGGTGATAACATAGGATCGTTACAAGAAAAAGGAATAAAATTACAAGGTATAGCATCATTATACCGCACAAATATCACAGAAATATTCACAACATCAACAGTTGACAAATATGATATTTATGATCTATTATTTACAGAATCAATAAAGGTGAGAGTTATAGATGTTGATTTGAATGATTACTCAATAACCCTCCAAGTCAGACTCCCTTTATTGACCAGACTGCTGAACACTCAAATCTACAAAGTAGATTCCATATCATATAATATCCAAAATAGAGAATGGTATATCCCTCTTCCCAGCCATATCATGACGAAAGGAGCATTTCTAGGTGGAGCAGATGTCAAAGAATGCATAGAAGCATTCAGCAGTTATATATGCCCTTCTGATCCAGGATTTGTACTAAACCATGAAATGGAGAGCTGTCTATCAGGAAACATATCCCAATGTCCAAGAACCACAGTCACATCAGACATAGTTCCTAGGTATGCATTTGTCAATGGAGGAGTGGTTGCGAATTGTATAACAACTACATGTACATGCAATGGTATCGGTAATAGAATCAACCAACCACCTGATCAAGGAGTCAAAATTATAACACATAAAGAATGTAATACAATAGGTATCAACGGAATGCTATTCAACACAAACAAAGAAGGAACTCTTGCATTCTACACACCAGATGACATAACATTAAACAATTCTGTTGCACTTGATCCAATTGACATATCAATCGAGCTCAACAAGGCCAAATCAGATCTAGAAGAATCAAAAGAATGGATAAGAAGGTCAAATCAAAAGCTAGATTCTATTGGAAGTTGGCATCAATCTAGCACTACAATCATAGTTATTTTGATAATGATGATTATATTGTTTATAATTAATATAACAATAATTACAATTGCAATTAAGTATTACAGAATTCAAAAGAGAAATCGAGTGGATCAAAATGATAAGCCATATGTATTAACAAACAAA
>KY674922.1_Human_respirovirus_3_strain_16G3_complete_genome_2016
ATGCTAATTTCAATATTGTTAATTATCACAACTATGATCATGGCATCACATTGCCAAATAGACATCACAAAACTACAGCATGTAGGTGTATTGGTCAACAGTCCCAAAGGTATGAAGATATCACAAAATTTCGAAACAAGATATCTAATTTTGAGTCTCATACCAAAAATAGAAGATTCTAACTCTTGTGGTGACCAACAGATCAAGCAATACAAGAGGTTATTGGATAGACTGATTATTCCTTTATATGATGGACTAAAATTACAGAAGGATGTGATAGTGACTAATCAAGAATCCAATGAAAACACTGATCCCAGAACAAAACGATTCTTTGGAGGGGTAATTGGAACCATTGCTCTAGGAGTAGCAACCTCAGCACAAATTACAGCAGCAGTTGCTCTGGTTGAAGCCAAGCAGGCAAGATCAGACATTGAAAAACTCAAGGAAGCAATCAGGGACACAAACAAAGCAGTGCAGTCAGTTCAGAGCTCCGTAGGAAACTTGATAGTAGCAATTAAATCAGTCCAGGATTATGTCAACAAAGAAATCGTGCCATCGATTGCGAGACTAGGTTGTGAAGCAGCGGGACTTCAGCTAGGAATTGCATTAACACAGCATTACTCAGAATTAACAAACATATTCGGTGATAACATAGGATCGTTACAAGAAAAAGGAATAAAATTACAAGGTATAGCATCATTATACCGCACAAATATCACAGAAATATTCACAACATCAACAGTTGATAAATATGATATTTATGATCTATTATTTACAGAATCAATAAAGGTGAGAGTTATAGATGTTGATTTGAATGATTACTCAATCACCCTCCAAGTCAGACTCCCTCTATTAACCAGATTGCTGAACACTCAAATCTACAAGGTAGATTCCATATCATATAATATCCAAAACAGAGAATGGTATATCCCTCTTCCCAGCCATATCATGACGAAAGGGGCATTTCTAGGTGGAGCAGATGTCAAAGAATGCATAGAAGCATTCAGCAGTTATATATGCCCCTCTGATCCAGGATTTGTACTAAACCATGAAATGGAGAGCTGTCTATCAGGAAACATATCCCAATGTCCAAGAACCACAGTCACATCAGACATAGTTCCAAGGTATGCATTTGTTAATGGAGGAGTGGTTGCAAATTGTATAACAACCACATGTACATGCAATGGTATCGGTAATAGAATCAACCAACCACCTGATCAAGGAGTTAAAATTATAACACATAAAGAATGTAATACAATAGGTATCAACGGAATGCTGTTCAATACAAACAAAGAAGGAACCCTTGCATTCTACACACCAGATGACATAACATTAAACAATTCTGTTGCACTTGATCCAATTGACATATCAATCGAGCTCAACAAGGCCAAATCAGATCTAGAGGAATCAAAAGAATGGATAAGAAGGTCAAATCAAAAGCTAGATTCTATTGGAAGTTGGCATCAATCTAGCACTACAATCATAATTATTTTGATAATGATGATTATATTGTTTATAATTAATATAACAATAATTACAATTGCAATTAAGCATCACAGAATTCAAAAGAGAAATCGAGTGGATCAAAATGATAAGCCATATGTATTAACAAACAAA
>KY674964.1_Human_respirovirus_3_strain_12N3_complete_genome_2012
ATGCTAATTTCAATACTGTCAATTATTACAACCATGATCGTGGCATCACACTGCCAAATAGACATTACAAAACTACAGCATGTAGGTGTACTGGTCAACAGTCCCAAAGGGATGAAGATATCACAAAACTTCGAAACAAGATATCTAATCCTGAGTCTCATACCAAAAATAGAAGATTCTAACTCTTGTGGTGACCAACAGATCAAGCAATACAAGAGGTTATTAGATAGACTGATCATTCCTTTATATGATGGACTAAGATTACAGAAGGATGTGATAGTGACTAATCAAGAATCCAATGAAAACACTGATCCCAGAACAGAACGATTCTTTGGAGGGGTAATTGGAACCATTGCTCTAGGAGTAGCAACCTCAGCACAAATTACAGCAGCAGTTGCTCTGGTTGAAGCCAAGCAGGCAAGATCAGACATTGAAAAACTCAAGGAAGCAATCAGGGACACAAATAAAGCAGTGCAGTCAGTTCAGAGCTCTATAGGAAATTTGATAGTAGCAATTAAATCAGTCCAGGATTATGTCAACAAAGAAATCGTGCCATCGATTGCGAGACTAGGTTGTGAAGCAGCAGGACTTCAGTTAGGGATCGCATTAACACAGCATTACTCAGAATTAACAAATATATTTGGTGATAACATAGGATCGTTACAAGAAAAAGGAATAAAATTACAAGGTATAGCATCATTATACCGCACAAATATCACAGAAATATTCACAACATCAACAGTTGACAAATATGATATTTATGATCTATTATTTACAGAATCAATAAAGGTGAGAGTTATAGATGTTGATTTGAATGATTACTCAATAACCCTCCAAGTCAGACTCCCTTTATTGACCAGACTGCTGAACACCCAAATCTACAAAGTAGATTCCATATCATATAATATCCAAAATAGAGAATGGTATATCCCTCTTCCCAGCCATATCATGACGAAAGGGGCATTTCTAGGTGGAGCAGATGTCAAAGAATGCATAGAAGCATTCAGCAGTTATATATGCCCTTCTGATCCAGGATTTGTACTAAACCATGAAATGGAGAGCTGTCTATCAGGAAACATATCCCAATGTCCAAGAACCACAGTCACATCAGACATAGTTCCCAGGTATGCATTTGTCAATGGAGGAGTGGTTGCGAATTGTATAACAACTACATGTACATGCAATGGTATCGGTAATAGAATCAACCAACCACCTGATCAAGGAGTCAAAATTATAACACATAAAGAGTGTAATACAATAGGTATCAACGGAATGCTATTCAACACAAACAAAGAAGGAACTCTTGCATTCTACACACCAGACGACATAACATTAAACAATTCTGTTGCACTTGATCCAATTGACATATCAATCGAGCTCAACAAGGCCAAATCAGATCTAGAGGAATCAAAAGAATGGATAAGAAGGTCAAATCAAAAGCTAGATTCTATTGGAAGTTGGCATCAATCTAGCACTACAATCATAGTTATTTTGATAATGATGATTATATTGTTTATAATTAATATAACAATAATTACAATTGCAATCAAGTATTACAGAATTCAAAAGAGAAATCGGGTGGATCAAAATGATAAGCCATATGTATTAACAAACAAA
>MF554718.1_Human_respirovirus_3_strain_2T2_complete_genome_2009
ATGCTAATTTCAATATTGTTAATTATTACAACCATGATCATGGCATCACACTGCCAAATAGACATCACAAAACTACAGCATGTAGGTGTATTGGTCAACAGTCCCAAAGGGATGAAGATATCACAAAACTTCGAAACAAGATATCTAATCCTGAGTCTCATACCAAAAATAGAAGATTCTAACTCTTGTGGTGACCAACAGATCAAGCAATACAAGAGGTTATTGGACAGACTGATCATTCCTTTATATGATGGACTAAGATTACAGAAGGATGTGATAGTGACTAATCAAGAATCCAATGAAAACACTGATCCCAGAACAGAACGATTCTTTGGAGGGGTAATTGGAACTATTGCTCTAGGAGTAGCAACCTCAGCACAAATTACAGCAGCAGTTGCTCTGGTTGAAGCCAAGCAGGCAAGATCAGACATTGAAAAACTCAAGGAAGCAATCAGGGACACAAATAAAGCAGTGCAGTCAGTTCAGAGCTCTGTAGGAAATTTGATAGTAGCAATTAAATCAGTCCAGGATTATGTCAACAAAGAAATCGTGCCATCGATTGCGAGACTAGGTTGTGAAGCAGCAGGACTTCAGTTAGGGATTGCATTAACACAGCATTACTCAGAATTAACAAATATATTTGGTGATAACATAGGATCGTTACAAGAAAAAGGAATAAAATTACAAGGTATAGCATCATTATACCGCACAAATATCACAGAAATATTCACAACATCAACAGTTGACAAATATGATATTTATGATCTATTATTTACAGAATCAATAAAGGTGAGAGTTATAGATGTTGATTTGAATGATTACTCAATAACCCTCCAAGTCAGACTCCCTTTATTGACCAGACTGCTGAACACTCAAATCTACAAAGTAGATTCCATATCATATAATATCCAAAATAGAGAATGGTATATCCCTCTTCCCAGCCATATCATGACGAAAGGGGCATTTCTAGGTGGAGCAGATGTCAAAGAATGCATAGAAGCATTCAGCAGTTATATATGCCCTTCTGATCCAGGATTTGTACTAAACCATGAAATGGAGAGTTGTCTATCAGGAAACATATCCCAATGTCCAAGAACCACAGTCACATCAGACATAGTTCCTAGGTATGCATTTGTCAATGGAGGAGTGGTTGCGAATTGTATAACAACTACATGTACATGCAATGGTATCGGTAATAGAATCAACCAGCCACCTGATCAAGGAGTCAAAATTATAACACATAAAGAATGTAATACAATAGGTATCAACGGAATGCTATTCAACACAAACAAAGAAGGAACTCTTGCATTCTACACACCAGACGACATAACATTAAACAACTCTGTTGCACTTGATCCAATTGACATATCAATCGAGCTCAACAAGGCCAAATCAGATCTAGAGGAGTCAAAAGAATGGATAAGAAGGTCAAATCAAAAGCTAGATTCTATTGGAAGTTGGCATCAATCTAGCACTACAATCATAGTTATTTTGATAATGATGATTATATTGTTTATAATTAATATAACAATAATTACAATTGCAATTAAGTATTACAGAATTCAAAAGAGAAATCGAGTGGATCAAAATGATAAGCCGTATGTATTAACAAACAAA
>KF530245.1_Human_parainfluenza_virus_3_strain_HPIV3/ARG/10068/2004_complete_genome_2004
ATGCTAGCTTCAACATTGTTAATTATTACAACCATGATTATGGCATCACACTGCCAAATAGACATCACAAAACTACAGCATGTAGGTGTATTGGTCAACAGTCCCAAAGGGATGAAGATATCACAAAACTTCGAAACAAGATATCTAATTTTGAGTCTCATACCAAAAATAGAAGATTCTAACTCTTGTGGTGACCAACAGATCAAGCAATACAAGAGACTATTGGATAGACTGATCATTCCTTTATATGATGGACTAAGATTACAGAAAGATGTGATAGTGACTAATCAAGAATCCAATGAAAACACTGATCCCAGAACAGAACGATTCTTTGGAGGGGTAATTGGAACTATTGCTCTGGGAGTAGCAACATCAGCACAAATTACAGCAGCAGTTGCTCTGGTTGAAGCCAAGCAGGCAAGATCAGACATTGAAAAACTCAAAGAAGCAATCAGGGACACAAATAAGGCAGTGCAGTCGGTTCAGAGCTCTGTAGGAAATTTGATAGTAGCAATTAAGTCGGTCCAGGATTATGTCAACAACGAAATCGTGCCATCGATTACGAGACTAGGTTGTGAAGCAGCAGGACTTCAGTTAGGAATTGCATTAACACAGCATTACTCAGAATTAACAAACATATTTGGTGATAACATAGGATCGTTACAAGAAAAAGGAATAAAATTACAAGGTATAGCATCATTATACCGCACAAATATCACAGAAATATTCACAACATCAACAGTTGATAAATATGATATTTATGATCTATTATTTACAGAATCAATAAAGGTGAGAGTTATAGATGTTGATTTGAATGATTACTCAATCACTCTCCAAGTCAGACTCCCTTTATTAACTAGACTGCTGAACACTCAAATCTACAAAGTAGATTCCATATCATATAATATCCAAAACAGAGAATGGTATATCCCCCTTCCCAGTCATATCATGACGAAAGGGGCATTTCTAGGTGGAGCAGATGTCAAAGAATGCATAGAAGCATTCAGCAGTTATATATGCCCTTCTGATCCAGGATTTGTACTAAACCATGAAATGGAGAGCTGTTTATCAGGAAACATATCCCAATGTCCAAGAACCACAGTCACATCAGACATAGTTCCAAGGTATGCATTTGTCAATGGAGGAGTGGTTGCGAATTGTATAACAACCACATGTACGTGCAATGGTATCGGTAATAGAATCAACCAACCACCTGATCAAGGAGTAAAAATTATAACACATAAAGAATGTAATACAATAGGTATCAACGGAATGCTGTTCAACACAAACAAAGAAGGAACTCTTGCATTCTACACACCAGATGACATAACACTAAACAATTCTGTTGCTCTTGATCCAATTGACATATCAATCGAGCTCAACAAAGCCAAATCAGATCTAGAGGAATCAAAAGAATGGATAAGAAGGTCAAATCAAAAGCTAGATTCTATTGGAAGTTGGCATCAATCCAGCACTACAATTATAATTATTTTGATAATGATGATTATATTGTTTATAATTAATGTAACGATAATTACAATTGCAATTAAGTATTACAGAATTCAAAAGAGAAATCGAGTGGATCAAAATGAAAAGCCATATGTATTAACAAACAAA
>KF530257.1_Human_parainfluenza_virus_3_strain_HPIV3/ARG/15318/2007_complete_genome_2007
ATGCTAATTTCAATATTGTTAATTATCACAACCATGATCATGGCATCACATTGCCAAATAGACATCACAAAACTACAGCATGTAGGTGTATTGGTCAACAGTCCCAAAGGTATGAAGATATCACAAAATTTCGAAACAAGATATCTAATTTTGAGTCTCATACCAAAAATAGAAGATTCTAACTCCTGTGGTGACCAACAGATCAAGCAATACAAGAGGTTATTGGATAGACTGATTATTCCTTTATATGATGGACTTAAATTACAGAAGGATGTGATAGTGACTAATCAAGAATCCAATGAAAACACTGATCCCAGAACAGAACGATTCTTTGGAGGGGTAATTGGAACTATTGCTCTAGGAGTAGCAACCTCAGCACAAATTACAGCAGCAGTTGCTCTGGTTGAAGCCAAGCAGGCAAGATCAGACATTGAAAAACTCAAGGAAGCAATCAGGGACACAAACAAAGCAGTGCAGTCAGTTCAGAGCTCCGTAGGAAACTTGATAGTAGCAATTAAATCAGTCCAGGATTATGTCAACAAAGAAATCGTGCCATCGATTGCGAGACTAGGTTGTGAAGCAGCAGGACTTCAGCTAGGAATTGCATTAACACAGCATTACTCAGAATTAACAAACATATTCGGTGATAACATAGGATCGTTACAAGAAAAAGGAATAAAATTACAAGGTATAGCATCATTATACCGCACAAATATCACAGAAATATTCACAACATCAACAGTTGATAAATATGATATTTATGATCTATTATTTACAGAATCAATAAAAGTGAGAGTTATAGATGTTGATTTGAATGATTACTCAATCACCCTCCAAGTCAGACTCCCTTTATTAACCAGATTGCTGAACACTCAAATCTACAAGGTAGATTCCATATCATATAATATCCAAAACAGAGAATGGTATATCCCTCTTCCCAGCCATATCATGACGAAAGGGGCATTTCTAGGTGGAGCAGATGTCAAAGAATGCATAGAAGCATTCAGCAGTTATATATGCCCCTCTGATCCAGGATTTGTACTAAACCATGAAATGGAGAGCTGTCTATCAGGAAACATATCCCAATGTCCAAGAACCACAGTCACATCGGACATAGTTCCAAGGTATGCATTTGTCAATGGAGGAGTGGTTGCGAATTGTATAACAACCACATGTACATGCAATGGTATCGGTAATAGAATCAACCAACCACCTGATCAAGGAGTTAAAATTATAACACATAAAGAATGTAATACAATAGGTATCAACGGAATGCTGTTCAATACAAACAAAGAAGGAACCCTTGCATTCTACACACCAGATGACATAACATTAAACAATTCTGTTGCACTTGATCCAATTGACATATCAATCGAGCTCAACAAGGCCAAATCAGATCTAGAGGAATCAAAAGAATGGATAAGAAGGTCAAATCAAAAGCTAGATTCTATTGGAAGTTGGCATCAATCTAGCACTACAATCATAATTATTTTGATAATGATGATTATATTGTTTATAATTAATATAACAATAATTACAATTGCAATTAAGTATTACAGAATTCAAAAGAGAAATCGAGTGGATCAAAATGATAAGCCATATGTATTAACAAACAAA
>KY369870.1_Human_respirovirus_3_strain_SC332_complete_genome_2016
ATGCCAATTTCAATACTGTTAATTATTACAACCATGATCATGGCATCACACTGCCAAATAGACATCACAAAACTACAGCATGTAGGTGTATTGGTCAACAGTCCCAAAGGGATGAAGATATCACAAAACTTCGAAACAAGATATCTAATCCTGAGTCTCATACCAAAAATAGACGATTCTAACTCTTGTGGTGACCAACAGATCAAGCAATACAAGAGGTTATTGGATAGACTGATCATTCCTTTATATGATGGACTAAGATTACAGAAGGATGTGATAGTGGCTAATCAAGAATCCAATGAAAACACTGATCCCAGAACAGAACGATTCTTTGGAGGGGTAATTGGAACTATTGCTCTAGGAGTAGCAACCTCAGCACAAATTACAGCAGCAGTTGCTCTGGTTGAAGCCAAGCAGGCAAGATCAGACATTGAAAAACTCAAGGAGGCAATCAGGGACACAAATAAAGCAGTGCAGTCAGTTCAGAGCTCTGTAGGAAATTTGATAGTAGCAATTAAATCAGTCCAGGATTATGTCAACAAAGAAATCGTGCCATCGATTGCGAGACTAGGTTGTGAAGCAGCAGGACTTCAGTTAGGGATTGCATTAACACAGCATTACTCAGAATTAACAAATATATTTGGTGATAACATAGGATCGTTACAAGAAAAAGGAATAAAATTACAAGGTATAGCATCATTATACCGCACAAATATCACAGAAATATTCACAACATCAACAGTTGACAAATATGATATTTATGATCTATTATTTACAGAATCAATAAAGGTGAGAGTTATAGATGTTGATTTGAATGATTACTCAATAACCCTCCAAGTCAGACTCCCTTTATTGACCAGACTGCTGAACACTCAAATCTACAAAGTAGATTCCATATCATACAATATCCAAAATAGAGAATGGTATATCCCTCTTCCCAGCCATATCATGACGAAAGGGGCATTTCTAGGTGGGGCAGATGTCAAAGAATGTATAGAAGCATTCAGCAGTTATATATGCCCTTCTGATCCAGGATTTGTACTAAACCATGAAATGGAGAGCTGTCTATCAGGAAACATATCCCAATGTCCAAGAACCACAGTCACATCAGACATAGTTCCTAGGTATGCATTTGTCAATGGAGGAGTGGTTGCGAATTGTATAACAACTACATGTACATGCAATGGTATCGGTAATAGAATCAACCAACCACCTGATCAAGGAGTCAAAATTATAACACATAAAGAATGTAATACAATAGGTATCAACGGAATGCTATTCAACACAAACAAAGAAGGAACTCTTGCATTCTACACACCAGACGACATAACATTAAACAATTCTGTTGCACTTGATCCGATTGACATATCAATCGAGCTCAACAAGGCCAAATCAGATCTAGAGGAATCAAAAGAATGGATAAGAAGGTCAAATCAAAAGCTAGATTCTATTGGAAGTTGGCATCAATCTAGCACTACAATCATAGTTATTTTGATAATGATGATTATATTGTTTATAATTAATATAACAATAATTACAATTGCAATTAAGTATTACAGAATTCAAAAGAGAAATCGAGTGGATCAAAATGATAAGCCATATGTATTAACAAACAAA
>KY684748.1_Human_respirovirus_3_strain_9F8_complete_genome_2009
ATGCTAATTTCAATATTGTCAATTATTACAACCATGATCATGGCATCACACTGCCAAATAGACATTACAAAACTACAGCATGTAGGTGTATTGGTCAACAGTCCCAAAGGGATGAAGATATCACAAAACTTCGAAACAAGATATCTAATCTTGAGTCTCATACCAAAAATAGAAGATTCTAATTCTTGTGGTGACCAACAGATCAAGCAATACAAGAGGTTATTGGATAGACTGATCATTCCTTTATATGATGGACTAAGATTACAGAAGGATGTGATTGTGACTAATCAAGAATCCAATGAAAACACTGATCCCAGAACAGAACGATTCTTTGGAGGGGTAATTGGAACTATTGCTCTAGGAGTAGCAACCTCAGCACAAATTACAGCAGCAGTTGCTCTGGTTGAAGCCAAGCAGGCAAGATCAGACATTGAAAAACTCAAGGAAGCAATCAGGGACACAAACAAAGCAGTGCAGTCAGTTCAGAGCTCCATAGGAAATTTGATAGTAGCAATTAAATCAGTCCAGGATTATGTCAACAAAGAAATCGTGCCATCGATCGCGAGACTAGGTTGTGAAGCAGCAGGACTTCAGTTAGGGATTGCATTAACACAGCATTACTCAGAATTAACAAACATATTTGGTGATAACATAGGATCGTTACAAGAAAAAGGAATAAAATTACAAGGTATAGCATCATTATACCGCACAAATATCACAGAAATATTCACAACATCAACAGTTGATAAATATGATATTTATGATCTATTATTTACAGAATCAATAAAAGTGAGAGTTATAGATGTTGATTTGAATGATTACTCAATCACCCTCCAAGTCAGACTCCCTTTATTAACCAGACTGCTAAACACTCAAATCTACAAAGTAGATTCCATATCATATAATATCCAAAATAGAGAATGGTATATCCCTCTTCCCAGCCATATCATGACGAAAGGGGCATTTCTAGGTGGAGCAGATGTCAAAGAATGCATAGAAGCATTCAGCAGTTATATATGCCCTTCTGATCCAGGATTTGTACTAAACCATGAAATGGAGAGCTGTCTATCAGGAAACATATCCCAATGTCCAAGAACCACAGTCACATCAGACATAGTTCCAAGGTATGCATTTGTCAATGGAGGAGTGGTTGCGAATTGTATAACAACTACATGTACATGCAATGGTATCGGTAATAGAATCAACCAACCACCTGATCAAGGAGTCAAAATTATAACACATAAGGAATGTAATACAATAGGTATTAACGGAATGCTGTTCAACACAAACAAAGAAGGAACTCTTGCATTCTACACACCAGACGATATAACATTAAACAATTCTGTTGCACTTGATCCAATCGACATATCAATCGAGCTCAACAAGGCCAAATCAGATCTAGAGGAATCAAAAGAATGGATAAGAAGGTCAAATCAAAAGCTAGATTCTATTGGAAGTTGGCATCAATCTAGCACTACAATCATAGTTATTTTGATAATGATGATTATATTGTTTATAATTAATATAACAATAATTACAATTGCAATTAAGTATTACAGAATTCAAAAGAGAAATCGAGTGGATCAAAATGATAAGCCATATGTATTAACAAACAAA
>KY674936.1_Human_respirovirus_3_strain_9Q1_complete_genome_2009
ATGCTAATTTCAATATTGTTAATTATTACAACCATGATCATGGCATCACACTGCCAAATAGACATCACAAAACTACAGCATGTAGGTGTACTGGTCAGCAGTCCCAAAGGGATGAAGATATCACAAAACTTCGAAACAAGATATCTAATCCTGAGTCTCATACCAAAAATAGAAGATTCTAACTCTTGTGGTGACCAACAGATCAAGCAATACAAGAGGTTATTGGATAGACTGATCATTCCTTTATATGATGGACTAAGATTACAGAAGGATGTGATAGTGACTAATCAAGAATCCAATGAAAACACTGATCCCAGAACAGAACGATTCTTTGGAGGGGTAATTGGAACCATTGCTCTAGGAGTAGCAACCTCAGCACAAATTACAGCAGCAGTTGCTCTGGTTGAAGCCAAGCAGGCAAGATCAGACATTGAAAAACTCAAGGAAGCAATCAGGGACACAAATAAAGCAGTGCAGTCAGTTCAGAGCTCTATAGGAAATTTGATAGTAGCAATTAAATCAGTCCAGGATTATGTCAACAAAGAAATCGTGCCATCGATTGCGAGACTAGGTTGTGAAGCAGCAGGACTTCAGTTAGGGATTGCATTAACACAGCATTACTCAGAATTAACAAATATATTTGGTGATAACATAGGATCGTTACAAGAAAAAGGAATAAAATTACAAGGTATAGCATCATTATACCGCACAAATATCACAGAAATATTCACAACATCAACAGTTGACAAATATGATATTTATGATCTATTATTTACAGAATCAATAAAGGTGAGAGTTATAGATGTTGATTTGAATGATTACTCAATAACCCTCCAAGTCAGACTCCCTTTATTGACCAGACTGCTGAACACCCAAATCTACAAAGTAGATTCCATATCATATAATATCCAAAATAGAGAATGGTATATCCCTCTTCCCAGCCATATCATGACGAAAGGGGCATTTCTAGGTGGAGCAGATGTCAAAGAATGCATAGAAGCATTCAGCAGTTATATATGCCCTTCTGATCCAGGATTTGTACTAAACCATGAAATGGAAAGCTGTCTATCAGGAAACATATCCCAATGTCCAAGAACCACAGTCACATCAGACATAGTTCCCAGATATGCATTTGTCAATGGAGGAGTGGTTGCGAATTGTATAACAACTACATGTACATGTAATGGTATCGGTAATAGAATCAACCAACCACCTGATCAAGGAGTCAAAATTATAACACATAAAGAATGTAATACAATAGGTATCAACGGAATGCTATTCAACACAAACAAAGAAGGAACTCTTGCATTCTACACACCAGACGACATAACATTAAACAATTCTGTTGCACTTGATCCAATTGACATATCAATCGAGCTCAACAAGGCCAAATCGGATCTAGAGGAATCAAAAGAATGGATAAGAAGGTCAAATCAAAAGCTAGATTCTATTGGAAGTTGGCATCAATCTAGCACTACAATCATAGTTATTTTGATAATGATGATTATATTGTTTATAATTAATATAACAATAATTACAATTGCAATTAAGTATTACAGAATTCAAAAGAGAAATCGAGTGGATCAAAATGATAAGCCATATGTATTAACAAACAAA
>KY674939.1_Human_respirovirus_3_strain_9P5_complete_genome_2009
ATGCTAATTTCAATATTGTTAATTATTACAACCATGATCATGGCATCACACTGCCAAATAGACATCACAAAACTACAGCATGTAGGTGTATTGGTCAACAGTCCCAAAGGGATGAAGATATCACAAAACTTCGAAACAAGATATCTAATCCTGAGTCTCATACCAAAAATAGAAGATTCTAACTCTTGTGGTGACCAACAGATCAAGCAATACAAGAGGTTATTGGACAGACTGATCATTCCTTTATATGATGGACTAAGATTACAGAAGGATGTGATAGTGACTAATCAAGAATCCAATGAAAACACTGATCCTAGAATAGAACGATTCTTTGGAGGGGTAATTGGAACTATTGCTCTAGGAGTAGCAACCTCAGCACAAATTACAGCAGCAGTTGCTCTGGTTGAAGCCAAGCAGGCAAGATCAGACATTGAAAAACTCAAGGAAGCAATCAGGGACACAAATAAAGCAGTGCAGTCAGTTCAGAGCTCTGTAGGAAATTTGATAGTAGCAATTAAATCAGTCCAGGATTATGTCAACAAAGAAATCGTGCCATCGATTGCGAGACTAGGTTGTGAAGCAGCAGGACTTCAGTTAGGGATTGCATTAACACAGCATTACTCAGAATTAACAAATATATTTGGTGATAACATAGGATCGTTACAAGAAAAAGGAATAAAATTACAAGGTATAGCATCATTATACCGCACAAATATCACAGAAATATTCACAACATCAACAGTTGACAAATATGATATTTATGATCTATTATTTACAGAATCAATAAAGGTGAGAGTTATAGATGTTGATTTGAATGATTACTCAATAACCCTCCAAGTCAGACTCCCTTTATTGACCAGACTGCTGAACACTCAAATCTACAAAGTAGATTCCATATCATATAATATCCAAAATAGAGAATGGTATATCCCTCTTCCCAGCCATATCATGACGAAAGGGGCATTTCTAGGTGGAGCAGATGTCAAAGAATGCATAGAAGCATTCAGCAGTTATATATGCCCTTCTGATCCAGGATTTGTACTAAACCATGAAATGGAGAGCTGTCTATCAGGAAACATATCCCAATGTCCAAGAACCACAGTCACATCAGACATAGTTCCTAGGTATGCATTTGTCAATGGAGGAGTGGTTGCGAATTGTATAACAACTACATGTACATGCAATGGTATCGGTAATAGAATCAACCAGCCACCTGATCAAGGAGTCAAAATTATAACACATAAAGAATGTAATACAATAGGTATCAACGGAATGCTATTCAACACAAACAAAGAAGGAACTCTTGCATTCTACACACCAGACGACATAACATTAAACAACTCTGTTGCACTTGATCCAATTGACATATCAATCGAGCTCAACAAGGCCAAATCAGATCTAGAGGAATCAAAAGAATGGATAAGAAGGTCAAATCAAAAGCTAGATTCTATTGGAAGTTGGCATCAATCTAGCACTACAATCATAGTTATTTTGATAATGATGATTATATTGTTTATAATTAATATAACAATAATTACAATTGCAATTAAGTATTACAGAATTCAAAAGAGAAATCGAATGGATCAAAATGACAAGCCGTATGTATTAACAAACAAA
>KY369871.1_Human_respirovirus_3_strain_SC717_complete_genome_2016
ATGCTAGCTTCAACATTGTCAATTGTTGCAACCATGATTGTGGCATCACACTGCCAAATAGACATCACAAAACTACAACATGTAGGTGTATTGGTCAACAGTCCTAAAGGGATGAAGATATCACAAAACTTCGAAACAAGATATCTAATTTTAAGTCTCATACCAAAAATAGAAGACTCTAACTCTTGTGGTGACCAACAGATCAAGCAATACAAGAGACTATTGGATAGACTGATCATTCCTTTATATGATGGACTAAGATTACAGAAGGATGTGATAGTGACCAATCAAGAATCCAATGAAAACACTGATCCCAGAACAGAACGATTCTTTGGAGGGGTAATTGGAACTATTGCTCTGGGAGTAGCAACATCAGCACAAATTACAGCAGCAGTTGCTCTGGTTGAAGCCAAGCAGGCAAGATCAGACATTGAAAAACTCAAGGAAGCAATCAGGGACACAAATAAAGCAGTGCAGTCAGTTCAGAGCTCTATAGGAAATTTGATAGTAGCAATTAAATCAGTCCAGGATTATGTCAACAACGAAATCGTGCCATCGATTGAGAGACTAGGTTGTGAAGCAGCAGGACTTCAGTTAGGAATTGCATTAACACAGCATTACTCAGAATTAACAAACATATTTGGTGATAACATAGGATCGTTACAAGAAAAAGGAATAAAATTACAAGGTATAGCATCATTATACCGCACCAATATCACAGAAATATTCACAACATCAACAGTTGATAAATATGATATTTATGATCTATTATTTACAGAATCAATAAAGGTAAGAGTCATAGATGTTGATTTGAATGATTACTCAATCACCCTCCAAGTCAGACTCCCTTTATTAACTAGATTGCTGAACACTCAAATCTACAAAGTAGATTCCATATCATACAATATCCAAAACAGAGAATGGTATATCCCCCTTCCCAGCCATATCATGACTAAAGGAGCATTTCTAGGTGGAGCAGATGTTAAAGAATGTATAGAAGCATTCAGCAGTTATATATGCCCTTCTGATCCAGGATTTGTACTAAACCATGAAATGGAGAGCTGTTTATCAGGAAACATATCTCAATGTCCAAGAACCACAGTTACATCAGACATAGTTCCAAGGTATGCATTCGTCAATGGAGGAGTGGTTGCGAATTGTATAACAACCACATGTACATGCAATGGTATCGGCAATAGAATCAACCAACCACCTGATCAAGGAGTAAAAATTATAACACACAAAGAATGCAATACAATAGGTATCAACGGAATGCTGTTCAACACAAACAAAGAAGGAACTCTTGCATTCTACACACCAGACGACATAACACTAAACAATTCTGTTGCTCTTGATCCGATTGACATATCAATCGAGCTCAACAAGGCCAAATCAGATCTAGAGGAATCAAAAGAATGGATAAGAAGGTCAAATCAAAAGCTAGATTCTATTGGAAGTTGGCATCAATCCAGCGCTACAATTATAGTTATTTTGATAATGATGATTATATTGTTTATAATTAATGTAACGATTATTACAATTGCAATTAAGTATTACAGAATTCAAAAGAGAAATCGAGTGGATCAAAATGAAAAACCATATGTATTAACGAACAAA
>KY684756.1_Human_respirovirus_3_strain_SC2171_complete_genome_2016
ATGCTAGCTTCAACATTGTCAATTGTTGCAATCATGATTGTGGCATCACACTGCCAAATAGACATCACAAAACTACAACATGTAGGTGTATTGGTCAACAGTCCTAAAGGGATGAAGATATCACAAAACTTCGAAACAAGATATCTAATTTTAAGTCTCATACCAAAAATAGAAGACTCTAACTCTTGTGGTGACCAACAGATCAAGCAATACAAGAGACTATTGGATAGACTGATCATTCCTTTATATGATGGACTAAGATTACAGAAGGATGTGATAGTGACCAATCAAGAATCCAATGAAAACACTGATCCCAGAACAGAACGATTCTTTGGAGGGGTAATTGGAACTATTGCTCTGGGAGTAGCAACATCAGCACAAATTACAGCAGCAGTTGCTCTGGTTGAAGCCAAGCAGGCAAGATCAGACATTGAAAAACTCAAGGAAGCAATCAGGGACACAAATAAAGCAGTGCAGTCAGTTCAGAGCTCTATAGGAAATTTGATAGTAGCAATTAAATCAGTCCAGGATTATGTCAACAACAAAATCGTGCCATCGATTGAGAGACTAGGTTGTGAAGCAGCAGGACTTCAGTTAGGAATTGCATTAACACAGCATTACTCAGAATTAACAAACATATTTGGTGATAACATAGGATCGTTACAAGAAAAAGGAATAAAATTACAAGGTATAGCATCATTATACCGCACAAATATCACAGAAATATTCACAACATCAACAGTTGATAAATATGATATTTATGATCTATTATTTACAGAATCAATAAAGGTAAGAGTTATAGATGTTGATTTGAATGATTACTCAATCACCCTCCAAGTCAGACTCCCTTTATTAACTAGATTGCTGAACACTCAAATCTACAAAGTAGATTCCATATCATACAATATCCAAAACAGAGAATGGTATATCCCCCTTCCCAGCCATATCATGACCAAAGGGGCATTTCTAGGTGGGGCAGATGTTAAAGAATGCATAGAAGCATTCAGCAGCTATATATGCCCTTCTGATCCAGGATTTGTACTAAACCATGAAATGGAGAGCTGTTTATCAGGAAACATATCTCAATGTCCAAGAACCACAGTTACATCAGACATAGTTCCAAGGTATGCATTCGTCAATGGAGGAGTGGTTGCGAATTGTATAACAACCACATGTACATGCAATGGTATCGGTAATAGAATCAACCAACCACCTGATCAAGGAGTAAAAATTATAACACACAAAGAATGCAATACAATAGGTATCAACGGAATGCTGTTCAACACAAACAAAGAAGGAACTCTTGCATTCTACACACCAGATGACATAACACTAAACAATTCTGTTGCTCTTGATCCGATTGACATATCAATCGAGCTCAACAAGGCCAAATCAGATCTAGAGGAATCAAAAGAATGGATAAGAAGGTCAAATCAAAAGCTAGATTCTATTGGAAGTTGGCATCAATCCAGCGCTACAATTATAGTTATTTTGATGATGATCATTATATTGTTTATAATTAATGTAACGATTATTACAATTGCAATTAAGTATTACAGAATTCAAAAGAGAAATCGAGTGGATCAAAATGAAAAGCCATATGTATTAACGAACAAA
>KY674926.1_Human_respirovirus_3_strain_9T2_complete_genome_2009
ATGCTAGCTTCAACATTGTTAATTATTACAACCATGATTATGGCATCACACTGCCAAATAGACATCACAAAACTACAGCATGTAGGTGTATTGGTCAACAGTCCCAAAGGGATGAAGATATCACAAAACTTCGAAACAAGATACCTAATTTTGAGTCTCATACCAAAAATAGAAGATTCTAACTCTTGTGGTGACCAACAGATCAAGCAATACAAGAGACTATTGGATAGACTGATCATTCCTTTATATGATGGACTAAGATTACAGAAAGATGTGATAGTGACTAATCAAGAATCCAATGAAAACACTGATCCCAGAACAGAACGATTCTTTGGAGGGGTAATTGGAACTATTGCTCTGGGAGTAGCAACATCAGCACAAATTACAGCAGCAGTTGCTCTGGTTGAAGCCAAGCAGGCAAGATCGGACATTGAAAAACTCAAAGAAGCAATCAGGGACACAAATAAAGCAGTGCAGTCGGTTCAGAGCTCTGTAGGAAATTTGATAGTAGCAATTAAATCGGTCCAGGACTATGTCAACAACGAAATCGTGCCATCAATTACGAGACTAGGTTGTGAAGCAGCAGGACTTCAGTTAGGAATTGCATTAACACAGCATTACTCAGAATTAACAAACATATTTGGTGATAACATAGGATCGTTACAAGAAAAAGGAATAAAATTACAAGGTATAGCATCGTTATACCGCACAAATATCACAGAAATATTCACAACATCAACAGTTGATAAATATGATATTTATGATCTATTATTTACAGAATCAATAAAGGTGAGAGTTATAGATGTTGATTTGAATGATTACTCAATCACTCTCCAAGTCAGACTCCCTTTATTAACTAGACTACTGAACACTCAAATCTACAAAGTAGACTCCATATCATATAATATCCAAAACAGAGAATGGTATATCCCTCTTCCCAGCCATATCATGACGAAAGGGGCATTTCTAGGTGGAGCAGATGTCAAAGAATGCATAGAAGCATTCAGCAGTTATATATGCCCTTCTGATCCAGGATTTGTACTAAACCATGAAATGGAGAGCTGTTTATCAGGAAACATATCTCAATGTCCAAGAACCACAGTCACATCAGACATAGTTCCAAGGTATGCATTTGTCAATGGAGGAGTGGTTGCGAATTGTATAACAACCACATGTACGTGCAATGGTATCGGCAACAGAATCAACCAACCACCTGATCAAGGAGTAAAAATTATAACACATAAAGAATGTAATACAATAGGTATCAACGGAATGCTATTCAACACAAACAAAGAAGGAACTCTTGCATTCTACACACCAGATGACATAACATTAAACAATTCTGTTGCTCTTGATCCAATTGACATATCAATAGAGCTCAACAAGGCCAAATCAGATCTAGAGGAATCAAAAGAATGGATAAGAAGGTCAAATCAAAAGCTAGATTCTATTGGAAGTTGGCATCAATCCAGCACTACAATTATAGTTATTTTGATAATGATGATTATATTGTTTATAATTAATGTAACGATAATTACAATTGCAATTAAGTATTACAGAATTCAAAAGAGAAATCGAATGGATCAAAATGAAAAGCCATATGTATTAACAAACAAA
>KY973581.1_Human_respirovirus_3_strain_10L6_complete_genome_2010
ATGCTAATTTCAATATTGTTAATTATCACAACCATGATCATGGCATCACATTGCCAAATAGACATCACAAAACTACAGCATGTAGGTGTATTGGTCAACAGTCCCAAAGGTATGAAGATATCACAAAATTTCGAAACAAGATATCTAATTTTGAGTCTCATACCAAAAATAGAAGATTCTAACTCTTGTGGTGACCAGCAGATCAAGCAATACAAGAGGTTATTGGATAGACTGATTATTCCTTTATATGATGGACTAAAATTACAGAAGGATGTGATAGTGACTAATCAAGAATCCAATGAAAACACTGATCCCAGAACAGAACGATTCTTTGGAGGGGTAATTGGAACTATTGCTCTAGGAGTAGCAACCTCAGCACAAATTACAGCAGCAGTTGCTCTGGTTGAAGCCAAGCAGGCAAGATCAGACATTGAAAAACTCAAGGAAGCAATTAGGGACACAAACAAAGCAGTGCAGTCAGTTCAGAGCTCCGTAGGAAACTTGATAGTAGCAATTAAATCAGTCCAGGATTATGTCAACAAAGAAATCGTGCCATCAATTGCGAGACTAGGTTGTGAAGCAGCAGGGCTTCAGCTAGGAATTGCATTAACACAGCATTACTCAGAATTAACAAACATATTCGGTGATAACATAGGATCGTTACAAGAAAAAGGAATAAAATTACAAGGTATAGCATCATTATACCGCACAAATATCACAGAAATATTCACAACATCAACAGTTGATAAATATGATATTTATGATCTATTATTTACAGAATCAATAAAGGTGAGAGTTATAGATGTTGATTTGAATGATTACTCAATCACCCTCCAAGTCAGACTCCCTCTATTAACCAGATTGCTGAACACTCAAATCTACAAGGTAGATTCCATATCATATAATATCCAAAACAGAGAATGGTATATCCCTCTTCCCAGCCATATCATGACGAAAGGGGCATTTCTAGGTGGAGCAGATGTCAAAGAATGCATAGAAGCATTCAGCAGTTATATATGCCCCTCTGATCCAGGATTTGTACTAAACCATGAAATGGAGAGCTGTCTATCAGGAAACATATCCCAATGTCCAAGAACCACAGTCACATCAGACATAGTTCCAAGGTATGCATTTGTCAATGGAGGAGTGGTTGCGAATTGTATAACAACCACATGTACATGCAATGGTATCGGTAATAGAATCAACCAACCACCTGATCAAGGAGTTAAAATTATAACACATAAAGAATGTAATACAATAGGTATCAACGGAATGCTGTTCAATACAAACAAAGAAGGAACCCTTGCATTCTACACACCAGATGACATAACATTAAACAATTCTGTTGCACTTGATCCAATTGACATATCAATCGAGCTCAACAAGGCCAAATCAGATCTAGAGGAATCAAAAGAATGGATAAGAAGGTCAAATCAAAAGCTAGATTCTATTGGAAGTTGGCATCAATCTAGCACTACAATCATAATTATTTTGATAATGATGATTATATTGTTTATAATTAATATAACAATAATTACAATTGCAATTAAGTATTACAGAATTCAAAAGAGAAATCGAGTGGATCAAAATGATAAGCCGTATGTATTAACAAACAAA
>MF554729.1_Human_respirovirus_3_strain_2D3_complete_genome_2009
ATGCTAATTTCAATATTGTTAATTATTACAACCATGATCATGGCATCACACTGCCAAATAGACATCACAAAACTACAGCATGTAGGTGTATTGGTCAACAGTCCCAAAGGGATGAAGATATCACAAAACTTCGAAACAAGATATCTAATCCTGAGTCTCATACCAAAAATAGAAGATTCTAACTCTTGTGGTGACCAACAGATCAAGCAATACAAGAGGTTATTGGACAGACTGATCATTCCTTTATATGATGGACTAAGATTACAGAAGGATGTGATAGTGACTAATCAAGAATCCAATGAAAACACTGATCCCAGAACAGAACGATTCTTTGGAGGGGTAATTGGAACTATTGCTCTAGGAGTAGCAACCTCAGCACAAATTACAGCAGCAGTTGCTCTGGTTGAAGCCAAGCAGGCAAGATCAGACATTGAAAAACTCAAGGAAGCAATCAGGGACACAAATAAAGCAGTGCAGTCAGTTCAGAGCTCTGTAGGAAATTTGATAGTAGCAATTAAATCAGTCCAGGATTATGTCAACAAAGAAATCGTGCCATCGATTGCGAGACTAGGTTGTGAAGCAGCAGGACTTCAGTTAGGGATTGCATTAACACAGCATTACTCAGAATTAACAAATATATTTGGTGATAACATAGGATCGTTACAAGAAAAAGGAATAAAGTTACAAGGTATAGCATCATTATACCGCACAAATATCACAGAAATATTCACAACATCAACAGTTGACAAATATGATATTTATGATCTATTATTTACAGAATCAATAAAGGTGAGAGTTATAGATGTTGATTTGAATGATTACTCAATAACCCTCCAAGTCAGACTCCCTTTATTGACCAGACTGCTGAACACTCAAATCTACAAAGTAGATTCCATATCATATAATATCCAAAATAGAGAATGGTATATCCCTCTTCCCAGCCATATCATGACGAAAGGGGCATTTCTAGGTGGAGCAGATGTCAAAGAATGCATAGAAGCATTCAGCAGTTATATATGCCCTTCTGATCCAGGATTTGTACTAAACCATGAAATGGAGAGCTGTCTATCAGGAAACATATCCCAATGTCCAAGAACCACAGTCACATCAGACATAGTTCCTAGGTATGCATTTGTCAATGGAGGAGTGGTTGCGAATTGTATAACAACTACATGTACATGCAATGGTATCGGTAATAGAATCAACCAGCCACCTGATCAAGGAGTCAAAATTATAACACATAAAGAATGTAATACAATAGGTATCAACGGAATGCTATTCAACACAAACAAAGAAGGAACTCTTGCATTCTACACACCAGACGACATAACATTAAACAACTCTGTTGCACTTGATCCAATTGACATATCAATCGAGCTCAACAAGGCCAAATCAGATCTAGAGGAATCAAAAGAATGGATAAGAAGGTCAAATCAAAAGCTAGATTCTATTGGAAGTTGGCATCAATCTAGCACTACAATCATAGTTATTTTGATAATGATGATTATATTGTTTATAATTAATATAACAATAATTACAATTGCAATTAAGTATTACAGAATTCAAAAGAGAAATCGAGTGGATCAAAATGATAAGCCGTATGTATTAACAAACAAA
>MF554716.1_Human_respirovirus_3_strain_2D5_complete_genome_2009
ATGCTAATTTCAATATTGTTAATTATTACAACCATGATCATGGCATCACACTGCCAAATAGACATCACAAAACTACAGCATGTAGGTGTATTGGTCAACAGTCCCAAAGGGATGAAGATATCACAAAACTTCGAAACAAGATATCTAATCCTGAGTCTCATACCAAAAATAGAAGATTCTAACTCTTGTGGTGACCAACAGATCAAGCAATACAAGAGGTTATTGGATAGACTGATCATTCCTTTATATGATGGACTAAAATTACAGAAGGATGTGATAGTGACTAATCAAGAATCCAATGAAAACACTGATCCCAGAACAGAACGATTCTTTGGAGGGGTAATTGGAACTATTGCTCTAGGAGTAGCAACCTCAGCACAAATTACAGCAGCAGTTGCTCTGGTTGAAGCCAAGCAGGCAAGATCAGACATTGAAAAACTCAAGGAAGCAATCAGGGACACAAATAAAGCAGTGCAGTCAGTTCAGAGCTCTGTAGGAAATTTGATAGTAGCAATTAAATCAGTCCAGGATTATGTCAACAAAGAAATCGTGCCATCGATTGCGAGACTAGGTTGTGAAGCAGCAGGACTTCAGTTAGGGATTGCATTAACACAGCATTACTCAGAATTAACAAATATATTTGGTGATAACATAGGATCGTTACAAGAAAAAGGAATAAAATTACAAGGTATAGCATCATTATACCGCACAAATATCACAGAAATATTCACAACATCAACAGTTGACAAATATGATATTTATGATCTATTATTTACAGAATCAATAAAGGTGAGAGTTATAGATGTTGATTTGAATGATTACTCAATAACCCTCCAAGTCAGACTCCCTTTATTGACCAGACTGCTGAACACTCAAATCTACAAAGTAGATTCCATATCATATAATATCCAAAATAGAGAATGGTATATCCCTCTTCCCAGCCATATCATGACGAAAGGAGCATTTCTAGGTGGAGCAGATGTCAAAGAATGCATAGAAGCATTCAGCAGTTATATATGCCCTTCTGATCCAGGATTTGTACTAAACCATGAAATGGAGAGCTGTCTATCAGGAAACATATCCCAATGTCCAAGAACCACAGTCACATCAGACATAGTTCCTAGGTATGCATTTGTCAATGGAGGAGTGGTTGCGAATTGTATAACAACTACATGTACATGCAATGGTATCGGTAATAGAATCAACCAACCACCTGATCAAGGAGTCAAAATTATAACACATAAAGAATGTAATACAATAGGTATCAACGGAATGCTATTCAACACAAACAAAGAAGGAACTCTTGCATTCTACACACCAGATGACATAACATTAAACAATTCTGTTGCACTTGATCCAATTGACATATCAATCGAGCTCAACAAGGCCAAATCAGATCTAGAAGAATCAAAAGAATGGATAAGAAGGTCAAATCAAAAGCTAGATTCTATTGGAAGTTGGCATCAATCTAGCACTACAATCATAGTTATTTTGATAATGATGATTATATTGTTTATAATTAATATAACAATAATTACAATTGCAATTAAGTATTACAGAATTCAAAAGAGAAATCGAGTGGATCAAAATGATAAGCCATATGTATTAACAAACAAA
>KF530251.1_Human_parainfluenza_virus_3_strain_HPIV3/AUS/5/2007_complete_genome_2007
ATGACAACTTCAATACTGCTAATTATTACAACCATGATCATGGCATCTTTCTGCCAAATAGATATCACAAAACTACAGCATGTAGGTGTATTGGTCAACAGTCCCAAAGGGATGAAGATATCACAAAACTTTGAAACAAGATATCTGATTTTGAGCCTCATACCAAAAATAGAAGACTCTAACTCTTGTGGTGACCAGCAGATCAAGCAATACAAGAAGCTACTGGATAGACTGATCATCCCTTTATATGATGGATTAAGATTACAGAAAGATGTGATAGTAACCAATCAAGAATCCAATGAAAACGCTGATCCTAGGACAGAACGATTCTTTGGAGGGGTAATTGGAACTATTGCTCTGGGAGTAGCAACCTCAGCACAAATTACAGCGGCAGTTGCTTTGGTTGAAGCCAAGCAGGCAAGATCAGACATCGAAAAACTCAAAGAAGCAATTAGGGACACAAATAAAGCAGTGCAGTCAGTTCAGAGCTCCATAGGAAATCTAATAGTAGCAATTAAATCAGTCCAGGATTATGTTAACAAAGAAATCGTGCCATCGATTGCGAGGCTAGGTTGTGAAGCAGCAGGACTTCAACTAGGAATTGCATTAACACAGCATTACTCAGAATTAACAAACATATTTGGTGATAACATAGGATCGTTACAAGAAAAAGGAATAAAATTACAAGGTATAGCATCATTATACCGCACAAATATCACAGAAATATTTACAACATCAACAGTTGATAAATATGATATTTATGATCTGTTATTTACAGAATCAATAAAAGTGAGAGTTATAGATGTTGACTTGAATGATTACTCAATCACTCTCCAAGTCAGACTCCCTTTATTAACTAGGCTGCTGAACACTCAGATCTACAAAGTAGATTCCATATCATATAACATCCAAAACAGAGAATGGTATATCCCGCTTCCCAGCCATATTATGACGAAAGGGGCATTTCTAGGTGGAGCAGATGTCAAAGAATGTATAGAAGCATTCAGCAGCTATATATGCCCTTCTGATCCAGGATTTGTATTAAACCATGAAATAGAGAGCTGCTTATCAGGAAACATATCTCAATGTCCAAGAACCACAGTCACATCAGACATTGTTCCAAGATATGCATTTGTCAATGGAGGAGTGGTTGCAAACTGTATAACAACTACTTGTACATGCAATGGAATCGGTAATAGAATCAATCAACCACCTGATCAAGGAATAAAAATTATAACACATAAAGAATGTAGTACAATAGGTATTAACGGAATGCTGTTCAATACAAATAAAGAAGGAACTCTTGCATTCTACACACCAAATGATATAACACTAAACAATTCTGTTGCACTTGATCCAATTGACATATCAATTGAGCTCAACAAGGCCAAATCAGATCTAGAAGAATCAAAAGAATGGATAAGAAGGTCAAATCAAAAACTAGATTCTATTGGAAATTGGCACCAATCTAGCACTACAATCATAATTATTTTGATAATGATCATTATATTGTTTATAATTAATGTAACGATAATTACAATTGCAATTAAGTATTACAGAATTCAAAAGAGAAATCGAATGGATCAAAATGACAAGCCGTATGTACTGACAAACAAA
>KY973588.1_Human_respirovirus_3_strain_10I8_complete_genome_2010
ATGCTAATTTCAATATTGTTAATTATTACAACAATGATCATGGCATCACACTGCCAAATAGACATCACAAAACTACAGCATGTAGGTGTATTGGTCAACAGTCCCAAAGGGATGAAGATATCACAAAACTTCGAAACAAGATATCTAATCCTGAGTCTCATACCAAAAATAGAAGACTCTAACTCTTGTGGTGACCAACAGATCAAGCAATACAAGAGGTTATTGGATAGACTGATCATTCCTTTATATGATGGACTAAGATTACAGAAGGATGTGATAGTGACTAATCAAGAATCCAATGAAAACACTGATCCCAGAACAGAACGATTCTTTGGAGGGGTAATTGGAACTATTGCTCTAGGAGTAGCAACTTCAGCACAAATTACAGCAGCAGTTGCTCTGGTTGAAGCCAAGCAGGCAAGATCAGACATTGAAAAACTCAAGGAAGCAATCAGGGACACAAATAAAGCAGTGCAGTCAGTTCAGAGCTCTGTAGGAAATTTGATAGTAGCAATTAAATCAGTCCAGGATTATGTCAACAAAGAAATCGTGCCATCGATTGCGAGACTAGGTTGTGAAGCAGCAGGACTTCAGTTAGGGATTGCATTAACACAGCATTACTCAGAATTAACAAATATATTTGGTGACAACATAGGATCGTTACAAGAAAAAGGAATAAAATTACAAGGTATAGCATCATTATACCGCACAAATATCACAGAAATATTCACAACATCAACAGTTGACAAATATGATATTTATGATCTATTATTTACAGAATCAATAAAGGTGAGAGTTATAGATGTTGATTTGAATGATTACTCAATAACTCTCCAAGTCAGACTCCCTTTATTGACCAGACTGCTGAACACTCAAATCTACAAAGTAGATTCCATATCATATAATATCCAAAATAGAGAATGGTATATCCCTCTTCCCAGCCATATCATGACGAAAGGGGCATTTCTAGGTGGAGCAGATGTCAAAGAATGCATAGAAGCATTCAGCAGTTATATATGCCCTTCTGATCCAGGATTTGTACTAAACCATGAAATGGAGAGCTGTCTATCAGGAAACATATCCCAATGTCCAAGAACCACAGTCACATCAGACATAGTTCCTAGGTATGCATTTGTCAATGGAGGAGTGGTTGCGAATTGTATAACAACTACATGTACATGCAATGGTATCGGTAACAGAATCAACCAACCACCTGATCAAGGAGTCAAAATTATAACACATAAAGAATGTAATACAATAGGTATCAACGGAATGCTATTCAACACAAACAAAGAAGGAACTCTTGCATTCTACACACCAGACGACATAACATTAAACAATTCTGTTGCACTTGATCCAATTGACATATCAATCGAGCTCAACAAGGCCAAATCAGATCTAGAGGAATCAAAAGAATGGATAAGAAGGTCAAATCAAAAGCTAGATTCTATTGGAAGTTGGCATCAATCTAGCACTACAATCATAGTTATTTTGATAATGATGATTATATTGTTTATAATTAATATAACAATAATTACAATTGCAATTAAGTATTACAGAATTCAAAAGAGAAATCGAGTGGATCAAAATGATAAGCCATATGTATTAACAAACAAA
>KY973578.1_Human_respirovirus_3_strain_10N6_complete_genome_2010
ATGCTAGCTTCAACATTGTTAATTATTACAACCATGATTATGGCATCACACTGCCAAATAGACATCACAAAACTACAGCATGTAGGTGTATTGGTCAACAGTCCCAAAGGGATGAAGATATCACAAAACTTTGAAACAAGATACCTAATTTTGAGTCTCATACCAAAAATAGAAGATTCTAACTCTTGTGGTGACCAACAGATCAAGCAATACAAGAGACTATTGGATAGACTGATCATTCCTTTATATGATGGACTAAGATTACAGAAAGATGTGATAGTGACTAATCAAGAATCCAATGAAAACACTGATCCCAGAACAGAACGATTCTTTGGAGGGGTAATTGGAACTATTGCTCTGGGAGTAGCAACATCAGCACAAATTACAGCAGCAGTTGCTCTGGTTGAAGCCAAGCAGGCAAGATCGGACATTGAAAAACTCAAAGAAGCAATCAGGGACACAAATAAAGCAGTGCAGTCGGTTCAGAGCTCTGTAGGAAATTTGATAGTAGCAATTAAATCGGTCCAGGATTATGTCAACAACGAAATCGTGCCATCAATTACGAGACTAGGTTGTGAAGCAGCAGGACTTCAGTTAGGAATTGCATTAACACAGCATTACTCAGAATTAACAAACATATTTGGTGATAACATAGGATCGTTACAAGAAAAAGGAATAAAATTACAAGGTATAGCATCGTTATACCGCACAAATATCACAGAAATATTCACAACATCAACAGTTGATAAATATGATATTTATGATCTATTATTTACAGAATCAATAAAGGTGAGAGTTATAGATGTTGATTTGAATGATTACTCAATCACTCTCCAAGTCAGACTCCCTTTATTAACTAGACTACTGAACACTCAAATCTACAAAGTAGACTCCATATCATATAATATCCAAAACAGAGAATGGTATATCCCCCTTCCCAGCCATATCATGACGAAAGGGGCATTTCTAGGTGGAGCAGATGTCAAAGAATGCATAGAAGCATTCAGCAGTTATATATGCCCTTCTGATCCAGGATTTGTACTAAACCATGAAATGGAGAGCTGTTTATCAGGAAACATATCTCAATGTCCAAGAACCACAGTCACATCAGACATAGTTCCAAGGTATGCATTTGTCAATGGAGGAGTGGTTGCGAATTGTATAACAACCACATGTACGTGCAATGGTATCGGCAACAGAATCAACCAACCACCTGATCAAGGAGTAAAAATTATAACACATAAAGAATGTAATACAATAGGTATCAACGGAATGCTATTCAACACAAACAAAGAAGGAACTCTTGCATTCTACACACCAGATGACATAACACTAAACAATTCTGTTGCTCTTGATCCAATTGACATATCAATCGAGCTCAACAAGGCCAAATCAGATCTAGAGGAATCAAAAGAATGGATAAGAAGGTCAAATCAAAAGCTAGATTCTATTGGAAGTTGGCATCAATCCAGCACTACAATTATAGTTATTTTGATAATGATGATTATATTGTTTATAATTAATGTAACGATAATTACAATTGCAATTAAGTATTACAGAATTCAAAAGAGAAATCGAATGGATCAAAATGAAAAGCCATATGTATTAACAAACAAA
>KY973580.1_Human_respirovirus_3_strain_10L8_complete_genome_2010
ATGCTAATTTCAATATTGTTAATTATTACAACCATGATTATGGCATCACACAGTCAAATAGACATCACAAAACTACAGCATGTAGGTGTATTGGTTAACAGTCCCAAAGGGATGAAGATATCACAAAACTTTGAAACAAGATATCTAATTTTGAGTCTCATACCAAAAATAGAAGATTCTAACTCTTGTGGTGAACAACAGATCAAGCAATACAAGAGGTTATTGGATAGACTGATCATTCCTTTATATGATGGACTAAGATTACAGAAGGATGTGATAGTGACTAATCAAGAATCCAATGAAAATACTGATCCCAGAACAGAACGATTCTTTGGAGGGGTAATTGGAACTATTGCTCTAGGAGTAGCAACCTCAGCACAAATTACAGCAGCAGTTGCTCTAGTTGAAGCCAAGCAGGCAAGATCAGACATTGAAAAACTCAAGGAAGCAATCAGGGACACAAACAAAGCAGTGCAGTCAGTTCAGAGCTCCATAGGAAATTTGATAGTAGCAATTAAATCAGTCCAGGATTATGTCAACAAAGAAATCGTGCCATCGATTGCGAGACTAGGTTGTGAAGCAGCAGGACTTCAATTAGGAATTGCATTAACACAGCATTACTCAGAATTAACAAACATATTTGGTGATAACATAGGATCATTACAAGAAAAAGGAATAAAATTACAAGGTATAGCATCATTATACCGCACAAATATCACAGAAATATTCACAACATCAACAGTTGATAAATATGATATTTATGATCTATTATTTACAGAATCAATAAAGGTGAGAGTTATAGATGTTGATTTGAATGATTACTCAATCACCCTCCAAGTCAGACTCCCTTTATTAACTAGATTGCTGAACACTCAAATCTACAAAGTAGATTCCATATCATACAATATCCAAAACAGAGAATGGTATATCCCTCTTCCCAGCCATATCATGACAAAAGGGGCATTTCTAGGTGGAGCAGATGTCAAAGAATGCATAGAAGCATTCAGCAGTTATATATGCCCTTCTGATCCAGGATTTGTACTAAACCATGAAATGGAGAGCTGTTTATCAGGAAACATATCCCAATGTCCAAGAACCACAGTTACATCAGACATAGTTCCAAGGTATGCATTTGTAAATGGAGGAGTGGTTGCGAATTGTATAACAACCACATGTACATGCAATGGTATCGGCAATAGGATCAACCAACCACCTGATCAAGGAGTTAAAATTATAACACATAAAGAATGTAATACAATAGGTATCAACGGAATGCTGTTCAACACAAACAAAGAAGGAACTCTTGCATTCTACACACCAGACGACATAACATTAAATAATTCTGTTGCACTTGATCCAATTGACATATCAATCGAGCTCAACAAGGCCAAATCAGATCTAGAGGAATCAAAAGAATGGATAAGAAGATCAAATCAAAAGCTAGATTCTATTGGAAGTTGGCATCAATCTAGCACTACAATCATAGTTATTTTGATAATGATGATTATATTGTTTATAATTAATATAACAATAATTACAATTGCAATTAAGTATTACAGAATTCAAAAGAGAAATCGAGTGGATCAAAATGATAAGCCATATGTATTAACAACCAAA
>KY973573.1_Human_respirovirus_3_strain_10Q8_complete_genome_2010
ATGCCAATTTCAATACTGTTAATTATTACAACCATGATCATGGCATCACACTGCCAAATAGACATCACAAAACTACAGCATGTAGGTGTATTGGTCAACAGTCCCAAAGGGATGAAGATATCACAAAATTTCGAAACAAGATATCTAATCCTGAGTCTCATACCAAAAATAGAAGATTCTAACTCTTGTGGTGACCAACAGATCAAGCAATACAAAAGGTTATTGGATAGACTGATCATTCCTTTATATGATGGACTAAGATTACAGAAGGATGTGATAGTGACTAATCAAGAATCCAATGAAAACACTGATCCCAGAACAGAACGATTCTTTGGAGGGGTAATTGGAACTATTGCTCTAGGAGTAGCAACCTCAGCACAAATTACAGCAGCAGTTGCTCTGGTTGAAGCCAAGCAGGCAAGATCAGACATTGAAAAACTCAAGGAAGCAATCAGGGACACAAATAAAGCAGTGCAGTCAGTTCAAAGCTCTGTAGGAAATTTGATAGTAGCAATTAAATCAGTCCAGGATTATGTCAACAAAGAAATCGTGCCATCGATTGCGAGACTAGGTTGTGAAGCAGCAGGACTTCAGTTAGGGATTGCATTAACACAGCATTACTCAGAATTAACAAATATATTTGGTGATAACATAGGATCGTTACAAGAAAAAGGAATAAAATTACAAGGTATAGCATCATTATACCGCACAAATATCACAGAAATATTCACAACATCAACAGTTGACAAATATGATATTTATGATCTATTATTTACAGAATCAATAAAGGTGAGAGTTATAGATGTTGATTTGAATGATTACTCAATAACCCTCCAAGTCAGACTCCCTTTATTGACCAGACTGCTGAACACTCAAATCTACAAAGTAGATTCCATATCATACAATATCCAAAATAGAGAATGGTATATCCCTCTTCCCAGCCATATCATGACGAAAGGGGCATTTCTAGGTGGAGCAGATGTCAAAGAATGCATAGAAGCATTCAGCAGTTATATATGCCCTTCTGATCCAGGATTTGTACTAAACCATGAAATGGAGAGCTGTCTATCAGGAAACATATCCCAATGTCCAAGAACCACAGTCACATCAGACATAGTTCCTAGGTATGCATTTGTCAATGGAGGAGTGGTTGCGAATTGTATAACAACTACATGTACATGCAATGGTATCGGTAATAGAATCAACCAACCACCTGATCAAGGAGTCAAAATTATAACACATAAAGAATGTAATACAATAGGTATCAACGGAATGCTATTCAACACAAACAAAGAAGGAACTCTTGCATTCTACACACCAGACGACATAACATTAAACAATTCTGTTGCACTTGATCCGATTGACATATCAATCGAGCTCAACAAGGCCAAATCAGATCTAGAGGAATCAAAAGAATGGATAAGAAGGTCAAATCAAAAGCTAGATTCTATTGGAAGTTGGCATCAATCTAGCACTACAATCATAGTTATTTTGATAATGATGATTATATTGTTTATAATTAATATAACAATAATTACAATTGCAATTAAGTATTACAGAATTCAAAAGAGAAATCGAGTGGATCAAAATGATAAGCCATATGTATTAACAAACAAA
>KY986641.1_Human_respirovirus_3_strain_10J1_complete_genome_2010
ATGCTAATTTCAATATTGTTAATTATTACAACCATGATCATGGCATCACACTGCCAAATCGACATCACAAAACTACAGCATGTAGGTGTATTGGTCAACAGTCCCAAAGGGATGAAGATATCACAAAATTTCGAAACAAGATATCTAATCCTGAGTCTCATACCAAAAATAGAAGATTCTAACTCTTGTGGTGACCAACAGATCAAGCAATACAAGAGGTTATTGGATAGACTGATCATTCCTTTATATGATGGACTAAGATTACAAAAGGATGTGATAGTGACTAATCAAGAATCCAATGAAAACACTGATCCCAGAACAGAACGATTCTTTGGAGGGGTAATTGGAACTATTGCTCTAGGAGTAGCAACCTCAGCACAAATTACAGCAGCAGTTGCTCTGGTTGAAGCCAAGCAGGCAAGATCAGACATTGAAAAACTCAAGGAAGCAATCAGGGACACAAATAAAGCAGTACAGTCAGTTCAGAGCTCTGTAGGAAATTTGATAGTAGCAATTAAATCAGTCCAGGATTATGTCAACAAAGAAATCGTGCCATCGATTGCGAGACTAGGTTGTGAAGCAGCAGGACTTCAGCTAGGGATTGCATTAACACAGCATTACTCAGAATTAACAAATATATTTGGTGATAACATAGGATCGTTACAAGAAAAAGGAATAAAATTACAAGGTATAGCATCATTATACCGCACAAATATCACAGAAATATTCACAACATCAACAGTTGACAAATATGATATTTATGATCTATTATTTACAGAATCAATAAAGGTGAGAGTTATAGATGTTGATTTGAATGATTACTCAATAACCCTCCAAGTCAGACTCCCTTTATTGACCAGACTGCTGAACACTCAAATCTACAAAGTAGATTCCATATCATATAATATCCAAAATAGAGAATGGTACATCCCTCTTCCCAGCCATATCATGACGAAAGGGGCATTTCTAGGTGGAGCAGATGTCAAAGAATGCATAGAAGCATTCAGCAGTTATATATGCCCTTCTGATCCAGGATTTGTACTAAACCATGAAATGGAGAGCTGTCTATCAGGAAACATATCCCAATGTCCAAGAACCACAGTCACATCAGACATAGTTCCTAGGTATGCATTTGTCAATGGAGGAGTGGTTGCGAATTGTATAACAACTACATGTACATGCAATGGTATCGGTAATAGAATCAACCAACCACCTGATCAAGGAGTCAAAATTATAACACATAAAGAATGTAATACAATAGGTATCAACGGAATGCTATTCAACACAAACAAAGAAGGAACTCTTGCATTCTACACACCAGACGACATAACATTAAACAATTCTGTTGCACTTGATCCGATTGACATATCAATCGAGCTCAACAAAGCCAAATCAGATCTAGAGGAATCAAAAGAATGGATAAGAAGGTCAAATCAAAAGCTAGATTCTATTGGAAGTTGGCATCAATCTAGCACTACAATCATAGTTATTTTGATAATGATGATTATATTGTTTATAATTAATATAACAATAATTACAATTGCAATTAAGTATTACAGAATTCAAAAGAGAAATCGAGTGGATCAAAATGACAAGCCATATGTATTAACAAACAAA
>KF530230.1_Human_parainfluenza_virus_3_strain_HPIV3/AUS/7/2007_complete_genome_2007
ATGCCAACTTCAATACTGCTAATTATTACAACAATGATCATGGCATCCTCTTGTCAAATAGACATCACAAAACTACAGCATGTAGGTGTATTGGTCAACAGTCCCAAAGGGATGAAGATATCACAAAACTTCGAAACAAGATATCTAATTTTGAGCCTCATACCAAAAATAGAAGACTCTAACTCTTGTGGTGACCAACAGATCAAACAATACAAGAGGTTATTGGATAGACTGATCATCCCTCTATATGATGGATTAAGATTACAGAAAGATGTGATAGTAACCAATCAAGAATCCAATGAAAACACTGATCCCAGAACAGGACGATTCTTTGGAGGGGTAATTGGAACTATTGCTCTGGGAGTAGCAACCTCAGCACAAATTACAGCGGCAGTTGCTCTGGTTGAAGCCAAGCAGGCGAAATCAGACATCGAAAAACTCAAAGAAGCAATTAGGGACACAAACAAAGCAGTGCAGTCAGTTCAGAGCTCTATAGGAAATTTAATAGTAGCAATTAAATCAGTCCAGGATTATGTCAACAACGAAATCGTGCCATCAATTACTAGACTAGGTTGTGAAGCAGCAGGACTTCAATTAGGAATTGCATTAACACAACATTACTCAGAATTAACAAACATATTTGGTGATAACATAGGATCGTTACAAGAAAAAGGAATAAAATTACAAGGTATAGCATCATTATACCGCACAAATATCACAGAAATATTCACAACATCAACAGTTGATAAATATGATATCTATGATCTATTATTTACAGAATCAATAAAGGTAAGAGTTATAGATGTTGATTTGAATGATTACTCAATCACCCTCCAAGTCAGACTCCCTTTATTAACTAGGCTGCTGAACACTCAGATCTACAAAGTAGATTCCATATCATATAATATCCAAAACAGAGAATGGTATATCCCTCTTCCCAGCCATATCATGACAAAAGGGGCATTTCTAGGTGGAGCAGATGTCAAGGAATGTATAGAAGCATTCAGCAGTTATATATGCCCTTCTGATCCAGGATTTGTACTAAACCATGAAATGGAGAGCTGCTTATCAGGAAACATATCCCAATGTCCAAGAACCACGGTCACATCAGACATTGTTCCAAGATATGCATTCGTCAATGGAGGAGTGGTTGCAAACTGTATAACAACTACCTGTACATGCAACGGAATCGGCAACAGAATCAATCAACCACCTGATCAAGGAGTAAAAATTATAACACATAAAGAATGTAACACAATAGGTATCAACGGAATGCTGTTCAACACAAACAAAGAAGGAACTCTTGCATTCTACACACCAAATGATATAACACTAAATAATTCTGTTGCACTTGATCCAATTGACATATCAATCGAGCTTAACAAAGCCAAATCAGATCTAGAAGAATCAAAGGAATGGATAAGAAGGTCAAATCAAAAATTAGATTCTATTGGAAACTGGCATCAATCTAGCACTACAATCATAATTATTTTAATAATGATCATTATATTGTTTATAATTAATGTAACGATAATTACAATTGCAATTAAGTATTACAGAATTCAAAAGAGAAATCGAGTGGATCAAAATGATAAGCCATATGTACTAACAAACAAA
>KY973564.1_Human_respirovirus_3_strain_6007_complete_genome_2015
ATGCCAATTTCAATACTGTTAATTATTACAACCATGATCATGGCATCACACTGCCAAATAGACATCACAAAACTACAGCATGTAGGTGTATTGGTCAACAGTCCCAAAGGGATGAAGATATCACAAAACTTCGAAACAAGATATCTAATCCTGAGTCTCATACCAAAAATAGAAGATTCTAACTCTTGTGGTGACCAACAGATCAAGCAATACAAGAGGTTATTGGATAGACTGATCATTCCTTTATATGATGGACTAAGATTACAGAAGGATGTGATAGTGACTAATCAAGAATCCAATGAAAACACTGATCCCAGAACAGAACGATTCTTTGGAGGGGTAATTGGAACTATTGCTCTAGGAGTAGCAACCTCAGCACAAATTACAGCAGCAGTTGCTCTGGTTGAAGCCAAGCAGGCAAGATCAGACATTGAAAAACTCAAGGAAGCAATCAGGGACACAAATAAAGCAGTGCAGTCAGTTCAGAGCTCTGTAGGAAATTTGATAGTAGCAATTAAATCAGTTCAGGATTATGTCAACAAAGAAATCGTGCCATCGATTGCGAGACTAGGTTGTGAAGCAGCAGGACTTCAGTTAGGGATTGCATTAACACAGCATTACTCAGAATTAACAAATATATTTGGTGATAACATAGGATCGTTACAAGAAAAAGGAATAAAATTACAAGGTATAGCATCATTATACCGCACAAATATCACAGAAATATTCACAACATCAACAGTTGACAAATATGATATTTATGATCTATTATTTACAGAATCAATAAAGGTGAGAGTTATAGATGTTGATTTGAATGATTACTCAATAACCCTCCAAGTCAGACTCCCTTTATTGACCAGACTGCTGAACACTCAAATCTACAAAGTAGATTCCATATCATACAATATCCAAAATAGAGAATGGTATATCCCTCTTCCCAGCCATATCATGACGAGAGGGGCATTTCTAGGTGGAGCAGATGTCAAAGAATGCATAGAAGCATTCAGCAGTTATATATGCCCTTCTGATCCAGGATTTGTACTAAACCATGAAATGGAGAGCTGTTTATCAGGAAACATATCCCAATGTCCAAGAACCACAGTCACATCAGACATAGTTCCTAGGTATGCATTTGTCAATGGAGGAGTGGTTGCGAATTGTATAACAACTACATGTACATGCAATGGTATCGGTAATAGAATCAACCAACCACCTGATCAAGGAGTCAAAATTATAACACATAAAGAATGTAATACAATAGGTATCAACGGAATGCTATTCAACACAAACAAAGAAGGAACTCTTGCATTCTACACACCAGACGACATAACATTAAACAATTCTGTTGCACTTGATCCGATTGACATATCAATCGAGCTCAACAAGGCCAAATCAGATCTAGAGGAATCAAAAGAATGGATAAGAAGGTCAAATCAAAAGCTAGATTCTATTGGAAGTTGGCATCAATCTAGCACTACAATCATAGTTATTTTGATAATGATGATTATATTGTTTATAATTAATATAACAATAATTACAATTGCAATTAAGTATTACAGAATTCAAAAGAGAAATCGAGTGGATCAAAATGATAAGCCATATGTATTAACAAACAAA
>KY674927.1_Human_respirovirus_3_strain_9T8_complete_genome_2009
ATGCCAATTTTAATATTGTTAATTATCACAACCATGATCATGGCATCACATTGCCAAATAGACATCACAAAACTACAGCATGTAGGTGTATTGGTCAACAGTCCCAAAGGTATGAAGATATCACAAAATTTCGAAACAAGATATCTAATTTTGAGTCTCATACCAAAAATAGAAGATTCTAACTCTTGTGGTGACCAACAGATCAAGCAATACAAGAGGTTATTGGATAGACTGATTATTCCTTTATATGATGGACTAAAATTACAGAAGGATGTGATAGTGACTAATCAAGAATCCAATGAAAACACTGATCCCAGAACAGAACGATTCTTTGGAGGGGTAATTGGAACTATTGCTCTAGGAGTAGCAACCTCAGCACAAATCACAGCAGCAGTTGCTCTGGTTGAAGCCAAGCAGGCAAGATCAGACATTGAAAAACTCAAGGAAGCAATCAGGGACACAAACAAAGCAGTGCAGTCAGTTCAGAGCTCCGTAGGGAACTTGATAGTAGCAATTAAATCAGTCCAGGATTATGTCAACAAGGAAATCGTGCCATCGATTGCGAGACTAGGTTGTGAAGCAGCAGGACTTCAGCTAGGAATTGCATTAACACAGCATTACTCAGAATTAACAAACATATTCGGTGATAACATAGGATCGTTACAAGAAAAAGGAATAAAATTACAAGGTATAGCATCATTATACCGCACAAATATCACAGAAATATTCACAACATCAACAGTTGATAAATATGATATTTATGATCTATTATTTACAGAATCAATAAAGGTGAGAGTTATAGATGTTGATTTGAATGATTACTCAATCACCCTCCAAGTCAGACTCCCTCTATTAACCAGATTGCTGAACACTCAAATCTACAAGGTAGATTCCATATCATATAATATCCAAAACAGAGAATGGTATATCCCTCTTCCCAGCCATATCATGACGAAAGGGGCATTTCTAGGTGGAGCAGATGTCAAAGAATGCATAGAAGCATTCAGCAGTTATATATGCCCCTCTGATCCAGGATTTGTACTAAATCATGAAATGGAGAGCTGTCTATCAGGAAACATATCCCAATGTCCAAGAACCACAGTCACATCAGACATAGTTCCAAGGTATGCATTTGTCAATGGAGGAGTGGTTGCGAATTGCATAACAACCACATGTACATGCAATGGTATCGGTAATAGAATCAACCAACCACCTGATCAAGGAGTTAAAATTATAACACATAAAGAATGTAATACAATAGGTATCAACGGAATGCTGTTCAATACAAACAAAGAAGGAACCCTTGCATTCTACACACCAGATGACATAACATTAAACAATTCTGTTGCACTTGATCCAATTGACATATCAATCGAGCTCAACAAGGCCAAATCAGATCTAGAGGAATCAAAAGAATGGATAAGAAGGTCAAATCAAAAACTAGATTCTATTGGAAGTTGGCATCAATCTAGCACTACAATCATAATTATTTTGATAATGATGATTATATTGTTTATAATTAATATGACAATAATTACAATTGCAATTAAGTATTACAGAATTCAAAAGAGAAATCGAGTGGATCAAAATGATAAGCCATATGTATTAACAAACAAA
>KY973576.1_Human_respirovirus_3_strain_10P1_complete_genome_2010
ATGCTAATTTCAATATTGTTAATTATTACAACCATGATCATGGCATCACACTGCCAAATAGACATCACAAAACTACAGCATGTAGGTGTATTGGTCAACAGTCCCAAAGGGATGAAGATATCACAAAACTTCGAAACAAGATATCTAATCCTGAGTCTCATACCAAAAATAGAAGATTCTAACTCTTGTGGTGACCAACAGATCAAGCAATACAAGAGGTTATTGGATAGACTGATCATTCCTTTATATGATGGACTAAGATTACAGAAGGATGTGATAGTGACTAATCAAGAATCCAATGAAAACACTGATCCCAGAACAGAACGATTCTTTGGAGGGGTAATTGGAACTATTGCTCTAGGAGTAGCAACCTCAGCACAAATTACAGCAGCAGTTGCTCTGGTTGAAGCCAAGCAGGCAAGATCAGACATTGAAAAACTCAAGGAAGCAATCAGGGACACAAATAAAGCAGTGCAGTCAGTTCAGAGCTCTGTAGGAAATTTGATAGTAGCAATTAAATCAGTCCAGGATTATGTCAACAAAGAAATCGTGCCATCGATTGCGAGACTAGGTTGTGAAGCAGCAGGACTTCAGTTAGGGATTGCATTAACACAGCATTACTCAGAATTAACAAATATATTTGGTGATAACATAGGATCATTACAAGAAAAAGGAATAAAATTACAAGGTATAGCATCATTATACCGCACAAATATCACAGAAATATTCACAACATCAACAGTTGACAAATATGATATTTATGATCTATTATTTACAGAATCAATAAAGGTGAGAGTTATAGATGTTGATTTGAATGATTACTCAATAACCCTCCAAGTCAGACTCCCTTTATTGACCAGACTGCTGAACACTCAAATCTACAAAGTAGATTCCATATCATATAATATCCAAAATAGAGAATGGTATATCCCTCTTCCCAGCCATATCATGACAAAAGGGGCATTTCTAGGTGGAGCAGATGTCAAAGAATGCATAGAAGCATTCAGCAGTTATATATGCCCTTCTGATCCAGGATTTGTACTAAACCATGAAATGGAGAGCTGTCTATCAGGAAACATATCCCAATGTCCAAGAACCACAGTCACATCAGACATAGTTCCTAGGTATGCATTTGTCAATGGAGGAGTGGTTGCGAATTGTATAACGACTACATGTACATGCAATGGTATCGGTAATAGAATCAACCAACCACCTGATCAAGGAGTCAAAATTATAACACATAAAGAATGTAATACAATAGGTATCAACGGAATGCTATTCAACACAAACAAAGAAGGAACTCTTGCATTCTACACACCAGACGACATAACATTAAACAATTCTGTTGCACTTGATCCGATTGACATATCAATCGAGCTCAACAAGGCTAAATCAGATCTAGAGGAATCAAAAGAATGGATAAGAAGGTCAAATCAAAAGCTAGATTCTATTGGAAGTTGGCATCAATCTAGCACTACAATCATAGTTATTTTGATAATGATGATTATATTGTTTATAATTAATATAACAATAATTACAATTGCAATTAAGTATTACAGAATTCAAAAGAGAAATCGAGTGGATCAAAACGATAAGCCATATGTATTAACAAACAAA
>KY674982.1_Human_respirovirus_3_strain_16F7_complete_genome_2016
ATGCTAATTTCAATATTGTTAATTATCACAACTATGATCATGGCATCACATTGCCAAATAGACATCACAAAACTACAGCATGTAGGTGTATTGGTCAACAGTCCCAAAGGTATGAAGATATCACAAAATTTCGAAACAAGATATCTAATTTTGAGTCTCATACCAAAAATAGAAGATTCTAACTCTTGTGGTGACCAACAGATCAAGCAATACAAGAGGTTATTGGATAGACTGATTATTCCTTTATATGATGGACTAAAATTACAGAAGGATGTGATAGTGACTAATCAAGAATCCAATGAAAACACTGATCCCAGAACAAAACGATTCTTTGGAGGGGTAATTGGAACCATTGCTCTAGGAGTAGCAACCTCAGCACAAATTACAGCAGCAGTTGCTCTGGTTGAAGCCAAGCAGGCAAGATCAGACATTGAAAAACTCAAGGAAGCAATCAGGGACACAAACAAAGCAGTGCAGTCAGTTCAGAGCTCCGTAGGAAACTTGATAGTAGCAATTAAATCAGTCCAGGATTATGTCAACAAAGAAATCGTGCCATCGATTGCGAGACTAGGTTGTGAAGCAGCGGGACTTCAGCTAGGAATTGCATTAACACAGCATTACTCAGAATTAACAAACATATTCGGTGATAACATAGGATCGTTACAAGAAAAAGGAATAAAATTACAAGGTATAGCATCATTATACCGCACAAATATCACAGAAATATTCACAACATCAACAGTTGATAAATATGATATTTATGATCTATTATTTACAGAATCAATAAAGGTGAGAGTTATAGATGTTGATTTGAATGATTACTCAATCACCCTCCAAGTCAGACTCCCTCTATTAACCAGATTGCTGAACACTCAAATCTACAAGGTAGATTCCATATCATATAATATCCAAAACAGAGAATGGTATATCCCTCTTCCCAGCCATATCATGACGAAAGGGGCATTTCTAGGTGGAGCAGATGTCAAAGAATGCATAGAAGCATTCAGCAGTTATATATGCCCCTCTGATCCAGGATTTGTACTAAACCATGAAATGGAGAGCTGTCTATCAGGAAACATATCCCAATGTCCAAGAACCACAGTCACATCAGACATAGTTCCAAGGTATGCATTTGTTAATGGAGGAGTGGTTGCAAATTGTATAACAACCACATGTACATGCAATGGTATCGGTAATAGAATCAACCAACCACCTGATCAAGGAGTTAAAATTATAACACATAAAGAATGTAATACAGTAGGTATCAACGGAATGCTGTTCAATACAAACAAAGAAGGAACCCTTGCATTCTACACACCAGATGACATAACATTAAACAATTCTGTTGCACTTGATCCAATTGACATATCAATCGAGCTCAACAAGGCCAAATCAGATCTAGAGGAATCAAAAGAATGGATAAGAAGGTCAAATCAAAAGCTAGATTCTATTGGAAGTTGGCATCAATCTAGCACTACAATCATAATTATTTTGATAATGATGATTATATTGTTTATAATTAATATAACAATAATTACAATTGCAATTAAGCATCACAGAATTCAAAAGAGAAATCGAGTGGATCAAAATGATAAGCCATATGTATTAACAAACAAA
>KF687319.1_Human_parainfluenza_virus_3_strain_HPIV3/MEX/1077/2004_complete_genome_2004
ATGCTGGCTTCAACATTGTTAATTATTACAACCATGATTATGGCATCACACTGCCAAATAGACATCACAAAACTACAGCATGTAGGTGTATTGGTCAACAGTCCCAAAGGGATGAAGATATCACAAAACTTCGAAACAAGATATCTAATTTTGAGTCTCATACCAAAAATAGAAGATTCTAACTCTTGTGGTGACCAACAGATCAAGCAATACAAGAGACTATTGGATAGACTGATCATTCCTTTATATGATGGACTAAGATTACAGAAAGATGTGATAGTGACTAATCAAGAATCCAATGAAAACACTGATCCCAGAACAGAACGATTCTTTGGAGGGGTAATTGGAACTATTGCTCTGGGAGTAGCAACATCAGCACAAATTACAGCAGCAGTTGCTCTGGTTGAAGCCAAGCAGGCAAGATCAGACATTGAAAAACTCAAAGAAGCAATCAGGGACACAAATAAAGCAGTGCAGTCGGTTCAGAGCTCTATAGGAAATTTGATAGTAGCAATTAAATCGGTCCAGGATTATGTCAACAACGAAATCGTGCCATCGATTACAAGACTAGGTTGTGAAGCAGCAGGACTTCAGTTAGGAATTGCATTAACACAGCATTACTCAGAATTAACAAACATATTTGGTGATAACATAGGATCGTTACAAGAAAAAGGAATAAAATTACAAGGTATAGCATCATTATACCGCACAAATATCACAGAAATATTCACAACATCAACAGTTGATAAATATGATATCTATGATCTATTATTTACAGAATCAATAAAGGTGAGAGTTATAGATGTTGATTTGAATGATTACTCAATCACTCTCCAAGTCAGACTCCCTTTATTAACTAGACTGCTGAACACTCAAATCTACAAAGTAGATTCCATATCATATAATATCCAAAACAGAGAATGGTATATCCCCCTTCCCAGCCATATCATGACGAAAGGGGCATTTCTAGGTGGAGCAGATGTCAAAGAATGCATAGAAGCATTCAGCAGTTATATATGCCCTTCTGATCCAGGATTTGTACTAAACCATGAAATGGAGAGCTGTTTATCAGGAAACATATCCCAATGTCCAAGAACCACAGTCACATCAGACATAGTTCCAAGGTATGCATTTGTCAATGGAGGAGTGGTTGCGAATTGTATAACAACCACATGTACGTGCAATGGTATCGGTAATAGAATCAACCAACCACCTGATCAAGGAGTAAAAATTATAACACATAAAGAATGTAATACAATAGGTATCAACGGAATGCTGTTCAACACAAACAAAGAAGGAACTCTTGCATTCTACACACCAGATGACATAACACTAAACAATTCTGTTGCTCTTGATCCAATTGACATATCAATCGAGCTCAACAAGGCCAAATCAGATCTAGAGGAATCAAAAGAATGGATAAGAAGGTCGAATCAAAAACTAGATTCTATTGGAAGTTGGCATCAATCCAGCACTACAATTATAGTTATTTTGATAATGATGATTCTATTGTTTATAATTAATGTAACGATAATTACAATTGCAATTAAGTATTACAGAATTCAAAAGAGAAATCGAGTGGATCAAAATGAAAAGCCATATGTATTAACAAACAAA
>KF530243.1_Human_parainfluenza_virus_3_strain_HPIV3/AUS/3/2007_complete_genome_2007
ATGCCAACTTCAATACTGCTAATTATTACAACAATGATCATGGCATCTTCTTGCCAAATAGACATCACAAAACTACAGCATGTAGGTGTATTAGTCAACAGTCCCAAAGGGATGAAGATATCACAAAACTTCGAAACAAGATATCTAATTTTGAGCCTCATACCAAAAATAGAAGACTCTAACTCTTGTGGTGACCAACAGATCAAACAATACAAGAGGTTATTGGATAGACTGATCATCCCTTTATATGATGGATTAAGATTACAGAAAGATGTGATAGTAACCAATCAAGAATCCAATGAAAACACTGATCCCAGAACAGGACGATTCTTTGGAGGGGTAATTGGAACCATTGCTCTGGGAGTAGCAACTTCAGCACAAATTACAGCGGCAGTTGCTCTAGTTGAAGCCAAGCAGGCGAAATCAGACATCGAAAAACTCAAAGAAGCAATCAGAGACACAAACAAAGCAGTGCAGTCAGTTCAGAGCTCCATAGGAAATTTAATAGTAGCAATTAAATCAGTCCAGGATTATGTCAACAACGAAATCGTGCCATCGATTACTAGACTAGGTTGTGAAGCAGCAGGACTTCAATTAGGAATTGCATTAACACAACATTACTCAGAATTAACAAACATATTTGGTGATAACATAGGATCGTTACAAGAAAAAGGAATAAAATTACAAGGTATAGCATCATTATACCGCACAAATATCACAGAAATATTCACAACATCAACAGTTGATAAATATGATATCTATGATCTATTATTTACAGAATCAATAAAGGTAAGAGTTATAGATGTTGATTTGAATGATTACTCAATCACCCTCCAAGTCAGACTCCCTTTATTAACTAGGCTGCTGAACACTCAGATCTACAAAGTAGATTCCATATCGTATAATATCCAAAACAGAGAATGGTATATCCCTCTTCCCAGCCATATCATGACGAAAGGGGCATTTCTAGGTGGAGCAGATGTCAAAGAATGTATAGAAGCATTCAGCAGTTATATATGCCCTTCTGATCCAGGATTTGTACTAAACCATGAAATGGAGAGCTGCTTATCAGGAAACATATCCCAATGTCCAAGAACCACGGTCACATCAGACATTGTTCCAAGATATGCATTCGTCAATGGAGGAGTGGTTGCAAACTGTATAACAACTACCTGTACATGCAACGGAATCGGCAATAGAATCAATCAACCACCTGATCAAGGAGTAAAAATTATAACACATAAAGAATGTAATACAATAGGTATCAACGGAATGCTGTTCAACACAAATAAAGAAGGAACTCTTGCATTCTACACACCAAATGACATAACACTAAATAATTCTGTTGCACTTGATCCAATTGACATATCAATCGAGCTTAACAAAGCCAAATCAGATCTAGAAGAATCAAAGGAATGGATAAGAAGGTCAAATCAAAAACTAGATTCTATTGGAAACTGGCATCAATCTAGCACTACAATCATAATTATTTTAATAATGATCATTATATTGTTTATAATTAATGTAACGATAATTACAATTGCAATTAAGTATTACAGAATTCAAAAGAGAAATCGAGTGGATCAAAATGACAAACCATATGTACTAACAAACAAA
>KF530249.1_Human_parainfluenza_virus_3_strain_HPIV3/AUS/6/2007_complete_genome_2007
ATGCCAACTTCAATACTGCTAATTATTACAACAATGATCATGGCATCTTCTTGCCAAATAGACATCACAAAACTACAGCATGTAGGTGTATTAGTCAACAGTCCCAAAGGGATGAAGATATCACAAAACTTCGAAACAAGATATCTAATTTTGAGCCTCATACCAAAAATAGAAGACTCTAACTCTTGTGGTGACCAACAGATCAAACAATACAAGAGGTTATTGGATAGACTGATCATCCCTTTATATGATGGATTAAGATTACAGAAAGATGTGATAGTAACCAATCAAGAATCCAATGAAAACACTGATCCCAGAACAGGACGATTCTTTGGAGGGGTAATTGGAACCATTGCTCTGGGAGTAGCAACTTCAGCACAAATTACAGCGGCAGTTGCTCTAGTTGAAGCCAAGCAGGCGAAATCAGACATCGAAAAACTCAAAGAAGCAATCAGAGACACAAACAAAGCAGTGCAGTCAGTTCAGAGCTCCATAGGAAATTTAATAGTAGCAATTAAATCAGTCCAGGATTATGTCAACAACGAAATCGTGCCATCGATTACTAGACTAGGTTGTGAAGCAGCAGGACTTCAATTAGGAATTGCATTAACACAACATTACTCAGAATTAACAAACATATTTGGTGATAACATAGGATCGTTACAAGAAAAAGGAATAAAATTACAAGGTATAGCATCATTATACCGCACAAATATCACAGAAATATTCACAACATCAACAGTTGATAAATATGATATCTATGATCTATTATTTACAGAATCAATAAAGGTAAGAGTTATAGATGTTGATTTGAATGATTACTCAATCACCCTCCAAGTCAGACTCCCTTTATTAACTAGGCTGCTGAACACTCAGATCTACAAAGTAGATTCCATATCGTATAATATCCAAAACAGAGAATGGTATATCCCTCTTCCCAGCCATATCATGACGAAAGGGGCATTTCTAGGTGGAGCAGATGTCAAAGAATGTATAGAAGCATTCAGCAGTTATATATGCCCTTCTGATCCAGGATTTGTACTAAACCATGAAATGGAGAGCTGCTTATCAGGAAACATATCCCAATGTCCAAGAACCACGGTCACATCAGACATTGTTCCAAGATATGCATTCGTCAATGGAGGAGTGGTTGCAAACTGTATAACAACTACCTGTACATGCAACGGAATCGGCAATAGAATCAATCAACCACCTGATCAAGGAGTAAAAATTATAACACATAAAGAATGTAATACAATAGGTATCAACGGAATGCTGTTCAACACAAATAAAGAAGGAACTCTTGCATTCTACACACCAAATGACATAACACTAAATAATTCTGTTGCACTTGATCCAATTGACATATCAATCGAGCTTAACAAAGCCAAATCAGATCTAGAAGAATCAAAGGAATGGATAAGAAGGTCAAATCAAAAACTAGATTCTATTGGAAACTGGCATCAATCTAGCACTACAATCATAATTATTTTAATAATGATCATTATATTGTTTATAATTAATGTAACGATAATTACAATTGCAATTAAGTATTACAGAATTCAAAAGAGAAATCGAGTGGATCAAAATGACAAACCATATGTACTAACAAACAAA
>KY684747.1_Human_respirovirus_3_strain_9F7_complete_genome_2009
ATGCTAATTTCAATATTGTTAATTATTACAACCATGATCATGGCATCACACTGCCAAATAGACATCACAAAACTACAGCATGTAGGTGTATTGGTCAACAGTCCCAAAGGGATGAAGATATCACAAAACTTCGAAACAAGATATCTAATCCTGAGTCTCATACCAAAAATAGAAGATTCTAACTCTTGTGGTGACCAACAGATCAAGCAATACAAGAGGTTATTGGATAGACTGATCATTCCTTTATATGATGGACTAAGATTACAGAAGGATGTGATAGTGACTAATCAAGAATCCAATGAAAACACTGACCCCAGAACAGAACGATTCTTTGGAGGGGTAATTGGAACTATTGCTCTAGGAGTAGCAACCTCAGCACAAATTACAGCAGCAGTTGCTCTGGTTGAAGCCAAGCAGGCAAGATCAGACATTGAAAAACTCAAGGAAGCAATCAGGGACACAAATAAAGCAGTGCAGTCAGTTCAGAGCTCTGTAGGAAATTTGATAGTAGCAATTAAATCAGTCCAGGATTATGTCAACAAAGAAATCGTGCCATCGATTGCGAGACTAGGTTGTGAAGCAGCAGGACTTCAGTTAGGGATTGCATTAACACAGCATTACTCAGAATTAACAAATATATTTGGTGATAACATAGGATCATTACAAGAAAAAGGAATAAAATTACAAGGTATAGCATCATTATACCGCACAAATATCACAGAAATATTCACAACATCAACAGTTGACAAATATGATATTTATGATCTATTATTTACAGAATCAATAAAGGTGAGAGTTATAGATGTTGATTTGAATGATTACTCAATAACCCTCCAAGTCAGACTCCCTTTATTGACCAGACTGCTGAACACCCAAATCTACAAAGTAGATTCCATATCATATAATATCCAAAATAGAGAATGGTATATCCCTCTTCCCAGCCATATCATGACAAAAGGGGCATTTCTAGGTGGAGCAGATGTCAAAGAATGCATAGAAGCATTCAGCAGTTATATATGCCCTTCTGATCCAGGATTTGTACTAAACCATGAAATGGAGAGCTGTCTATCAGGAAACATATCCCAATGTCCAAGAACCACAGTCACATCAGACATAGTTCCTAGGTATGCATTTGTCAATGGAGGAGTGGTTGCGAATTGTATAACGACTACATGTACATGCAATGGTATCGGTAATAGAATCAACCAACCACCTGATCAAGGAGTCAAAATTATAACACATAAAGAATGTAATACAATAGGTATCAACGGAATGCTATTCAACACAAACAAAGAAGGAACTCTTGCATTCTACACACCAGACGACATAACATTAAACAATTCTGTTGCACTTGATCCGATTGACATATCAATCGAGCTCAACAAGGCCAAATCAGATCTAGAGGAATCAAAAGAATGGATAAGAAGGTCAAATCAAAAGCTAGATTCTATTGGAAGTTGGCATCAATCTAGCACTACAATCATAGTTATTTTGATAATGATGATTATATTGTTTATAATTAATATAACAATAATTACAATTGCAATTAAGTATTACAGAATTCAAAAGAGAAATCGAGTGGATCAAAACGATAAGCCATATGTATTAACAAACAAA
>KF687336.1_Human_parainfluenza_virus_3_strain_HPIV3/ZAF/1145978/2007_complete_genome_2007
ATGCCAACTTCAATACTGCTAATCATTACAACAATGATCATGGCATCTTCTTGCCAAATAGACATCACAAAACTACAGCATGTAGGTGTATTGGTCAATAGTCCTAAAGGGATGAAGATATCACAAAACTTCGAAACAAGATATCTAATCTTGAGCCTCATACCAAAAATAGAAGACTCTAACTCTTGTGGTGACCAACAGATCAAACAATACAAGAGGTTATTGGATAGACTGATCATCCCTCTATATGATGGACTAAGATTACAGAAAGATGTGATAGTAACTAATCAAGAATCCAATGAAAACACTGATCCCAGAACAGGACGATTCTTTGGAGGGGTAATTGGAACTATTGCTCTGGGAGTAGCAACCTCAGCACAAATTACAGCGGCAGTTGCTCTGGTCGAAGCCAAGCAGGCGAAATCAGACATCGAAAAACTCAAAGAAGCAATCAGGGACACAAACAAAGCAGTGCAGTCAGTTCAGAGCTCTATAGGAAATTTAATAGTAGCAATTAAATCAGTCCAGGATTATGTCAACAACGAAATCGTGCCATCGATTACTAGACTAGGTTGTGAAGCAGCAGGACTTCAATTAGGAATTGCATTAACACAACATTACTCAGAATTAACAAACATATTTGGTGATAACATAGGGTCGTTACAAGAAAAAGGAATAAAATTACAAGGTATAGCATCATTATACCGCACAAATATCACAGAAATATTCACAACATCAACAGTTGATAAATATGATATCTATGATCTATTATTTACAGAATCAATAAAGGTAAGAGTTATAGATGTTGATTTGAATGATTACTCAATCACCCTCCAAGTCAGACTCCCCTTATTAACTAGGCTGCTGAACACTCAGATCTACAAAGTAGATTCTATATCATATAATATCCAAAACAGGGAATGGTATATCCCTCTTCCTAGCCATATCATGACAAAAGGGGCATTTCTAGGTGGAGCAGATGTCAAGGAATGTATAGAAGCATTCAGCAGTTACATATGCCCTTCTGATCCAGGATTTGTACTAAACCATGAAATGGAGAGCTGCTTATCAGGAAACATATCCCAATGTCCAAGAACCACGGTCACATCAGACATTGTTCCGAGATATGCATTCGTCAATGGAGGAGTGGTTGCAAACTGCATAACAACCACCTGTACATGCAACGGAATCGGCAATAGAATCAATCAACCACCTGATCAAGGAGTAAAAATTATAACACACAAAGAATGCAATACAATAGGCATCAATGGAATGCTGTTCAACACAAACAAAGAAGGAACTCTTGCATTCTACACACCAAATGATATAACACTAAATAATTCTGTTGCACTTGATCCAATTGACATATCAATAGAGCTTAACAAAGCCAAATCAGATCTAGAAGAATCAAAGGAATGGATAAGAAGGTCAAATCAAAAACTAGATTCTATTGGAAACTGGCATCAATCTAGCACTACAATCATAATTATTTTAATAATGATCATTATATTGTTTATAATTAATGTAACGATAATTACAATTGCAATTAAGTATTACAGAATTCAAAAGAGAAATCGAGTGGATCAAAATGACAAACCATATGTACTAACAAACAAA
>KY973597.1_Human_respirovirus_3_strain_10E6_complete_genome_2010
ATGCTAATTTCAATACTGTCAATTATTACAACCATGATCATGGCATCACACTGCCAAATAGACATCACAAAACTACAGCATGTAGGTGTATTGGTCAACAGTCCCAAAGGGATGAAGATATCACAAAACTTCGAAACAAGATATCTAATCCTGAGTCTCATACCAAAAATAGAAGATTCTAACTCTTGTGGTGACCAACAGATTAAGCAATACAAGAGGTTATTGGATAGACTGATCATTCCTTTATATGATGGACTAAGATTACAGAAGGATGTGATAGTGACTAATCAAGAATCCAATGAAAACACTGATCCCAGAACAGAACGATTCTTTGGAGGGGTAATTGGAACTATTGCTCTAGGAGTAGCAACCTCAGCACAAATTACAGCAGCAGTTGCTCTGGTTGAAGCTAAGCAGGCAAGATCAGACATTGAAAAACTCAAGGAAGCAATCAGGGACACAAATAAAGCAGTGCAGTCAGTTCAGAGTTCTGTAGGAAATTTGATAGTAGCAATTAAATCAGTCCAGGATTATGTCAACAAAGAAATCGTGCCATCGATTGCGAGACTAGGTTGTGAAGCAGCAGGACTTCAGTTAGGGATTGCATTAACACAGCATTACTCAGAATTAACAAATATATTTGGTGATAACATAGGATCATTACAAGAAAAAGGAATAAAATTACAAGGTATAGCATCATTATACCGCACAAATATCACAGAAATATTCACAACATCAACAGTTGACAAATATGATATCTATGATCTATTATTTACAGAATCAATAAAGGTGAGAGTTATAGATGTTGATTTGAATGATTACTCAATAACCCTCCAAGTCAGACTCCCTTTATTGACCAGACTGCTGAACACTCAAATCTACAAAGTAGATTCCATATCATATAATATCCAAAATAGAGAATGGTATATCCCTCTTCCCAGCCATATCATGACGAAAGGGGCATTTCTAGGTGGAGCAGATGTCAAAGAATGCATAGAAGCATTCAGCAGTTATATATGCCCTTCTGATCCAGGATTTGTACTAAACCATGAAATGGAGAGCTGTCTATCAGGAAACATATCTCAATGTCCAAGAACCACAGTCACATCAGACATAGTTCCTAGGTATGCATTTGTCAATGGAGGAGTGGTTGCGAATTGTATAACAACTACATGTACATGCAATGGTATCGGTAATAGAATCAACCAACCACCTGATCAAGGAGTCAAAATTATAACACATAAAGAATGTAATACAATAGGTATCAACGGGATGCTATTCAACACAAACAAAGAAGGAACTCTTGCATTCTACACACCAGACGACATAACATTAAACAATTCTGTTGCACTTGATCCAATTGACATATCAATCGAGCTCAACAAGGCCAAATCAGATCTAGAGGAATCAAAAGAATGGATAAGAAGGTCAAATCAAAAGCTAGATTCTATTGGAAGTTGGCATCAATCTAGCACTACAATCATAGTTATTTTGATAATGATGATTATATTGTTTATAATTAATATAACAATAATTACAATTGCAATTAAGTATTACAGAATTCAAAAGAGAAATCGAGTGGATCAAAATGATAAGCCATATGTATTAACAAACAAA
>KY973586.1_Human_respirovirus_3_strain_10J4_complete_genome_2010
ATGCTAGTTTCAATATTGTTAATTATTACAACCATGATCATGGCATCACACTGCCAAATAGACATCACAAAACTACAGCATGTAGGTGTATTGGTCAACAGTCCCAAAGGGATGAAGATATCACAAAACTTCGAAACAAGATATCTAATCCTGAGTCTCATACCAAAAATAGAAGATTCTAACTCTTGTGGTGACCAACAGATCAAGCAATACAAGAGGTTATTGGATAGACTGATCATTCCTTTATATGATGGACTAAGATTACAGAAGGATGTGATAGTGGCTAATCAAGAATCCAATGAAAACACTGATCCCAGAACAGAACGATTCTTTGGAGGGGTAATTGGAACTATTGCTCTAGGAGTAGCAACCTCAGCACAAATTACAGCAGCAGTTGCTCTGGTTGAAGCCAAGCAGGCAAGATCAGACATTGAAAAACTCAAGGAAGCAATCAGGGACACAAATAAAGCAGTGCAGTCAGTTCAAAGCTCTGTAGGAAATTTGATAGTAGCAATTAAATCAGTCCAGGATTATGTCAACAAAGAAATCGTGCCATCGATTGCGAGACTAGGTTGTGAAGCAGCAGGACTTCAATTAGGGATTGCATTAACACAGCATTACTCAGAGTTAACAAATATATTTGGTGATAACATAGGATCGTTACAAGAAAAAGGAATAAAATTACAAGGTATAGCATCATTATACCGCACAAATATCACAGAAATATTCACAACATCAACAGTTGACAAATATGATATTTATGATCTATTATTTACAGAATCAATAAAGGTGAGAGTTATAGATGTTGATTTGAATGATTACTCAATAACCCTCCAAGTCAGACTCCCTTTATTGACCAGACTGCTGAACACTCAAATCTACAAAGTAGATTCCATATCATATAATATTCAAAATAGAGAATGGTACATCCCTCTTCCCAGCCATATCATGACGAAAGGGGCATTTCTAGGTGGAGCAGATGTCAAAGAATGCATAGAAGCATTCAGCAGTTATATATGCCCTTCTGATCCAGGATTTGTACTAAACCATGAAATGGAGAGCTGTCTATCAGGAAACATATCCCAATGTCCAAGAACTACAGTCACATCAGACATAGTTCCTAGGTATGCATTTGTCAATGGAGGAGTGGTTGCGAATTGTATAACAACTACATGTACATGCAATGGTATCGGTAATAGAATCAACCAACCACCTGATCAAGGAGTCAAAATTATAACACATAAAGAATGTAATACAATAGGTATCAACGGAATGCTATTCAACACAAACAAAGAAGGAACTCTTGCATTCTACACACCAGACGACATAACATTAAACAATTCTGTTGCACTTGATCCGATTGACATATCAATCGAGCTCAACAAAGCCAAATCAGATCTAGAGGAATCAAAAGAATGGATAAGAAGGTCAAATCAAAAGCTAGATTCTATTGGAAGTTGGCATCAATCTAGCACTACAATCATAGTTATTTTGATAATGATGATTATATTGTTTATCATTAATATAACAATAATTACAATTGCAATTAAGTATTACAGAATTCAAAAGAGAAATCGAGCGGATCAAAATGATAAGCCATATGTATTAACAAACAAA
>KY674924.1_Human_respirovirus_3_strain_9T7_complete_genome_2009
ATGCTAATTTCAATATTGTTAATTATTACAACCATGATCATGGCATCACACTGCCAAATAGACATCACGAAACTACAGCATGTAGGTGTATTGGTCAACAGTCCCAAAGGGATGAAGATATCACAAAACTTCGAAACAAGATATCTAATCCTGAGTCTCATACCAAAAATAGAAGATTCCAACTCTTGTGGTGACCAACAGATCAAGCAATACAAGAGGTTATTGGATAGACTGATCATTCCTTTATATGATGGACTAAGATTACAGAAGGATGTGATAGTGACTAATCAAGAATCCAATGAAAACACTGATCCCAGAACAGAACGATTCTTTGGAGGGGTAATTGGAACTATTGCTCTAGGAGTAGCAACCTCAGCACAAATTACAGCAGCAGTTGCTCTGGTTGAAGCCAAGCAGGCAAGATCAGACATTGAAAAACTCAAGGAAGCAATCAGGGACACAAATAAAGCAGTGCAGTCAGTTCAGAGCTCTGTAGGAAATTTGATAGTAGCAATTAAATCAGTCCAGGATTATGTCAACAAAGAAATCGTGCCATCGATTGCGAGACTAGGTTGTGAAGCAGCAGGACTTCAGTTAGGGATTGCATTAACACAGCATTACTCAGAATTAACAAATATATTTGGTGATAACATAGGATCGTTACAAGAAAAAGGAATAAAATTACAAGGTATAGCATCATTATACCGCACAAATATCACAGAAATATTCACAACATCAACAGTTGACAAATATGATATCTATGATCTATTATTTACAGAATCAATAAAGGTGAGAGTTATAGATGTTGATTTGAATGATTACTCAATAACCCTCCAAGTCAGACTCCCTTTATTGACCAGACTGCTGAACACTCAAATCTACAAAGTAGATTCCATATCATATAATATCCAAAATAGAGAATGGTATATCCCTCTTCCCAGCCATATCATGACGAAAGGGGCATTTCTAGGTGGAGCAGATGTCAAAGAATGCATAGAAGCATTCAGCAGTTATATATGCCCTTCTGATCCAGGATTTGTACTAAACCATGAAATGGAGAGTTGTCTATCAGGAAACATATCCCAATGTCCAAGAACCACAGTTACATCAGACATAGTTCCTAGGTATGCATTTGTCAATGGAGGAGTGGTTGCGAATTGTATAACAACTACATGTACATGCAATGGTATCGGTAATAGAATCAACCAACCACCTGATCAAGGAGTCAAAATTATAACACATAAAGAATGTAATACAATAGGTATCAACGGAATGCTATTCAACACAAACAAAGAAGGAACTCTTGCATTCTACACACCAGACGACATAACATTAAACAATTCTGTTGCACTTGATCCGATTGACATATCAATCGAGCTCAACAAGGCCAAATCAGATCTAGAGGAATCAAAAGAATGGATAAGAAGGTCAAATCAAAAGCTAGATTCTATTGGAAGTTGGCATCAATCTAGCACTACAATCATAGTTATTTTGATAATGATGATTATATTGTTTATAATTAATATAACAATAATTACAATTGCAATTAAGTATTACAGAATTCAAAAGAGAAATCGAGTGGATCAAAATGATAAGCCATATGTATTAACAAACAAA
>KJ672537.1_Human_parainfluenza_virus_3_strain_HPIV3/Homo_sapiens/PER/FPP00635/2011_complete_genome_2011
ATGCTAGCTTCAACATTGTTAATTATTACAACTATGATTATGGCATCACACTGCCAAATAGACATCACAAAACTACAGCATGTAGGTGTATTGGTCAACAGTCCCAAAGGGATGAAGATATCACAAAACTTCGAAACAAGATATCTAATTTTGAGTCTCATACCAAAAATAGAAGATTCTAACTCTTGTGGTGACCAACAGATCAAGCAATACAAGAGACTATTGGATAGACTGATCATTCCTTTATATGATGGACTAAGATTACAGAAAGATATAATAGTGACTAATCAAGAATCCAATGAAAACACTGATCCCAGAACAGAACGATTCTTTGGAGGGGTAATTGGAACTATTGCTCTGGGAGTAGCAACATCAGCACAAATTACAGCAGCAGTTGCTCTGGTTGAAGCCAAGCAGGCAAGATCAGACATTGAAAAACTCAAAGAAGCAATCAGGGACACAAATAAAGCAGTGCAGTCGGTTCAGAGCTCTATAGGAAATCTGATAGTAGCAATTAAATCGGTCCAGGATTATGTCAACAACGAAATTGTGCCATCGATTACGAGACTAGGTTGTGAAGCAGCAGGACTTCAGTTAGGAATTGCATTAACACAGCATTACTCAGAATTAACAAACATATTTGGTGATAACATAGGATCGTTACAAGAAAAAGGAATAAAATTACAAGGTATAGCATCATTATACCGCACAAATATCACAGAAATATTTACAACATCAACAGTTGATAAATATGATATTTATGATCTATTATTTACAGAATCAATTAAGGTGAGAGTTATAGATGTTGATTTGAATGATTACTCAATCACTCTCCAAGTCAGACTCCCTTTATTAACTAGACTGCTGAACACTCAAATCTACAAAGTAGATTCCATATCATATAATATCCAAAACAGAGAATGGTATATCCCTCTTCCCAGTCATATCATGACGAAAGGGGCATTTCTAGGTGGAGCAGATGTCAAAGAATGCATAGAAGCATTCAGCAGTTATATATGCCCTTCTGATCCAGGATTTGTACTAAACCATGAAATGGAGAGCTGTTTATCAGGAAACATATCCCAATGTCCAAGAACCACAGTCACATCAGACATAGTTCCAAGGTATGCATTTGTCAATGGAGGAGTGGTTGCGAATTGTATAACAACCACATGTACGTGCAATGGTATCGGTAATAGAATCAACCAACCACCTGATCAAGGAGTAAAAATTATAACACATAAAGAATGTAATACAATAGGTATCAACGGAATGCTGTTCAACACAAACAAAGAAGGAACTCTTGCATTCTACACACCAGATGACATAACACTAAACAATTCTGTTGCTCTTGATCCAATTGACATATCAATCGAGCTCAACAAGGCCAAATCAGATCTAGAGGAATCAAAAGAATGGATAAGAAGATCAAATCAAAAGCTAGATTCTATTGGAAGTTGGCATCAATCCAGCACTACAATTATAGTTATTTTGATAATGATGATTATATTGTTTATAATTAATGTAACGATAATTACAATTGCAATTAAGTATTACAGAATTCAAAAGAGAAATCGAGTGGATCAAAATGAAAAGCCATATGTATTAACAAACAAA
>KJ672532.1_Human_parainfluenza_virus_3_strain_HPIV3/Homo_sapiens/PER/FLU9187/2007_complete_genome_2007
ATGCCAATTTCAATACTGTTAATTATTACAACCATGATCATGGCATCACACTGCCAAATAGACATCACAAAACTACAGCATGTAGGTGTATTGGTCAACAGTCCCAAAGGGATGAAGATATCACAAAACTTCGAAACAAGATATCTAATCCTGAGTCTCATACCAAAAATAGAAGATTCTAACTCTTGTGGTGACCAACAGATCAAGCAATACAAGAGGTTATTGGATAGACTGATCATTCCTTTATATGATGGACTAAGATTACAGAAGGATGTGATAGTGACTAATCAAGAATCCAATAAAAACACTGATCCCAGAACAGAACGATTCTTTGGAGGGGTAATTGGAACTATTGCTCTAGGAGTAGCAACCTCAGCACAAATTACAGCAGCAGTTGCTCTGGTTGAAGCCAAGCAGGCAAGATCAGACATTGAAAAACTCAAGGAAGCAATCAGGGACACAAATAAAGCAGTGCAGTCAGTTCAGAGCTCTGTAGGAAATTTGATAGTAGCAATTAAATCAGTCCAGGATTATGTCAACAAAGAAATCGTGCCATCAATTGCGAGACTAGGTTGTGAAGCAGCAGGACTTCAGTTAGGGATTGCATTAACACAGCATTACTCAGAATTAACAAATATATTTGGTGATAACATAGGATCGTTACAAGAAAAAGGAATAAAATTACAAGGTATAGCATCATTATACCGCACAAATATCACAGAAATATTCACAATATCAACAGTTGACAAATATGATATTTATGATCTATTATTTACAGAATCAATAAAGGTGAGAGTTATAGATGTTGATTTGAATGATTACTCAATAACCCTCCAAGTCAGACTCCCTTTATTGACCAGACTGCTGAATACTCAAATCTACAAAGTAGATTCCATATCATACAATATCCAAAATAGAGAATGGTATATCCCTCTTCCCAGCCATATTATGACGAAAGGGGCATTTCTAGGTGGAGCAGATGTCAAAGAATGCATAGAAGCATTCAGCAGTTATATATGCCCTTCTGATCCAGGATTTGTACTAAACCATGAAATGGAGAGCTGTCTATCAGGAAACATATCCCAATGTCCAAGAACCACAGTCACATCAGACATAGTTCCTAGGTATGCATTTGTCAATGGAGGAGTGGTTGCGAATTGTATAACAACTACATGTACATGCAATGGTATCGGTAACAGAATCAACCAACCACCTGATCAAGGAGTCAAAATTATAACACATAAAGAATGTAATACAATAGGTATCAACGGAATGCTATTCAACACAAACAAAGAAGGAACTCTTGCATTCTACACACCAGACGACATAACATTAAACAATTCTGTTGCACTTGATCCGATTGACATATCAATCGAGCTCAACAAGGCCAAATCAGATCTAGAGGAATCAAAAGAATGGATAAGAAGGTCAAATCAAAAGCTAGATTCTATTGGAAGTTGGCATCAATCTAGCACTACAATCATAGTTATTTTGATAATGATGATTATATTGTTTATAATTAATATAACAATAATTACAATTGCAATTAAGTATTACAGAATTCAAAAAAGAAATCGAGTGGATCAAAATGATAAGCCATATGTATTAACAAACAAA
>KJ672538.1_Human_parainfluenza_virus_3_strain_HPIV3/Homo_sapiens/PER/FLA7452/2009_complete_genome_2009
ATGCTAATTTCAATATTGTCAATTATTACAACCATGATCATGGCATCACACTGCCAAATAGACATTACAAAACTACAGCATGTAGGTGTATTGGTCAACAATCCAAAAGGGATGAAGATATCACAAAACTTCGAAACAAGATATCTAATCTTGAGTCTCATACCAAAAATAGAAGATTCTAACTCTTGTGGTGACCAACAGATCAAGCAATACAAGAGGTTATTGGATAGACTGATCATTCCTTTATATGATGGACTAAGATTACAGAAGGATGTGATAGTGACTAATCAAGAATCCAATGAAAACACTGATCCCAGAACAGAACGATTCTTTGGAGGGGTAATTGGAACTATTGCTCTAGGAGTAGCAACCTCAGCACAAATTACAGCAGCAGTTGCTCTGGTTGAAGCCAAGCAGGCAAGATCAGACATTGAAAAACTCAAGGAAGCAATCAGGGACACAAACAAAGCAGTGCAGTCAGTTCAGAGCTCCATAGGAAATTTGATAGTAGCAATTAAATCAGTCCAGGATTATGTCAACAAAGAAATCGTGCCATCGATTGCGAGACTAGGTTGTGAAGCAGCAGGACTTCAGTTAGGGATCGCATTAACACAGCATTACTCAGAATTAACAAACATATTTGGTGATAACATAGGATCGTTACAAGAAAAAGGAATAAAATTACAAGGTATAGCATCATTATACCGCACAAATATCACAGAAATATTCACAACATCAACAGTTGATAAATATGATATTTATGATCTATTATTTACAGAATCAATAAAGGTGAGAGTTATAGATGTTGATTTGAATGATTACTCAATCACCCTCCAAGTCAGACTCCCTTTATTAACCAGACTGCTAAACACTCAAATCTACAAAGTAGATTCCATATCATATAATATCCAAAATAGAGAATGGTATATCCCTCTTCCCAGCCATATCATGACGAAAGGGGCATTTCTAGGTGGAGCAGATGTCAAAGAATGCATAGAAGCATTCAGCAGTTATATATGCCCTTCTGATCCAGGATTTGTACTAAACCATGAAATGGAGAGCTGTCTATCAGGAAACATATCCCAATGTCCAAGAACCACAGTCACATCAGACATAGTTCCAAGGTATGCATTTGTCAATGGAGGAGTGGTTGCGAATTGTATAACAACTACATGTACATGCAATGGTATTGGTAATAGAATCAACCAACCACCTGATCAAGGAGTCAAAATTATAACACATAAAGAATGTAATACAATAGGTATTAACGGAATGTTGTTCAACACAAACAAAGAAGGAACTCTTGCATTCTACACACCAGACGACATAACATTAAACAATTCTGTTGCACTTGATCCAATTGACATATCAATCGAGCTCAACAAGGCCAAATCAGATCTAGAGGAATCAAAAGAATGGATAAGAAGGTCAAATCAAAAGCTAGATTCTATTGGAAGTTGGCATCAATCTAGCACTACAATCATAGTTATTTTGATAATGATGATTATATTGTTTATAATTAATATAACAATAATTATAATTGCAATTAAGTATTACAGAATTCAAAAGAGAAATCGAGTGGATCAAAATGATAAGCCATATGTATTAACAAACAAA
>KJ672541.1_Human_parainfluenza_virus_3_strain_HPIV3/Homo_sapiens/PER/FLI3293/2010_complete_genome_2010
ATGCTAATTTCAATATTGTTAATTATTACAACCATGATCATGGCATCACACTGCCAAATAGACATCACAAAACTACAGCATGTAGGTGTACTGGTCAACAGTCCCAAAGGGATGAAGATATCACAAAACTTCGAAACAAGATATCTAATCCTGAGTCTCATACCAAAAATAGAAGATTCTAACTCTTGTGGTGACCAACAGATCAAGCAATACAAGAGGTTATTGGATAGACTGATCATTCCTTTATATGATGGACTAAGATTACAGAAGGATGTGATAGTGACTAATCAAGAATCCAATGAAAACACTGATCCCAGAACAGAACGATTCTTTGGAGGGGTAATTGGAACCATTGCTCTAGGAGTAGCAACCTCAGCACAAATTACAGCAGCAGTTGCTCTGGTTGAAGCCAAGCAGGCAAGATCAGACATTGAAAAACTCAAGGAAGCAATCAGGGACACAAATAAAGCAGTGCAGTCAGTTCAGAGCTCTATAGGAAATTTGATAGTAGCAATTAAATCAGTCCAGGATTATGTCAACAAAGAAATCGTGCCATCGATTGCGAGACTAGGTTGTGAAGCAGCAGGACTTCAGTTAGGGATTGCATTAACACAGCATTACTCAGAATTAACAAATATATTTGGTGATAACATAGGATCGTTACAAGAAAAAGGAATAAAATTACAAGGTATAGCATCATTATACCGCACAAATATCACAGAAATATTCACAACATCAACAGTTGACAAATATGATATTTATGATCTATTATTTACAGAATCAATAAAGGTGAGAGTTATAGATGTTGATTTGAATGATTACTCAATAACCCTCCAAGTCAGACTCCCTTTATTGACCAGACTGCTGAACACCCAAATCTACAAAGTAGATTCCATATCATATAATATCCAAAATAGAGAATGGTATATCCCTCTTCCCAGCCATATCATGACGAAAGGGGCATTTCTAGGTGGAGCAGATGTCAAAGAATGCATAGAAGCATTCAGCAGTTATATATGCCCTTCTGATCCAGGATTTGTACTAAACCATGAAATGGAGAGCTGTCTATCAGGAAACATATCTCAATGTCCAAGAACCACAGTCACATCAGACATAGTTCCTAGGTATGCATTTGTCAATGGAGGAGTGGTTGCGAATTGTATAACAACTACATGTACATGCAATGGTATCGGTAATAGAATCAACCAACCACCTGATCAAGGAGTTAAAATTATAACACATAAAGAATGTAATACAATAGGTATCAACGGAATGCTATTCAACACAAACAAAGAAGGAACTCTTGCATTCTACACACCAGACGACATAACATTAAACAATTCTGTTGCACTTGATCCAATTGACATATCAATCGAGCTCAACAAGGCCAAATCAGATCTAGAGGAATCAAAAGAATGGATAAGAAGGTCAAATCAAAAGCTAGATTCTATTGGAAGTTGGCATCAATCTAGCACTACAATCATAGTTATTTTAATAATGATGATTATATTGTTTATAATTAATATAACAATAATTACAATTGCAATTAAGTATTACAGAATTCAAAAGAGAAATCAAGTGGATCAAAATGATAAGCCATATGTATTAACAAACAAA
>KJ672549.1_Human_parainfluenza_virus_3_strain_HPIV3/Homo_sapiens/PER/FPP00584/2011_complete_genome_2011
ATGCTAGCTTCAACATTGTTAATTATTACAACTATGATTATGGCATCACACTGCCAAATAGACATCACAAAACTACAGCATGTAGGTGTATTGGTCAACAGTCCCAAAGGGATGAAGATATCACAAAACTTCGAAACAAGATATCTAATTTTGAGTCTCATACCAAAAATAGAAGATTCTAACTCTTGTGGTGACCAACAGATCAAGCAATACAAGAGACTATTGGATAGACTGATCATTCCTTTATATGATGGACTAAGATTACAGAAAGATATAATAGTGACTAATCAAGAATCCAATGAAAACACTGATCCCAGAACAGAACGATTCTTTGGAGGGGTAATTGGAACTATTGCTCTGGGAGTAGCAACATCAGCACAAATTACAGCAGCAGTTGCTCTGGTTGAAGCCAAGCAGGCAAGATCAGACATTGAAAAACTCAAAGAAGCAATCAGGGACACAAATAAAGCAGTGCAGTCGGTTCAGAGCTCTATAGGAAATCTGATAGTAGCAATTAAATCGGTCCAGGATTATGTCAACAACGAAATTGTGCCATCGATTACGAGACTAGGTTGTGAAGCAGCAGGACTTCAGTTAGGAATTGCATTAACACAGCATTACTCAGAATTAACAAACATATTTGGTGATAACATAGGATCGTTACAAGAAAAAGGAATAAAATTACAAGGTATAGCATCATTATACCGCACAAATATCACAGAAATATTTACAACATCAACAGTTGATAAATATGATATTTATGATCTATTATTTACAGAATCAATTAAGGTGAGAGTTATAGATGTTGATTTGAATGATTACTCAATCACTCTCCAAGTCAGACTCCCTTTATTAACTAGACTGCTGAACACTCAAATCTACAAAGTAGATTCCATATCATATAATATCCAAAACAGAGAATGGTATATCCCCCTTCCCAGTCATATCATGACGAAAGGGGCATTTCTAGGTGGAGCAGATGTCAAAGAATGCATAGAAGCATTCAGCAGTTATATATGCCCTTCTGATCCAGGATTTGTACTAAACCATGAAATGGAGAGCTGTTTATCAGGAAACATATCCCAATGTCCAAGAACCACAGTCACATCAGACATAGTTCCAAGGTATGCATTTGTCAATGGAGGAGTGGTTGCGAATTGTATAACAACCACATGTACGTGCAATGGTATCGGTAATAGAATCAACCAACCACCTGATCAAGGAGTAAAAATTATAACACATAAAGAATGTAATACAATAGGTATCAACGGAATGCTGTTCAACACAAACAAAGAAGGAACTCTTGCATTCTACACACCAGATGACATAACACTAAACAATTCTGTTGCTCTTGATCCAATTGACATATCAATCGAGCTCAACAAGGCCAAATCAGATCTAGAGGAATCAAAAGAATGGATAAGAAGATCAAATCAAAAGCTAGATTCTATTGGAAGTTGGCATCAATCCAGCACTACAATTATAGTTATTTTGATAATGATGATTATATTGTTTATAATTAATGTAACGATAATTACAATTGCAATTAAGTATTACAGAATTCAAAAGAGAGATCGAGTGGATCAAAATGAAAAGCCATATGTATTAACAAACAAA
>KJ672553.1_Human_parainfluenza_virus_3_strain_HPIV3/Homo_sapiens/PER/FPI02674/2011_complete_genome_2011
ATGCTAATTTCAATATTGTCAATTATTACAACCATGATCATGGCATCACACTGCCAAATAGACATCACAAAACTACAGCATGTAGGTGTATTGGTCAACAGTCCCAAAGGGATGAAGATATCACAAAACTTCGAAACAAGATATCTAATCTTGAGTCTCATACCAAAAATAGAAGATTCTAACTCTTGTGGTGACCAACAGATCAAGCAATACAAGAGGTTATTGGATAGACTGATCATTCCTTTATATGATGGACTAAGATTACAGAAGGATGTGATAGTGACTAACCAAGAATCCAATGAAAACACTGATCCCAGAACAGAACGATTCTTTGGAGGGGTAATTGGAACTATTGCTCTAGGAGTAGCAACCTCAGCACAAATTACAGCAGCAGTTGCTCTGGTTGAAGCCAAGCAGGCAAGATCAGACATTGAAAAACTCAAGGAGGCAATCAGAGACACAAACAAAGCAGTGCAGTCAGTTCAGAGCTCCATAGGAAATTTGATAGTAGCAATTAAATCAGTCCAGGATTATGTCAACAAAGAAATCGTGCCATCGATTGCGAGACTAGGTTGTGAAGCAGCAGGACTTCAGTTAGGGATTGCATTAACACAGCATTACTCAGAATTAACAAACATATTTGGTGATAACATAGGATCGTTACAAGAAAAAGGAATAAAATTACAAGGTATAGCATCATTATACCGCACAAATATCACAGAAATATTCACAACATCAACAGTTGATAAATATGATATTTATGATCTATTATTTACAGAATCAATAAAGGTGAGAGTTATAGATGTTGATTTGAATGATTACTCAATCACCCTCCAAGTCAGACTCCCTTTATTAACCAGACTGCTGAACACTCAAATCTACAAAGTAGACTCCATATCATACAATATCCAAAATAGAGAATGGTATATCCCTCTTCCCAGCCATATCATGACGAAAGGGGCATTTCTAGGTGGAGCAGATGTCAAAGAATGCATAGAAGCATTCAGCAGTTATATATGCCCTTCTGATCCAGGATTTGTACTAAACCATGAAATGGAGAGCTGTCTATCAGGAAACATATCCCAATGTCCAAGAACCACAGTCACATCAGACATAGTTCCAAGGTATGCATTTGTCAATGGAGGAGTGGTTGCGAATTGTATAACAACTACATGTACATGCAATGGTATCGGTAATAGAATCAACCAACCACCTGATCAAGGAGTCAAAATTATAACACATAAAGAATGTAATACAATAGGTATTAACGGAATGCTGTTCAACACAAACAAAGAAGGAACTCTTGCATTCTACACACCAGACGACATAACATTAAACAATTCTGTTGCACTTGATCCAATTGACATATCGATCGAGCTCAACAAAGCCAAATCAGATCTAGAGGAATCAAAAGAATGGATAAGAAGGTCAAATCAAAAACTAGATTCTATTGGAAATTGGCATCAATCTAGCACTACAATCATAACTATTTTAATAATGATGATTATATTGTTTATAATTAATATAACAATAATTACAATTGCAATTAAGTATTACAGAATTCAAAAGAGAAATCGAGTGGATCAAAATGATAAGCCATATGTATTAACAAACAAA
>KJ672554.1_Human_parainfluenza_virus_3_strain_HPIV3/Homo_sapiens/PER/FPP00404/2011_complete_genome_2011
ATGCTAATTTCAATATTGTTAATTATTACAACCATGATCATGGCATCACACTGCCAAATAGACATCACAAAGCTACAGCATGTAGGTGTACTGGTCAACAGTCCCAAAGGGATGAAGATATCACAAAACTTCGAAACAAGATATCTAATCCTGAGTCTCATACCAAAAATAGAAGATTCTAACTCTTGTGGTGACCAACAGATCAAGCAATACAAGAGGTTATTGGATAGACTGATCATTCCTTTATATGATGGACTAAGATTACAGAAGGATGTGATAGTGACTAATCAAGAATCCAATGAAAACACTGATCCCAGAACAGAACGATTCTTTGGAGGGGTAATTGGAACCATTGCTCTAGGAGTAGCAACCTCAGCACAAATTACAGCAGCAGTTGCTCTGGTTGAAGCCAAGCAGGCAAGATCAGACATTGAAAAACTCAAGGAAGCAATCAGGGACACAAATAAAGCAGTGCAGTCAGTTCAGAGCTCTATAGGAAATTTGATAGTAGCAATTAAATCAGTCCAGGATTATGTCAACAAAGAAATCGTGCCATCGATTGCGAGACTAGGTTGTGAAGCAGCAGGACTTCAGTTAGGGATTGCATTAACACAGCATTACTCAGAATTAACAAATATATTTGGTGATAACATAGGATCGTTACAAGAAAAAGGAATAAAATTACAAGGTATAGCATCATTATACCGCACAAATATCACAGAAATATTCACAACATCAACAGTTGACAAATATGATATTTATGATCTATTATTTACAGAATCAATAAAGGTGAGAGTTATAGATGTTGATTTGAATGATTACTCAATAACCCTCCAAGTCAGACTCCCTTTATTGACCAGACTGCTGAACACCCAAATCTACAAAGTAGATTCCATATCATATAATATCCAAAATAGAGAATGGTATATCCCTCTTCCCAGCCATATCATGACGAAAGGGGCATTTCTAGGTGGAGCAGATGTCAAAGAATGCATAGAAGCATTCAGCAGTTATATATGCCCTTCTGATCCAGGATTTGTACTAAACCATGAAATGGAGAGCTGTCTATCAGGAAACATATCTCAATGTCCAAGAACCACAGTCACATCAGACATAGTTCCTAGGTATGCATTTGTCAATGGAGGAGTGGTTGCGAATTGTATAACAACTACATGTACATGCAATGGTATCGGCAATAGAATCAACCAACCACCTGATCAAGGAGTTAAAATTATAACACATAAAGAATGTAATACAATAGGTATCAACGGAATGCTATTCAACACAAACAAAGAAGGAACTCTTGCATTCTACACACCAGACGACATAACATTAAACAATTCTGTTGCACTTGATCCAATTGACATATCAATCGAGCTCAACAAGGCCAAATCAGATCTAGAGGAATCAAAAGAATGGATAAGAAGGTCAAATCAAAAGCTAGATTCTATTGGAAGTTGGCATCAATCTAGCACTACAATCATAGTTATTTTAATAATGATGATTATATTGTTTATAATTAATATAACAATAATTACAATTGCAATTAAGTATTACAGAATTCAAAAGAGAAATCAAGTGGATCAAAATGATAAGCCATATGTATTAACAAACAAA
>KJ672559.1_Human_parainfluenza_virus_3_strain_HPIV3/Homo_sapiens/PER/CFI1004/2010_complete_genome_2010
ATGCTAATTTCAATATTGTCAATTATTACAACCATGATCATGGCATCACACTGCCAAATAGACATTACAAAACTACAGCATGTAGGTGTATTGGTCAACAGTCCAAAAGGGATGAAGATATCACAAAACTTCGAAACAAGATATCTAATCTTGAGTCTCATACCAAAAATAGAAGATTCTAACTCTTGTGGTGACCAACAGATCAAGCAATACAAGAGGTTATTGGATAGACTGATCATTCCTTTATATGATGGACTAAGATTACAGAAGGATGTGATAGTGACTAATCAAGAATCCAATGAAAACACTGATCCAAGAACAGAACGATTCTTTGGAGGGGTAATTGGAACTATTGCTCTAGGAGTAGCAACCTCAGCACAAATTACAGCAGCAGTTGCTCTGGTTGAAGCCAAGCAGGCAAGATCAGACATTGAAAAACTCAAGGAAGCAATCAGGGACACAAACAAAGCAGTGCAGTCAGTTCAGAGCTCCATAGGAAATTTGATAGTAGCAATTAAATCAGTCCAGGATTATGTCAACAAAGAAATCGTGCCATCGATTGCGAGACTAGGTTGTGAAGCAGCAGGACTTCAGTTAGGGATCGCATTAACACAGCATTACTCAGAATTAACAAACATATTTGGTGATAACATAGGATCGTTACAAGAAAAAGGAATAAAATTACAAGGTATAGCATCATTATACCGCACAAATATCACAGAAATATTCACAACATCAACAGTTGATAAATATGATATTTATGATCTATTATTTACAGAATCAATAAAGGTGAGAGTTATAGATGTTGATTTGAATGATTACTCAATCACCCTCCAAGTCAGACTCCCTTTATTAACCAGACTGCTAAACACTCAAATCTACAAAGTAGATTCCATATCATATAATATCCAAAATAGAGAATGGTATATCCCTCTTCCCAGCCATATCATGACGAAAGGGGCATTTCTAGGTGGAGCAGATGTCAAAGAATGCATAGAAGCATTCAGCAGTTATATATGCCCTTCTGATCCAGGATTTGTACTAAACCATGAAATGGAGAGCTGTCTATCAGGAAACATATCCCAATGTCCAAGAACCACAGTCACATCAGACATAGTTCCAAGGTATGCATTTGTCAATGGAGGAGTGGTTGCGAATTGTATAACAACTACATGTACATGCAATGGTATTGGTAATAGAATCAACCAACCACCTGATCAAGGAGTCAAAATTATAACACATAAAGAATGTAATACAATAGGTATTAACGGAATGCTGTTCAACACAAACAAAGAAGGAACTCTTGCACTCTACACACCAGACGACATAACATTAAACAATTCTGTTGCACTTGATCCAATTGACATATCAATCGAGCTCAACAAGGCCAAATCAGATCTAGAGGAATCAAAAGAATGGATAAGAAGGTCAAATCAAAAGCTAGATTCTATTGGAAGTTGGCATCAATCTAGCACTACAATCATAGTTATTTTGATAATGATGATTATATTGTTTATAATTAATATAACAATAATTACAATTGCAATTAAGTATTACAGAATTCAAAAGAGAAATCGAGTGGATCAAAATGATAAGCCATATGTATTAACAAACAAA
>KJ672573.1_Human_parainfluenza_virus_3_strain_HPIV3/Homo_sapiens/PER/FLA4876/2008_complete_genome_2008
ATGCCAATTTCAATACTGTTAATTATTACAACCATGATCATGGCATCACACTGCCAAATAGACATCACAAAACTACAGCATGTAGGTGTATTGGTCAACAGTCCCAAAGGGATGAAGATATCACAAAACTTCGAAACAAGATATCTAATCCTGAGTCTCATACCAAAAATAGAAGATTCTAACTCTTGTGGTGACCAACAGATCAAGCAATACAAGAGGTTATTGGATAGACTGATCATTCCTTTATATGATGGACTAAGATTACAGAAGGATGTGATAGTGACTAATCAAGAATCCAATGAAAACACTGATCCCAGAACAGAACGATTCTTTGGAGGGGTAATTGGAACTATTGCTCTAGGAGTAGCAACCTCAGCACAAATTACAGCAGCAGTTGCTCTGGTTGAAGCCAAGCAGGCAAGATCAGACATTGAAAAACTCAAGGAAGCAATCAGGGACACAAATAAAGCAGTGCAGTCAGTTCAGAGCTCTGTAGGAAATTTGATAGTAGCAATTAAATCAGTCCAGGATTATGTCAACAAAGAAATCGTGCCATCGATTGCGAGACTAGGTTGTGAAGCAGCAGGACTTCAGTTAGGGATTGCATTAACACAGCATTACTCAGAATTAACAAATATATTTGGTGATAACATAGGATCGTTACAAGAAAAAGGAATAAAATTACAAGGTATAGCATCATTATACCGCACAAATATCACAGAAATATTCACAACATCAACAGTTGACAAATATGATATTTATGATCTATTATTTACAGAATCAATAAAGGTGAGAGTTATAGATGTTGATTTGAATGATTACTCAATAACCCTCCAAGTCAGACTCCCTTTATTGACCAGACTGCTGAACACTCAAATCTACAAAGTAGATTCCATATCATACAATATCCAAAATAGAGAATGGTATATCCCTCTTCCCAGCCATATCATGACGAAAGGGGCATTTCTAGGTGGAGCAGATGTCAAAGAATGCATAGAAGCATTCAGCAGTTATATATGCCCTTCTGATCCAGGATTTGTACTAAACCATGAAATGGAGAGCTGTCTATCAGGAAACATATCCCAATGTCCAAGAACCACAGTCACATCAGACATAGTTCCTAGGTATGCATTTGTCAATGGAGGAGTGGTTGCGAATTGTATAACAACTACATGTACATGCAATGGTATCGGTAATAGAATCAACCAACCACCTGATCAAGGAGTCAAAATTATAACACATAAAGAATGTAATACAATAGGTATCAACGGAATGCTATTCAACACAAACAAAGAAGGAACTCTTGCATTCTACACACCAGACGACATAACATTAAACAATTCTGTTGCACTTGATCCGATTGACATATCAATCGAGCTCAACAAGGCCAAATCAGATCTAGAGGAATCAAAAGAATGGATAAGAAGGTCAAATCAAAAGCTAGATTCTATTGGAAGTTGGCATCAATCTAGCACTACAATCATAGTTATTTTGATAATGATGATTATATTGTTTATAATTAATATAACAATAATTACAATTGCAATTAAGTATTACAGAATTCAAAAGAGAAATCGAGTGGATCAAAATGATAAGCCGTATGTATTAACAAACAAG
>KJ672574.1_Human_parainfluenza_virus_3_strain_HPIV3/Homo_sapiens/PER/FPP00066/2010_complete_genome_2010
ATGCTAACTTCAACATTGTTAATTATTACAACCATGATTATGGCATCACACTGCCAAATAGACATCACAAAACTACAGCATGTAGGTGTATTGGTCAACAGTCCCAAAGGGATGAAGATATCACAAAACTTCGAAACAAGATACCTAATTTTGAGTCTCATACCAAAAATAGAAGATTCTAACTCTTGTGGTGACCAACAGATCAAGCAATACAAGAGACTATTGGACAGACTGATCATTCCTTTATATGATGGACTAAGATTACAGAAAGATGTGATAGTGACTAATCAAGAATCCAATGAAAACACTGATCCCAGAACGGAACGATTCTTTGGAGGGGTAATTGGAACTATTGCTCTGGGAGTAGCAACATCAGCACAAATTACAGCAGCAGTTGCTCTGGTTGAAGCCAAGCAGGCAAGATCGGACATTGAAAAACTCAAAGAAGCAATCAGGGACACAAATAAAGCAGTGCAGTCGGTTCAGAGCTCTGTAGGAAATTTGATAGTAGCAATTAAATCGGTCCAGGATTATGTCAACAACGAAATCGTGCCATCAATTACGAGACTAGGTTGTGAAGCAGCAGGACTTCAGTTAGGAATTGCATTAACACAGCATTACTCAGAATTAACAAACATATTTGGTGATAACATAGGATCGTTACAAGAAAAAGGAATAAAATTACAAGGTATAGCATCGTTATACCGCACAAATATCACAGAAATATTCACAACATCAACAGTTGATAAATATGATATTTATGATCTATTATTTACAGAATCAATAAAGGTGAGAGTTATAGATGTTGATTTGAATGATTACTCAATCACTCTTCAAGTCAGACTCCCTTTATTAACTAGACTACTGAACACTCAAATCTACAAAGTAGACTCCATATCATATAATATCCAAAACAGAGAATGGTATATCCCCCTTCCCAGCCATATCATGACGAAAGGGGCATTTCTAGGTGGAGCAGATGTCAAAGAATGCATAGAAGCATTCAGCAGTTATATATGCCCTTCTGATCCAGGATTTGTACTAAACCATGAAATGGAGAGCTGTTTATCAGGAAACATATCTCAATGTCCAAGAACCACAGTCACATCAGACATAGTTCCAAGGTATGCATTTGTCAATGGAGGAGTGGTTGCGAATTGTATAACAACCACATGTACGTGCAATGGTATCGGCAACAGAATCAACCAACCACCTGATCAAGGAGTAAAAATTATAACACATAAAGAATGTAATACAATAGGTATCAACGGAATGCTATTCAACACAAACAAAGAAGGAACTCTTGCATTCTACACACCAGATGACATAACACTAAACAATTCTGTTGCTCTTGATCCAATTGACATATCAATCGAGCTCAACAAGGCCAAATCAGATCTAGAGGAATCAAAAGAATGGATAAGAAGGTCAAATCAAAAGTTAGATTCTATTGGAAGTTGGCATCAATCCAGCACTACAATTATAGTTATTTTGATAATGATGATTATATTGTTTATAATTAATGTAACGATAATTACAATTGCAATTAAGTATTACAGAATTCAAAAGAGAAATCGAATGGATCAAAATGAAAAGCCATATGTATTAACAAACAAA
>KJ672575.1_Human_parainfluenza_virus_3_strain_HPIV3/Homo_sapiens/PER/FPP00525/2011_complete_genome_2011
ATGCTAATTTCAATATTGTCAATTATTACAACCATGATCATGGCATCACACTGCCAAATAGACATTACAAAACTACAGCATGTAGGTGTATTGGTCAACAGTCCAAAAGGGATGAAGATATCACAAAACTTCGAAACAAGATATCTAATCTTGAGTCTCATACCAAAAATAGAAGATTCTAACTCTTGTGGTGACCAACAGATCAAGCAATACAAGAGGTTATTGGATAGACTGATCATTCCTTTATATGATGGACTAAGATTACAGAAGGATGTGATAGTGACTAATCAAGAATCCAATGAAAACACTGATCCCAGAACAGAACGATTCTTTGGAGGGGTAATTGGAACTATTGCTCTAGGAGTAGCAACCTCAGCACAAATTACAGCAGCAGTTGCTCTGGTTGAAGCCAAGCAGGCAAGATCAGACATTGAAAAACTCAAGGAAGCAATCAGGGACACAAACAAAGCAGTGCAGTCAGTTCAGAGCTCCATAGGAAATTTGATAGTAGCAATTAAATCAGTCCAGGATTATGTCAACAAAGAAATCGTGCCATCGATTGCGAGACTAGGTTGTGAAGCAGCAGGACTTCAGTTAGGGATCGCATTAACACAGCATTACTCAGAATTAACAAACATATTTGGTGATAACATAGGATCGTTACAAGAAAAAGGAATAAAATTACAAGGTATAGCATCATTATACCGCACAAATATCACAGAAATATTCACAACATCAACAGTTGATAAATATGATATTTATGATCTATTATTTACAGAATCAATAAAGGTGAGAGTTATAGATGTTGATTTGAATGATTACTCAATCACCCTCCAAGTCAGACTCCCTTTATTAACCAGACTGCTAAACACTCAAATCTACAAAGTAGATTCCATATCATATAATATCCAAAATAGAGAATGGTATATCCCTCTTCCCAGCCATATCATGACGAAAGGGGCATTTCTAGGTGGAGCAGATGTCAAAGAATGCATAGAAGCATTCAGCAGTTATATATGCCCTTCTGATCCAGGATTTGTACTAAACCATGAAATGGAGAGCTGTCTATCAGGAAACATATCCCAATGTCCAAGAACCACAGTCACCTCAGACATAGTTCCAAGGTATGCATTTGTCAATGGAGGAGTGGTTGCGAATTGTATAACAACTACATGTACATGCAATGGTATTGGTAATAGAATCAACCAACCACCTGATCAAGGAGTCAAAATTATAACACATAAAGAATGTAATACAATAGGTATTAACGGAATGCTGTTCAACACAAACAAAGAAGGAACTCTTGCATTCTACACACCAGACGACATAACATTAAACAATTCTGTTGCACTTGATCCAATTGACATATCAATCGAGCTCAACAAGGCCAAATCAGATCTAGAGGAATCAAAAGAATGGATAAGAAGGTCAAATCAAAAGCTAGATTCTATTGGAAGTTGGCATCAATCTAGCACTACAATCATAGTTATTTTGATAATGATGATTATATTGTTTATAATTAATATAACAATAATTACAATTGCAATTAAGTATTACAGAATTCAAAAGAGAAATCGAGTGGATCAAAATGATAAGCCATATGTATTAACAAACAAA
>KJ672582.1_Human_parainfluenza_virus_3_strain_HPIV3/Homo_sapiens/PER/FPP00352/2011_complete_genome_2011
ATGCTAACTTCAACATTGTTAATTATTACAACCATGATTATGGCATCACACTGCCAAATAGACATCACAAAACTACAGCATGTAGGTGTATTGGTCAACAGTCCCAAAGGGATGAAGATATCACAAAACTTCGAAACAAGATACCTAATTTTGAGTCTCATACCAAAAATAGAAGATTCTAACTCTTGTGGTGACCAACAGATCAAGCAATACAAGAGACTATTGGACAGACTGATCATTCCTTTATATGATGGACTAAGATTACAGAAAGATGTGATAGTGACTAATCAAGAATCCAATGAAAACACTGATCCCAGAACAGAACGATTCTTTGGAGGGGTAATTGGAACTATTGCTCTGGGAGTAGCAACATCAGCACAAATTACAGCAGCAGTTGCTCTGGTTGAAGCCAAGCAGGCAAGATCGGACATTGAAAAACTCAAAGAAGCAATCAGGGACACAAATAAAGCAGTGCAGTCGGTTCAGAGCTCTGTAGGAAATTTGATAGTAGCAATTAAATCGGTCCAGGATTATGTCAACAACGAAATCGTGCCATCAATTACGAGACTAGGTTGTGAAGCAGCAGGACTTCAATTAGGAATTGCATTAACACAGCATTACTCAGAATTAACAAACATATTTGGTGATAACATAGGATCGTTACAAGAAAAAGGAATAAAATTACAAGGTATAGCATCGTTATACCGCACAAACATCACAGAAATATTCACAACATCAACAGTTGATAAATATGATATTTATGATCTATTATTTACAGAATCAATAAAGGTGAGAGTTATAGATGTTGATTTGAATGATTACTCAATCACTCTCCAAGTCAGACTCCCTTTATTAACTAGACTACTGAACACTCAAATCTACAAAGTAGACTCCATATCATATAATATCCAAAACAGAGAATGGTATATCCCCCTTCCCAGCCATATCATGACGAAAGGGGCATTTCTAGGTGGAGCAGATGTCAAAGAATGCATAGAAGCATTCAGCAGTTATATATGCCCTTCTGATCCAGGATTTGTACTAAACCATGAAATGGAGAGCTGTTTATCAGGAAACATATCTCAATGTCCAAGAACCACAGTCACATCAGACATAGTTCCAAGGTATGCATTTGTCAATGGAGGAGTGGTTGCGAATTGTATAACAACCACATGTACGTGCAATGGTATCGGCAACAGAATCAACCAACCACCTGATCAAGGAGTAAAAATTATAACACATAAAGAATGTAATACAATAGGTATCAACGGAATGCTATTCAACACAAACAAAGAAGGAACTCTTGCATTCTACACACCAGATGACATAACACTAAACAATTCTGTTGCTCTTGATCCAATTGACATATCAATCGAGCTCAACAAGGCCAAATCAGATCTAGAGGAATCAAAAGAATGGATAAGAAGGTCAAATCAAAAGTTAGATTCTATTGGAAGTTGGCATCAATCCAGCACTACAATTATAGTTATTTTGATAATGATGATTATATTGTTTATAATTAATGTAACGATAATTACAATTGCAATTAAGTATTACAGAATTCAAAAGAGAAATCGAATGGATCAAAATGAAAAGCCATATGTATTAACAAACAAA
>KJ672583.1_Human_parainfluenza_virus_3_strain_HPIV3/Homo_sapiens/PER/FPP01224/2012_complete_genome_2012
ATGCTAATTTCAATATTGTTAATTATTACAACCATGATCATGGCATCACACTGCCAAATAGACATCACAAAACTACAGCATGTAGGTGTACTGGTCAACAGTCCCAAAGGGATGAAGATATCACAAAACTTCGAAACAAGATATCTAATCCTGAGTCTCATACCAAAAATAGAAGATTCTAACTCTTGTGGTGACCAACAGATCAAGCAATACAAGAGGTTATTGGATAGACTGATCATTCCTTTATATGATGGACTAAGATTACAGAAGGATGTGATAGTGACTAATCAAGAATCCAATGAAAACACTGATCCCAGAACAGAACGATTCTTTGGAGGGGTAATTGGAACCATTGCTCTAGGAGTAGCAACCTCAGCACAAATTACAGCAGCAGTTGCTCTGGTTGAAGCCAAGCAGGCAAGATCAGACATTGAAAAACTCAAGGAAGCAATCAGGGACACAAATAAAGCAGTGCAGTCAGTTCAGAGCTCTATAGGAAATTTGATAGTAGCAATTAAATCAGTCCAGGATTATGTCAACAAAGAAATCGTGCCATCGATTGCGAGACTAGGTTGTGAAGCAGCAGGACTTCAGTTAGGGATTGCATTAACACAGCATTACTCAGAATTAACAAATATATTTGGTGATAACATAGGATCGTTACAAGAAAAAGGAATAAAATTACAAGGTATAGCATCATTATACCGCACAAATATCACAGAAATATTCACAACATCAACAGTTGACAAATATGATATTTATGATCTATTATTTACAGAATCAATAAAGGTGAGAGTTATAGATGTTGATTTGAATGATTACTCAATAACCCTCCAAGTCAGACTCCCTTTATTGACCAGACTGCTGAACACCCAAATCTACAAAGTAGATTCCATATCATATAATATCCAAAATAGAGAATGGTATATCCCTCTTCCCAGCCATATCATGACGAAAGGGGCATTTCTAGGTGGAGCAGATGTCAAAGAATGCATAGAAGCATTCAGCAGTTATATATGCCCTTCTGATCCAGGATTTGTACTAAACCATGAAATGGAGAGCTGTCTATCAGGAAACATATCTCAATGTCCAAGAACCACAGTCACATCAGACATAGTTCCTAGGTATGCATTTGTCAATGGAGGAGTGGTTGCGAATTGTATAACAACTACATGTACATGCAATGGTATCGGTAATAGAATCAACCAACCACCTGATCAAGGAGTTAAAATTATAACACATAAAGAATGTAATACAATAGGTATCAACGGAATGCTATTCAACACAAACAAAGAAGGAACTCTTGCATTCTACACACCAGACGACATAACATTAAACAATTCTGTTGCACTTGATCCAATTGACATATCAATCGAGCTCAACAAGGCCAAATCAGATCTAGAGGAATCAAAAGAATGGATAAGAAGGTCAAATCAAAAGCTAGATTCTATTGGAAGTTGGCATCAATCTAGCACTACAATCATAGTTATTTTAATAATGATGATTATATTGTTTATAATTAATATAACAATAATTACAATTGCAATTAAGTATTACAGAATTCAAAAGAGAAATCAAGTGGATCAAAATGATAAGCCATATGTATTAACAAACAAA
>KJ672584.1_Human_parainfluenza_virus_3_strain_HPIV3/Homo_sapiens/PER/CFI1587/2012_complete_genome_2012
ATGCTAATTTCAATATTGTCAATTATTACAACCATGATCATGGCATCACACTGCCAAATAGACATCACAAAACTACAGCATGTAGGTGTATTGGTCAACAGTCCCAAAGGGATGAAGATATCACAAAACTTCGAAACAAGATATCTAATCTTGAGTCTCATACCAAAAATAGAAGATTCTAACTCTTGTGGTGACCAACAGATCAAGCAATACAAGAGGTTATTGGATAGACTGATCATTCCTTTATATGATGGACTAAGATTACAGAAGGATGTGATAGTGACTAATCAAGAATCCAATGAAAACACTGATCCCAGAACAGAACGATTTTTTGGAGGGGTAATTGGAACTATTGCTCTAGGAGTAGCAACCTCAGCACAAATTACAGCAGCAGTTGCTCTGGTTGAAGCCAAGCAGGCAAGATCAGACATTGAAAAACTCAAGGAGGCAATCAGGGACACAAACAAAGCAGTGCAGTCAGTTCAGAGCTCCATAGGAAATTTGATAGTAGCAATTAAATCAGTCCAGGATTATGTCAACAAAGAAATCGTGCCATCGATTGCGAGACTAGGTTGTGAAGCAGCAGGACTTCAGTTAGGGATTGCATTAACACAGCATTACTCAGAATTAACAAACATATTTGGTGATAACATAGGATCGTTACAAGAAAAAGGAATAAAATTACAGGGTATAGCATCATTATACCGCACAAATATCACAGAAATATTCACAACATCAACAGTTGATAAATATGATATTTATGATCTATTATTTACAGAATCAATAAAGGTGAGAGTTATAGATGTTGATTTGAATGATTACTCAATCACCCTCCAAGTCAGACTCCCTTTATTAACCAGACTGCTGAACACTCAAATCTACAAAGTAGACTCCATATCATACAATATCCAAAATAGAGAATGGTATATCCCTCTTCCCAGCCATATCATGACGAAAGGGGCATTTCTAGGTGGAGCAGATGTCAAAGAATGCATAGAAGCATTCAGCAGTTATATATGCCCTTCTGATCCAGGATTTGTACTAAACCATGAAATGGAGAGCTGTCTATCAGGAAACATATCCCAATGTCCAAGAACCACAGTCACATCAGACATAGTTCCAAGGTATGCATTTGTCAATGGAGGAGTGGTTGCGAATTGTATAACAACTACATGTACATGCAATGGTATCGGTAATAGAATCAACCAACCACCTGATCAAGGAGTCAAAATTATAACACATAAAGAATGTAATACAATAGGTATTAACGGAATGCTGTTCAACACAAACAAAGAAGGAACTCTTGCATTCTACACACCAGACGACATAACATTAAACAATTCTGTTGCACTTGATCCAATTGACATATCAATCGAGCTCAACAAAGCCAAATCAGATCTAGAGGAATCAAAAGAATGGATAAGAAGGTCAAATCAAAAGCTAGATTCTATTGGAAGTTGGCATCAATCTAGCACTACAATCATAATTATTTTAATAATGATGATTATATTGTTTATAATTAATATAACAATAATTACAATTGCAATTAAGTATTACAGAATTCAAAAGAGAAATCGAGTGGATCAAAATGATAAGCCATATGTATTAACAAACAAA
>KJ672585.1_Human_parainfluenza_virus_3_strain_HPIV3/Homo_sapiens/PER/FPP01265/2012_complete_genome_2012
ATGCTAATTTCAATATTGTCAATTATTACAACCATGATCATGGCATCACACTGCCAAATAGACATTACAAAACTACAGCATGTAGGTGTATTGGTCAACAGTCCAAAAGGGATGAAGATATCACAAAACTTCGAAACAAGATATCTAATCTTGAGTCTCATACCAAAAATAGAAGATTCTAACTCTTGTGGTGACCAACAGATCAAGCAATACAAGAGGTTATTGGATAGACTGATCATTCCTTTATATGATGGACTAAGATTACAGAAGGATGTGATAGTGACTAATCAAGAATCCAATGAAAACACTGATCCCAGAACAGAACGATTCTTTGGAGGGGTAATTGGAACTATTGCTCTAGGAGTAGCAACCTCAGCACAAATTACAGCAGCAGTTGCTCTGGTTGAAGCCAAGCAGGCAAGATCAGACATTGAAAAACTCAAGGAAGCAATCAGGGACACAAACAAAGCAGTGCAGTCAGTTCAGAGCTCCATAGGAAATTTGATAGTAGCAATTAAATCAGTCCAGGATTATGTCAACAAAGAAATCGTGCCATCGATTGCGAGACTAGGTTGTGAAGCAGCAGGACTTCAGTTAGGGATCGCATTAACACAGCATTACTCAGAATTAACAAACATATTTGGTGATAACATAGGATCGTTACAAGAAAAAGGAATAAAATTACAAGGTATAGCATCATTATACCGCACAAATATCACAGAAATATTCACAACATCAACAGTTGATAAATATGATATTTATGATCTATTATTTACAGAATCAATAAAGGTGAGAGTTATAGATGTTGATTTGAGTGATTACTCAATCACCCTCCAAGTCAGACTCCCTTTATTAACCAGACTGCTAAACACTCAAATCTACAAAGTAGATTCCATATCATATAATATCCAAAATAGAGAATGGTATATCCCTCTTCCCAGCCATATCATGACGAAAGGGGCATTTCTAGGTGGAGCAGATGTCAAAGAATGCATAGAAGCATTCAGCAGTTATATATGCCCTTCTGATCCAGGATTTGTACTAAACCATGAAATGGAGAGCTGTCTATCAGGAAACATATCCCAATGTCCAAGAACCACAGTCACATCAGACATAGTTCCAAGGTATGCATTTGTCAATGGAGGAGTGGTTGCGAATTGTATAACAACTACATGTACATGCAATGGTATTGGTAATAGAATCAACCAACCACCTGATCAAGGAGTCAAAATTATAACACATAAAGAATGTAATACAATAGGTATTAACGGAATGCTGTTCAACACAAACAAAGAAGGAACTCTTACATTCTACACACCAGACGACATAACATTAAACAATTCTGTTGCACTTGATCCAATTGACATATCAATCGAGCTCAACAAGGCCAAATCAGATCTAGAGGAATCAAAAGAATGGATAAGAAGGTCAAATCAAAAGCTAGATTCTATTGGAAGTTGGCATCAATCTAGCACTACAATCATAGTTATTTTGATAATGATGATTATATTGTTTATAATTAATATAACAATAATTACAATTGCAATTAAGTATTACAGAATTCAAAAGAGAAATCGAGTGGATCAAAATGATAAGCCATATGTATTAACAAACAAA
>KJ672586.1_Human_parainfluenza_virus_3_strain_HPIV3/Homo_sapiens/PER/FLI3288/2010_complete_genome_2010
ATGCTAATTTCAATATTGTCAATTATTACAACCATGATCATGGCATCACACTGCCAAATAGACATCACAAAACTACAGCATGTAGGTGTATTGGTCAACAGTCCCAAAGGGATGAAGATATCACAAAACTTCGAAACAAGATATCTAATCTTGAGTCTCATACCAAAAATAGAAGATTCTAACTCTTGTGGTGACCAACAGATCAAGCAATACAAGAGGTTATTGGATAGACTGATCATTCCTTTATATGATGGACTAAGATTACAGAAGGATGTGATAGTGACTAATCAAGAATCCAATGAAAACACTGATCCCAGAACAGAACGATTCTTTGGAGGGGTAATTGGAACTATTGCTCTAGGAGTAGCAACCTCAGCACAAATTACAGCAGCAGTTGCTCTGGTTGAAGCCAAGCAGGCAAGATCAGACATTGAAAAACTCAAGGAGGCAATCAGGGACACAAACAAAGCAGTGCAGTCAGTTCAGAGCTCCATAGGAAATTTGATAGTAGCAATTAAATCAGTCCAGGATTATGTCAACAAAGAAATCGTGCCATCGATTGCGAGACTAGGTTGTGAAGCAGCAGGACTTCAGTTAGGGATTGCATTAACACAGCATTACTCAGAATTAACAAACATATTTGGTGATAACATAGGATCGTTACAAGAAAAAGGAATAAAATTACAAGGTATAGCATCATTATACCGCACAAATATCACAGAAATATTCACAACATCAACAGTTGATAAATATGATATTTATGATCTATTATTTACAGAATCAATAAAGGTGAGAGTTATAGATGTTGATTTGAATGATTACTCAATCACCCTCCAAGTCAGACTCCCTTTATTAACCAGACTGCTGAACACTCAAATCTACAAAGTAGACTCCATATCATACAATATCCAAAATAGAGAATGGTATATCCCTCTTCCCAGCCATATCATGACGAAAGGGGCATTTCTAGGTGGAGCAGATGTCAAAGAATGCATAGAAGCATTCAGCAGTTATATATGCCCTTCTGATCCAGGATTTGTACTAAACCATGAAATGGAGAGCTGTCTATCAGGAAACATATCCCAATGTCCAAGAACCACAGTCACATCAGACATAGTTCCAAGGTATGCATTTGTCAATGGAGGAGTGGTTGCGAATTGTATAACAACTACATGTACATGCAATGGTATCGGTAATAGAATCAACCAACCACCTGATCAAGGAGTCAAAATTATAACACATAAAGAATGTAATACAATAGGTATTAACGGAATGCTGTTCAACACAAACAAAGAAGGAACTCTTGCATTCTACACACCAGACGACATAACATTAAACAATTCTGTTGCACTTGATCCAATTGACATATCAATCGAGCTCAACAAAGCCAAATCAGATCTAGAGGAATCAAAAGAATGGATAAGAAGGTCAAATCAAAAGCTAGATTCTATTGGAAGTTGGCATCAATCTAGCACTACAATCATAATTATTTTAATAATGATGATTATATTGTTTATAATTAATATAACAATAATTACAATTGCAATTAAGTATTACAGAATTCAAAAGAGAAATCGAGTGGATCAAAATGATAAGCCATATGTATTAACAAACAAA
>KJ672604.1_Human_parainfluenza_virus_3_strain_HPIV3/Homo_sapiens/PER/FLU8889/2007_complete_genome_2007
ATGCTAATTTCAATATTGTCAATTATTACAACCATGATCATGGCATCACACTGCCAAATAGACATTACAAAACTACAGCATGTAGGTGTATTGGTCAACAGTCCAAAAGGGATGAAGATATCACAAAACTTCGAAACAAGATATCTAATCTTGAGTCTCATACCAAAAATAGAAGATTCTAACTCTTGTGGTGACCAACAGATCAAGCAATACAAGAGGTTATTGGATAGACTGATCATTCCTTTATATGATGGACTAAGATTACAGAAGGATGTGATAGTGACTAACCAAGAATCCAATGAAAACACTGATCCCAGAACAGAACGATTCTTTGGAGGGGTAATTGGAACCATTGCTCTAGGAGTAGCAACCTCAGCACAAATTACAGCAGCAGTTGCTCTGGTTGAAGCCAAGCAGGCAAGATCAGACATTGAAAAACTCAAGGAAGCAATCAGGGACACAAACAAAGCAGTGCAGTCAGTTCAGAGCTCCATAGGAAATTTGATAGTAGCAATTAAATCAGTCCAGGATTATGTCAACAAAGAAATCGTGCCATCGATTGCGAGACTAGGTTGTGAAGCGGCAGGACTTCAGTTAGGGATCGCATTAACACAGCATTACTCAGAATTAACAAACATATTTGGTGATAACATAGGATCGTTACAAGAAAAAGGAATAAAATTACAAGGTATAGCATCATTATACCGCACAAATATCACAGAAATATTCACAACATCAACAGTTGATAAATATGATATTTATGATCTATTATTTACAGAATCAATAAAGGTGAGAGTTATAGATGTTGATTTGAATGATTACTCAATCACCCTCCAAGTCAGACTCCCTTTATTAACCAGACTGCTAAACACTCAAATCTACAAAGTAGATTCCATATCATATAATATCCAAAATAGAGAATGGTATATCCCTCTTCCCAGCCATATCATGACGAAAGGGGCATTTCTAGGTGGAGCAGATGTCAAAGAATGCATAGAAGCATTCAGCAGTTATATATGCCCTTCTGATCCAGGATTTGTACTAAACCATGAAATGGAGAGCTGTCTATCAGGAAACATATCCCAATGTCCAAGAACCACAGTCACATCAGACATAGTTCCAAGGTATGCATTTGTCAATGGAGGAGTGGTTGCGAATTGTATAACAACTACATGTACATGCAATGGTATTGGTAATAGAATCAACCAACCACCTGATCAAGGAGTCAAAATTATAACACATAAAGAATGTAATACAATAGGTATTAACGGAATGCTGTTCAACACAAACAAAGAAGGAACTCTTGCATTCTACACACCAGACGACATAACATTAAATAATTCTGTTGCACTTGATCCAATTGACATATCAATCGAGCTCAACAAGGCCAAATCAGATCTAGAGGAATCAAAAGAATGGATAAGAAGGTCAAATCAAAAGCTAGATTCTATTGGAAGTTGGCATCAATCTAGCACTACAATCATAGTTATTTTGATAATGATGATTATATTGTTTATAATTAATATAACAATAATTACAATTGCAATTAAGTATTACAGAATTCAAAAGAGAAATCGAGTGGATCAAAATGATAAGCCATATGTATTAACAAACAAA
>KJ672613.1_Human_parainfluenza_virus_3_strain_HPIV3/Homo_sapiens/PER/CFI1036/2010_complete_genome_2010
ATGCTAATTTCAATATTGTTAATTATTACAACCATGATCATGGCATCACACTGCCAAATAGACATCACAAAACTACAGCATGTAGGTGTATTGGTCAACAGTCCCAAAGGGATGAAGATATCACAAAACTTCGAAACAAGATATCTAATCCTGAGTCTCATACCAAAAATAGAAGATTCTAACTCTTGTGGTGACCAACAGATCAAGCAATACAAGAGGTTATTGGATAGACTGATCATTCCTTTATATGATGGACTAAGATTACAGAAGGATGTGATAGTGACTAATCAAGGATCCAATGAAAACACTGATCCCAGAACAGAACGATTCTTTGGAGGGGTAATTGGAACTATTGCTCTAGGAGTAGCAACCTCAGCACAAATTACAGCAGCAGTTGCTCTGGTTGAAGCCAAGCAGGCAAGATCAGACATTGAAAAACTCAAGGAAGCAATCAGGGACACAAATAAAGCAGTGCAGTCAGTTCAGAGCTCTGTAGGAAATTTGATAGTAGCAATTAAATCAGTCCAGGATTATGTCAACAAAGAAATCGTGCCATCGATTGCGAGACTAGGTTGTGAAGCAGCAGGACTTCAGTTAGGGATTGCATTAACACAGCATTACTCAGAATTAACAAATATATTTGGTGATAACATAGGATCGTTACAAGAAAAAGGAATAAAATTACAAGGTATAGCATCATTATACCGCACAAATATCACAGAAATATTCACAACATCAACAGTTGACAAATATGATATTTATGATCTATTATTTACAGAATCAATAAAGGTGAGAGTTATAGATGTTGATTTGAATGATTACTCAATAACCCTCCAAGTCAGACTCCCTTTATTGACCAGACTGCTGAACACTCAAATCTACAAAGTAGATTCCATATCATATAATATCCAAAATAGAGAATGGTATATCCCTCTTCCCAGCCATATCATGACAAAAGGGGCATTTCTAGGTGGAGCAGATGTCAAAGAATGCATAGAAGCATTCAGCAGTTATATATGCCCTTCTGATCCAGGATTTGTACTAAACCATGAAATGGAGAGCTGTCTATCAGGAAACATATCCCAATGTCCAAGAACCACAGTTACATCAGACATAGTTCCTAGGTATGCATTTGTCAATGGAGGAGTGGTTGCGAATTGTATAACGACTACATGTACATGCAATGGTATCGGTAATAGAATCAACCAACCACCTGATCAAGGAGTCAAAATTATAACACATAAAGAATGTAATACAATAGGTATCAACGGAATGCTATTCAACACAAACAAAGAAGGAACTCTTGCATTCTACACACCAGACGACATAACATTAAACAATTCTGTTGCACTTGATCCGATTGACATATCAATCGAGCTCAACAAGGCCAAATCAGATCTAGAGGAATCAAAAGAATGGATAAGAAGGTCAAATCAAAAGCTAGATTCTATTGGAAGTTGGCATCAATCTAGCACTACAATCATAGTTATTTTGATAATGATGATTATATTGTTTATAATTAATATAACAATAATTACAATTGCAATTAAGTATTACAGAATTCAAAAGAGAAATCGAGTGGATCAAAATGATAAGCCATATGTATTAACAAACAAA
>KJ672614.1_Human_parainfluenza_virus_3_strain_HPIV3/Homo_sapiens/PER/FPI02659/2011_complete_genome_2011
ATGCTAATTTCAATATTGTCAATTATTACAACCATGATCATGGCATCACACTGCCAAATAGACATTACAAAACTACAGCATGTAGGTGTATTGGTCAACAGTCCAAAAGGGATGAAGATATCACAAAACTTCGAAACAAGATATCTAATCTTGAGTCTCATACCAAAAATAGAAGATTCTAACTCTTGTGGTGACCAACAGATCAAGCAATACAAGAGGTTATTGGATAGACTGATCATTCCTTTATATGATGGACTAAGATTACAGAAGGATGTGATAGTGACTAATCAAGAATCCAATGAAAACACTGATCCCAGAACAGAACGATTCTTTGGAGGGGTAATTGGAACTATTGCTCTAGGAGTAGCAACCTCAGCACAAATTACAGCAGCAGTTGCTCTGGTTGAAGCCAAGCAGGCAAGATCAGACATTGAAAAACTCAAGGAAGCAATCAGGGACACAAACAAAGCAGTGCAGTCAGTTCAGAGCTCCATAGGAAATTTGATAGTAGCAATTAAATCAGTCCAGGATTATGTCAACAAAGAAATCGTGCCATCGATTGCGAGACTAGGTTGTGAAGCAGCAGGACTTCAGTTAGGGATCGCATTAACACAGCATTACTCAGAATTAACAAACATATTTGGTGATAACATAGGATCGTTACAAGAAAAAGGAATAAAATTACAAGGTATAGCATCATTATACCGCACAAATATCACAGAAATATTCACAACATCAACAGTTGATAAATATGATATTTATGATCTATTATTTACAGAATCAATAAAGGTGAGAGTTATAGATGTTGATTTGAATGATTACTCAATCACCCTCCAAGTCAGACTCCCTTTATTAACCAGACTGCTAAACACTCAAATCTACAAAGTAGATTCCATATCATATAATATCCAAAATAGAGAATGGTATATCCCTCTTCCCAGCCATATCATGACGAAAGGGGCATTTCTAGGTGGAGCAGATGTCAAAGAATGCATAGAAGCATTCAGCAGTTATATATGCCCTTCTGATCCAGGATTTGTACTAAACCATGAAATGGAGAGCTGTCTATCAGGAAACATATCCCAATGTCCAAGAACCACAGTCACATCAGACATAGTTCCAAGGTATGCATTTGTCAATGGAGGAGTGGTTGCGAATTGTATAACAACTACATGTACATGCAATGGTATTGGTAATAGAATCAACCAACCACCTGATCAAGGAGTCAAAATTATAACACATAAAGAATGTAATACAATAGGTATTAACGGAATGCTGTTCAACACAAACAAAGAAGGAACTCTTGCATTCTACACACCAGACGACATAACATTAAACAATTCTGTTGCACTTGATCCAATTGACATATCAATCGAGCTCAACAAGGCCAAATCAGATCTAGAGGAATCAAAAGAATGGATAAGAAGGTCAAATCAAAAGCTAGATTCTATTGGAAGTTGGCATCAATCTAGCACTACAATCATAGTTATTTTGATAATGATGATTATATTGTTTATAATTAATATAACAATAATTACAATTGCAATTAAGTATTACAGAATTCAAAAGAGAAATCGAGTGGATCAAAATGATAAGCCATATGTATTAACAAACAAA
>KY973587.1_Human_respirovirus_3_strain_10J3_complete_genome_2010
ATGCCAATCTCAACATTGTTAATTATTACAACCATGATCATGGCATCACACTGCCAAATAGACATCACAAAACTACAGCATGTAGGTGTATTGGTCAACAGTCCCAAAGGGATGAAGATATCACAAAACTTCGAAACAAGATATCTAATCCTGAGTCTCATACCAAAAATAGAAGATTCTAACTCTTGTGGTGACCAACAGATCAAGCAATACAAGAGGTTATTGGATAGACTGATCATTCCTTTATATGATGGACTAAGATTACAGAAGGATGTGATAGTGACTAATCAAGAATCCAATGAAAACACTGATCCCAGAACAGAACGATTCTTTGGAGGGGTAATTGGAACCATTGCTCTAGGAGTAGCAACTTCAGCACAAATTACAGCAGCAGTTGCTCTGGTTGAAGCCAAGCAGGCAAGATCAGACATTGAAAAACTCAAGGAAGCAATCAGGGACACAAATAAAGCAGTGCAGTCAGTTCAGAGCTCTGTAGGAAATTTGATAGTAGCAATTAAATCAGTCCAGGATTATGTCAACAAAGAAATCGTGCCATCGATTGCGAGACTAGGTTGTGAAGCAGCAGGACTTCAGTTAGGGATTGCATTAACACAGCATTACTCAGAATTAACAAATATATTTGGTGACAACATAGGATCGTTACAAGAAAAAGGAATAAAATTACAAGGTATAGCATCATTATACCGCACAAATATCACAGAAATATTCACAACATCAACAGTTGACAAATATGATATTTATGATCTATTATTTACAGAATCAATAAAGGTGAGAGTTATAGATGTTGATTTGAATGATTACTCAATAACCCTCCAAGTCAGACTCCCTTTATTGACCAGACTGCTGAACACTCAAATCTACAAAGTAGATTCCATATCATATAATATCCAAAATAGAGAATGGTATATCCCTCTTCCCAGCCATATCATGACGAAAGGGGCATTTCTAGGTGGAGCAGATGTCAAAGAATGCATAGAAGCATTCAGCAGTTATATATGCCCTTCTGATCCAGGATTTGTACTAAACCATGAAATGGAGAGCTGTCTATCAGGAAACATATCCCAATGTCCAAGAACCACAGTCACATCAGACATAGTTCCTAGGTATGCATTTGTCAATGGAGGAGTGGTTGCGAATTGTATAACAACTACATGTACATGCAATGGTATCGGTAATAGAATCAACCAACCACCTGATCAAGGAGTCAAAATTATAACACATAAAGAATGTAATACAATAGGTATCAACGGAATGCTATTCAACACAAACAAAGAAGGAACTCTTGCATTCTACACACCAGACGACATAACATTAAACAATTCTGTTGCACTTGATCCAATTGACATATCAATCGAGCTCAACAAGGCCAAATCAGATCTAGAGGAATCAAAAGAATGGATAAGAAGGTCAAATCAAAAGCTAGATTCTATTGGAAGTTGGCATCAATCTAGCACTACGATCATAGTTATTTTGATAATGATGATTATATTGTTTATAATTAATATAACAATAATTACAATTGCAATTAAGTATTACAGAATTCAAAAGAGAAATCGAGTGGATCAAAATGATAAGCCATATATATTAACAAACAAA
>KY973554.1_Human_respirovirus_3_strain_4975_complete_genome_2015
ATGCCAATTTCAATACTGTTAATTATTACAACCATGATCATGGCATCACACTGCCAAATAGACATCACAAAACTACAGCATGTAGGTGTATTGGTCAACAGTCCTAAAGGGATGAAGATATCACAAAACTTCGAAACAAGATATCTAATCCTGAGTCTCATACCAAAAATAGAAGATTCTAACTCTTGTGGTGACCAACAGATCAAGCAATACAAGAGGTTATTGGATAGACTGATCATCCCTTTATATGATGGACTAAGATTACAGAAGGATGTGATAGTGACTAATCAAGAATCCAATGAAAACACTGATCCCAGAACAGAACGATTCTTTGGAGGGGTAATTGGAACTATTGCTCTAGGAGTAGCAACCTCAGCACAAATTACAGCAGCAGTTGCTCTGGTTGAAGCCAAGCAGGCAAGATCAGACATTGAAAAACTCAAGGAAGCAATCAGGGACACAAATAAAGCAGTGCAGTCAGTTCAAAGCTCTGTAGGAAATTTGATAGTAGCAATTAAATCAGTCCAGGATTATGTCAACAAAGAAATCGTGCCATCGATTGCGAGACTAGGTTGTGAAGCAGCAGGACTTCAGTTAGGGATTGCATTAACACAGCATTACTCAGAATTAACAAATATATTTGGTGATAACATAGGATCGTTACAAGAAAAAGGAATAAAATTACAAGGTATAGCATCATTATACCGCACAAATATCACGGAAATATTCACAACATCAACAGTTGACAAATATGATATTTATGATCTATTATTTACAGAATCAATAAAGGTGAGAGTTATAGATGTTGATTTGAATGATTACTCAATAACCCTCCAAGTCAGACTCCCTTTATTGACCAGACTGCTGAACACTCAAATCTACAAAGTAGATTCCATATCATACAATATCCAAAATAGAGAATGGTATATCCCTCTTCCCAGCCATATCATGACGAAAGGGGCATTTCTAGGTGGAGCAGATGTCAAAGAATGCATAGAAGCATTCAGCAGTTATATATGCCCCTCTGATCCAGGATTTGTGCTAAACCATGAAATGGAGAGCTGTCTATCAGGAAACATATCCCAATGTCCAAGAACCACAGTCACATCAGACATAGTTCCTAGGTATGCATTTGTCAATGGAGGAGTGGTTGCGAATTGTATAACAACTACATGTACATGCAATGGTATCGGTAATAGAATCAACCAACCACCTGATCAAGGAGTCAAAATTATAACACATAAAGAATGTAATACAATAGGTATCAACGGAATGCTATTCAACACAAACAAAGAAGGAACTCTTGCATTCTACACACCAGACGACATAACATTAAACAATTCTGTTGCACTTGATCCGATTGACATATCAATCGAGCTCAACAAGGCCAAATCAGATCTAGAGGAATCAAAAGAATGGATAAGAAGGTCAAATCGAAAGCTAGACTCTATTGGAAGTTGGCATCAATCTAGCACTACAATCATAGTTATTTTGATAATGATGATTATATTGTTTATAATTAATATAACAATAATTACAATTGCAATTAAGTATTACAGAATTCAAAAGAGAAATCGAGTGGATCAAAATGATAAGCCATATGTATTAACAAACAAA
>KF687317.1_Human_parainfluenza_virus_3_strain_HPIV3/USA/629-10/2009_complete_genome_2009
ATGCTAATTTCAATATTGTTAATTATCACAACCATGATCATGGCATCACATTGCCAAATAGACATCACAAAACTACAGCATGTAGGTGTATTGGTCAACAGTCCCAAAGGTATGAAGATATCACAAAATTTCGAAACAAGATATCTGATTTTGAGTCTCATACCAAAAATAGAAGATTCTAACTCTTGTGGTGACCAACAGATCAAGCAATACAAGAGGTTATTGGATAGACTGATTATTCCTTTATATGATGGACTAAAATTACAGAAGGATGTGATAGTGACTAACCAAGAATCCAATGAAAACACTGATCCCAGAACAGAACGATTCTTTGGAGGGGTAATTGGAACTATTGCTCTAGGAGTAGCAACCTCAGCACAAATTACAGCAGCAGTTGCTCTGGTTGAAGCCAAGCAGGCAAGATCAGACATTGAAAAACTCAAGGAAGCAATCAGGGACACAAACAAAGCAGTGCAGTCAGTTCAGAGCTCCGTAGGAAACTTGATAGTAGCAATTAAATCAGTCCAGGATTATGTCAACAAAGAAATCGTGCCATCGATTGCGAGACTAGGTTGTGAAGCAGCAGGACTTCAGCTAGGAATTGCATTAACACAGCATTACTCAGAATTAACAAACATATTCGGTGATAACATAGGATCGTTACAAGAAAAAGGAATAAAATTACAAGGTATAGCATCATTATACCGCACAAATATCACAGAAATATTCACAACATCAACAGTTGATAAATATGATATTTATGATCTATTATTTACAGAATCAATAAAGGTGAGAGTTATAGATGTTGATTTGAATGATTACTCAATCACCCTCCAAGTCAGACTCCCTCTATTAACCAGATTGCTGAACACTCAAATCTACAAGGTAGATTCCATATCATATAATATCCAAAACAGAGAATGGTATATCCCTCTTCCCAGCCATATCATGACGAAAGGGGCATTTCTAGGTGGAGCAGATGTCAAAGAATGCATAGAAGCATTCAGCAGTTATATATGCCCCTCTGATCCAGGATTTGTACTAAACCATGAAATGGAGAGCTGTCTATCAGGAAACATATCCCAATGTCCAAGAACCACAGTCACATCAGACATAGTTCCAAGGTATGCATTTGTCAATGGAGGAGTGGTTGCGAATTGTATAACAACCACATGTACATGCAATGGTATCGGTAATAGAATCAACCAACCACCTGATCAAGGAGTTAAAATTATAACACATAAAGAATGTAATACAATAGGTATCAACGGAATGCTGTTCAATACAAACAAAGAAGGAACCCTTGCATTCTACACACCAGATGATATAACATTAAACAATTCTGTTGCACTTGATCCAATTGACATATCAATTGAGCTCAACAAGGCCAAATCAGATCTAGAGGAATCAAAAGAATGGATAAGAAGGTCAAATCAAAAGCTAGATTCTATTGGAAGTTGGCATCAATCTAGCACTACAATCATAATTATTTTGATAATGATGATTATATTGTTTATAATTAATATAACAATAATTACAATTGCAATCAAGTATTACGGAATTCAAAAGAGAAATCGAGTGGATCAAAATGACAAGCCATATGTATTAACAAACAAA
>KJ672533.1_Human_parainfluenza_virus_3_strain_HPIV3/Homo_sapiens/PER/FPP00794/2011_complete_genome_2011
ATGCTAATTTCAATATTGTTAATTATTACAACCATGATCATGGCATCACACTGCCAAATAGACATCACAAAGCTACAGCATGTAGGTGTACTGGTCAACAGTCCCAAAGGGATGAAGATATCACAAAACTTCGAAACAAGATATCTAATCCTGAGTCTCATACCAAAAATAGAAGATTCTAACTCTTGTGGTGACCAACAGATCAAGCAATACAAGAGGTTATTGGATAGACTGATCATTCCTTTATATGATGGACTAAGATTACAGAAGGATGTGATAGTGACTAATCAAGAATCCAATGAAAACACTGATCCCAGAACAGAACGATTCTTTGGAGGGGTAATTGGAACCATTGCTCTAGGAGTAGCAACTTCAGCACAAATTACAGCAGCAGTTGCTCTGGTTGAAGCCAAGCAGGCAAGATCAGACATTGAAAAACTCAAGGAAGCAATCAGGGACACAAATAAAGCAGTGCAGTCAGTTCAGAGCTCTATAGGAAATTTGATAGTAGCAATTAAATCAGTCCAGGATTATGTCAACAAAGAAATCGTGCCATCGATTGCGAGACTAGGTTGTGAAGCAGCAGGACTTCAGTTAGGGATTGCATTAACACAGCATTACTCAGAATTAACAAATATATTTGGTGATAACATAGGATCGTTACAAGAAAAAGGAATAAAATTACAAGGTATAGCATCATTATACCGCACAAATATCACAGAAATATTCACAACATCAACAGTTGACAAATATGATATTTATGATCTATTATTTACAGAATCAATAAAGGTGAGAGTTATAGATGTTGATTTGAATGATTACTCAATAACCCTCCAAGTCAGACTCCCTCTATTGACCAGACTGCTGAACACCCAAATCTACAAAGTAGATTCCATATCATATAATATCCAAAATAGAGAATGGTATATCCCTCTTCCCAGCCATATCATGACGAAAGGGGCATTTCTAGGTGGAGCAGATGTCAAAGAATGCATAGAAGCATTCAGCAGTTATATATGCCCTTCTGATCCAGGATTTGTACTAAACCATGAAATGGAGAGCTGTCTATCAGGAAACATATCTCAATGTCCAAGAACCACAGTCACATCAGACATAGTTCCTAGGTATGCATTTGTCAATGGAGGAGTGGTTGCGAATTGTATAACAACTACATGTACATGCAATGGTATCGGCAATAGAATCAACCAACCACCTGATCAAGGAGTTAAAATTATAACACATAAAGAATGTAATACAATAGGTATCAACGGAATGCTATTCAACACAAACAAAGAAGGAACTCTTGCATTCTACACACCAGACGACATAACATTAAACAATTCTGTTGCACTTGATCCAATTGACATATCAATCGAGCTCAACAAGGCCAAATCAGATCTAGAGGAATCAAAAGAATGGATAAGAAGGTCAAATCAAAAGCTAGATTCTATTGGAAGTTGGCATCAATCTAGCACTACAATCATAGTTATTTTAATAATGATGATTATATTGTTTATAATTAATATAACAATAATTACAATTGCAATTAAGTATTACAGAATTCAAAAGAGAAATCAAGTGGATCAAAATGATAAGCCATATGTATTAACAAACAAA
>KF687318.1_Human_parainfluenza_virus_3_strain_HPIV3/USA/629-D01959/2007_complete_genome_2007
ATGCTAATTTCAATATTGTCAATTATCACAACCATGATCATGGCATCACATTGCCAAATAGACATCACAAAACTACAGCATGTAGGTGTATTGGTCAACAGTCCCAAAGGTATGAAGATATCACAAAATTTCGAAACAAGATATCTAATTTTGAGTCTCATACCAAAAATAGAAGATTCTAACTCTTGTGGTGACCAACAGATCAAGCAATACAAGAGGTTATTGGATAGACTGATTATTCCTTTATATGATGGACTAAAATTACAGAAGGATGTGATAGTGACTAATCAAGAATCCAATGAAAACACTGATCCCAGAACAGAACGATTCTTTGGAGGGGTAATTGGAACTATTGCTCTAGGAGTAGCAACCTCAGCACAAATTACAGCAGCAGTTGCTCTGGTTGAAGCCAAGCAGGCAAAATCAGACATTGAAAAACTCAAGGAAGCAATCAGGGACACAAACAAAGCAGTGCAGTCAGTTCAGAGCTCCGTAGGAAACTTGATAGTAGCAATTAAATCAGTCCAGGATTATGTCAACAAAGAAATCGTGCCATCGATTGCGAGACTAGGTTGTGAAGCAGCAGGACTTCAGCTAGGAATTGCATTAACACAGCATTACTCAGAATTAACAAACATATTCGGTGATAACATAGGATCGTTACAAGAAAAAGGAATAAAATTACAAGGTATAGCATCATTATACCGCACAAATATCACAGAAATATTCACAACATCAACAGTTGACAAATATGATATTTATGATCTATTATTTACAGAATCAATAAAGGTGAGAGTTATAGATGTTGATTTGAATGATTACTCAATCACCCTCCAAGTCAGACTCCCTCTATTAACCAGATTGCTGAACACTCAAATCTACAAGGTAGATTCCATATCATATAATATCCAAAACAGAGAATGGTATATCCCTCTTCCCAGCCATATCATGACAAAAGGGGCATTTCTAGGTGGAGCAGATGTCAAAGAATGCATAGAAGCATTCAGCAGTTATATATGCCCCTCTGATCCAGGATTTGTACTAAACCATGAAATGGAGAGCTGTCTATCAGGAAACATATCCCAATGTCCAAGAACCACAGTCACATCAGACATAGTTCCAAGGTATGCATTTGTCAATGGAGGAGTGGTTGCGAATTGTATAACAACCACATGTACATGCAATGGTATCGGTAATAGAATCAACCAACCACCTGATCAAGGAGTTAAAATTATAACACATAAAGAATGTAATACAATAGGTATCAACGGAATGCTGTTCAATACAAACAAAGAAGGAACCCTTGCATTCTACACACCAGATGACATAACATTAAACAATTCTGTTGCACTTGATCCAATTGACATATCAATCGAGCTCAACAAGGCCAAATCAGATCTAGAGGAATCAAAAGAATGGATAAGAAGGTCAAATCAAAAGCTAGATTCTATTGGAAGTTGGCATCAATCTAGCACTACAATCATAATTATTTTGATAATGATGATTATATTGTTTATAATTAATATAACAATAATTACAATTGCAATTAAGTATTACAGAATTCAAAAGAGAAATCGAGTGGATCAAAATGATAAGCCATATGTATTAACAAACAAA
>KJ672560.1_Human_parainfluenza_virus_3_strain_HPIV3/Homo_sapiens/PER/FLA5162/2009_complete_genome_2009
ATGCTAATCTCAATATTGTCAATTATTACAACCATGATCATGGCATCACACTGCCAAATAGACATTACAAAACTACAGCATGTAGGTGTATTAGTCAACAGTCCAAAAGGGATGAAGATATCACAAAACTTTGAAACAAGATATCTAATCTTGAGTCTCATACCAAAAATAGAAGATTCTAACTCTTGTGGTGACCAACAGATCAAGCAATACAAGAGGTTATTGGATAGACTGATCATTCCTTTATATGATGGACTAAGATTACAGAAGGATGTGATAGTGACTAATCAAGAATCCAATGAAAACACTGATCCCAGAACAGAACGATTCTTTGGAGGGGTAATTGGAACTATTGCTCTAGGAGTAGCAACCTCAGCACAAATTACAGCAGCAGTTGCTCTGGTTGAAGCCAAGCAGGCAAGATCAGACATTGAAAAACTCAAGGAAGCAATCAGGGACACAAACAAAGCAGTGCAGTCAGTTCAGAGCTCCATAGGAAATTTGATAGTAGCAATTAAATCAGTCCAGGATTATGTCAACAAAGAAATCGTGCCATCGATTGCGAGACTAGGTTGTGAAGCAGCAGGACTTCAGTTAGGGATCGCATTAACACAGCATTACTCAGAATTAACAAACATATTTGGTGATAACATAGGATCGTTACAAGAAAAAGGAATAAAATTACAAGGTATAGCATCATTATACCGCACAAATATCACAGAAATATTCACAACATCAACAGTTGATAAATATGATATTTATGATCTATTATTTACAGAATCAATAAAGGTGAGAGTTATAGATGTTGATTTGAATGATTACTCAATCACCCTCCAAGTTAGACTCCCTTTATTAACCAGACTGCTAAACACTCAAATCTACAAAGTAGATTCCATATCATATAATATCCAAAATAGAGAATGGTATATCCCTCTTCCCAGCCATATCATGACGAAAGGGGCATTTCTAGGTGGAGCAGATGTCAAAGAATGCATAGAAGCATTCAGCAGTTATATATGCCCTTCTGATCCAGGATTTGTACTAAACCATGAAATGGAGAGCTGTCTATCAGGAAACATATCCCAATGTCCAAGAACCACAGTCACGTCAGACATAGTTCCAAGGTATGCATTTGTCAATGGAGGAGTGGTTGCGAATTGTATAACAACTACATGTACATGCAATGGTATTGGTAATAGAATCAACCAACCACCTGATCAAGGAGTCAAAATTATAACACATAAAGAATGTAATACAATAGGTATTAACGGGATGCTGTTCAACACAAACAAAGAAGGAACTCTTGCATTCTACACACCAGACGACATAACATTAAACAATTCTGTTGCACTTGATCCAATTGACATATCAATCGAGCTCAATAAGGCCAAATCAGATCTAGAGGAATCAAAAGAATGGATAAGAAGGTCAAATCAAAAGCTAGATTCTATTGGAAGTTGGCATCAATCTAGCACTACAATCATAGTTATTTTGATAATGATGATTATATTGTTTATAATTAATATAACAATAATTACAATTGCAATTAAGTATTACAGAATTCAAAAGAGAAATCGAGTGGATCAAAATGATAAGCCATATGTATTAACAAACAAA
>MF973163.1_Human_respirovirus_3_strain_7N2_complete_genome_2011
ATGCTAATTTCAATATTGTTAATTATTACAACCATGATCATGGCATCACACTGCCAAATAGACATCACAAAACTACAGCATGTAGGTGTATTGGTCAACAGTCCCAAAGGGATGAAGATATCACAAAACTTCGAAACAAGATATCTAATCCTGAGTCTCATACCAAAAATAGAAGATTCTAACTCTTGTGGTGACCAACAGATCAAGCAATACAAGAGGTTATTGGATAGACTGATCATTCCTTTATATGATGGACTAAGATTACAGAAGGATGTGATAGTGACTAATCAAGAATCCAATGAAAACACTGATCCCAGAACAGAACGATTCTTTGGAGGGGTAATTGGAACTATTGCTCTAGGAGTAGCAACCTCAGCACAAATTACAGCAGCAGTTGCTCTGGTTGAAGCCAAGCAGGCAAGATCAGACATTGAAAAACTCAAGGAAGCAATCAGGGACACAAATAAAGCAGTGCAGTCAGTTCAGAGCTCTGTAGGAAATTTGATAGTAGCAATTAAATCAGTCCAGGATTATGTCAACAAAGAAATCGTGCCATCGATTGCGAGACTAGGTTGTGAAGCAGCAGGACTTCAGTTAGGGATTGCATTAACACAGCATTACTCAGAATTAACAAATATATTTGGTGATAACATAGGATCGTTACAAGAAAAAGGAATAAAATTACAAGGTATAGCATCATTATACCGCACAAATATCACAGAAATATTCACAACATCAACAGTTGACAAATATGATATTTATGATCTATTATTTACAGAATCAATAAAGGTGAGAGTTATAGATGTTGATTTGAATGATTACTCAATAACCCTCCAAGTCAGACTCCCTTTATTGACCAGACTGCTGAACACTCAAATCTACAAAGTAGATTCCATATCATATAATATTCAAAATAGAGAATGGTACATCCCTCTTCCCAGCCATATCATGACGAAAGGGGCATTTCTAGGTGGAGCAGATGTCAAAGAATGCATAGAAGCATTCAGCAGTTATATATGCCCTTCTGATCCAGGATTTGTACTAAACCATGAAATGGAGAGCTGTCTATCAGGAAACATATCCCAATGTCCAAGAACCACAGTCACATCAGACATAGTTCCTAGGTATGCATTTGTCAATGGAGGAGTGGTTGCGAATTGTATAACAACTACATGTACATGCAATGGTATCGGTAATAGAATCAACCAACCACCTGATCAAGGAGTCAAAATTATAACACATAAAGAATGTAATACAATAGGTATCAACGGAATGCTATTCAACACAAACAAAGAAGGAACTCTTGCATTCTACACACCAGACGACATAACATTAAACAATTCTGTTGCACTTGATCCGATTGACATATCAATCGAGCTCAACAAAGCCAAATCAGATCTAGAGGAATCAAAAGAATGGATAAGAAGGTCAAATCAAAAGCTAGATTCTATTGGAAGTTGGCATCAATCTAGCACTACAATCATAGTTATTTTGATAATGATGATTATATTGTTTATCATTAATATAACAATAATTACAATTGCAATTAAGTATTACAGAATTCAAAAGAGAAATCGAGCAGATCAAAATGATAAGCCATATGTATTAACAAATAAA
>KJ672535.1_Human_parainfluenza_virus_3_strain_HPIV3/Homo_sapiens/PER/FPP00580/2011_complete_genome_2011
ATGCTAATTTCAATATTGTTAATTATTACAACCATGATCATGGCATCACACTGCCAAATAGACATCACAAAACTACAGCATGTAGGTGTACTGGTCAACAGTCCCAAAGGGATGAAGATATCACAAAACTTCGAAACAAGATATCTAATCCTGAGTCTCATACCAAAAATAGAAGATTCTAACTCTTGTGGTGACCAACAGATCAAGCAATACAAGAGGTTATTGGATAGACTGATCATTCCTTTATATGATGGACTAAGATTACAGAAGGATGTGATAGTGACTAATCAAGAATCCAATGAAAACACTGATCCCAGAACAGAACGATTCTTTGGAGGGGTAATTGGAACCATTGCTCTAGGAGTAGCAACCTCAGCACAAATTACAGCAGCAGTTGCTCTGGTTGAAGCCAAGCAGGCAAGATCAGACATTGAAAAACTCAAGGAAGCAATCAGGGACACAAACAAAGCAGTGCAGTCAGTTCAGAGCTCTATAGGAAATTTGATAGTAGCAATTAAATCAGTCCAGGATTATGTCAACAAAGAAATCGTGCCATCGATTGAGAGACTAGGTTGTGAAGCGGCAGGACTTCAGTTAGGGATTGCATTAACACAGCATTACTCAGAATTAACAAATATATTTGGTGATAACATAGGATCGTTACAAGAAAAAGGAATAAAATTACAAGGTATAGCATCATTATACCGCACAAATATCACAGAAATATTCACAACATCAACAGTTGACAAATATGATATTTATGATCTATTATTTACAGAATCAATAAAGGTGAGAGTTATAGATGTTGATTTGAATGATTACTCAATAACCCTCCAAGTCAGACTCCCTTTATTGACCAGACTGCTGAACACCCAAATCTACAAAGTAGATTCCATATCATATAATATCCAAAATAGAGAATGGTATATCCCTCTTCCCAGCCATATTATGACGAAAGGGGCATTTCTAGGTGGAGCAGATGTCAAAGAATGCATAGAAGCATTCAGCAGTTATATATGCCCTTCTGATCCAGGATTTGTACTAAATCATGAAATGGAGAGCTGTCTATCAGGAAACATATCCCAATGTCCAAGAACCACAGTCACATCAGACATAGTTCCCAGGTATGCATTTGTCAATGGAGGAGTGGTTGCGAATTGTATAACAACTACATGTACATGCAATGGTATCGGTAATAGAATCAACCAACCACCTGATCAAGGAGTCAAAATTATAACACATAAAGAATGTAATACAATAGGTATCAACGGAATGCTATTCAACACAAACAAAGAAGGAACTCTTGCATTCTACACACCAGACGACATAATATTAAACAATTCTGTTGCACTTGATCCAATTGACATATCAATCGAGCTCAACAAGGCCAAATCAGATCTAGAGGAATCAAAAGAATGGATAAGAAGGTCAAATCAAAAGCTAGATTCTATTGGAAGTTGGCATCAATCTAGCACTACAATCATAGTTATTTTGATAATGATGATTATATTGTTTATAATTAATATAACAATAATTACAATTGCAATTAAGTATTACAGAATTCAAAAGAGAAATCGAATGGATCAAAATGATAAGCCATATGTATTAACAAACAAA
>KF530234.1_Human_parainfluenza_virus_3_strain_HPIV3/MEX/1526/2005_complete_genome_2005
ATGCTAATTTCAATATTGTCAATTATTACAACCATGATCATGGCATCACACTGCCAAATAGACATCACAAAACTACAGCATGTGGGTGTATTGGTCAACAGTCCCAAAGGGATGAAGATATCACAAAACTTCGAAACAAGATATTTAATCTTGAGTCTCATACCAAAAATAGAAGATTCTAACTCTTGTGGTGACCAGCAGATCAAGCAATACAAGAGGTTATTGGATAGACTGATCATTCCTTTATATGATGGACTAAGATTACAGAAGGATGTGATAGTGACTAATCAAGAATCCAATGAAAACACTGATCCCAGAACAGAACGATTCTTTGGAGGAGTAATTGGAACTATTGCTCTAGGAGTAGCAACCTCAGCACAAATTACAGCAGCAGTTGCTCTGGTTGAAGCCAAGCAGGCAAGATCAGACATTGAAAAACTCAAGGAAGCAATCAGGGACACAAACAAAGCAGTGCAGTCAGTTCAGAGCTCCATAGGAAATTTGATAGTAGCAATTAAATCAGTCCAGGATTATGTCAACAAAGAAATCGTGCCATCGATTGCGAGACTAGGTTGTGAAGCAGCGGGACTTCAGCTAGGGATTGCATTAACACAGCATTACTCAGAATTAACAAACATATTTGGTGATAACATAGGATCGTTACAAGAAAAAGGAATAAAATTACAAGGTATAGCATCATTATACCGCACAAATATCACAGAAATATTCACAACATCAACAGTTGATAAATATGATATTTATGATCTATTATTTACAGAATCAATAAAGGTGAGAGTTATAGATGTTGATTTGAATGATTACTCAATCACCCTCCAAGTCAGACTCCCTTTATTAACCAGACTGCTGAACACTCAAATCTACAAAGTAGATTCCATATCATATAATATCCAAAATAGAGAATGGTATATCCCTCTTCCCAGCCATATCATGACGAAAGGGGCATTTCTAGGTGGAGCAGATGTCAAAGAATGCATAGAAGCATTCAGCAGTTATATATGCCCTTCTGATCCAGGATTTGTACTAAACCATGAAATGGAGAGCTGTCTATCAGGAAACATATCCCAATGTCCGAGAACCACAGTCACATCAGACATAGTTCCAAGGTATGCATTTGTCAATGGAGGAGTGGTTGCGAATTGTATAACAACTACATGTACATGCAATGGTATCGGTAATAGAATCAACCAACCACCTGATCAAGGAGTCAAAATTATAACACATAAAGAATGTAATACAATAGGTATTAACGGAATGTTGTTCAACACAAACAAAGAAGGAACTCTTGCATTCTACACACCAGACGACATAACATTAAACAATTCTGTTGCACTTGATCCAATTGACATATCAATCGAGCTCAACAAGGCCAAATCAGATCTAGAGGAATCAAAAGAATGGATAAGAAGGTCAAATCAAAAGCTAGATTCTATTGGAAGTTGGCATCAATCTAGCACTACAATCATAGTTATTTTGATAATGATGATTATATTGTTTATAATTAATATAACAATAATTACAATTGCAATTAAGTATTACAGAATTCAAAAGAGAAATCGAGTGGATCAAAATGATAAGCCATATGTATTAACAAACAAA
>KJ672591.1_Human_parainfluenza_virus_3_strain_HPIV3/Homo_sapiens/PER/CFI1377/2011_complete_genome_2011
ATGCTAATTTCAATATTGTTAATTATTACAACCATGATCATGGCATCACACTGCCAAATAGACATCACAAAACTACAGCATGTAGGTGTACTGGTCAACAGTCCCAAAGGGATGAAGATATCACAAAACTTCGAAACAAGATATCTAATCCTGAGTCTCATACCAAAAATAGAAGATTCTAACTCTTGTGGTGACCAACAGATCAAGCAATACAAGAGGTTATTGGATAGACTGATCATTCCTTTATATGATGGACTAAGATTACAGAAGGATGTGATAGTGACCAATCAAGAATCCAATGAAAACACTGATCCCAGAACAGAACGATTCTTTGGAGGGGTAATTGGAACCATTGCTCTAGGAGTAGCAACCTCAGCACAAATTACAGCAGCAGTTGCTCTGGTTGAAGCCAAGCAGGCAAGATCAGACATTGAAAAACTCAAGGAAGCAATCAGGGACACAAATAAAGCAGTGCAGTCAGTTCAGAGCTCTATAGGAAATTTGATAGTAGCAATTAAATCAGTCCAGGATTATGTCAACAAAGAAATCGTGCCATCGATTGCGAGACTAGGTTGTGAAGCAGCAGGACTTCAGCTAGGGATTGCATTAACACAGCATTACTCAGAATTAACAAATATATTTGGTGATAACATAGGATCGTTACAAGAAAAAGGAATAAAATTACAAGGTATAGCATCATTATACCGCACAAATATCACAGAAATATTCACAACATCAACAGTTGACAAATATGATATTTATGATCTATTATTTACAGAATCAATAAAGGTGAGAGTTATAGATGTTGATTTGAATGATTACTCAATAACCCTCCAAGTCAGACTCCCTTTATTGACCAGACTGCTGAACACCCAAATCTACAAAGTAGATTCCATATCATATAATATCCAAAATAGAGAATGGTATATCCCTCTTCCCAGCCATATCATGACGAAAGGGGCATTTCTAGGTGGAGCAGATGTCAAAGAATGCATAGAAGCATTCAGCAGTTATATATGCCCTTCTGATCCAGGATTTGTACTAAACCATGAAATGGAGAGCTGTCTATCAGGAAACATATCTCAATGTCCAAGAACCACAGTCACATCAGACATAGTTCCTAGGTATGCATTTGTCAATGGAGGAGTGGTTGCGAATTGTATAACAACTACATGTACATGCAATGGTATCGGTAATAGAATCAACCAACCACCTGATCAAGGAGTTAAAATTATAACACATAAAGAATGTAATACAATAGGTATCAACGGAATGCTATTCAACACAAACAAAGAAGGAACTCTTGCATTCTACACACCAGACGACATAACATTAAACAATTCTGTTGCACTTGATCCAATTGACATATCAATCGAGCTCAACAAGGCCAAATCAGATCTAGAGGAATCAAAAGAATGGATAAGAAGGTCAAATCAAAAGCTAGATTCTATTGGAAGTTGGCATCAATCTAGCACTACAATCATAGTTATTTTAATAATGATGATTATATTGTTTATAATTAATATAACAATAATTACAATTGCAATTAAGTATTACAGAATTCAAAAGAGAAATCAAGTGGATCAAAATGATAAGCCATATGTATTAACAAACAAA
>KJ672616.1_Human_parainfluenza_virus_3_strain_HPIV3/Homo_sapiens/PER/FLU8925/2007_complete_genome_2007
ATGCCAATTTCAATACTGTTAATTATTACAACCATGATCATGGCATCACACTGCCAAATAGACATCACAAAACTACAGCATGTAGGTGTATTGGTCAACAGTCCCAAAGGGATGAAGATATCACAAAACTTCGAAACAAGATATCTAATCCTGAGTCTCATACCAAAAATAGAAGATTCTAACTCTTGTGGTGACCAACAGATCAAGCAATACAAGAGGTTATTGGATAGACTGATCATTCCTTTATATGATGGACTAAGATTACAGAAGGATGTGATAGTGACTAATCAAGAATCCAATGAAAACACTGATCCCAGAACAGAACGATTCTTTGGAGGGGTAATTGGAACTATTGCTCTAGGAGTAGCAACCTCAGCACAAATTACAGCAGCAGTTGCTCTGGTTGAAGCCAAGCAGGCAAGATCAGACATTGAAAAACTCAAGGAAGCAATCAGGGACACAAATAAAGCAGTGCAGTCAGTTCAGAGCTCTGTAGGAAATTTGATAGTAGCAATTAAATCAGTCCAGGATTATGTCAACAAAGAAATCGTGCCATCGATTGCGAGACTAGGTTGTGAAGCAGCAGGACTTCAGTTAGGGATTGCATTAACACAGCATTACTCAGAATTAACAAATATATTTGGTGATAACATAGGATCGTTACAAGAAAAAGGAATAAAATTACAAGGTATAGCATCATTATACCGCACAAATATCACAGAAATATTCACAACATCAACAGTTGACAAATATGATATTTATGATCTATTATTTACAGAATCAATAAAGGTGAGAGTTATAGATGTTGATTTGAATGATTACTCAATAACCCTCCAAGTCAGACTCCCTTTATTGACCAGACTGCTGAACACTCAAATCTACAAAGTAGATTCCATATCATACAATATCCAAAATAGAGAATGGTATATCCCTCTTCCCAGCCATATCATGACGAAAGGGGCATTTCTAGGTGGAGCAGATGTCAAAGAATGCATAGAAGCATTCAGCAGTTATATATGCCCTTCTGATCCAGGATTTGTACTAAACCATGAAATGGAGAGCTGTCTATCAGGAAACATATCCCAATGTCCAAGAACTACAGTCACATCAGACATAGTTCCTAGGTATGCATTTGTCAATGGAGGAGTGGTTGCGAATTGTATAACAACTACATGTACATGCAATGGTATCGGTAATAGAATCAACCAACCACCTGATCAAGGAGTCAAAATTATAACACATAAAGAATGTAATACAATAGGTATCAACGGAATGCTATTCAACACAAACAAAGAAGGAACTCTTGCATTCTACACACCAGACGACATAACATTAAACAATTCTGTTGCACTTGATCCGATTGACATATCAATCGAGCTCAACAAGGCCAAATTAGATCTAGAGGAATCAAAAGAATGGATAAGAAGGTCAAATCAAAAGCTAGATTCTATTGGAAGTTGGCATCAATCTAGCACCACAATCATAGTTATTTTGATAATGATGATTATATTGTTTATAATTAATATAACAATAATTACAATTGCAATTAAGTATTACAGAATTCAAAAGAGAAATCGAGTGGATCAAAATGATAAGCCATATGTATTAACAAACAAA
>KY674928.1_Human_respirovirus_3_strain_9S5_complete_genome_2009
ATGCTAATTTCAATATTGTTAATTATTACAACCATGATCATGGCATCACACTGCCAAATAGACATCACAAAACTACAGCATGTAGGTGTACTGGTCAACAGTCCCAAAGGGATGAAGATATCACAAAACTTCGAAACAAGATATCTAATCCTGAGTCTCATACCAAAAATAGAAGATTCTAACTCTTGTGGTGACCAACAGATCAAGCAATACAAGAGGTTATTGGATAGACTGATCATTCCTTTATATGATGGACTAAGATTACAGAAGGATGTGATAGTGACTAATCAAGAATCCAATGAAAACACTGATCCCAGAACAGAACGATTCTTTGGAGGGGTAATTGGAACCATTGCTCTAGGAGTAGCAACCTCAGCACAAATTACAGCAGCAGTTGCTCTGGTTGAAGCCAAGCAGGCAAGATCAGACATTGAAAAACTCAAGGAAGCAATCAGGGACACAAATAAAGCAGTGCAGTCAGTTCAGAGCTCTATAGGAAATTTGATAGTAGCAATTAAATCAGTCCAGGATTATGTCAACAAAGAAATCGTGCCATCGATTGCGAGACTAGGTTGTGAAGCAGCAGGACTTCAGTTAGGGATTGCATTAACACAGCATTACTCAGAATTAACAAATATATTTGGTGATAACATAGGATCGTTACAAGAAAAAGGAATAAAATTACAAGGTATAGCATCATTATACCGCACAAATATCACAGAAATATTCACAACATCAACAGTTGACAAATATGATATTTATGATTTATTATTTACAGAATCAATAAAGGTGAGAGTTATAGATGTTGATTTGAATGATTACTCAATAACCCTCCAAGTCAGACTCCCTTTATTGACCAGACTGCTGAACACCCAAATCTACAAAGTAGATTCCATATCATATAATATCCAAAATAGAGAATGGTATATCCCTCTTCCCAGCCATATCATGACGAAAGGGGCATTTCTAGGTGGAGCAGATGTCAAAGAATGCATAGAAGCATTCAGCAGTTATATATGCCCTTCTGATCCAGGATTTGTACTAAACCATGAAATGGAAAGCTGTCTATCAGGAAACATATCCCAATGTCCAAGAACCACAGTCACATCAGACATAGTTCCCAGATATGCATTTGTCAATGGAGGAGTGGTTGCGAATTGTATAACAACTACATGTACATGCAATGGTATCGGTAATAGAATCAACCAACCACCTGATCAAGGAGTCAAAATTATAACACATAAAGAATGTAATACAATAGGTATCAACGGAATGCTATTCAACACAAACAAAGAAGGAACTCTTGCATTCTACACACCAGACGACATAACATTAAACAATTCTGTTGCACTTGATCCAATTGATATATCAATCGAGCTCAACAAGGCCAAATCGGATCTAGAGGAATCAAAAGAATGGATAAGAAGGTCAAATCAAAAGCTAGATTCTATTGGAAGTTGGCATCAATCTAGCACTACAATCATAGTTATTTTGATAATGATGATTATATTGTTTATAATTAATATAACAATAATTACAATTGCAATTAAGTATTACAGAATTCAAAAGAGAAATCGAGTGGATCAAAATGATAAGCCATATGTATTAACAAACAAA
>MH006638.1_Human_respirovirus_3_isolate_HPIV3/VietNam/024/2009_partial_genome_2009
ATGCTAATTTCAATATTGTCAATTATTACAACCATGATCATGGCATCACACTGCCAAATAGACATCACAAAACTACAGCATGTAGGTGTATTGGTCAACAGTCCCAAAGGGATGAAGATATCGCAAAACTTCGAAACAAGATATCTAATCTTGAGTCTCATACCAAAAATAGAAGATTCTAACTCTTGTGGTGACCAACAGATCAAGCAATATAAGAGGTTATTGGATAGACTGATCATTCCCCTATATGATGGACTAAGATTACAGAAGGATGTGATAGTGACTAATCAAGAATCCAATGAAAACACTGATCCCAGAACAGAACGATTCTTTGGAGGGGTAATTGGAACTATTGCTCTAGGAGTAGCAACCTCAGCACAAATTACAGCAGCAGTTGCTCTGGTTGAAGCCAAGCAGGCAAGATCAGACATTGAAAAACTCAAGGAAGCAATCAGGGACACAAACAAAGCAGTGCAGTCAGTTCAGAGCTCCATAGGAAATTTGATAGTAGCAATTAAATCAGTCCAGGATTATGTCAACAAAGAAATCGTGCCATCGATTGCGAGACTAGGTTGTGAAGCAGCAGGACTTCAGTTAGGGATTGCATTAACACAGCATTACTCAGAATTAACAAACATATTTGGTGATAACATAGGATCGTTACAAGAAAAAGGAATAAAATTACAAGGTATAGCATCATTATACCGCACAAATATCACAGAAATATTCACAACATCAACAGTTGATAAATATGATATTTATGATCTATTATTTACAGAATCAATAAAGGTGAGAGTTATAGATGTTGATTTGAATGATTACTCAATCACTCTCCAAGTCAGACTCCCTTTATTAACCAGACTGCTGAACACTCAAATCTACAAAGTAGATTCTATATCATATAATATCCAAAATAGAGAATGGTATATCCCTCTTCCCAGCCATATCATGACGAAAGGGGCATTTCTAGGTGGAGCAGATGTCAAAGAATGCATAGAAGCATTCAGCAGTTATATATGCCCCTCTGATCCAGGATTTGTACTAAACCATGAAATGGAGAGCTGTCTATCAGGAAACATATCCCAATGTCCAAGAACCACAGTCACATCAGACATAGTTCCAAGGTATGCATTTGTCAATGGAGGAGTGGTTGCGAATTGTATAACAACTACATGTACATGCAATGGTATCGGTAATAGAATCAACCAACCACCTGATCAAGGAGTCAAAATTATAACACATAAAGAATGTAATACAATAGGTATTAACGGAATGCTGTTCAACACAAACAAAGAAGGAACTCTTGCATTCTACACACCAGACGACATAACATTAAACAATTCTGTTGCACTTGATCCAATTGACATATCAATCGAGCTCAACAAGGCCAAATCAGATCTAGAGGAATCAAAAGAATGGATAAGAAGGTCAAATCAAAAGCTAGATTCTATTGGAAGTTGGCATCAATCTAGCACTACAATCATAATTATTTTGATAATGATGATTATATTGTTTATAATTAATATAACAATAATTACAATTGCAATTAAGTATTACAGAATTCAAAAGAGAAATCGAGTGGATCAAAATGATAAGCCATATGTATTAACAAACAAA
>KJ672565.1_Human_parainfluenza_virus_3_strain_HPIV3/Homo_sapiens/PER/FLU7204/2007_complete_genome_2007
ATGCTAATTTCAATATTGTTAATTATTACAACCATGATCATGGCATCACACTGCCAAATAGACATCACAAAGCTACAGCATGTAGGTGTACTGGTCAACAGTCCCAAAGGGATGAAGATATCACAAAACTTCGAAACAAGATATCTAATCCTGAGTCTCATACCAAAAATAGAAGATTCTAACTCTTGTGGTGACCAACAGATCAAGCAATACAAGAGGTTATTGGATAGACTGATCATTCCTTTATATGATGGACTAAGATTACAGAAGGATGTGATAGTGACTAATCAAGAATCCAATGAAAACACTGATCCCAGAACAGAACGATTCTTTGGAGGGGTAATTGGAACCATTGCTCTAGGAGTAGCAACCTCAGCACAAATTACAGCAGCAGTTGCTCTGGTTGAAGCCAAGCAGGCAAGATCAGACATTGAAAAACTCAAGGAAGCAATCAGGGACACAAATAAAGCAGTGCAGTCAGTTCAGAGCTCTATAGGAAATTTGATAGTAGCAATTAAATCAGTCCAGGATTATGTCAACAAAGAAATCGTGCCATCGATTGCGAGACTAGGTTGTGAAGCAGCAGGACTTCAGTTAGGGATTGCATTAACACAGCATTACTCAGAATTAACAAATATATTTGGTGATAACATAGGATCGTTACAAGAAAAAGGAATAAAATTACAAGGTATAGCATCATTATACCGCACAAATATCACAGAAATATTCACAACATCAACAGTTGACAAATATGATATTTATGATCTATTATTTACAGAATCAATAAAGGTGAGAGTTATAGATGTTGATTTGAATGATTACTCAATAACCCTCCAAGTCAGACTCCCTCTATTGACCAGACTGCTGAACACCCAAATCTACAAAGTAGATTCCATATCATATAATATCCAAAATAGAGAATGGTATATCCCTCTTCCCAGCCATATCATGACGAAAGGGGCATTTCTAGGTGGAGCAGATGTCAAAGAATGCATAGAAGCATTCAGCAGTTATATATGCCCTTCTGATCCAGGATTTGTACTAAACCATGAAATGGAGAGCTGTCTATCAGGAAACATATCTCAATGTCCAAGAACCACAGTCACATCAGACATAGTTCCTAGGTATGCATTTGTCAATGGAGGAGTGGTTGCGAATTGTATAACAACTACATGTACATGCAATGGTATCGGCAATAGAATCAACCAACCACCTGATCAAGGAGTTAAAATTATAACACATAAAGAATGTAATACAATAGGTATCAACGGAATGCTATTCAACACAAACAAAGAAGGAACTCTTGCATTCTACACACCAGACGACATAACATTAAACAATTCTGTTGCACTTGATCCAATTGACATATCAATCGAGCTCAACAAGGCCAAATCAGATCTAGAGGAATCAAAAGAATGGATAAGAAGGTCAAATCAAAAGCTAGATTCTATTGGAAGTTGGCATCAATCTAGCACTACAATCATAGTTATTTTAATAATGATGATTATATTGTTTATAATTAATATAACAATAATTACAATTGCAATTAAGTATTACAGAATTCAAAAGAGAAATCAAGTGGATCAAAATGATAAGCCATATGTATTAACAAACAAA
>KJ672606.1_Human_parainfluenza_virus_3_strain_HPIV3/Homo_sapiens/PER/FLU8652/2007_complete_genome_2007
ATGCCAATTTCAATACTGTTAATTATTACAACCATGATCATGGCATCACACTGCCAAATAGACATCACAAAACTACAGCATGTAGGTGTATTGGTCAACAGTCCCAAAGGGATGAAGATATCACAAAACTTCGAAACAAGATATCTAATCCTGAGTCTCATACCAAAAATAGAAGATTCTAACTCTTGTGGTGACCAACAGATCAAGCAATACAAGAGGTTATTGGATAGACTGATCATTCCTTTATATGATGGACTAAGATTACAGAAGGATGTGATAGTGACTAATCAAGAATCCAATGAAAACACTGATCCCAGAACAGAACGATTCTTTGGAGGGGTAATTGGAACTATTGCTCTAGGAGTAGCAACCTCAGCACAAATTACAGCAGCAGTTGCTCTGGTTGAAGCCAAGCAGGCAAGATCAGACATTGAAAAACTCAAGGAAGCAATCAGGGACACAAATAAAGCAGTGCAGTCAGTTCAGAGCTCTGTAGGAAATTTGATAGTAGCAATTAAATCAGTCCAGGATTATGTCAACAAAGAAATCGTGCCATCGATTGCGAGACTAGGTTGTGAAGCAGCAGGACTTCAGTTAGGGATTGCATTAACACAGCATTACTCAGAATTAACAAATATATTTGGTGATAACATAGGATCGTTACAAGAAAAAGGAATAAAATTACAAGGTATAGCATCATTATACCGCACAAATATCACAGAAATATTCACAACATCAACAGTTGACAAATATGATATTTATGATCTATTATTTACAGAATCAATAAAGGTGAGAGTTATAGATGTTGATTTGAATGATTACTCAATAACCCTCCAAGTCAGACTCCCTTTATTGACCAGACTGCTGAACACTCAAATCTACAAAGTAGATTCCATATCATACAATATCCAAAATAGAGAATGGTATATCCCTCTTCCCAGCCATATCATGACGAAAGGGGCATTTCTAGGTGGAGCAGATGTCAAAGAATGCATAGAAGCATTCAGCAGTTATATATGCCCTTCTGATCCAGGATTTGTACTAAACCATGAAATGGAGAGCTGTCTATCAGGAAACATATCCCAATGTCCAAGAACCACAGTCACATCAGACATAGTTCCTAGGTATGCATTTGTCAATGGAGGAGTGGTTGCGAATTGTATAACAACTACATGTACATGCAATGGTATCGGTAATAGAATCAACCAACCACCTGATCAAGGAGTCAAAATTATAACACATAAAGAATGTAATACAATAGGTATCAACGGAATGCTATTCAACACAAACAAAGAAGGAACTCTTGCATTCTACACACCAGACGACATAACATTAAACAATTCTGTTGCACTTGATCCGATTGACATATCAATCGAGCTCAACAAGGCCAAATCAGATCTAGAGGAATCAAAAGAATGGATAAGAAGGTCAAATCAAAAGCTAGATTCTATTGGAAGTTGGCATCAATCTAGCACTACAATCATAGTTATTTTGATAATGATGATTATATTGTTTATAATTAATATAACAATAATTACAATTGCAATTAAGTATTACAGAATTCAAAAGAGAAATCGAGTGGATCAAAATGATAAGCCGTATGTATTAACAAACAAG
>MH006676.1_Human_respirovirus_3_isolate_HPIV3/VietNam/098/2009_partial_genome_2009
ATGCTAATTTCAATATTGTCAATTATTACAACCATGATCATGGCATCACACTGCCAAATAGACATCACAAAACTACAGCATGTAGGTGTATTGGTCAACAGTCCCAAAGGGATGAAGATATCACAAAACTTCGAAACAAGATATCTAATCTTGAGTCTCATACCAAAAATAGAAGATTCTAACTCTTGTGGTGACCAACAGATCAAGCAATACAAGAGGTTATTGGATAGACTGATCATTCCCCTATATGATGGACTAAGATTACAGAAGGATGTGATAGTGACTAATCAAGAATCCAATGAAAACACTGATCCCAGAACAGAACGATTCTTTGGAGGGGTAATTGGAACTATTGCTCTAGGAGTAGCAACCTCAGCACAAATTACAGCAGCAGTTGCTCTGGTTGAAGCCAAGCAGGCAAGATCAGACATTGAAAAACTCAAGGAAGCAATCAGGGACACAAACAAAGCGGTGCAGTCAGTTCAGAGCTCCATAGGAAATTTGATAGTAGCAATTAAATCAGTCCAGGATTATGTCAACAAAGAAATCGTGCCATCGATTGCGAGACTAGGTTGTGAAGCAGCAGGACTTCAGTTAGGGATTGCATTAACACAGCATTACTCAGAATTAACAAACATATTTGGTGATAACATAGGATCGTTACAAGAAAAAGGAATAAAATTACAAGGTATAGCATCATTATACCGCACAAATATCACAGAAATATTCACAACATCAACAGTTGATAAATATGATATTTATGATCTATTATTTACAGAATCAATAAAGGTGAGAGTTATAGATGTTGATTTGAATGATTACTCAATCACCCTCCAAGTCAGACTCCCTTTATTAACCAGACTGCTGAACACTCAAATCTACAAAGTAGATTCTATATCATATAATATCCAAAATAGAGAATGGTATATCCCTCTTCCCAGCCATATCATGACGAAAGGGGCATTTCTAGGTGGAGCAGATGTCAAAGAATGCATAGAAGCATTCAGCAGTTATATATGCCCCTCTGATCCAGGATTTGTACTAAATCATGAAATGGAGAGCTGTCTATCAGGAAACATATCCCAATGTCCAAGAACCACAGTCACATCAGACATAGTTCCAAGGTATGCATTTGTCAATGGAGGAGTGGTTGCGAATTGTATAACAACTACATGTACATGCAATGGTATCGGTAATAGAATCAACCAACCACCTGATCAAGGAGTCAAAATTATAACACATAAAGAATGTAATACAATAGGTATTAACGGAATGCTGTTCAACACAAACAAAGAAGGAACTCTTGCATTCTACACACCAGACGACATAACATTAAACAATTCTGTTGCACTTGATCCAATTGACATATCAATCGAGCTCAACAAGGCCAAATCAGATCTAGAGGAATCAAAAGAATGGATAAGAAGGTCAAATCAAAAGCTAGATTCTATTGGAAGTTGGCATCAATCTAGCACTACAATCATAATTATCTTGATAATGATGATTATATTGTTTATAATTAATATAACAATAATTACAATTGCAATTAAGTATTACAGAATTCAAAAGAGAAATCGAGTGGATCAAAATGATAAGCCATATGTATTAACAAACAAA
>KF687321.1_Human_parainfluenza_virus_3_strain_HPIV3/MEX/1110/2004_complete_genome_2004
ATGCTAGCTTCAACATTGTTAATTATTACAACCATGATTATGGCATCACACTGCCAAATAGACATCACAAAACTACAGCATGTAGGTGTATTGGTCAACAGTCCCAAAGGGATGAAGATATCACAAAACTTCGAAACAAGATATCTAATTTTGAGTCTCATACCAAAAATAGAAGATTCTAACTCTTGTGGTGACCAACAAATCAAGCAATACAAGAGACTATTGGATAGACTGATCATTCCTTTATATGATGGACTAAGATTACAGAAAGATGTGATAGTGACTAATCAAGAATCCAATGAAAACACTGATCCCAGAACAGAACGATTCTTTGGAGGGGTAATTGGAACTATTGCTCTGGGAGTAGCAACATCAGCACAAATTACAGCAGCAGTTGCTCTGGTTGAAGCCAAGCAGGCAAGATCAGACATTGAAAAACTTAAAGAAGCAATCAGGGACACAAATAAAGCAGTGCAGTCGGTTCAGAGCTCTATAGGAAATTTGATAGTAGCAATTAAATCGGTCCAGGATTATGTCAACAACGAAATCGTGCCATCGATTACGAGACTAGGTTGTGAAGCAGCAGGACTTCAGTTAGGAATTGCATTAACACAGCATTACTCAGAATTAACAAACATATTTGGTGATAACATAGGATCGTTACAAGAAAAAGGAATAAAATTACAAGGTATAGCATCATTATACCGCACAAATATCACAGAAATATTCACAACATCAACAGTTGATAAATATGATATTTATGATCTATTATTTACAGAATCAATAAAGGTGAGAGTTATAGATGTTGATTTGAATGATTACTCAATCACTCTCCAAGTCAGACTCCCTTTATTAACTAGACTGCTGAACACTCAAATCTACAAAGTAGATTCCATATCATATAATATCCAAAACAGAGAATGGTATATCCCCCTTCCCAGCCATATCATGACGAAAGGGGCATTTCTAGGTGGAGCAGATGTCAAAGAATGCATAGAAGCATTCAGCAGTTATATATGCCCTTCTGATCCAGGGTTTGTACTAAACCATGAAATGGAGAGCTGTTTATCAGGAAACATATCCCAATGTCCAAGAACCACAGTCACATCAGACATAGTTCCAAGGTATGCATTTGTCAATGGAGGAGTGGTTGCGAATTGTATAACAACCACATGTACGTGCAATGGTATCGGTAATAGAATCAACCAACCACCTGATCAAGGAGTAAAAATTATAACACATAAAGAATGCAATACAATAGGTATCAACGGAATGCTGTTCAACACAAACAAAGAAGGAACTCTTGCATTCTACACACCAGATGACATAACACTAAACAATTCTGTTGCTCTTGATCCAATTGACATATCAATCGAGCTCAACAAGGCCAAATCAGATTTAGAGGAATCAAAAGAATGGATAAGAAGGTCAAATCAAAAGCTAGATTCTATTGGAAGTTGGCATCAATCCAGCACTACAATTATAGTTATTTTGATAATGATGATTATATTGTTTATAATTAATGTAACGATAATTACAATTGCAATTAAGTATTACAGAATTCAAAAGAGAAATCGAGTGGATCAAAATGAAAAGCCATATGTATTAACAAACAAA
>KJ672568.1_Human_parainfluenza_virus_3_strain_HPIV3/Homo_sapiens/PER/FLI3275/2010_complete_genome_2010
ATGCTAGCTTCAACATTGTTAATTATTACAACCATGATTATGGCATCACACTGCCAAATAGACATCACAAAACTACAGCATGTAGGTGTATTGGTCAACAGTCCCAAAGGGATGAAGATATCACAAAACTTCGAAACAAGATACCTAATTTTGAGTCTCATACCAAAAATAGAAGATTCTAACTCTTGTGGTGACCAACAGATCAAGCAATACAAGAGACTATTGGACAGACTGATCATTCCTTTATATGATGGACTAAGATTACAGAAAGATGTGATAGTGACTAATCAAGAATCCAATGAAAACACTGATCCCAGAACAGAACGATTCTTTGGAGGGGTAATTGGAACTATTGCTCTGGGAGTAGCAACATCAGCACAAATTACAGCAGCAGTTGCTCTGGTTGAAGCCAAGCAGGCAAGATCGGACATTGAAAAACTCAAAGAAGCAATCAGGGACACAAATAAAGCAGTGCAGTCGGTTCAGAGCTCTGTAGGAAATTTGATAGTAGCAATTAAATCGGTCCAGGATTATGTCAACAACGAAATCGTGCCATCAATTACGAGACTAGGTTGTGAAGCAGCAGGACTTCAGTTAGGAATTGCATTAACACAGCATTACTCAGAATTAACAAACATATTTGGTGATAACATAGGATCGTTACAAGAAAAAGGAATAAAATTACAAGGTATAGCATCGTTATACCGCACAAATATCACAGAAATATTCACAACATCAACAGTTGATAAATATGATATTTATGATCTATTATTTACAGAATCAATAAAGGTGAGAGTTATAGATGTTGATTTGAATGATTACTCAATCACTCTCCAAGTCAGACTCCCTTTATTAACTAGACTACTGAACACTCAAATCTACAAAGTAGACTCCATATCATATAACATCCAAAACAGAGAATGGTATATCCCCCTTCCCAGCCATATCATGACGAAAGGGGCATTTCTAGGTGGAGCAGATGTCAAAGAATGCATAGAAGCATTCAGCAGTTATATATGCCCTTCTGATCCAGGATTTGTACTAAACCATGAAATGGAGAGCTGTTTATCAGGAAACATATCTCAATGTCCAAGAACCACAGTCACATCAGACATAGTTCCAAGGTATGCATTTGTCAATGGAGGAGTGGTTGCGAATTGTATAACAACCACATGTACGTGCAATGGTATCGGCAACAGAATCAACCAACCACCTGATCAAGGAGTAAAAATTATAACACATAAAGAATGTAATACAATAGGTATCAACGGAATGCTATTCAACACAAACAAAGAAGGAACTCTTGCATTCTACACACCAGATGACATAACACTAAACAATTCTGTTGCTCTTGATCCAATTGACATATCAATTGAGCTCAACAAGGCCAAATCAGATCTAGAGGAATCAAAAGAATGGATAAGAAGGTCAAATCAAAAGCTAGATTCTATTGGAAGTTGGCATCAATCCAGCACTACAATTATAGTTATTTTGATAATGATGATTATATTGTTTATAATTAATGTAACGATAATTACAATTGCAATTAAGTATTACAGAATTCAAAAGAGAAATCGAATGGATCAAAATGAAAAGCCATATGTATTAACAAACAAA
>KF687346.1_Human_parainfluenza_virus_3_strain_HPIV3/ZAF/6538/2009_complete_genome_2009
ATGCTAGCTTCAACATTGTTAATTATTACAACCATGATTATGGCATCACACTGCCAAATAGACATCACAAAACTACAGCATGTAGGTGTATTGGTCAACAGTCCCAAAGGGATGAAGATATCACAAAACTTCGAAACAAGATACCTAATTTTGAGTCTCATACCAAAAATTGAAGATTCTAACTCTTGTGGTGACCAACAGATCAAGCAATACAAGAGACTATTGGATAGACTGATCATTCCTTTATATGATGGACTAAGATTACAGAAAGATGTGATAGTGACTAATCAAGAATCCAATGAAAACACTGATCCCAGAACAGAACGATTCTTTGGAGGGGTAATTGGAACTATTGCTCTGGGAGTAGCAACATCAGCACAAATTACAGCAGCAGTTGCTCTGGTTGAAGCCAAGCAGGCAAGATCGGACATTGAAAAACTCAAAGAAGCAATCAGGGACACAAATAAAGCAGTGCAGTCGGTTCAGAGCTCTGTAGGAAATTTGATAGTAGCAATTAAATCGGTCCAGGATTATGTCAACAACGAAATCGTGCCATCAATTACGAGACTAGGCTGTGAAGCAGCAGGACTTCAGTTAGGAATTGCATTAACACAGCATTACTCAGAATTAACAAACATATTTGGTGATAACATAGGATCGTTACAAGAAAAAGGAATAAAATTACAAGGTATAGCATCGTTATACCGCACAAATATCACAGAAATATTCACAACATCAACAGTTGATAAATATGATATTTATGATCTATTATTTACAGAATCAATAAAGGTGAGAGTTATAGATGTTGATTTGAATGATTACTCAATCACTCTCCAAGTCAGACTCCCTTTATTAACTAGACTACTGAACACTCAAATCTACAAAGTAGACTCCATATCATATAATATCCAAAATAGAGAATGGTATATCCCCCTTCCCAGCCATATCATGACGAAAGGGGCATTTCTAGGTGGAGCAGATGTCAAAGAATGCATAGAAGCATTCAGCAGTTATATATGCCCTTCTGATCCAGGATTTGTACTAAATCATGAAATGGAGAGCTGTTTATCAGGAAACATATCTCAATGTCCAAGAACCACAGTCACATCAGACATAGTTCCAAGGTATGCATTTGTCAATGGAGGAGTGGTTGCGAATTGTATAACAACCACATGTACGTGCAATGGTATCGGCAACAGAATCAACCAACCACCTGATCAAGGAGTAAAAATTATAACACATAAAGAATGTAATACAATAGGTATCAACGGAATGCTATTCAACACAAACAAAGAAGGAACTCTTGCATTCTACACACCAGATGACATAACACTAAACAATTCTGTTGCTCTTGATCCAATTGACATATCAATCGAGCTCAACAAGGCCAAATCAGATCTAGAGGAATCAAAAGAATGGATAAGAAGGTCAAATCAAAAGCTAGATTCTATTGGAAGTTGGCATCAATCCAGCACTACAATTATAGTTATTTTGATAATGATGATTATATTGTTTATAATTAATGTAACGATAATTACAATTGCAATTAAGTATTACAGAATTCAAAAGAGGAATCGAATGGATCAAAATGAAAAGCCATATGTATTAACAAACAAA
>KJ672546.1_Human_parainfluenza_virus_3_strain_HPIV3/Homo_sapiens/PER/FLU8917/2007_complete_genome_2007
ATGCCAATTTCAATACTGTTAATTATTACAACCATGATCATGGCATCACACTGCCAAATAGACATCACAAAACTACAGCATGTAGGTGTATTGGTCAACAGTCCCAAAGGGATGAAGATATCACAAAACTTCGAAACAAGATATCTAATCCTGAGTCTCATACCAAAAATAGAAGATTCTAACTCTTGTGGTGACCAACAGATCAAGCAATACAAGAGGTTATTGGATAGACTGATCATTCCTTTATATGATGGACTAAGATTACAGAAGGATGTGATAGTGACTAATCAAGAATCCAATGAAAACACTGATCCCAGAACAGAACGATTCTTTGGAGGGGTAATTGGAACTATTGCTCTAGGAGTAGCAACCTCAGCACAAATTACAGCAGCAGTTGCTCTGGTTGAAGCCAAGCAGGCAAGATCAGACATTGAAAAACTCAAGGAAGCAATCAGGGACACAAATAAAGCAGTGCAGTCAGTTCAGAGCTCTGTAGGAAATTTGATAGTAGCAATTAAATCAGTCCAGGATTATGTCAACAAAGAAATCGTGCCATCGATTGCGAGACTAGGTTGTGAAGCAGCAGGACTTCAGTTAGGGATTGCATTAACACAGCATTACTCAGAATTAACAAATATATTTGGTGATAACATAGGATCGTTACAAGAAAAAGGAATAAAATTACAAGGTATAGCATCATTATACCGCACAAATATCACAGAAATATTCACAACATCAACAGTTGACAAATATGATATTTATGATCTATTATTTACAGAATCAATAAAGGTGAGAGTTATAGATGTTGATTTGAATGATTACTCAATAACCCTCCAAGTCAGACTCCCTTTATTGACCAGACTGCTGAACACTCAAATCTACAAAGTAGATTCCATATCATACAATATCCAAAATAGAGAATGGTATATCCCTCTTCCCAGCCATATCATGACGAAAGGGGCATTTCTAGGTGGAGCAGATGTCAAAGAATGCATAGAAGCATTCAGCAGTTATATATGCCCTTCTGATCCAGGATTTGTACTAAACCATGAAATGGAGAGCTGTCTATCAGGAAACATATCCCAATGTCCAAGAACTACAGTCACATCAGACATAGTTCCTAGGTATGCATTTGTCAATGGAGGAGTGGTTGCGAATTGTATAACAACTACATGTACATGCAATGGTATCGGTAATAGAATCAACCAACCACCTGATCAAGGAGTCAAAATTATAACACATAAAGAATGTAATACAATAGGTATCAACGGAATGCTATTCAACACAAACAAAGAAGGAACTCTTGCATTCTACACACCAGACGACATAACATTAAACAATTCTGTTGCACTTGATCCGATTGACATATCAATCGAGCTCAACAAGGCCAAATTAGATCTAGAGGAATCAAAAGAATGGATAAGAAGGTCAAATCAAAAGCTAGATTCTATTGGAAGTTGGCATCAATCTAGCACCACAATCATAGTTATTTTGATAATGATGATTATATTGTTTATAATTAATATAACAATAATTACAATTGCAATTAAGTATTACAGAATTCAAAAGAGAAATCGAGTGGATCAAAATGATAAGCCATATGTATTAACAAACAAA
>MH006642.1_Human_respirovirus_3_isolate_HPIV3/VietNam/030/2009_partial_genome_2009
ATGCTAATTTCAATATTGTCAATTATTACAACTATGATCATGGCATCACACTGCCAAATAGACATCACAAAACTACAGCATGTAGGTGTATTGGTCAACAGTCCCAAAGGGATGAAGATATCACAAAACTTCGAAACAAGATATCTAATCTTGAGTCTCATACCAAAAATAGAAGATTCTAACTCTTGTGGTGACCAACAGATCAAGCAATACAAGAGGTTATTGGATAGACTGATCATTCCCCTATATGATGGACTGAGATTACAGAAGGATGTGATAGTGACTAATCAAGAATCCAATGAAAACACTGATCCCAGAACAGAACGATTCTTTGGAGGGGTAATTGGAACTATTGCTCTAGGAGTAGCAACCTCAGCACAAATTACAGCAGCAGTTGCTCTGGTTGAAGCCAAGCAGGCAAGATCAGACATTGAAAAACTCAAGGAAGCAATCAGGGACACAAACAAAGCAGTGCAGTCAGTTCAGAGCTCCATAGGAAATTTGATAGTAGCAATTAAATCAGTCCAGGATTATGTCAACAAAGAAATCGTGCCATCGATTGCGAGACTAGGTTGTGAAGCAGCAGGACTTCAGTTAGGGATTGCATTAACACAGCATTACTCAGAATTAACAAACATATTTGGTGATAACATAGGATCGTTACAAGAAAAAGGAATAAAATTACAAGGTATAGCATCATTATACCGCACAAATATCACAGAAATATTCACAACATCAACAGTTGATAAATATGATATTTATGATCTATTATTTACAGAATCAATAAAGGTGAGAGTTATAGATGTTGATTTGAATGATTACTCAATCACCCTCCAAGTCAGACTCCCTTTATTAACCAGACTGCTGAACACTCAAATCTACAAAGTAGATTCTATATCATATAATATCCAAAATAGAGAATGGTATATCCCTCTTCCCAGCCATATCATGACGAAAGGGGCATTTCTAGGTGGAGCAGATGTTAAAGAATGCATAGAAGCATTCAGCAGTTATATATGCCCCTCTGATCCAGGATTTGTACTAAACCATGAGATGGAGAGCTGTCTATCAGGAAACATATCCCAATGTCCACGAACCACAGTCACATCAGACATAGTTCCAAGGTATGCATTTGTCAATGGAGGAGTGGTTGCGAATTGTATAACAACTACATGTACATGCAATGGTATCGGTAATAGAATCAACCAACCACCTGATCAAGGAGTCAAAATTATAACACATAAAGAATGTAATACAATAGGTATTAACGGAATGCTGTTCAACACAAACAAAGAAGGAACTCTTGCATTCTACGCACCAGACGACATAACATTAAACAATTCCGTTGCACTTGATCCAATTGACATATCAATCGAGCTCAACAAGGCCAAATCAGATCTAGAGGAATCAAAAGAATGGATAAGAAGGTCAAATCAAAAGCTAGATTCTATTGGAAGTTGGCATCAATCTAGCACTACAATCATAATTATTTTGATAATGATGATTATATTGTTTATAATTAATATAACAATAATTACAATTGCAATTAAGTATTACAGAATTCAAAAGAGAAATCGAGTGGATCAAAATGATAAGCCATATGTATTAACAAACAAA
>MH006646.1_Human_respirovirus_3_isolate_HPIV3/VietNam/051/2009_partial_genome_2009
ATGCTAATTTCAATATTGTCAATTATTATAACCATGATCATGGCATCACACTGCCAAATAGACATCACAAAACTACAGCATGTAGGTGTATTGGTCAACAGTCCCAAAGGGATGAAGATATCACAAAACTTCGAAACAAGATATCTAATCTTGAGTCTCATACCAAAAATAGATGATTCTAACTCTTGTGGTGACCAACAGATCAAGCAATACAAGAGGTTATTGGATAGACTGATCATTCCCCTATATGATGGACTAAGATTACAGAAGGATGTGATAGTGACTAATCAAGAATCCAATGAAAACACTGATCCCAGAACAGAACGATTCTTTGGAGGGGTAATTGGAACTATTGCTCTAGGAGTAGCAACCTCAGCACAAATTACAGCAGCAGTTGCTCTGGTTGAAGCCAAGCAGGCAAGATCAGACATTGAAAAACTCAAGGAAGCAATCAGGGACACAAACAAAGCAGTGCAGTCAGTTCAGAGCTCCATAGGAAATTTGATAGTAGCAATTAAATCAGTCCAGGATTATGTCAACAAAGAAATCGTGCCATCGATTGCAAGACTAGGTTGTGAAGCAGCAGGACTTCAGTTAGGGATTGCATTAACACAGCATTACTCAGAATTAACAAACATATTTGGTGATAACATAGGATCGTTACAAGAAAAAGGAATAAAATTACAAGGTATAGCATCATTATACCGCACAAATATCACAGAAATATTCACAACATCAACAGTTGATAAATATGATATTTATGATCTATTATTTACAGAATCAATAAAGGTGAGAGTTATAGATGTTGATTTGAATGATTACTCAATCACCCTCCAAGTCAGACTCCCTTTATTAACCAGACTGCTGAACACTCAAATCTACAAAGTAGATTCTATATCATATAATATCCAAAATAGAGAATGGTATATCCCTCTTCCCAGCCATATCATGACGAAAGGGGCATTTCTAGGTGGAGCAGATGTCAAAGAATGCATAGAAGCATTCAGCAGTTATATATGCCCCTCTGATCCAGGATTTGTACTAAACCATGAAATGGAGAGCTGTCTATCAGGAAACATATCCCAATGTCCAAGAACCACAGTCACATCAGACATAGTTCCAAGGTATGCATTTGTCAATGGAGGAGTGGTTGCGAATTGTATAACAACTACATGTACATGCAATGGTATCGGTAATAGAATCAACCAACCACCCGACCAAGGAGTCAAAATTATAACACATAAAGAATGTAATACAATAGGTATTAACGGAATGCTGTTCAACACAAACAAAGAAGGAACTCTTGCATTCTACACACCAGACGACATAACATTAAACAATTCTGTTGCACTTGATCCAATTGACATATCAATCGAGCTCAACAAGGCCAAATCAGATCTAGAGGAATCAAAAGAATGGATAAGAAGGTCAAATCAAAAGCTAGATTCTATTGGAAGTTGGCATCAATCTAGCACTACAATCATAATTATTTTGATAATGATGATTATATTGTTTATAATTAATATAACAATAATTACAATTGCAATTAAGTATTACAGAATTCAAAAGAGAAATCGAGTGGATCAAAATGATAAGCCATATGTATTAACAAACAAA
>MH006635.1_Human_respirovirus_3_isolate_HPIV3/VietNam/021/2009_partial_genome_2009
ATGCTAATTTCAATATTGTCAATTATTACAACCGTGATCATGGCATCACACTGCCAAATAGACATCACAAAACTACAGCATGTAGGTGTATTGGTCAACAGTCCCAAAGGAATGAAGATATCACAAAACTTCGAAACAAGATATCTAATCTTGAGTCTCATACCAAAAATAGAAGATTCTAACTCTTGTGGTGACCAACAGATCAAGCAATACAAGAGGTTATTGGATAGACTGATCATTCCCCTATATGATGGACTAAGATTACAGAAGGATGTGATAGTGACTAATCAAGAATCCAATGAAAACACTGATCCCAGAACAGAACGATTCTTTGGAGGGGTAATTGGAACTATTGCTCTAGGAGTAGCAACCTCAGCACAAATTACAGCAGCAGTTGCTCTGGTTGAAGCCAAGCAGGCAAGATCAGACATTGAAAAACTCAAGGAAGCAATCAGGGACACAAACAAAGCAGTGCAGTCAGTCCAGAGCTCCATAGGAAATTTGATAGTAGCAATTAAATCAGTCCAGGATTATGTCAACAAAGAAATCGTGCCATCGATTGCGAGACTAGGTTGTGAAGCAGCAGGACTTCAGTTAGGGATTGCATTAACACAGCATTACTCAGAATTAACAAACATATTTGGTGATAACATAGGATCGTTACAAGAAAAAGGGATAAAATTACAAGGTATAGCATCATTATACCGCACAAATATCACAGAAATATTCACAACATCAACAGTTGATAAATATGATATTTATGATCTATTATTTACAGAATCAATAAAGGTGAGAGTTATAGATGTTGATTTGAATGATTACTCAATCACCCTCCAAGTCAGACTCCCTTTATTAACCAGACTGCTGAACACTCAAATCTACAAAGTAGATTCTATATCATATAATATCCAAAATAGAGAATGGTATATCCCTCTTCCCAGCCATATCATGACGAAAGGGGCATTTCTAGGTGGAGCAGATGTCAAAGAATGCATAGAAGCATTCAGCAGTTATATATGCCCCTCTGATCCAGGATTTGTACTAAACCATGAAATGGAGAGCTGTCTATCAGGAAACATATCCCAATGTCCAAGAACCACAGTCACATCAGACATAGTTCCAAGGTATGCATTTGTCAATGGAGGAGTGGTTGCGAATTGTATAACAACTACATGTACATGCAATGGTATCGGTAATAGAATTAACCAACCACCCGACCAAGGAGTCAAAATTATAACACATAAAGAATGTAATACAATAGGTATTAACGGAATGCTGTTCAACACAAACAAAGAAGGAACTCTTGCATTCTACACACCAGACGACATAACTTTAAACAATTCTGTTGCACTTGATCCAATTGACATATCAATCGAGCTCAACAAGGCCAAATCAGATCTAGAGGAATCAAAAGAATGGATAAGAAGGTCAAATCAAAAGCTAGATTCTATTGGAAGTTGGCATCAATCTAGCACTACAATCATAATTATTTTGATAATGATGATTATATTGTTTATAATTAATATAACAATAATTACAATTGCAATTAAGTATTACAGAATTCAAAAGAGAAATCGAGTGGATCAAAATGATAAGCCATATGTATTAACAAACAAA
>MH006672.1_Human_respirovirus_3_isolate_HPIV3/VietNam/094/2010_partial_genome_2010
ATGCTAATTTCAATATTGTTAATTATTACAACCATGATCATGGCATCACACTGCCAAATAGACATCACAAAACTACAGCATGTAGGTGTATTGGTCAACAGTCCCAAAGGGATGAAGATATCACAAAACTTTGAAACAAGATATCTAATCTTGAGTCTCATACCAAAAATAGAAGATTCTAACTCTTGTGGTGACCAACAGATCAAGCAATACAAGAGGTTATTGGATAGACTGATCATTCCTTTATATGATGGACTAAGATTACAGAAGGATGTGATAGTAACCAATCAAGAATCCAATGAAAACACTGATCCCAGAACAGAACGATTCTTTGGAGGGGTAATTGGAACTATTGCTCTAGGAGTAGCAACCTCAGCACAAATTACAGCAGCAGTTGCTCTGGTTGAAGCCAAGCAGGCAAGATCAGACATTGAAAAACTCAAGGAAGCAATCAAGGACACAAATAAAGCAGTGCAGTCAGTTCAGAGCTCTATAGGAAATTTGATAGTAGCAATTAAATCAGTCCAGGATTATGTCAACAAAGAAATCGTGCCATCGATTGCGAGACTAGGTTGTGAAGCAGCAGGACTTCAGTTAGGGATTGCATTAACACAGCATTACTCAGAATTAACAAACATATTTGGTGATAACATAGGATCGTTACAAGAAAAAGGAATAAAATTACAAGGTATAGCATCATTATACCGCACAAATATCACAGAAATATTCACAACATCGACAGTTGATAAATATGATATTTATGATCTATTATTTACAGAATCAATAAAGGTGAGAGTTATAGATGTTGATTTGAATGATTACTCAATAACCCTCCAAGTCAGACTCCCTTTATTAACCAGACTGCTGAACACTCAAATCTACAAAGTAGATTCCATATCATATAATATCCAAAATAGAGAATGGTATATCCCTCTTCCCAGCCATATCATGACGAAAGGGGCATTTCTAGGTGGAGCAGATGTCAAAGAATGCATAGAAGCATTCAGCAGTTATATATGCCCTTCTGATCCAGGATTTGTACTAAACCATGAAATGGAGAGCTGTCTATCAGGAAACATATCCCAATGTCCAAGAACCACAGTCACATCAGACATAGTTCCCAGGTATGCATTTGTCAATGGAGGAGTGGTTGCGAATTGTATAACAACTACATGTACATGCAATGGTATCGGCAATAGAATCAACCAACCACCTGATCAAGGAGTAAAAATTATAACACATAAAGAATGTAATACAATAGGTATCAACGGAATGCTATTCAACACAAACAAAGAAGGAACTCTTGCATTCTACACACCAGACGACATAACATTAAACAATTCTGTTGCACTTGATCCAATTGACATATCAATCGAGCTCAACAAGGCCAAATCAGATCTAGAGGAATCAAAAGAATGGATAAGAAGGTCAAATCAAAAGCTAGACTCCATTGGAAGTTGGCATCAATCTAGCACTACAATCATAGTTATTTTGATAATGATGATTATATTGTTTATAATTAATATAACAATAATTACAATTGCAATTAAGTATTACAGAATTCAAAAGAGAAATCGAGTGGATCAAAATGATAAGCCATATGTATTAACAAACAAA
>MH006654.1_Human_respirovirus_3_isolate_HPIV3/VietNam/074/2009_partial_genome_2009
ATGCTAATTTCAATATTGTCAATTATCACAACCATGATCATGGCATCACACTGCCAAATAGACATCACAAAACTACAGCATGTAGGTGTATTGATCAACAGTCCCAAAGGGATGAAGATATCACAAAACTTTGAAACAAGATATCTAATTTTGAGTCTCATACCAAAAATAGAAGATTCTAACTCTTGTGGTGACCAACAGATCAAGCAATACAAGAGGTTATTGGATAGACTGATCATTCCTTTATATGATGGACTAAGATTACAGAAGGATGTGATAGTGACTAATCAAGAATCCAATGAAAACACTGATCCCAGAACAGAACGATTCTTTGGAGGGGTAATTGGAACTATTGCTTTAGGAGTAGCAACCTCAGCACAAATTACAGCAGCAGTTGCTTTGGTTGAAGCCAAGCAGGCAAGATCAGACATTGAAAAACTCAAGGAAGCAATCAGGGACACAAATAAAGCAGTGCAGTCAGTTCAGAGCTCCGTAGGAAATTTGATAGTAGCAATTAAATCAGTCCAGGATTATGTCAACAACGAAATCGTGCCATCGATTGAGAGACTAGGTTGTGAAGCAGCAGGACTTCAGTTAGGAATCGCATTAACACAGCATTACTCAGAATTAACAAACATATTTGGTGATAACATAGGATCGTTACAAGAAAAAGGAATAAAATTACAAGGTATAGCATCATTATACCGCACAAATATCACAGAAATATTCACAACATCAACAGTTGATAAATATGATATTTATGATCTATTATTTACAGAATCAATAAAGGTGAGAGTTATAGATGTTGATTTGAATGATTACTCAATCACCCTCCAAGTCAGACTCCCTTTATTAACTAGATTGCTGAACACTCAAATCTACAAAGTAGATTCCATATCATATAATATCCAAAACAGAGAATGGTATATCCCTCTTCCCAGCCATATCATGACGAAAGGGGCATTTCTAGGTGGAGCAGATGTCAAAGAATGCATAGAAGCATTCAGCAGTTATATATGCCCTTCTGATCCAGGATTTGTACTGAACCATGAAATGGAGAGCTGTCTATCAGGAAACATATCCCAATGTCCAAGAACCACAGTCACATCAGACATAGTTCCAAGGTATGCATTTGTCAATGGAGGAGTGGTTGCGAATTGCATAACAACCACATGCACATGCAATGGCATCGGCAATAGAATCAATCAACCACCTGATCAAGGAGTCAAAATTATAACACATAAAGAATGTAACACAATAGGTATCAATGGAATGCTGTTCAACACAAACAAAGAAGGAACTCTTGCATTCTACACACCAGATGACATAACATTAAACAATTCTGTTGCACTTGATCCAATTGACATATCAATCGAGCTCAACAAGGCCAAATCAGATCTAGAGGAATCAAAAGAATGGATAAGAAGGTCAAATCAAAAGCTAGATTCTATCGGAAGTTGGCATCAATCTAGCACTACAATCATAGTTATTTTGACAATGATGATTATATTGTTTATAATTAATATAACAATAATTACAATTGCAATTAAGTATTATAGAATTCAAAAGAGAAATCGAGTGGATCAAAATGATAAGCCATATGTATTAACAAACAAA
>KY973571.1_Human_respirovirus_3_strain_SC2337_partial_genome_2015
ATGCTAGCTTCAACATTGTCAATTGTTGCAATCATGATTGTGGCATCACACTGCCAAATAGACATCACAAAACTACAACATGTAGGTGTATTGGTCAACAGTCCTAAAGGGATGAAGATATCACAAAACTTCGAAACAAGATATCTAATTTTAAGTCTCATACCAAAAATAGAAGACTCTAACTCTTGTGGTGACCAACAGATCAAGCAATACAAGAGACTATTGGATAGACTGATCATTCCTTTATATGATGGACTAAGATTACAGAAGGATGTGATAGTGACCAATCAAGAATCCAATGAAAACACTGATCCCAGAACAGAACGATTCTTTGGAGGGGTAATTGGAACTATTGCTCTGGGAGTAGCAACATCAGCACAAATCACAGCAGCAGTTGCTCTGGTTGAAGCCAAGCAGGCAAGATCAGACATTGAAAAACTCAAGGAAGCAATCAGGGACACAAACAAAGCAGTGCAGTCAGTTCAGAGCTCTATAGGAAATTTGATAGTAGCAATTAAATCAGTCCAGGATTATGTCAACAACGAAATCGTGCCATCGATTGAGAGACTAGGTTGTGAAGCAGCAGGACTTCAGTTAGGAATTGCATTAACACAGCATTACTCAGAATTAACAAACATATTTGGTGATAACATAGGATCGTTACAAGAAAAAGGAATAAAATTACAAGGTATAGCATCATTATACCGCACAAATATCACAGAAATATTCACAACATCAACAGTTGATAAATATGATATTTATGATCTATTATTTACAGAATCAATAAAGGTAAGAGTTATAGATGTTGATTTGAATGATTACTCAATCACCCTCCAAGTCAGACTCCCTTTATTAACTAGATTGCTGAACACTCAAATCTACAAAGTAGATTCCATATCATACAATATCCAAAACAGAGAATGGTATATCCCCCTTCCCAGCCATATCATGACCAAAGGGGCATTTCTAGGTGGAGCAGATGTTAAAGAATGTATAGAAGCATTCAGCAGTTATATATGCCCTTCTGATCCAGGATTTGTACTAAACCATGAAATGGAGAGCTGTTTATCAGGAAACATATCTCAATGTCCAAGAACCACAGTTACATCAGACATAGTTCCAAGGTATGCATTCGTCAATGGAGGAGTGGTTGCGAATTGTATAACAACCACATGTACATGCAATGGTATCGGTAATAGAATCAACCAACCACCTAATCAAGGAGTAAAAATTATAACACACAAAGAATGCAATACAATAGGTATCAACGGAATGCTGTTCAACACAAACAAAGAAGGAACTCTTGCATTCTACACACCAGATGACATAACACTAAACAATTCTGTTGCTCTTGATCCGATTGACATATCAATCGAGCTCAACAAGGCCAAATCAGATCTAGAGGAATCAAAAGAATGGATAAGAAGGTCAAATCAAAAGCTAGATTCTATTGGAAGTTGGCATCAATCCAGCGCTACAATTATAGTTATTTTGATAATGATGATTATATTGTTTATAATTAATGTAACGATTATTACAATTGCAATTAAGTATTACAGAATTCAAAAGAGAAATCGAGTGGATCAAAATGAAAAGCCATATGTATTAACGAACAAA
>MH006634.1_Human_respirovirus_3_isolate_HPIV3/VietNam/020/2009_partial_genome_2009
ATGCTAATTTCAATATTGTCAATTATTACAACTATGATCATGGCATCACACTGCCAAATAGACATCACAAAACTACAGCATGTAGGTGTATTGGTCAACAGTCCCAAAGGGATGAAGATATCACAAAACTTCGAAACAAGATATCTAATCTTGAGTCTCATACCAAAAATAGAAGATTCTAACTCTTGTGGTGACCAACAGATCAAGCAATACAAGAGGTTATTGGATAGACTGATCATTCCCCTATATGATGGACTGAGATTACAGAAGGATGTGATAGTGACTAATCAAGAATCCAATGAAAACACTGATCCCAGAACAGAACGATTCTTTGGAGGGGTAATTGGAACTATTGCTCTAGGAGTAGCAACCTCAGCACAAATTACAGCAGCAGTTGCTCTGGTTGAAGCCAAGCAGGCAAGATCAGACATTGAAAAACTCAAGGAAGCAATCAGGGACACAAATAAAGCAGTGCAGTCAGTTCAGAGCTCCATAGGAAATTTGATAGTAGCAATTAAATCAGTCCAGGATTATGTCAACAAAGAAATCGTGCCATCGATTGCGAGACTAGGTTGTGAAGCAGCAGGACTTCAGTTAGGGATTGCATTAACACAGCATTACTCAGAATTAACAAACATATTTGGTGATAACATAGGATCGTTACAAGAAAAAGGAATAAAATTACAAGGTATAGCATCATTATACCGCACAAATATCACAGAAATATTCACAACATCAACAGTTGATAAATATGATATTTATGATCTATTATTTACAGAATCAATAAAGGTGAGAGTTATAGATGTTGATTTGAATGATTACTCAATCACCCTCCAAGTCAGACTCCCTTTATTAACCAGACTGCTGAACACTCAAATCTACAAAGTAGATTCTATATCATATAATATCCAAAATAGAGAATGGTATATCCCTCTTCCCAGCCATATCATGACGAAAGGGGCATTTCTAGGTGGAGCAGATGTTAAAGAATGCATAGAAGCATTCAGCAGTTATATATGCCCCTCTGATCCAGGATTTGTACTAAACCATGAGATGGAGAGCTGTCTATCAGGAAACATATCCCAATGTCCACGAACCACAGTCACTTCAGACATAGTTCCAAGGTATGCATTTGTCAATGGAGGAGTGGTTGCGAATTGTATAACAACTACATGTACATGCAATGGTATCGGTAATAGAATCAACCAACCACCTGATCAAGGAGTCAAAATTATAACACATAAAGAATGTAATACAATAGGTATTAACGGAATGCTGTTCAACACAAACAAAGAAGGAACTCTTGCATTCTACGCACCAGACGACATAACATTAAACAATTCCGTTGCACTTGATCCAATTGACATATCAATCGAGCTCAACAAGGCCAAATCAGATCTAGAGGAATCAAAAGAATGGATAAGAAGGTCAAATCAAAAGCTAGATTCTATTGGAAGTTGGCATCAATCTAGCACTACAATCATAATTATTTTGATAATGATGATTATATTGTTTATAATTAATATAACAATAATTACAATTGCAATTAAGTATTACAGAATTCAAAAGAGAAATCGAGTGGATCAAAATGATAAGCCATATGTATTAACAAACAAA
>MH006668.1_Human_respirovirus_3_isolate_HPIV3/VietNam/089/2010_partial_genome_2010
ATGCTAACTTCAACATTATTAATTATTACAACCATGATTATGGCATCACACTGCCAAATAGACATCACAAAACTACAGCATGTAGGTGTATTGGTCAACAGTCCCAAAGGGATGAAGATATCACAAAACTTCGAAACAAGATACCTAATTTTGAGTCTCATACCAAAAATAGAAGATTCTAACTCTTGTGGTGACCAACAGATCAAGCAATACAAGAGACTATTGGATAGACTGATCATTCCTTTATATGATGGACTAAGATTACAGAAAGATGTGATAGTGACTAATCAAGAATCCAATGAAAACACTGATCCCAGAACAGAACGATTCTTTGGAGGGGTAATTGGAACTATTGCTCTGGGAGTAGCAACATCAGCACAAATTACAGCAGCAGTTGCTCTGGTTGAAGCCAAGCAGGCAAGATCGGACATTGAAAAACTCAAAGAAGCAATCAGGGACACAAATAAAGCAGTGCAGTCGGTTCAGAGCTCTGTAGGAAATTTGATAGTAGCAATTAAATCGGTCCAGGATTATGTCAACAACGAAATCGTGCCATCAATTACGAGACTAGGTTGTGAAGCAGCAGGACTTCAGTTAGGAATTGCACTAACACAGCATTACTCAGAATTAACAAACATATTTGGTGATAACATAGGATCGTTACAAGAAAAAGGAATAAAATTACAAGGTATAGCATCGTTATACCGCACAAATATCACAGAAATATTCACAACATCAACAGTTGATAAATATGATATTTATGATCTATTATTTACAGAATCAATAAAGGTGAGAGTTATAGATGTTGACTTGAATGATTACTCAATCACTCTCCAAGTCAGACTCCCTTTATTAACTAGACTACTGAACACTCAAATCTACAAAGTAGATTCCATATCATATAATATCCAAAACAGAGAATGGTATATCCCCCTTCCCAGCCATATCATGACGAAAGGGGCATTTCTAGGTGGAGCAGATGTCAAAGAATGCATAGAAGCATTCAGCAGTTATATATGCCCTTCTGATCCAGGATTTGTACTAAACCATGAAATGGAGAGCTGTTTATCAGGAAACATATCTCAATGTCCAAGAACCACAGTCACATCAGACATAGTTCCAAGGTATGCATTTGTCAATGGAGGAGTGGTTGCGAATTGTATAACAACCACATGTACGTGCAATGGCATCGGCAACAGAATCAACCAACCACCTGATCAAGGAGTAAAAATTATAACACATAAAGAATGTAATACAATAGGTATCAACGGAATGCTATTCAACACAAACAAAGAAGGAACTCTTGCATTCTACACACCAGATGACATAACACTAAACAATTCTGTTGCTCTTGATCCAATTGACATATCAATCGAGCTCAACAAGGCCAAATCAGATCTAGAGGAATCAAAAGAATGGATAAGAAGGTCAAATCAAAAGCTAGATTCTATTGGAAGTTGGCATCAATCCAGCACTACAATTATAGTTATTTTGATAATGATGATTATATTGTTTATAATTAATGTAACGATAATTACAATTGCAATTAAGTATTACAGAATTCAAAAGAGAAATCGAATGGATCAAAATGAAAAGCCATATGTATTAACAAACAAA
>MH685716.1_Human_respirovirus_3_isolate_E0-059_partial_genome_2013
ATGCCAATTTCAATACTGTTAATTATTACAACCATGATCATGGCATCACACTGCCAAATAGACATCACAAAACTACAGCATGTAGGTGTATTGGTCAACAGTCCCAAAGGGATGAAGATATCACAAAACTTCGAAACAAGATATCTAATCCTGAGTCTCATACCAAAAATAGAAGATTCTAACTCTTGTGGTGACCAACAGATCAAGCAATACAAGAGGTTATTGGATAGACTGATCATTCCTTTATATGATGGACTAAGATTACAGAAGGATGTGATAGTGACTAATCAAGAATCCAATGAAAACACTGATCCCAGAACAGAACGATTCTTTGGAGGGGTAATTGGAACCATTGCTCTAGGAGTAGCAACCTCAGCACAAATTACAGCAGCAGTTGCTCTGGTTGAAGCCAAGCAGGCAAGATCAGACATTGAAAAACTCAAGGAAGCAATCAGGGACACAAACAAAGCAGTGCAGTCAGTTCAGAGCTCTGTAGGAAATTTGATAGTAGCAATTAAATCAGTCCAGGATTATGTCAACAAAGAGATCGTGCCATCGATTGCGAGACTAGGTTGTGAAGCAGCAGGACTTCAGTTAGGGATTGCATTAACACAGCATTACTCAGAATTAACAAATATATTTGGTGATAACATAGGATCGTTACAAGAAAAAGGAATAAAATTACAAGGTATAGCATCATTATACCGCACAAATATCACAGAAATATTTACAACATCAACAGTTGACAAATATGATATTTATGATCTATTATTTACAGAATCAATAAAGGTGAGAGTTATAGATGTTGATTTGAATGATTACTCAATAACCCTCCAAGTCAGACTCCCTTTATTGACCAGACTGCTGAACACTCAAATCTACAAAGTAGATTCCATATCATACAATATCCAAAATAGAGAATGGTATATCCCTCTTCCCAGTCATATCATGACGAAAGGGGCATTTCTAGGTGGAGCAGATGTCAAAGAATGCATAGAAGCATTCAGCAGTTATATATGCCCTTCTGATCCAGGATTTGTACTAAACCATGAAATGGAGAGCTGTCTATCAGGAAACATATCCCAATGTCCAAGAACCACAGTCACATCAGACATAGTTCCTAGGTATGCATTTGTCAATGGAGGAGTGGTTGCAAATTGTATAACAACTACATGTACATGCAATGGTATCGGTAATAGAATTAACCAACCACCTGATCAAGGAGTCAAAATTATAACACATAAAGAATGTAATACAATAGGTATCAACGGAATGCTATTCAACACAAACAAAGAAGGAACTCTTGCATTCTACACACCAGACGACATAACATTAAACAATTCTGTTGCACTTGATCCGATTGACATATCAATCGAGCTCAACAAGGCCAAATCAGATCTAGAGGAATCAAAAGAATGGATAAGAAGGTCAAATCAAAAGCTAGATTCTATTGGAAGTTGGCATCAATCTAGCACCACAATTATAGTTATTTTGATAATGATGATTATATTGTTTATAATTAATATAACAATAATTACAATTGCAATTAAGTATTACAGAATTCAAAAGAGAAATCGAGTAGATCAAAATGATAAGCCATATGTATTAACAAACAAA
>KJ672531.1_Human_parainfluenza_virus_3_strain_HPIV3/Homo_sapiens/PER/FPP01456/2012_partial_genome_2012
ATGCCAACTTCAATACTGCTAATTATTACAACCATGATCATGGCATCTTTCTGCCAAATAGATATCACAAAACTACAGCACGTAGGTGTATTGGTCAACAGTCCCAAAGGGATGAAGATATCACAAAACTTTGAAACAAGATATCTAATTTTGAGCCTCATACCAAAAATAGAAGACTCTAACTCTTGTGGTGACCAACAGATCAAGCAATACAAGAAGTTATTGGATAGACTGATCATCCCTTTATATGATGGATTAAGATTACAGAAAGATGTGATAGTAACCAATCAAGAATCCAATGAAAACACTGATCCCAGAACAAAACGATTCTTTGGAGGGGTAATTGGAACCATTGCTCTGGGAGTAGCAACCTCAGCACAAATTACAGCGGCAGTTGCTCTGGTTGAAGCCAAGCAGGCAAGATCAGACATCGAAAAACTCAAAGAAGCAATTAGGGACACAAACAAAGCAGTGCAGTCAGTTCAGAGCTCCATAGGAAATTTAATAGTAGCAATTAAATCAGTCCAGGATTATGTTAACAAAGAAATCGTGCCATCGATTGCGAGGCTAGGTTGTGAAGCAGCAGGACTTCAATTAGGAATTGCATTAACACAGCATTACTCAGAATTAACAAACATATTTGGTGATAACATAGGATCGTTACAAGAAAAAGGAATAAAATTACAAGGTATAGCATCATTATACCGCACAAATATCACAGAAATATTCACAACATCAACAGTTGATAAATATGATATCTATGATCTGTTATTTACAGAATCAATAAAGGTGAGAGTTATAGATGTTGACTTGAATGATTACTCAATCACCCTCCAAGTCAGACTCCCTTTATTAACTAGGCTGCTGAACACTCAGATCTACAAAGTAGATTCCATATCATATAACATCCAAAACAGAGAATGGTATATCCCTCTTCCCAGCCATATCATGACGAAAGGGGCATTTCTAGGTGGAGCAGACGTCAAAGAATGTATAGAAGCATTCAGCAGCTATATATGCCCTTCTGATCCAGGATTTGTATTAAACCATGAAATAGAGAGCTGCTTATCAGGAAACATATCCCAATGTCCAAGAACAACGGTCACATCAGACATTGTTCCAAGATATGCATTTGTCAATGGAGGAGTGGTTGCAAACTGTATAACAACCACCTGTACATGCAACGGAATTGGTAATAGAATCAATCAACCACCTGATCAAGGAGTAAAAATTATAACACATAAAGAATGTAGTACAATAGGTATCAACGGAATGCTGTTCAATACAAATAAAGAAGGAACTCTTGCATTCTATACACCAAATGATATAACACTAAACAATTCTGTTGCACTTGATCCAATTGACATATCAATCGAGCTCAACAAGGCCAAATCAGATCTAGAAGAATCAAAAGAATGGATAAGAAGGTCAAATCAAAAACTGGATTCTATTGGAAATTGGCATCAATCTAGCACTACAATCATAATTATTTTGATAATGATCATTATATTGTTTATAATTAATATGACGATAATTACAATTGCAATTGGGTATTACAGAATTCAAAAGAGAAATCGAGTGGATCAAAATGACAAGCCATATGTACTAACAAACAAA
>KJ672595.1_Human_parainfluenza_virus_3_strain_HPIV3/Homo_sapiens/PER/FPP01362/2012_complete_genome_2012
ATGCTAATTTCAATATTGTCAATTATTACAACCATGATCATGGCATCACACTGCCAAATAGACATTACAAAACTACAGCATGTAGGTGTATTGGTCAACAGTCCAAAAGGGATGAAGATATCACAAAACTTCGAAACAAGATATCTAATCTTGAGTCTCATACCAAAAATAGAAGATTCTAACTCTTGTGGTGACCAACAGATCAAGCAATACAAGAGGTTATTGGATAGACTGATCATTCCTTTATATGATGGACTAAGATTACAGAAGGATGTGATAGTGACTAATCAAGAATCCAATGAAAACACTGATCCCAGAACAGAACGGTTCTTTGGAGGGGTAATTGGAACTATTGCTCTAGGAGTAGCAACCTCAGCACAAATTACAGCAGCAGTTGCTCTGGTTGAAGCCAAGCAGGCAAGATCAGACATTGAAAAACTCAAGGAAGCAATCAGGGACACAAACAAAGCAGTGCAGTCAGTTCAGAGCTCCATAGGAAATTTGATAGTAGCAATTAAATCAGTCCAGGATTATGTCAACAAAGAAATCGTGCCATCGATTGCGAGACTAGGTTGTGAAGCAGCAGGACTTCAGTTAGGGATCGCATTAACACAGCATTACTCAGAATTAACAAACATATTTGGTGATAACATAGGATCGTTACAAGAAAAAGGAATAAAATTACAAGGTATAGCATCATTATACCGCACAAATATCACAGAAATATTCACAACATCAACAGTTGATAAATATGATATTTATGATCTATTATTTACAGAATCAATAAAGGTGAGAGTTATAGATGTTGATTTGAATGATTACTCAATCACCCTCCAAGTCAGACTCCCTTTATTAACCAGACTGCTAAACACTCAAATCTACAAAGTAGATTCCATATCATATAATATCCAAAATAGAGAATGGTATATCCCTCTTCCCAGCCATATCATGACGAAAGGGGCATTTCTAGGTGGAGCAGATGTCAAAGAATGCATAGAAGCATTCAGCAGTTATATATGCCCTTCTGATCCAGGATTTGTACTAAACCATGAAATGGAGAGCTGTCTATCAGGAAACATATCTCAATGTCCAAGAACCACAGTCACGTCAGACATAGTTCCAAGGTATGCATTTGTCAATGGAGGAGTGGTTGCGAATTGTATAACAACTACATGTACATGCAATGGTATTGGTAATAGAATCAACCAACCACCTGATCAAGGAGTCAAAATTATAACACATAAAGAATGTAATACAATAGGTATTAACGGAATGCTGTTCAACACAAACAAAGAAGGAACTCTTGCATTCTACACACCAGACGACATAACATTAAACAATTCTGTTGCACTTGATCCAATTGACATATCAATCGAGCTCAACAAGGCCAAATCAGATCTAGAGGAATCAAAAGAATGGATAAGAAGGTCAAATCAAAAGCTAGATTCTATTGGAAGTTGGCATCAATCTAGCACTACAATCATAGTTATTTTGATAATGATGATTATATTGTTTATAATTAATATAACAATAATTACAATTGCAATTAAGTATTACAGAATTCAAAAGAGAAATCGAGTGGATCAAAATGATAAGCCATATGTATTAACAAACAAA
>MH006633.1_Human_respirovirus_3_isolate_HPIV3/VietNam/019/2009_partial_genome_2009
ATGCTAATTTCAATATTGTCAATTATTACAACCATGATCATGGCATCACACTGCCAAATAGACATCACAAAACTACAGCATGTAGGTGTATTGGTCAACAGTCCCAAAGGGATGAAGATATCGCAAAACTTCGAAACAAGATATCTAATCTTGAGTCTCATACCAAAAATAGAAGATTCTAACTCTTGTGGTGACCAACAGATCAAGCAATATAAGAGGTTATTGGATAGACTGATCATTCCCCTATATGATGGACTAAGATTACAGAAGGATGTGATAGTGACTAATCAAGAATCCAATGAAAACACTGATCCCAGAACAGAACGATTTTTTGGAGGGGTAATTGGAACTATTGCTCTAGGAGTAGCAACCTCAGCACAAATTACAGCAGCAGTTGCTCTGGTTGAAGCCAAGCAGGCAAGATCAGACATTGAAAAACTCAAGGAAGCAATCAGGGACACAAACAAAGCAGTGCAGTCAGTTCAGAGCTCCATAGGAAATTTGATAGTAGCAATTAAATCAGTCCAGGATTATGTCAACAAAGAAATCGTGCCATCAATTGCGAGACTAGGTTGTGAAGCAGCAGGACTTCAGTTAGGGATTGCATTAACACAGCATTACTCAGAATTAACAAACATATTTGGTGATAACATAGGATCGTTACAAGAAAAAGGAATAAAATTACAAGGTATAGCATCATTATACCGCACAAATATCACAGAAATATTCACAACATCAACAGTTGATAAATATGATATTTATGATCTATTATTTACAGAATCAATAAAGGTGAGAGTTATAGATGTTGATTTGAATGATTACTCAATCACCCTCCAAGTCAGACTCCCTTTATTAACCAGACTGCTGAACACTCAAATTTACAAAGTAGATTCTATATCATATAATATCCAAAATAGAGAATGGTATATCCCTCTTCCCAGCCATATCATGACGAAAGGGGCATTTCTAGGTGGAGCAGATGTCAAAGAATGCATAGAAGCATTCAGCAGTTATATATGCCCCTCTGATCCAGGATTTGTACTAAACCATGAAATGGAGAGCTGTCTATCAGGAAACATATCCCAATGTCCAAGAACCACAGTCACATCAGACATAGTTCCAAGGTATGCATTTGTCAATGGAGGAGTGGTTGCGAATTGTATAACAACTACATGTACATGCAATGGTATCGGTAATAGAATCAACCAACCACCTGATCAAGGAGTCAAAATTATAACACATAAAGAATGTAATACAATAGGTATTAACGGAATGCTGTTCAACACAAACAAAGAAGGAACTCTTGCATTCTACACACCAGACGACATAACATTAAACAATTCTGTTGCACTTGATCCAATTGACATATCAATCGAGCTCAACAAGGCCAAATCAGATCTAGAGGAATCAAAAGAATGGATAAGAAGGTCAAATCAAAAGCTAGATTCTATTGGAAGTTGGCATCAATCTAGCACTACAATCATAATTATTTTGATAATGATGATTATATTGTTTATAATTAATATAACAATAATTACAATTGCAATTAAGTATTACAGAATTCAAAAGAGAAATCGAGTGGATCAAAATGATAAGCCATATGTATTAACAAACAAA
>MH006674.1_Human_respirovirus_3_isolate_HPIV3/VietNam/096/2009_partial_genome_2009
ATGCTAATTTCAATATTGTCAATTATTACAACCATGATCATGGCATCACACTGCCAAATAGACATCACAAAACTACAGCATGTAGGTGTATTGGTCAACAGTCCCAAAGGGATGAAGATATCACAAAACTTCGAAACAAGATATCTAATCTTGAGTCTCATACCAAAAATAGAAGATTCTAACTCTTGTGGTGACCAACAGATCAAGCAATACAAGAGGTTATTGGATAGACTGATCATTCCCCTATATGATGGACTAAAATTACAGAAGGATGTGATAGTGACTAATCAAGAATCCAATGAAAACACTGATCCCAGAACAGAACGATTCTTTGGAGGGGTAATTGGAACTATTGCTCTAGGAGTAGCAACCTCAGCACAAATTACAGCAGCAGTTGCTCTGGTTGAAGCCAAGCAGGCAAGATCAGACATTGAAAAACTCAAGGAAGCAATCAGGGACACAAACAAAGCAGTGCAGTCAGTTCAGAGCTCCATAGGAAATTTGATAGTAGCAATTAAATCAGTCCAGGATTATGTCAACAAAGAAATCGTGCCATCGATTGCGAGACTAGGTTGTGAAGCAGCAGGACTTCAGTTAGGGATTGCATTAACACAGCATTACTCAGAATTAACAAACATATTTGGTGATAACATAGGATCGTTACAAGAAAAAGGAATAAAATTGCAAGGTATAGCATCATTATACCGCACAAATATCACAGAAATATTCACAACATCAACAGTTGATAAATATGATATTTATGATCTATTATTTACAGAATCAATAAAGGTGAGAGTTATAGATGTTGATTTGAATGATTACTCAATCACCCTCCAAGTCAGACTCCCTTTATTAACCAGACTGCTGAACACTCAAATCTACAAAGTAGATTCTATATCATATAATATCCAAAATAGAGAATGGTATATCCCTCTTCCCAGCCATATCATGACGAAAGGGGCATTTCTAGGTGGAGCAGATGTCAAAGAATGCATAGAAGCATTCAGCAGTTATATATGCCCCTCTGATCCAGGATTTGTACTAAACCATGAAATGGAGAGCTGTCTATCAGGAAACATATCCCAATGTCCAAGAACCACAGTCACATCAGACATAGTTCCAAGGTATGCATTTGTCAATGGAGGAGTGGTTGCGAATTGTATAACAACTACATGTACATGCAATGGTATCGGTAATAGAATCAACCAACCACCTGATCAAGGAGTCAAAATTATAACACATAAAGAATGTAATACAATAGGTATTAACGGAATGCTGTTCAACACAAACAAAGAAGGAACTCTTGCATTCTACACACCAGACGACATAACATTAAACAATTCTGTTGCACTTGATCCAATTGACATATCAATCGAGCTCAACAAGGCTAAATCAGACCTAGAGGAATCAAAAGAATGGATAAGAAGGTCAAATCAAAAGCTAGATTCTATTGGAAGTTGGCATCAATCTAGCACTACAATCATAATTATTTTGATAATGATGATTATATTGTTTATAATTAATATAACAATAATTACAATTGCAATTAAGTATTACAGAATTCAAAAGAGAAATCGAGTGGATCAAAATGATAAGCCATATGTATTAACAAACAAA
>KJ672596.1_Human_parainfluenza_virus_3_strain_HPIV3/Homo_sapiens/PER/FLU7236/2007_complete_genome_2007
ATGCTAGCTTCAACATTGTTAATTATTACAACTATGATTATGGCATCACACTGCCAAATAGACATCACAAAACTACAGCATGTAGGTGTATTGGTCAACAGTCCCAAAGGGATGAAGATATCACAAAACTTCGAAACAAGATATCTAATTTTGAGTCTCATACCAAAAATAGAAGATTCTAACTCTTGTGGTGACCAACAGATCAAGCAATACAAGAGACTATTGGATAGACTGATCATTCCTTTATATGATGGACTAAGATTACAGAAAGATATAATAGTGACTAATCAAGAATCCAATGAAAACACTGATCCCAGAACAGAACGATTCTTTGGAGGGGTAATTGGAACTATTGCTCTGGGAGTAGCAACATCAGCACAAATTACAGCAGCAGTTGCTCTGGTTGAAGCCAAGCAGGCAAGATCAGACATTGAAAAACTCAAAGAAGCAATCAGGGACACAAATAAAGCAGTGCAGTCGGTTCAGAGCTCTATAGGAAATCTGATAGTAGCAATTAAATCGGTCCAGGATTATGTCAACAACGAAATTGTGCCATCGATTACGAGACTAGGTTGTGAAGCAGCAGGACTTCAGTTAGGAATTGCATTAACACAGCATTACTCAGAATTAACAAACATATTTGGTGATAACATAGGATCGTTACAAGAAAAAGGAATAAAATTACAAGGTATAGCATCATTATACCGCACAAATATCACAGAAATATTTACAACATCAACAGTTGATAAATATGATATTTATGATCTATTATTTACAGAATCAATTAAGGTGAGAGTTATAGATGTTGATTTGAATGATTACTCAATCACTCTCCAAGTCAGACTCCCTTTATTAACTAGACTGCTGAACACTCAAATCTACAAAGTAGATTCCATATCATATAATATCCAAAACAGAGAATGGTATATCCCCCTTCCCAGTCATATCATGACGAAAGGGGCATTTCTAGGTGGAGCAGATGTCAAAGAATGCATAGAAGCATTCAGCAGTTATATATGCCCTTCTGATCCAGGATTTGTACTAAACCATGAAATGGAGAGCTGTTTGTCAGGAAACATATCCCAATGTCCAAGAACCACAGTCACATCAGACATAGTTCCAAGGTATGCATTTGTCAATGGAGGAGTGGTTGCGAATTGTATAACAACCACATGTACGTGCAATGGTATCGGTAATAGAATCAACCAACCACCTGATCAAGGAGTAAAAATTATAACACATAAAGAATGTAATACAATAGGTATCAACGGAATGCTGTTCAACACAAACAAAGAAGGAACTCTTGCATTCTACACACCAGATGACATAACACTAAACAATTCTGTTGCTCTTGATCCAATTGACATATCAATCGAGCTCAACAAGGCCAAATCAGATCTAGAGGAATCAAAAGAATGGATAAGAAGATCAAATCAAAAGCTAGATTCTATTGGAAGTTGGCATCAATCCAGCACTACAATTATAGTTATTTTGATAATGATGATTATATTGTTTATAATTAATGTAACGATAATTACAATTGCAATTAAGTATTACAGAATTCAAAAGAGAGATCGAGTGGATCAAAATGAAAAGCCATATGTATTAACAAACAAA
>MH006647.1_Human_respirovirus_3_isolate_HPIV3/VietNam/052/2009_partial_genome_2009
ATGCTAATTTCAATATTGTCAATTATTACAACCATGATCATGGCATCACATTGCCAAATAGACATCACAAAACTACAGCATGTAGGTGTATTGGTCAACAGTCCCAAAGGGATGAAGATATCACAAAACTTCGAAACAAGATATCTAATCTTGAGTCTCATACCAAAAATAGAAGATTCTAACTCTTGTGGTGACCAACAGATCAATCAATACAAGAGGTTATTGGATAGACTGATCATTCCCCTATATGATGGACTAAGATTACAGAAGGATGTGATAGTGACTAATCAAGAATCCAATGAAAACACTGATCCCAGAACAGAACGATTCTTTGGAGGGGTAATTGGAACTATTGCTCTAGGAGTAGCAACCTCAGCACAAATTACAGCAGCAGTTGCTCTGGTTGAAGCCAAGCAGGCAAGATCAGACATTGAAAAACTCAAGGAAGCAATCAGGGACACAAACAAAGCAGTGCAGTCAGTTCAGAGCTCCATAGGAAATTTGATAGTAGCAATTAAATCAGTCCAGGATTATGTCAACAAAGAAATCGTGCCATCGATTGCGAGACTAGGTTGTGAAGCAGCAGGACTTCAGTTAGGGATTGCATTAACACAGCATTACTCAGAATTAACAAACATATTTGGTGATAACATAGGATCGTTACAAGAAAAAGGAATAAAATTACAAGGTATAGCATCATTATACCGCACAAATATCACAGAAATATTCACAACATCAACAGTTGATAAATATGATATTTATGATCTATTATTTACAGAATCAATAAAGGTGAGAGTTATAGATGTTGATTTGAATGATTACTCAATCACCCTCCAAGTCAGACTCCCTTTATTAACCAGACTGCTGAACACTCAAATCTACAAAGTAGATTCTATATCATATAATATCCAAAATAGAGAATGGTATATCCCTCTTCCTAGCCATATCATGACGAAAGGGGCATTTCTAGGTGGAGCAGATGTCAAAGAATGCATAGAAGCATTCAGCAGTTATATATGCCCCTCTGATCCAGGATTTGTACTAAACCATGAGATGGAGAGCTGTCTATCAGGAAACATATCCCAATGTCCAAGAACCACAGTCACATCAGACATAGTTCCAAGGTATGCATTTGTCAATGGAGGAGTGGTTGCGAATTGTATAACAACTACATGTACATGCAATGGTATCGGTAATAGAATCAACCAACCACCTGATCAAGGAGTCAAAATTATAACACATAAAGAATGTAATACAATAGGTATTAACGGAATGCTGTTCAACACAAACAAAGAAGGAACTCTTGCATTCTACACACCAGACGACATAACATTAAACAATTCTGTTGCACTTGATCCAATTGACATATCAATCGAGCTCAACAAGGCCAAATCAGATCTAGAGGAATCAAAAGAATGGATAAGAAGGTCAAATCAAAAGCTAGATTCTATTGGAAGTTGGCATCAATCTAGCACTACAATCATAATTATTTTGATAATGATGATTATATTGTTTATAATTAATATAACAATAATTACAATTGCAATTAAGTATTACAGAATTCAAAAGAGAAATCGAGTGGATCAAAATGATAAACCATATGTATTAACAAACAAA
>KJ672601.1_Human_parainfluenza_virus_3_strain_HPIV3/Homo_sapiens/PER/FLA4815/2008_complete_genome_2008
ATGCCAATTTCAATACTGTTAATTATTACAACCATGATCATGGCATCACACTGCCAAATAGACATCACAAAACTACAGCATGTAGGTGTATTGGTCAACAGTCCCAAAGGGATGAAGATATCACAAAACTTCGAAACAAGATATCTAATCCTGAGTCTCATACCAAAAATAGAAGATTCTAACTCTTGTGGTGACCAACAGATCAAGCAATACAAGAGGTTATTGGATAGACTGATCATTCCTTTATATGATGGACTAAGATTACAGAAGGATGTGATAGTGACTAATCAAGAATCCAATGAAAACACTGATCCCAGAACAGAACGATTCTTTGGAGGGGTAATTGGAACTATTGCTCTAGGAGTAGCAACCTCAGCACAAATTACAGCAGCAGTTGCTCTGGTTGAAGCCAAGCAGGCAAGATCAGACATTGAAAAACTCAAGGAAGCAATCAGGGACACAAATAAAGCAGTGCAGTCAGTTCAGAGCTCTGTAGGAAATTTGATAGTAGCAATTAAATCAGTCCAGGATTATGTCAACAAAGAAATCGTGCCATCGATTGCGAGACTAGGTTGTGAAGCAGCAGGACTTCAGTTAGGGATTGCATTAACACAGCATTACTCAGAATTAACAAATATATTTGGTGATAACATAGGATCGTTACAAGAAAAAGGAATAAAATTACAAGGTATAGCATCATTATACCGTACAAATATCACAGAAATATTCACAACATCAACAGTTGACAAATATGATATTTATGATCTATTATTTACAGAATCAATAAAGGTGAGAGTTATAGATGTTGATTTGAATGATTACTCAATAACCCTCCAAGTCAGACTCCCTTTATTGACCAGACTGCTGAACACTCAAATCTACAAAGTAGATTCCATATCATACAATATCCAAAATAGAGAATGGTATATCCCTCTTCCCAGCCATATCATGACGAAAGGGGCATTTCTAGGTGGAGCAGATGTCAAAGAATGCATAGAAGCATTCAGCAGTTATATATGCCCTTCTGATCCAGGATTTGTACTAAACCATGAAATGGAGAGCTGTCTATCAGGAAACATATCCCAATGTCCAAGAACCACAGTCACATCAGACATAGTTCCTAGGTATGCATTTGTCAATGGAGGAGTGGTTGCGAATTGTATAACAACTACATGTACATGCAATGGTATCGGTAATAGAATCAACCAACCACCTGATCAAGGAGTCAAAATTATAACACATAAAGAATGTAATACAATAGGTATCAACGGAATGCTATTCAACACAAACAAAGAAGGAACTCTTGCATTCTACACACCAGACGACATAACATTAAACAATTCTGTTGCACTTGATCCGATTGACATATCAATCGAGCTCAACAAGGCCAAATCAGATCTAGAGGAATCAAAAGAATGGATAAGAAGGTCAAATCAAAAGCTAGATTCTATTGGAAGTTGGCATCAATCTAGCACTACAATCATAGTTATTTTGATAATGATGATTATATTGTTTATAATTAATATAACAATAATTACAATTGCAATTAAGTATTACAGAATTCAAAAGAGAAATCGAGTGGATCAAAATGATAAGCCGTATGTATTAACAAACAAG
>MH006639.1_Human_respirovirus_3_isolate_HPIV3/VietNam/025/2009_partial_genome_2009
ATGCTAATTTCAATATTGTCAATTATTACAACCATGATCATGGCATCACACTGCCAAATAGATATCACAAAACTACAGCATGTAGGTGTATTGGTCAACAGTCCCAAAGGGATGAAGATATCACAAAACTTCGAAACAAGATATCTAATCTTGAGTCTCATACCAAAAATAGAAGATTCTAACTCTTGTGGTGACCAACAGATCAAGCAATACAAGAGGTTATTGGATAGATTGATCATTCCCCTATATGATGGACTAAGATTACAGAAGGATGTGATAGTGACTAATCAAGAATCCAATGAAAATACTGATCCCAGAACAGAACGATTCTTTGGAGGGGTAATTGGAACTATTGCTCTAGGAGTAGCAACCTCTGCACAAATTACAGCAGCAGTTGCTCTGGTTGAAGCCAAGCAGGCAAGATCAGACATTGAAAAACTCAAGGAAGCAATCAGGGACACAAACAAAGCAGTGCAGTCAGTTCAGAGCTCCATAGGAAATTTGATAGTAGCAATTAAATCAGTCCAGGATTATGTCAACAAAGAAATCGTGCCATCGATTGCGAGACTAGGTTGTGAAGCAGCAGGACTTCAGTTAGGGATTGCATTAACACAGCATTACTCAGAATTAACAAACATATTTGGTGATAACATAGGATCGTTACAAGAAAAAGGAATAAAATTACAAGGTATAGCATCATTATACCGCACAAACATCACAGAAATATTCACAACATCAACAGTTGATAAATATGATATTTATGATCTATTATTTACAGAATCAATAAAGGTGAGAGTTATAGATGTTGATTTGAATGATTACTCAATCACCCTCCAAGTCAGACTCCCTTTATTAACCAGACTGCTGAACACTCAAATCTACAAAGTAGATTCTATATCATATAATATCCAAAATAGAGAATGGTATATCCCTCTTCCCAGCCATATCATGACGAAAGGGGCATTTCTAGGTGGAGCAGATGTCAAAGAATGCATAGAAGCATTCAGCAGTTATATATGCCCCTCTGATCCAGGATTTGTACTAAACCATGAGATGGAGAGCTGTCTATCAGGAAACATATCCCAATGTCCAAGAACCACAGTCACATCAGACATAGTTCCAAGGTATGCATTTGTCAATGGAGGAGTGGTTGCGAATTGTATAACAACTACATGTACATGCAATGGTATCGGTAATAGAATCAACCAACCACCTGATCAAGGAGTCAAAATTATAACACATAAAGAATGTAATACAATAGGTATTAATGGAATGCTGTTCAACACAAACAAAGAAGGAACTCTTGCATTCTACACACCAGACGACATAACATTAAACAATTCTGTTGCACTTGATCCAATTGACATATCAATCGAGCTCAACAAGGCCAAATCAGATCTAGAGGAATCAAAAGAATGGATAAGAAGGTCAAATCAAAAGCTAGATTCTATTGGAAGTTGGCATCAATCTAACACTACAATCATAATTATTTTGATAATGATGATTATATTGTTTATAATTAATATAACAATAATTACAATTGCAATCAAGTATTACAGAATTCAAAAGAGAAATCGAGTGGATCAAAATGATAAGCCATATGTATTAACAAACAAA
>KJ672547.1_Human_parainfluenza_virus_3_strain_HPIV3/Homo_sapiens/PER/FLA4275/2008_complete_genome_2008
ATGCTAATTTCAATATTGTCAATTATTACAACCATGATCATGGCATCACACTGCCAAATAGACATTACAAAACTACAGCATGTAGGTGTATTGGTCAACAGTCCAAAAGGGATGAAGATATCACAAAACTTCGAAACAAGATATCTAATCTTGAGTCTCATACCAAAAATAGAAGATTCTAACTCTTGTGGTGACCAACAGATCAAGCAATACAAGAGGTTATTGGATAGACTGATCATTCCTTTATATGATGGACTAAGATTACAGAAGGATGTGATAGTGACTAATCAAGAATCCAATGAAAACACTGATCCCAGAACAGAACGATTCTTTGGAGGGGTAATTGGAACTATTGCTCTAGGAGTAGCAACCTCAGCACAAATTACAGCAGCAGTTGCTCTGGTTGAAGCCAAGCAGGCAAGATCAGACATTGAAAAACTCAAGGAAGCAATCAGGGACACAAACAAAGCAGTGCAGTCAGTTCAGAGCTCCATAGGAAATTTGATAGTAGCAATTAAATCAGTCCAGGATTATGTCAACAAAGAAATCGTGCCATCGATTGCGAGACTAGGTTGTGAAGCAGCAGGACTTCAGTTAGGGATCGCATTAACACAGCATTACTCAGAACTAACAAACATATTTGGTGATAACATAGGATCGTTACAAGAAAAAGGAATAAAATTACAAGGTATAGCATCATTATACCGCACAAATATCACAGAAATATTCACAACATCAACAGTTGATAAATATGATATTTATGATCTATTATTTACAGAATCAATAAAGGTGAGAGTTATAGATGTTGATTTGAATGATTACTCAATCACCCTCCAAGTCAGACTCCCTTTATTAACCAGACTGCTAAACACTCAAATCTACAAAGTAGATTCCATATCATATAATATCCAAAATAGAGAATGGTATATCCCTCTTCCCAGCCATATCATGACGAAAGGGGCATTTCTAGGTGGAGCAGATGTCAAAGAATGCATAGAAGCATTCAGCAGTTATATATGCCCTTCTGATCCAGGATTTGTACTAAACCATGAAATGGAGAGCTGTCTATCAGGAAACATATCCCAATGTCCAAGAACCACAGTCACCTCAGACATAGTTCCAAGGTATGCATTTGTCAATGGAGGAGTGGTTGCGAATTGTATAACAACTACATGTACATGCAATGGTATTGGTAATAGAATCAACCAACCACCTGATCAAGGAGTCAAAATTATAACACATAAAGAATGTAATACAATAGGTATTAACGGAATGCTGTTCAACACAAACAAAGAAGGAACTCTTGCATTCTACACACCAGACGACATAACATTAAACAATTCTGTTGCACTTGATCCAATTGACATATCAATCGAGCTCAACAAGGCCAAATCAGATCTAGAGGAATCAAAAGAATGGATAAGAAGGTCAAATCAAAAGCTAGATTCTATTGGAAGTTGGCATCAATCTAGCACTACAATCATAGTTATTTTGATAATGATGATTATATTGTTTATAATTAATATAACAATAATTACAATTGCAATTAAGTATTACAGAATTCAAAAGAGAAATCGAGTGGATCAAAATGATAAGCCATATGTATTAACAAACAAA
>MH006658.1_Human_respirovirus_3_isolate_HPIV3/VietNam/078/2009_partial_genome_2009
ATGCTAATTTCAATATTGTCAATTATTACAACCATGATCATGGCATCACACTGCCAAATAGACATCACAAAACTACAGCATGTAGGTGTATTAGTCAACAGTCCCAAAGGGATGAAGATATCACAAAACTTCGAAACAAGATATCTAATCTTGAGTCTCATACCAAAAATAGAAGATTCTAACTCTTGTGGTGATCAACAGATCAAGCAATACAAGAGGTTATTGGATAGACTGATCATTCCCCTATATGATGGACTAAGATTACAGAAGGATGTGATAGTGACTAATCAAGAATCCAATGAAAACACTGATCCCAGAACAGAACGATTCTTTGGAGGGGTAATTGGAACTATTGCTCTAGGAGTAGCAACCTCAGCACAAATTACAGCAGCAGTTGCTCTGGTTGAAGCCAAGCAGGCAAGATCAGACATTGAAAAACTCAAGGAAGCAATCAGGGACACAAACAAAGCAGTGCAGTCAGTTCAGAGCTCCATAGGAAATTTGATAGTAGCAATTAAATCAGTCCAGGATTATGTCAACAAAGAAATCGTGCCATCGATTGCGAGACTAGGTTGTGAAGCAGCAGGACTTCAGTTAGGGATTGCATTAACACAGCATTACTCAGAATTAACAAACATATTTGGTGATAACATAGGATCGTTACAAGAAAAAGGAATAAAATTACAAGGTATAGCATCATTATACCGCACAAATATCACAGAAATATTCACAACATCAACAGTTGATAAATATGATATTTATGATCTATTATTTACAGAATCAATAAAGGTGAGAGTTATAGATGTTGATTTGAATGATTACTCAATCACCCTCCAAGTCAGACTCCCTTTATTAACCAGACTGCTGAACACTCAAATCTACAAAGTAGATTCTATATCATATAATATCCAAAATAGAGAATGGTATATCCCTCTTCCCAGCCATATCATGACGAAAGGGGCATTTCTAGGTGGAGCAGATGTCAAAGAATGCATAGAAGCATTCAGCAGTTATATATGCCCCTCTGATCCAGGATTTGTACTAAACCATGAAATGGAGAGCTGTCTATCAGGAAACATATCCCAATGTCCAAGAACCACAGTCACATCAGACATAGTTCCAAGGTATGCATTTGTCAATGGAGGAGTGGTTGCGAATTGTATAACAACTACATGTACATGCAATGGTATCGGTAATAGAATCAACCAACCACCCGACCAAGGAGTCAAAATTATAACACATAAAGAATGTAATACAATAGGTATTAACGGAATGCTGTTCAACACAAACAAAGAAGGAACTCTTGCATTCTACACACCAGACGACATAACATTAAACAATTCTGTTGCACTTGATCCAATTGACATATCAATCGAGCTCAACAAGGCCAAATCAGATCTAGAGGAATCAAAAGAATGGATAAAAAGGTCAAATCAAAAGCTAGATTCTATTGGAAGTTGGCATCAATCTAGCACTACAATCATAATTATTTTGATAATGATGATTATATTGTTTATAATTAATATAACAATAATTACAATTGCAATTAAGTATTACAGAATTCAAAAGAGAAATCGAGTGGATCAAAATGATAAGCCATATGTATTAACAAACAAA
>KJ672558.1_Human_parainfluenza_virus_3_strain_HPIV3/Homo_sapiens/PER/FLA8253/2009_complete_genome_2009
ATGCCAATTTCAATACTGTTAATTATTACAACCATGATCATGGCATCACACTGCCAAATAGACATCACAAAACTACAGCATGTAGGTGTATTGGTCAACAGTCCCAAAGGGATGAAGATATCACAAAACTTCGAAACAAGATATCTAATCCTGAGTCTCATACCAAAAATAGAAGATTCTAACTCTTGTGGTGACCAACAGATCAAGCAATACAAGAGGTTATTGGATAGACTGATCATTCCTTTATATGATGGACTAAGATTACAGAAGGATGTGATAGTGACTAATCAAGAATCCAATGAAAACACTGATCCCAGAACAGAACGATTCTTTGGAGGGGTAATTGGAACTATTGCTCTAGGAGTAGCAACCTCAGCACAAATTACAGCAGCAGTTGCTCTGGTTGAAGCCAAGCAGGCAAGATCAGACATTGAAAAACTCAAGGAAGCAATCAGGGACACAAATAAAGCAGTGCAGTCAGTTCAGAGCTCTGTAGGAAATTTGATAGTAGCAATTAAATCAGTCCAGGATTATGTCAACAAAGAAATCGTGCCATCGATTGCGAGACTAGGTTGTGAAGCAGCAGGACTTCAGTTAGGGATTGCATTAACACAGCATTACTCAGAATTAACAAATATATTTGGTGATAACATAGGATCGTTACAAGAAAAAGGAATAAAATTACAAGGTATAGCATCATTATACCGCACAAATATCACAGAAATATTCACAACATCAACAGTTGACAAATATGATATTTATGATCTATTATTTACAGAATCAATAAAGGTGAGAGTTATAGATGTTGATTTGAATGATTACTCAATAACCCTCCAAGTCAGACTCCCTTTATTGACCAGACTGCTGAACACTCAAATCTACAAAGTAGATTCCATATCATACAATATCCAAAATAGAGAATGGTATATCCCTCTTCCCAGCCATATCATGACGAAAGGGGCATTTCTAGGTGGAGCAGATGTCAAAGAATGCATAGAAGCATTCAGCAGTTATATATGCCCTTCTGATCCAGGATTTGTACTAAACCATGAAATGGAGAGCTGTCTATCAGGAAACATATCCCAATGTCCAAGAACCACAGTCACATCAGACATAGTTCCTAGGTATGCATTTGTCAATGGAGGAGTGGTTGCGAATTGTATAACAACTACATGTACATGCAATGGTATCGGTAATAGAATCAACCAACCACCTGATCAAGGAGTCAAAATTATAACACATAAAGAATGTAATACAATAGGTATCAACGGAATGCTATTCAACACAAACAAAGAAGGAACTCTTGCATTCTACACACCAGACGACATAACATTAAACAATTCTGTTGCACTTGATCCGATTGACATATCAATCGAGCTCAACAAGGCCAAATCAGATCTAGAGGAATCAAAAGAATGGATAAGAAGGTCAAATCAAAAGCTAGATTCTATTGGAAGTTGGCATCAATCTAGCACTACAATCATAGTTATTTTGATAATGATGATTATATTGTTTATAATTAATATAACAATAATTACAATTGCAATTAAGTATTACAGAATTCAAAAGAGAAATCGAGTGGATCAAAATGATAAGCCGTATGTATTAACAAACAAG
>KJ672579.1_Human_parainfluenza_virus_3_strain_HPIV3/Homo_sapiens/PER/FLI4230/2010_complete_genome_2010
ATGCTAGCTTCAACATTGTTAATTATTACAACCATGATTATGACATCACACTGCCAAATAGACATCACAAAACTACAGCATGTAGGTGTATTGGTCAACAGTCCCAAAGGGATGAAGATATCACAAAACTTCGAAACAAGATACCTAATTTTGAGTCTCATACCAAAAATAGAAGATTCTAACTCTTGTGGTGACCAACAGATCAAGCAATACAAGAGACTATTGGACAGACTGATCATTCCTTTATATGATGGACTAAGATTACAGAAAGATGTGATAGTGACTAATCAAGAATCCAATGAAAACACTGATCCCAGAACAGAACGATTCTTTGGAGGGGTAATTGGAACTATTGCTCTGGGAGTAGCAACATCAGCACAAATTACAGCAGCAGTTGCTCTGGTTGAAGCCAAGCAGGCAAGATCGGACATTGAAAAACTCAAAGAAGCAATCAGGGACACAAATAAAGCAGTGCAGTCGGTTCAGAGCTCTGTAGGAAATTTGATAGTAGCAATTAAATCGGTCCAGGATTATGTCAACAACGAAATCGTGCCATCAATTACGAGACTAGGTTGTGAAGCAGCAGGACTTCAGTTAGGAATTGCATTAACACAGCATTACTCAGAATTAACAAACATATTTGGTGATAACATAGGATCGTTACAAGAAAAAGGAATAAAATTACAAGGTATAGCATCGTTATACCGCACAAATATCACAGAAATATTCACAACATCAACAGTTGATAAATATGATATTTATGATCTATTATTTACAGAATCAATAAAAGTGAGAGTTATAGATGTTGATTTGAATGATTACTCAATCACTCTCCAAGTCAGACTCCCTTTATTAACTAGACTACTGAACACTCAAATCTACAAAGTAGACTCCATATCATATAATATCCAAAACAGAGAATGGTATATCCCCCTTCCCAGCCATATCATGACGAAAGGGGCATTTCTAGGTGGAGCAGATGTCAAAGAATGCATAGAAGCATTCAGCAGTTATATATGCCCTTCTGATCCAGGATTTGTACTAAACCATGAAATGGAGAGCTGTTTATCAGGAAACATATCTCAATGTCCAAGAACCACAGTCACATCAGACATAGTTCCAAGGTATGCATTTGTCAATGGAGGAGTGGTTGCGAATTGTATAACAACCACATGTACGTGCAATGGTATCGGCAACAGAATCAACCAACCACCTGATCAAGGAGTAAAAATTATAACACATAAAGAATGTAATACAATAGGTATCAACGGAATGCTATTCAACACAAACAAAGAAGGAACTCTTGCATTCTACACACCAGATGACATAACACTAAACAATTCTGTTGCTCTTGATCCAATTGACATATCAATCGAGCTCAACAAGGCCAAATCAGATCTAGAGGAATCAAAAGAATGGATAAGAAGGTCAAATCAAAAGCTAGATTCTATTGGAAGTTGGCATCAATCCAGCACTACAATTATAGTTATTTTGATAATGATGATTATATTGTTTATAATTAATGTAACGATAATTACAATTGCAATTAAGTATTACAGAATTCAAAAGAGAAATCGAATGGATCAAAATGAAAAGCCATATGTATTAACAAACAAA
>KJ672612.1_Human_parainfluenza_virus_3_strain_HPIV3/Homo_sapiens/PER/FLU8666/2007_complete_genome_2007
ATGCTAATTTCAATATTGTCAATTATTACAACCATGATCATGGCATCACACTGCCAAATAGACATTACAAAACTACAGCATGTAGGTGTATTGGTCAACAGTCCAAAAGGGATGAAGATATCACAAAACTTCGAAACAAGATATCTAATCTTGAGTCTCATACCAAAAATAGAAGATTCTAACTCTTGTGGTGACCAACAGATCAAGCAATACAAGAGGTTATTGGATAGACTGATCATTCCTTTATATGATGGACTAAGATTACAGAAGGATGTGATAGTGACTAATCAAGAATCCAATGAAAACACTGATCCCAGAACAGAACGATTCTTTGGAGGGGTAATTGGAACTATTGCTCTAGGAGTAGCAACCTCAGCACAAATTACAGCAGCAGTTGCTCTGGTTGAAGCCAAGCAGGCAAGATCAGACATTGAAAAACTCAAGGAAGCAATCAGGGACACAAACAAAGCAGTGCAGTCAGTTCAGAGCTCCATAGGAAATTTGATAGTAGCAATTAAATCAGTCCAGGATTATGTCAACAAAGAAATCGTGCCATCGATTGCGAGACTAGGTTGTGAAGCAGCAGGACTTCAGTTAGGGATCGCATTAACACAGCATTACTCAGAATTAACAAACATATTTGGTGATAACATAGGATCGTTACAAGAAAAAGGAATAAAATTACAAGGTATAGCATCATTATACCGCACAAATATCACAGAAATATTCACAACATCAACAGTTGATAAATATGATATTTATGATCTATTATTTACAGAATCAATAAAGGTGAGAGTTATAGATGTTGATTTGAATGATTACTCAATCACCCTCCAAGTCAGACTCCCTTTATTAACCAGACTGCTAAACACTCAAATCTACAAAGTAGATTCCATATCATATAATATCCAAAATAGAGAATGGTATATCCCTCTTCCCAGCCATATCATGACGAAAGGGGCATTTCTAGGTGGAGCAGATGTCAAAGAATGCATAGAAGCATTCAGCAGTTATATATGCCCTTCTGATCCAGGATTTGTACTAAACCATGAAATGGAGAGCTGTCTATCAGGAAACATATCCCAATGTCCAAGAACCACAGTCACATCAGACATAGTTCCAAGGTATGCATTTGTCAATGGAGGAGTGGTTGCGAATTGTATAACAACTACATGTACATGCAATGGTATTGGTAATAGAATCAACCAACCACCTGATCAAGGAGTCAAAATTATAACACATAAAGAATGTAATACAATAGGTATTAACGGAATGCTGTTCAACACAAACAAAGAAGGAACTCTTGCATTCTACACACCAGACGACATAACATTAAACAATTCTGTTGCACTTGATCCAATTGACATATCAATCGAGCTCAACAAGGCCAAATCAGATCTAGAGGAATCAAAAGAATGGATAAGAAGGTCAAATCAAAAGCTAGATTCTATTGGAAGTTGGCATCAATCTAGCACTACAATCATAGTTATTTTGATAATGATGATTATATTGTTTATAATTAATATAACAATAATTACAATTGCAATTAAGTATTACAGAATTCAAAAGAGAAATCGAGTGGATCAAAATGATAAGCCATACGTATTAACAAACAAA
>KJ672576.1_Human_parainfluenza_virus_3_strain_HPIV3/Homo_sapiens/PER/FLU8361/2007_complete_genome_2007
ATGCTAATCTCAATATTGTCAATTATTACAACCATGATCATGGCATCACACTGCCAAATAGACATTACAAAACTACAGCATGTAGGTGTATTGGTCAACAGTCCAAAAGGGATGAAGATATCACAAAACTTCGAAACAAGATATCTAATCTTGAGTCTCATACCAAAAATAGAAGACTCTAACTCTTGTGGTGACCAACAGATCAAGCAATACAAGAGGTTATTGGATAGACTGATCATTCCTTTATATGATGGACTAAGATTACAGAAGGATGTGATAGTGACTAATCAAGAATCCAATGAAAACACTGATCCCAGAACAGAACGATTCTTTGGAGGGATAATTGGAACTATTGCTCTAGGAGTAGCAACCTCAGCACAAATTACAGCAGCAGTTGCTCTGGTTGAAGCCAAGCAGGCAAGATCAGACATTGAAAAACTCAAGGAAGCAATCAGGGACACAAACAAAGCAGTGCAGTCAGTTCAGAGCTCCATAGGAAATTTGATAGTAGCAATTAAATCAGTCCAGGATTATGTCAACAAAGAAATCGTGCCATCGATTGCGAGACTAGGTTGTGAAGCAGCAGGACTTCAGTTAGGGATCGCATTAACACAGCATTACTCAGAATTAACAAACATATTTGGTGATAACATAGGATCGTTACAAGAAAAAGGAATAAAATTACAAGGTATAGCATCATTATACCGCACAAATATCACAGAAATATTCACAACATCAACAGTTGATAAATATGATATTTATGATCTATTATTTACAGAATCAATAAAGGTGAGAGTTATAGATGTTGATTTGAATGATTACTCAATCACCCTCCAAGTCAGACTCCCTTTATTAACCAGACTGCTAAACACTCAAATCTACAAAGTAGATTCCATATCATATAATATCCAAAATAGAGAATGGTATATCCCTCTTCCCAGCCATATCATGACGAAAGGGGCATTTCTAGGTGGAGCAGATGTCAAAGAATGCATAGAAGCATTCAGCAGTTATATATGCCCTTCTGATCCAGGATTTGTACTAAACCATGAAATGGAGAGCTGTCTATCAGGAAACATATCCCAATGTCCAAGAACCACAGTCACGTCAGACATAGTTCCAAGGTATGCATTTGTCAATGGAGGAGTGGTTGCGAATTGTATAACAACTACATGTACATGCAATGGTATTGGTAATAGAATCAACCAACCACCTGATCAAGGAGTCAAAATTATAACACATAAAGAATGTAATACAATAGGTATTAACGGAATGCTGTTCAACACAAACAAAGAAGGAACTCTTGCATTCTACACACCAGACGACATAACATTAAACAATTCTGTTGCACTTGATCCAATTGACATATCAATCGAGCTCAACAAGGCCAAATCAGATCTAGAGGAATCAAAAGAATGGATAAGAAGGTCAAATCAAAAGCTAGACTCTATTGGAAGTTGGCATCAATCTAGCACTACAATCATAGTTATCTTGATAATGATGATTATATTGTTTATAATTAATATAACAATAATTACAATTGCAATTAAGTATTACAGAATTCAAAAGAGAAATCGAGTGGATCAAAATGATAAGCCATATGTATTAACAAACAAA
>KJ672609.1_Human_parainfluenza_virus_3_strain_HPIV3/Homo_sapiens/PER/FLE8246/2010_partial_genome_2010
ATGCTAGCTTCAACATTGTTAATTATTACAACCATGATTATGGCATCATACTGCCAAATAGACATCACAAAACTACAGCATGTAGGTGTATTGGTAAACAGTCCCAAAGGGATGAAGATATCACAAAACTTCGAAACAAGATATCTAATTTTGAGTCTCATACCAAAAATAGAAGATTCTAACTCTTGTGGTGACCAACAGATCAAGCAATACAAGAGACTATTGGATAGACTGATCATTCCTTTATATGATGGGCTAAGATTACAGAAAGATGTGATAGTGACTAATCAAGAATCCAATGAAAACACTGATCCCAGAACAGAACGATTCTTTGGAGGGGTAATTGGAACTATTGCTCTGGGAGTAGCAACATCAGCACAAATTACAGCAGCAGTTGCTCTGGTTGAAGCCAAGCAGGCAAGATCAGACATTGAAAAACTCAAAGAAGCAATCAGGGACACAAATAAAGCAGTGCAGTCGGTTCAGAGCTCTATAGGAAATTTGATAGTAGCAATTAAATCGGTCCAGGATTATGTCAACAACGAAATCGTGCCATCAATTACGAGACTAGGTTGTGAAGCAGCAGGACTTCAGTTAGGAATTGCATTAACACAGCATTACTCAGAATTAACAAACATATTTGGTGATAACATAGGATCGTTACAAGAAAAAGGAATAAAATTACAAGGTATAGCATCATTATATCGCACAAATATCACAGAAATATTCACAACATCAACAGTTGATAAATATGATATTTATGATCTATTATTTACAGAATCAATAAAGGTGAGAGTTATAGATGTTGATTTGAATGATTACTCAATCACTCTCCAAGTCAGACTCCCTTTATTAACTAGACTGCTGAACACTCAAATCTACAAAGTAGATTCCATATCATATAATATCCAAAACAGAGAATGGTATATCCCCCTTCCCAGTCATATCATGACGAAAGGGGCATTTCTAGGTGGAGCAGATGTCAAAGAATGCATAGAAGCATTCAGTAGTTATATATGCCCTTCTGATCCAGGATTTGTACTAAACCATGAAATGGAGAGCTGTTTATCAGGAAACATATCCCAATGTCCAAGAACCACAGTCACATCAGACATAGTTCCAAGGTATGCATTTGTCAATGGAGGAGTGGTTGCGAATTGTATAACAACCACATGTACGTGCAATGGTATCGGTAATAGAATCAACCAACCACCTGATCAAGGAGTAAAAATTATAACACATAAAGAATGCAATACAATAGGTATCAACGGAATGCTGTTCAACACAAACAAAGAAGGAACTCTTGCATTCTACACACCAGATGACATAACACTAAACAATTCTGTTGCTCTTGATCCAATTGACATATCAATCGAGCTCAACAAGGCCAAATCAGATCTAGAGGAATCAAAAGAATGGATAAGAAGGTCAAATCAAAAGCTAGATTCTATTGGAAGTTGGCATCAATCCAGCACTACAATTATAGTTATTTTGACAATGATGATCATATTGTTTATAATTAATGTAACGATAATTACAATTGCAATTAAGTATCACAGAATTCAAAAGAGAAATCGAGTGGATCAAAATGAAAAGCCATATGTATTAACAAACAAA
>KJ672610.1_Human_parainfluenza_virus_3_strain_HPIV3/Homo_sapiens/PER/FLU8594/2007_complete_genome_2007
ATGCTAATTTCAATATTGTCAATTATTACAACCATGATCATGGCATCACACTGCCAAATAGACATCACAAAACTACAGCATGTAGGTGTATTGGTCAACAGTCCCAAAGGGATGAAGATATCACAAAACTTCGAAACAAGATATCTAATCTTGAGTCTCATACCAAAAATAGAAGATTCTAACTCTTGTGGTGACCAACAGATCAAGCAATACAAGAGGTTATTGGATAGACTGATCATTCCTTTATATGATGGACTAAGATTACAGAAGGATGTGATAGTGACTAATCAAGAATCCAATGAAAACACTGATCCCAGAACAGAACGATTTTTTGGAGGGGTAATTGGAACTATTGCTCTAGGAGTAGCAACCTCAGCACAAATTACAGCAGCAGTTGCTCTGGTTGAAGCCAAGCAGGCAAGATCAGACATTGAAAAACTCAAGGAGGCAATCAGGGACACAAACAAAGCAGTGCAGTCAGTTCAGAGCTCCATAGGAAATTTGATAGTAGCAATTAAATCAGTCCAGGATTATGTCAACAAAGAAATCGTGCCATCGATTGCGAGACTAGGTTGTGAAGCAGCAGGACTTCAGTTAGGGATTGCATTAACACAGCATTACTCAGAATTAACAAACATATTTGGTGATAACATAGGATCGTTACAAGAAAAAGGAATAAAATTACAGGGTATAGCATCATTATACCGCACAAATATCACAGAAATATTCACAACATCAACAGTTGATAAATATGATATTTATGATCTATTATTTACAGAATCAATAAAGGTGAGAGTTATAGATGTTGATTTGAATGATTACTCAATCACCCTCCAAGTCAGACTCCCTTTATTAACCAGACTGCTGAACACTCAAATCTACAAAGTAGACTCCATATCATACAATATCCAAAATAGAGAATGGTATATCCCTCTTCCCAGCCATATCATGACGAAAGGGGCATTTCTAGGTGGAGCAGATGTCAAAGAATGCATAGAAGCATTCAGCAGCTATATATGCCCTTCTGATCCAGGATTTGTACTAAACCATGAAATGGAGAGCTGTCTATCAGGAAACATATCCCAATGTCCAAGAACCACAGTCACATCAGACATAGTTCCAAGGTATGCATTTGTCAATGGAGGAGTGGTTGCGAATTGTATAACAACTACATGTACATGCAATGGTATCGGCAATAGAATCAACCAACCACCTGATCAAGGAGTCAAAATTATAACACATAAAGAATGTAATACAATAGGTATTAACGGAATGCTGTTCAACACAAACAAAGAAGGAACTCTTGCATTCTACACACCAGACGACATAACATTAAACAATTCTGTTGCACTTGATCCAATTGACATATCAATCGAGCTCAACAAAGCCAAATCAGATCTAGAGGAATCAAAAGAATGGATAAGAAGGTCAAATCAAAAGCTAGATTCTATTGGAAGTTGGCATCAATCTAGCACTACAATCATAATTATTTTAATAATGATGATTATATTGTTTATAATTAATATAACAATAATTACAATTGCAATTAAGTATTACAGAATTCAAAAGAGAAATCGAGTGGATCAAAATGATAAGCCATATGTATTAACAAACAAA
>KJ672605.1_Human_parainfluenza_virus_3_strain_HPIV3/Homo_sapiens/PER/FLE4204/2009_complete_genome_2009
ATGCTAGCTTCAACATTGTTAATTATTACAACTATGATTATGGCATCACACTGCCAAATAGACATCACAAAACTACAGCATGTAGGTGTATTGGTCAACAGTCCCAAAGGGATGAAGATATCACAAAACTTCGAAACAAGATATCTAATTTTGAGTCTCATACCAAAAATAGAAGATTCTAACTCTTGTGGTGACCAACAGATCAAGCAATACAAGAGACTATTGGATAGACTGATCATTCCTTTATATGATGGACTAAGATTACAGAAAGATGTAATAGTGACTAATCAAGAATCCAATGAAAACACTGATCCCAGAACAGAACGATTCTTTGGAGGGGTAATTGGAACTATTGCTCTGGGAGTAGCAACATCAGCACAAATTACAGCAGCAGTTGCTCTGGTTGAAGCCAAGCAGGCAAGATCAGACATTGAAAAACTCAAAGAAGCAATCAGGGACACAAATAAAGCAGTGCAGTCGGTTCAGAGCTCTATAGGAAATTTGATAGTAGCAATTAAATCGGTCCAGGATTATGTCAACAACGAAATCGTGCCATCGATTACGAGACTAGGTTGTGAAGCAGCAGGACTTCAGTTAGGAATTGCATTAACACAGCATTACTCAGAATTAACAAACATATTTGGTGATAACATAGGATCGTTACAAGAAAAAGGAATAAAATTACAAGGTATAGCATCATTATACCGCACAAATATCACAGAAATATTCACAACATCAACAGTTGATAAATATGATATTTATGATTTATTATTTACAGAATCAATTAAGGTGAGAGTTATAGATGTTGATTTGAATGATTACTCAATCACTCTCCAAGTCAGACTCCCTTTATTAACTAGACTGCTGAACACTCAAATCTACAAAGTAGATTCCATATCATATAATATCCAAAACAGAGAATGGTATATCCCCCTTCCCAGTCATATCATGACGAAAGGGGCATTTCTAGGTGGAGCAGATGTCAAAGAATGCATAGAAGCATTCAGCAGTTATATATGCCCTTCTGATCCAGGATTTGTACTAAACCATGAAATGGAGAGCTGTTTATCAGGAAACATATCCCAATGTCCAAGAACCACAGTCACATCAGACATAGTTCCAAGGTATGCATTTGTCAATGGAGGAGTGGTTGCGAATTGTATAACAACCACATGTACGTGCAATGGTATCGGTAATAGAATCAACCAACCACCTGATCAAGGAGTAAAAATTATAACACATAAAGAATGTAATACAATAGGTATCAACGGAATGTTGTTCAACACAAACAAAGAAGGAACTCTTGCATTCTACACACCAGATGATATAACACTAAACAATTCTGTTGCTCTTGATCCAATTGACATATCAATCGAGCTCAACAAGGCCAAATCAGATCTAGAGGAATCAAAAGAATGGATAAGAAGATCAAATCAAAAGCTAGATTCTATTGGAAGTTGGCATCAATCCAGCACTACAATTATAGTTATTTTGACAATGATGATTATATTGTTTATAATTAATATAACGATAATTACAATTGCAATTAAGTATTACAGAATTCAAAAGAGAAATCGAGTGGATCAAAACGAAAAGCCATATGTATTAACAAACAAA
>KJ672618.1_Human_parainfluenza_virus_3_strain_HPIV3/Homo_sapiens/PER/CFI1849/2012_complete_genome_2012
ATGCTAATTTCAATATTGTTAATTATTACAACCATGATCATGGCATCACACTGCCAAATAGACATCACAAAGCTACAGCATGTAGGTGTACTGGTCAACAGTCCCAAAGGGATGAAGATATCACAAAACTTCGAAACAAGATATCTAATCCTGAGTCTCATACCAAAAATAGAAGATTCTAACTCTTGTGGTGACCAACAGATCAAGCAATACAAGAGGTTATTGGATAGACTGATCATTCCTTTATATGATGGACTAAGATTACAGAAGGATGTGATAGTGACTAATCAAGAATCCAATGAAAACACTGATCCCAGAACAGAACGATTCTTTGGAGGGGTAATTGGAACCATTGCTCTAGGAGTAGCAACCTCAGCACAAATTACAGCAGCAGTTGCTCTGGTTGAAGCCAAGCAGGCAAGATCAGACATTGAAAAACTCAAGGAAGCAATCAGGGACACAAATAAAGCAGTGCAGTCAGTTCAGAGCTCTATAGGAAATTTGATAGTAGCAATTAAATCAGTCCAGGATTATGTCAACAAAGAAATCGTGCCATCGATTGCGAGACTAGGTTGTGAAGCAGCAGGACTTCAGTTAGGGATTGCATTAACACAGCATTACTCAGAATTAACAAATATATTTGGTGATAACATAGGATCGTTACAAGAAAAAGGAATAAAATTACAAGGTATAGCATCATTATACCGCACAAATATCACAGAAATATTCACAACATCAACAGTTGACAAATATGATATTTATGATCTATTATTTACAGAATCAATAAAGGTGAGAGTTATAGATGTTGATTTGAATGATTACTCAATAACCCTCCAAGTCAGACTCCCTTTATTGACCAGATTGCTGAACACCCAAATCTACAAAGTAGATTCCATATCATATAATATCCAAAATAGAGAATGGTATATCCCTCTTCCCAGCCATATCATGACGAAAGGGGCCTTTCTAGGTGGAGCAGATGTCAAAGAATGCATAGAAGCATTCAGCAGTTATATATGCCCTTCTGATCCAGGATTTGTACTAAACCATGAAATGGAGAGCTGTCTATCAGGAAACATATCTCAATGTCCAAGAACCACAGTCACATCAGACATAGTTCCTAGGTATGCATTTGTCAATGGAGGAGTGGTTGCGAATTGTATAACAACTACATGTACATGCAATGGTATCGGCAATAGAATCAACCAACCACCTGATCAAGGAGTTAAAATTATAACACATAAAGAATGTAATACAATAGGTATCAACGGAATGCTATTCAACACAAACAAAGAAGGAACTCTTGCATTCTACACACCAGACGACATAACATTAAACAATTCTGTTGCACTTGATCCAATTGACATATCAATCGAGCTCAACAAGGCCAAATCAGATCTAGAGGAATCAAAAGAATGGATAAGAAGGTCAAATCAAAAGCTAGATTCTATTGGAAGTTGGCATCAATCTAGCACTACAATCATAGTTATTTTAATAATGATGATTATATTGTTTATAATTAATATAACAATAATTACAATTGCAATTAAGTATTACAGAATTCAAAAGAGAAATCAAGTGGATCAAAATGATAAGCCATATGTATTAACAAACAAA
>KF687340.1_Human_parainfluenza_virus_3_strain_HPIV3/ZAF/3372/2010_complete_genome_2010
ATGCTAGCTTCAACATTGTTAATTATTACAACCATGATTATGGCATCACACTGCCAAATAGACATCACAAGACTACAGCATGTAGGTGTATTGGTCAACAGTCCCAAAGGGATGAAGATATCACAAAACTTCGAAACAAGATACCTAATTTTGAGTCTCATACCAAAAATAGAAGATTCTAACTCTTGTGGTGACCAACAGATCAAGCAATACAAGAGACTATTGGATAGACTGATCATTCCTTTATATGATGGACTAAGACTACAGAAAGATGTGATAGTGACTAATCAAGAATCCAATGAAAACACTGATCCCAGAACAGAACGATTCTTTGGAGGGGTAATTGGAACCATTGCTCTGGGAGTAGCAACATCAGCACAAATTACAGCAGCAGTTGCTCTGGTTGAAGCCAAGCAGGCAAGATCGGACATTGAAAAACTCAAAGAAGCAATCAGGGACACAAATAAAGCAGTGCAGTCGGTTCAGAGCTCTGTAGGAAATTTGATAGTAGCAATTAAATCGGTCCAGGATTATGTCAACAACGAAATCGTGCCATCAATTACGAGACTAGGTTGTGAAGCAGCAGGACTTCAGTTAGGAATTGCATTAACACAGCATTACTCAGAATTAACAAACATATTTGGTGATAACATAGGATCGTTACAAGAAAAAGGAATAAAATTACAAGGTATAGCATCGTTATACCGCACAAATATCACAGAAATATTCACAACATCAACAGTTGATAAATATGATATTTATGATCTATTATTTACAGAATCAATAAAGGTGAGAGTTATAGATGTTGATTTGAATGATTACTCAATCACTCTCCAAGTCAGACTCCCTTTATTAACTAGACTACTGAACACTCAAATCTACAAAGTAGACTCCATATCATATAATATCCAAAACAGAGAATGGTATATCCCCCTTCCCAGCCATATCATGACGAAAGGGGCATTTCTAGGTGGAGCAGATGTCAAAGAATGCATAGAAGCATTCAGCAGTTATATATGCCCTTCTGATCCAGGATTTGTACTAAATCATGAAATGGAGAGCTGTTTATCAGGAAACATATCTCAATGTCCAAGAACCACAGTCACATCAGACATAGTTCCAAGGTATGCATTTGTCAATGGAGGAGTGGTTGCGAATTGTATAACAACCACATGTACGTGCAATGGTATCGGCAACAGAATCAACCAACCACCTGATCAAGGAGTAAAAATTATAACACATAAAGAATGTAATACAATAGGTATCAACGGAATGCTATTCAACACAAACAAAGAAGGAACTCTTGCATTCTACACACCAGATGACATAACACTAAACAATTCTGTTGCTCTTGATCCAATTGACATATCAATCGAGCTCAACAAGGCCAAATCAGATCTAGAGGAATCAAAAGAATGGATAAGAAGGTCAAATCAAAAGCTAGATTCTATTGGAAGTTGGCATCAATCCAGCACTACAATTATAGTTATTTTGATAATGATGATTATATTGTTTATAATTAATGTAACGATAATTACAATTGCAATTAAGTATTACAGAATTCAAAAGAGAAATCGAATGGATCAAAATGAAAAGCCATATGTATTAACAAACAAA
>MG773276.1_Human_respirovirus_3_isolate_HPIV3/BuenosAires/ARG/002/2017_complete_genome_2017
ATGCCAATTTCAATACTGTTAATTATTACAACCATGATCATGGCATCACACTGCCAAATAGACATCACAAAACTACAGCATGTAGGTGTATTGGTCAACAGTCCCAAAGGGATGAAGATATCACAAAACTTCGAAACAAGATATCTAATCCTGAGTCTCATACCAAAAATAGACGATTCTAACTCTTGTGGTGACCAACAGATCAAGCAATACAAGAGGTTATTGGATAGACTGATCATTCCTTTATATGATGGACTAAGATTACAGAAGGATGTGATAGTGGCTAATCAAGAATCCAATGAAAACACTGATCCCAGAACAGAACGATTCTTTGGAGGGGTAATTGGAACTATTGCTCTAGGAGTAGCAACCTCAGCACAAATTACAGCAGCAGTTGCTCTGGTTGAAGCCAAGCAGGCAAGATCAGACATTGAAAAACTCAAGGAAGCAATCAGGGACACAAATAAAGCAGTGCAGTCAGTTCAGAGCTCTGTAGGAAATTTGATAGTAGCAATTAAATCAGTCCAGGATTATGTCAACAAAGAAATCGTGCCATCGATTGCGAGACTAGGTTGTGAAGCAGCAGGACTTCAGTTAGGGATTGCATTAACACAGCATTACTCAGAATTAACAAATATATTTGGTGATAACATAGGATCGTTACAAGAAAAAGGAATAAAATTACAAGGTATAGCATCATTATACCGCACAAATATCACAGAAATATTTACAACATCAACAGTTGACAAATATGATATTTATGATCTATTATTTACGGAATCAATAAAGGTGAGAGTTATAGATGTTGATTTGAATGATTACTCAATAACCCTCCAAGTCAGACTCCCTTTATTGACCAGACTGCTGAACACTCAAATCTACAAAGTAGATTCCATATCATACAATATCCAAAATAGAGAATGGTATATCCCTCTTCCCAGCCATATCATGACGAAAGGGGCATTTCTAGGTGGAGCAGATGTCAAAGAATGCATAGAAGCATTCAGCAGTTATATATGCCCTTCTGATCCAGGATTTGTACTAAACCATGAAATGGAGAGCTGTCTATCAGGAAACATATCCCAATGTCCAAGAACCACAGTCACATCAGACATAGTTCCTAGGTATGCATTTGTCAATGGAGGAGTGGTTGCGAATTGTATAACAACTACATGTACATGCAATGGTATCGGCAATAGAATCAACCAACCACCTGATCAAGGAGTCAAAATTATAACACATAAAGAATGTAATACAATAGGTATCAACGGAATGCTATTCAACACAAACAAAGAAGGAACTCTTGCATTCTACACACCAGCCGACATAACATTAAACAATTCTGTTGCACTTGATCCGATTGATATATCAATCGAGCTCAACAAGGCCAAATCAGATCTAGAGGAATCAAAAGAATGGATAAGAAGGTCAAATCAAAAGCTAGATTCTATTGGAAGTTGGCATCAATCTAGCACTACAATCATAGTTATTTTGATAATGATGATTATATTGTTTATAATTAATATAACAATAATTACAATTGCAATTAAGTATTACAGAATTCAAAAGAGAAATCGAGTGGATCAAAATGATAAGCCATATGTATTAACAAACAAA
>KJ672527.1_Human_parainfluenza_virus_3_strain_HPIV3/Homo_sapiens/PER/FLU7965/2007_partial_genome_2007
ATGCCAACCTCAACACTGTTAACCATTACAACCATGATCATGGCATCACACTGCCAAATAGACATCACAAAACTACAGCATGTAGGTGTATTGGTCAACAGTCCCAAAGGGATGAAGATATCACAAAACTTCGAAACAAGATATCTAATCCTGAGTCTCATACCAAAAATAGAAGATTCTAACTCTTGTGGTGACCAACAGATCAAGCAATACAAGAGGTTATTGGATAGACTGATCATTCCTTTATATGATGGACTAAGATTACAGAAGGATGTGATAGTGACTAATCAAGAATCCAATGAAAACACTGATCCCAGAACAGAACGATTCTTTGGAGGGGTAATTGGAACTATTGCTCTAGGAGTAGCAACCTCAGCACAAATTACAGCAGCAGTTGCTCTGGTTGAAGCCAAGCAGGCAAGATCAGACATTGAAAAACTCAAGGAAGCAATCAGGGACACAAATAAAGCAGTGCAGTCAGTTCAGAGCTCTGTAGGAAATTTGATAGTAGCAATTAAATCAGTCCAGGATTATGTCAACAAAGAAATCGTGCCATCGATTGCGAGACTAGGTTGTGAAGCAGCAGGACTTCAGTTAGGGATTGCATTAACACAGCATTACTCAGAATTAACAAATATATTTGGTGATAACATAGGATCGTTACAAGAAAAAGGGATAAAATTACAAGGTATAGCATCATTATACCGCACAAATATCACAGAAATATTCACAACATCAACAGTTGACAAATATGATATTTATGATCTATTATTTACAGAATCAATAAAGGTGAGAGTTATAGATGTTGATTTGAATGATTACTCAATAACCCTCCAAGTCAGACTCCCTTTATTGACCAGACTGCTGAACACTCAAATCTACAAAGTAGATTCCATATCATACAATATCCAAAATAGAGAATGGTATATCCCTCTTCCCAGCCATATCATGACGAAAGGGGCATTTCTAGGTGGAGCAGATGTCAAAGAATGCATAGAAGCATTCAGCAGTTATATATGCCCTTCTGATCCAGGATTTGTACTAAACCATGAAATGGAGAGCTGTCTATCAGGAAACATATCCCAATGTCCAAGAACCACAGTCACATCAGACATAGTTCCTAGGTATGCATTTGTCAATGGAGGAGTGGTTGCGAATTGTATAACAACTACATGTACATGCAATGGTATCGGTAATAGAATCAACCAACCACCTGATCAAGGAGTCAAAATTATAACACATAAAGAATGTAATACAATAGGTATCAACGGAATGCTATTCAACACAAACAAAGAAGGAACTCTTGCATTCTACACACCAGACGACATAACATTAAACAATTCTGTTGCACTTGATCCGATTGACATATCAATCGAGCTCAACAAGGCCAAATCAGATCTAGAGGAATCAAAAGAATGGATAAGAAGGTCAAATCAAAAGCTAGATTCTATTGGAAGTTGGCATCAATCTAGCACTACAATCATAGTTATTTTGATAATGATGATTATATTGTTTATAATTAATATAACAATAATTACAATTGCAATTAAGTATTACAGAATTCAAAAGAGAAATCGAGTGGATCAAAATGATAAGCCATATGTATTAACAAACAAA
>KJ672608.1_Human_parainfluenza_virus_3_strain_HPIV3/Homo_sapiens/PER/CFI0242/2010_partial_genome_2010
ATGCTAGCTTCAACATTGTTAATTATTACAACCATGATCATGGCATCACACTGCCAAATAGACATCACAAAACTACAGCATGTAGGTGTATTGGTCAACAATCCCAAAGGGATGAAGATATCACAAAACTTCGAAACAAGATATCTAATTTTGAGTCTCATACCAAAAATAGAAGATTCTAACTCTTGTGGTGACCAACAGATCAAGCAATACAAGAGACTATTGGATAGACTGATCATTCCTTTATATGATGGACTAAGATTACAGAAAGATGTGATAGTGACTAATCAAGAATCCAATGAAAACACTGATCCCAGAACAGAACGATTCTTTGGAGGGGTAATTGGAACTATTGCTCTGGGAGTAGCAACATCAGCACAAATTACAGCAGCAGTTGCTCTGGTTGAAGCCAAGCAGGCAAGATCAGACATTGAAAAACTCAAAGAAGCAATCAGGGACACAAATAAAGCAGTGCAGTCGGTTCAAAGCTCTATAGGAAATTTGATAGTAGCAATTAAATCGGTCCAGGATTATGTCAACAACGAAATCGTGCCATCGATTACGAGACTAGGTTGTGAAGCAGCAGGACTTCAGTTAGGAATTGCATTAACACAGCATTACTCAGAATTAACAAACATATTTGGTGATAACATAGGATCGTTACAAGAAAAAGGAATAAAATTACAAGGTATAGCATCATTATACCGCACAAATATCACAGAAATATTCACAACATCAACAGTTGATAAATATGATATTTATGATCTATTATTTACAGAATCAATAAAGGTGAGAGTTATAGATGTTGATTTGAATGATTACTCAATCACTCTCCAAGTCAGACTCCCTTTATTAACTAGACTACTGAACACTCAAATCTACAAAGTAGATTCCATATCATATAATATCCAAAACAGAGAATGGTATATCCCCCTTCCCAGCCATATCATGACGAAAGGGGCATTTCTAGGTGGAGCAGATGTCAAAGAATGCATAGAAGCATTCAGCAGTTATATATGCCCTTCTGATCCAGGATTTGTACTAAACCATGAAATGGAGAGCTGTTTATCAGGAAACATATCTCAATGTCCAAGAACCACAGTCACATCAGACATAGTTCCAAGGTATGCATTTGTCAATGGAGGAGTGGTTGCGAATTGTATAACAACCACATGTACATGCAATGGTATTGGTAATAGAATCAACCAACCACCTGATCAAGGAGTAAAAATTATAACACATAAAGAATGTAATACAATAGGTATCAACGGAATGCTGTTCAACACAAACAAAGAAGGAACTCTTGCATTCTACACACCAGATGACATAACACTAAACAATTCTGTTGCTCTTGATCCAATTGACATATCAATCGAGCTCAACAAGGCCAAATCAGATCTAGAGGAATCAAAAGAATGGATAAGAAGGTCAAATCAAAAGCTAGATTCTATTGGAAGTTGGCATCAATCCAGCACTACAATTATAGTTATTTTGATAATGATGATTATATTGTTTATAATTAATGTAACGATAATTACAATTGCAATTAAGTATTACAGAATTCAAAAGAGAAATCGAGTGGATCAAAATGAAAAGCCATATGTATTAACAAACAAA
>KJ672588.1_Human_parainfluenza_virus_3_strain_HPIV3/Homo_sapiens/PER/FLA5350/2009_partial_genome_2009
ATGCCAATTTCAATACTGTTAATTATTACAACCATGATCATGGCATCACACTGCCAAATAGACATCACAAAACTACAGCATGTAGGTGTATTGGTCAACAGTCCCAAAGGGATGAAGATATCACAAAACTTCGAAACAAGATATCTAATCCTGAGTCTCATACCAAAAATAGAAGATTCTAACTCTTGTGGTGACCAACAGATCAAGCAATACAAGAGGTTATTGGATAGACTGATCATTCCTTTATATGATGGACTAAGATTACAGAAGGATGTGATAGTGACTAATCAAGAATCCAATAAAAACACTGATCCCAGAACAGAACGATTCTTTGGAGGGGTAATTGGAACTATTGCTCTAGGAGTAGCAACCTCAGCACAAATTACAGCAGCAGTTGCTCTGGTTGAAGCCAAGCAGGCAAGATCAGACATTGAAAAACTCAAGGAAGCAATCAGGGACACAAATAAAGCAGTGCAGTCAGTTCAGAGCTCTGTAGGAAATTTGATAGTAGCAATTAAATCAGTCCAGGATTATGTCAACAAAGAAATCGTGCCATCAATTGCGAGACTAGGTTGTGAAGCAGCAGGACTTCAGTTAGGGATTGCATTAACACAGCATTACTCAGAATTAACAAATATATTTGGTGATAACATAGGATCGTTACAAGAAAAAGGAATAAAATTACAAGGTATAGCATCATTATACCGCACAAATATCACAGAAATATTCACAACATCAACAGTTGACAAATATGATATTTATGATCTATTATTTACAGAATCAATAAAGGTGAGAGTTATAGATGTTGATTTGAATGATTACTCAATAACCCTCCAAGTCAGACTCCCTTTATTGACCAGACTGCTGAATACTCAAATCTACAAAGTAGATTCCATATCATACAATATCCAAAATAGAGAATGGTATATCCCTCTTCCCAGCCATATCATGACGAAAGGGGCATTTCTAGGTGGAGCAGATGTCAAAGAATGCATAGAAGCATTCAGCAGTTATATATGCCCTTCTGATCCAGGATTTGTACTAAACCATGAAATGGAGAGCTGTCTATCAGGAAACATATCCCAATGTCCAAGAACCACAGTCACATCAGACATAGTTCCTAGGTATGCATTTGTCAATGGAGGAGTGGTTGCGAATTGTATAACAACTACATGTACATGCAATGGTATCGGTAACAGAATCAACCAACCACCTGATCAAGGAGTCAAAATTATAACACATAAAGAATGTAATACAATAGGTATCAACGGAATGCTATTCAACACAAACAAAGAAGGAACTCTTGCATTCTACACACCAGACGACATAACATTAAACAATTCTGTTGCACTTGATCCGATTGACATATCAATCGAGCTCAACAAGGCCAAATCAGATCTAGAGGAATCAAAAGAATGGATAAGAAGGTCAAATCAAAAGCTAGATTCTATTGGAAGTTGGCATCAATCTAGCACTACAATCATAGTTATTTTGATAATGATGATTATATTGTTTATAATTAATATAACAATAATTACAATTGCAATTAAGTATTACAGAATTCAAAAAAGAAATCGAGTGGATCAAAATGATAAGCCATATGTATTAACAAACAAA
>KJ672530.1_Human_parainfluenza_virus_3_strain_HPIV3/Homo_sapiens/PER/FLA6024/2009_partial_genome_2009
[truncated: 246,483 more chars]
