# Supplementary material for: Molecular Evolution of the Fusion Protein (F) Gene in Human Respirovirus 3
Source: Front Microbiol. 2020 Jan 15;10:3054. doi: 10.3389/fmicb.2019.03054 (PMC6974460; doi:10.3389/fmicb.2019.03054)
Supplement: Supplementary file 1 [file Data_Sheet_1.ZIP › Aso_HRV3 F_Revised Supplementary Files/Supplementary File S4.xml]

<?xml version="1.0" encoding="UTF-8" standalone="no"?><beast beautitemplate='Standard' beautistatus='' namespace="beast.core:beast.evolution.alignment:beast.evolution.tree.coalescent:beast.core.util:beast.evolution.nuc:beast.evolution.operators:beast.evolution.sitemodel:beast.evolution.substitutionmodel:beast.evolution.likelihood" required="SSM v1.0.1" version="2.4">


    <data
id="03"
name="alignment">
                        <sequence id="seq_FJ455842.2_Human_parainfluenza_virus_3_strain_LZ22_complete_genome_2003" taxon="FJ455842.2_Human_parainfluenza_virus_3_strain_LZ22_complete_genome_2003" totalcount="4" value="ATGCTAATTTCAATATTGTCAATTATTACAACCATGATCATGGCATCACACTGCCAAATAGACATCACAAAACTACAGCATGTAGGTGTATTGGTCAATAGTCCCAAAGGGATGAAGATATCACAAAACTTCGAAACAAGATATCTAATCTTGAGTCTCATACCAAAAATAGAAGATTCTAACTCTTGTGGTGACCAACAGATCAAGCAATACAAGAGGTTATTGGATAGACTGATCATTCCCCTATATGATGGACTAAGATTACAGAAGAATGTGATAGTGACTAATCAAGAATCCAATGAAAACACTGATCCCAGAACAGAACGATTCTTTGGAGGGGTAATTGGAACTATTGCTCTAGGAGTAGCAACCTCAGCACAAATTACAGCAGCAGTTGCTCTGGTTGAAGCCAAGCAGGCAAGATCAGACATTGAAAAACTCAAGGAAGCAATCAGGGACACAAACAAAGCAGTGCAGTCAGTTCAGAGCTCTATAGGAAATTTGATAGTAGCAATTAAATCAGTCCAGGATTATGTCAACAAAGAAATCGTGCCATCGATTGCGAGACTAGGTTGTGAAGCAGCAGGACTTCAGTTAGGGATTGCATTAACACAGCATTATTCAGAATTAACAAACATATTTGGTGATAACATAGGATCGTTACAAGAAAAAGGAATAAAATTACAAGGTATAGCATCATTATACCGCACAAATATCACAGAAATATTCACAACATCAACAGTTGATAAATATGATATTTATGATCTATTATTTACAGAATCAATAAAGGTGAGAGTTATAGATGTTGATTTGAATGATTACTCAATCACCCTCCAAGTCAGACTCCCTTTATTAACCAGACTGCTGAACACCCAAATCTACAAAGTAGATTCCATATCATATAATATCCAAAATAGAGAATGGTATATCCCTCTTCCCAGCCATATCATGACGAAAGGGGCATTTCTAGGTGGAGCAGATGTCAAAGAATGCATAGAAGCATTTAGCAGTTATATATGCCCTTCTGATCCAGGATTTGTACTAAACCATGAAATGGAGAGCTGTCTATCAGGAAACATATCCCAATGTCCAAGAACCACAGTCACATCAGACATAGTTCCAAGGTATGCATTTGTCAATGGAGGAGTGGTTGCGAATTGTATAACAACTACATGTACATGCAATGGTATCGGTAATAGAATCAACCAACCACCTGATCAAGGAGTCAAAATTATAACACACAAAGAATGTAATACAATAGGTATTAACGGAATGCTGTTCAACACAAACAAAGAAGGAACTCTTGCATTCTACACACCAGACGACATAACATTAAACAATTCTGTTGCACTTGATCCAATTGACATATCAATCGAGCTCAACAAGGCCAAATCAGATTTAGAGGAATCAAAAGAATGGATAAGAAGGTCAAATCAAAAGCTAGATTCTATTGGAAGTTGGCATCAATCTAGCACTACAATCATAATTATCTTGATAATGATGATTATATTGTTTATAATTAATATAACAATAATTACAATTGCAATTAAGTATTACAGAATTCAAAAGAGAAATCGAGTGGATCAAAATGATAAGCCATATGTATTAACAAACAAA"/>
                        <sequence id="seq_KF530228.1_UNVERIFIED__Human_parainfluenza_virus_3_strain_HPIV3/ZAF/3314/2010_cRNA_sequence_2010" taxon="KF530228.1_UNVERIFIED__Human_parainfluenza_virus_3_strain_HPIV3/ZAF/3314/2010_cRNA_sequence_2010" totalcount="4" value="ATGCTAGCTTCAACATTGTTAATTATTACAACCATGATTATGGCATCACACTGCCAAATAGACATCACAAAACTACAGCATGTAGGTGTATTGGTCAACAGTCCCAAAGGGATGAAGATATCACAAAACTTCGAAACAAGATACCTAATTTTGAGTCTCATACCAAAAATAGAAGATTCTAACTCTTGTGGTGACCAACAGATCAAGCAATACAAGAGACTATTGGATAGACTGATCATTCCTTTATATGATGGACTAAGATTACAGAAAGATGTGATAGTGACTAATCAAGAATCCAATGAAAACACTGATCCCAGAACAGAACGATTCTTTGGAGGGGTAATTGGAACCATTGCTCTGGGAGTAGCAACATCAGCACAAATTACAGCGGCAGTTGCTCTGGTTGAAGCCAAGCAGGCAAGATCGGACATTGAAAAACTCAAAGAAGCAATCAGGGACACAAATAAAGCAGTGCAGTCGGTTCAGAGCTCTGTAGGAAATTTGATAGTAGCAATTAAATCGGTCCAGGATTATGTCAACAACGAAATCGTGCCATCAATTACGAGACTAGGTTGTGAAGCAGCAGGACTTCAGTTAGGAATTGCATTAACACAGCATTACTCAGAATTAACAAACATATTTGGTGATAACATAGGATCGTTACAAGAAAAAGGAATAAAATTACAAGGTATAGCATCGTTATACCGCACAAATATCACAGAAATATTCACAACATCAACAGTTGATAAATATGATATTTATGATCTATTATTTACAGAATCAATAAAGGTGAGAGTTATAGATGTTGATTTGAATGATTACTCAATCACTCTCCAAGTCAGACTCCCTTTATTAACTAGACTACTGAACACTCAAATCTACAAAGTAGACTCCATATCATATAATATCCAAAACAGAGAATGGTATATCCCCCTTCCCAGCCATATCATGACGAAAGGGGCATTTCTAGGTGGAGCAGATGTCAAAGAATGCATAGAAGCATTCAGCAGTTATATATGCCCTTCTGATCCAGGATTTGTACTAAATCATGAAATGGAGAGCTGTTTATCAGGAAACATATCTCAATGTCCAAGAACCACAGTCACATCAGACATAGTTCCAAGGTATGCATTTGTCAATGGAGGAGTGGTTGCGAATTGTATAACAACCACATGTACGTGCAATGGTATCGGCAACAGAATCAACCAACCACCTGATCAAGGAGTAAAAATTATAACACATAAAGAATGTAATACAATAGGTATCAACGGAATGCTATTCAACACAAACAAAGAAGGAACTCTTGCATTCTACACACCAGATGACATAACACTAAACAATTCTGTTGCTCTTGATCCAATTGACATATCAATCGAGCTCAACAAGGCCAAATCAGATCTAGAGGAATCAAAAGAATGGATAAGAAGGTCAAATCAAAAGCTAGATTCTATTGGAAGTTGGCATCAATCCAGCACTACAATTATAGTTATTTTGATAATGTTGATTATATTGTTTATAATTAATGTAACGATAATTACAATTGCAATTAAGTATTACAGAATTCAAAAGAGAAATCGAATGGATCAAAATGAAAAGCCATATGTATTAACAAACAAA"/>
                        <sequence id="seq_KF530229.1_Human_parainfluenza_virus_3_strain_HPIV3/USA/629-10/2009_complete_genome_2009" taxon="KF530229.1_Human_parainfluenza_virus_3_strain_HPIV3/USA/629-10/2009_complete_genome_2009" totalcount="4" value="ATGCTAATTTCAATATTGTTAATTATCACAACCATGATCATGGCATCACATTGCCAAATAGACATCACAAAACTACAGCATGTAGGTGTATTGGTCAACAGTCCCAAAGGTATGAAGATATCACAAAATTTCGAAACAAGATATCTGATTTTGAGTCTCATACCAAAAATAGAAGATTCTAACTCTTGTGGTGACCAACAGATCAAGCAATACAAGAGGTTATTGGATAGACTGATTATTCCTTTATATGATGGACTAAAATTACAGAAGGATGTGATAGTGACTAACCAAGAATCCAATGAAAACACTGATCCCAGAACAGAACGATTCTTTGGAGGGGTAATTGGAACTATTGCTCTAGGAGTAGCAACCTCAGCACAAATTACAGCAGCAGTTGCTCTGGTTGAAGCCAAGCAGGCAAGATCAGACATTGAAAAACTCAAGGAAGCAATCAGGGACACAAACAAAGCAGTGCAGTCAGTTCAGAGCTCCGTAGGAAACTTGATAGTAGCAATTAAATCAGTCCAGGATTATGTCAACAAAGAAATCGTGCCATCGATTGCGAGACTAGGTTGTGAAGCAGCAGGACTTCAGCTAGGAATTGCATTAACACAGCATTACTCAGAATTAACAAACATATTCGGTGATAACATAGGATCGTTACAAGAAAAAGGAATAAAATTACAAGGTATAGCATCATTATACCGCACAAATATCACAGAAATATTCACAACATCAACAGTTGATAAATATGATATTTATGATCTATTATTTACAGAATCAATAAAGGTGAGAGTTATAGATGTTGATTTGAATGATTACTCAATCACCCTCCAAGTCAGACTCCCTCTATTAACCAGATTGCTGAACACTCAAATCTACAAGGTAGATTCCATATCATATAATATCCAAAACAGAGAATGGTATATCCCTCTTCCCAGCCATATCATGACGAAAGGGGCATTTCTAGGTGGAGCAGATGTCAAAGAATGCATAGAAGCATTCAGCAGTTATATATGCCCCTCTGATCCAGGATTTGTACTAAACCATGAAATGGAGAGCTGTCTATCAGGAAACATATCCCAATGTCCAAGAACCACAGTCACATCAGACATAGTTCCAAGGTATGCATTTGTCAATGGAGGAGTGGTTGCGAATTGTATAACAACCACATGTACATGCAATGGTATCGGTAATAGAATCAACCAACCACCTGATCAAGGAGTTAAAATTATAACACATAAAGAATGTAATACAATAGGTATCAACGGAATGCTGTTCAATACAAACAAAGAAGGAACCCTTGCATTCTACACACCAGATGATATAACATTAAACAATTCTGTTGCACTTGATCCAATTGACATATCAATTGAGCTCAACAAGGCCAAATCAGATCTAGAGGAATCAAAAGAATGGATAAGAAGGTCAAATCAAAAGCTAGATTCTATTGGAAGTTGGCATCAATCTAGCACTACAATCATAATTATTTTGATAATGATGATTATATTGTTTATAATTAATATAACAATAATTACAATTGCAATCAAGTATTACGGAATTCAAAAGAGAAATCGAGTGGATCAAAATGACAAGCCATATGTATTAACAAACAAA"/>
                        <sequence id="seq_KF530231.1_UNVERIFIED__Human_parainfluenza_virus_3_strain_HPIV3/USA/629-D00155/2007_cRNA_sequence_2007" taxon="KF530231.1_UNVERIFIED__Human_parainfluenza_virus_3_strain_HPIV3/USA/629-D00155/2007_cRNA_sequence_2007" totalcount="4" value="ATGCTAGCTTCAACATTGTTAATTATTACAACCATGATTATGGCATCACACTGCCAAATAGACATCACAAAACTACAGCATGTAGGTGTATTGGTCAACAGTCCCAAAGGAATGAAGATATCACAAAACTTCGAAACAAGATATCTAATTTTGAGTCTCATACCAAAAATAGAAGATTCTAACTCTTGTGGTGACCAACAGATCAAGCAATACAAGAGACTATTGGATAGGCTGATCATTCCTTTATATGATGGACTAAGATTACAGAAAGATGTGATAGTGACTAATCAAGAATCCAATGAAAACACTGATCCCAGAACAGAACGATTCTTTGGAGGAGTAATTGGAACTATTGCTCTGGGAGTAGCAACATCAGCACAAATTACAGCAGCAGTTGCTCTGGTTGAAGCCAAGCAGGCAAGATCAGACATTGAAAAACTCAAAGAAGCAATCAGGGACACAAATAAAGCAGTGCAGTCGGTTCAGAGCTCTATAGGAAATTTGATAGTAGCAATTAAATCGGTCCAGGATTATGTCAACAACGAAATCGTGCCATCGATTACGAGACTAGGTTGTGAAGCAGCAGGACTTCAGTTAGGAATTGCATTAACACAGCATTACTCAGAATTAACAAACATATTTGGTGATAATATAGGATCGTTACAAGAAAAAGGAATAAAATTACAAGGTATCGCATCATTATACCGCACAAATATCACAGAAATATTCACAACATCAACAGTTGATAAATATGATATTTATGATCTATTATTTACAGAATCAATAAAGGTGAGAGTTATAGATGTTGATTTGAATGATTACTCAATCACTCTCCAAGTCAGACTCCCTTTATTAACTAGACTGCTGAACACTCAAATCTACAAAGTAGATTCCATATCATATAATATCCAAAACAGAGAATGGTATATCCCCCTTCCCAGCCATATCATGACGAAAGGGGCATTTCTAGGTGGAGCAGATGTCAAAGAATGCATAGAAGCATTCAGCAGTTATATATGCCCTTCTGATCCAGGATTTGTACTAAACCATGAAATGGAGAGCTGTTTATCAGGAAACATATCCCAATGTCCAAGAACCACAGTCACATCAGACATAGTTCCAAGGTATGCATTTGTCAATGGAGGAGTGGTTGCGAACTGTATAACAACCACATGTACGTGCAATGGTATCGGCAATAGAATCAACCAACCACCTGATCAAGGAGTCAAAATTATAACACATAAAGAATGTAATACAATAGGTATCAACGGAATGCTGTTCAACACAAACAAAGAAGGAACTCTTGCATTCTACACACCAGATGACATAACACTAAACAATTCTGTTGCTCTTGATCCAATTGACATATCAATCGAGCTCAACAAGGCCAAATCAGATCTAGAGGAATCAAAAGAATGGATAAGAAGGTCAAATCAAAAGTTAGATTCTATTGGAAGTTGGCATCAATCCAGCACTACAATTATAGTTATTTTGATAATGATGATTATATTGTTTATAATTAATGTAACGATAATTACAATTGCAATTAAGTATTACAGAATTCAAAAGAGAAATCGAGTGGATCAAAATGAAAAGCCATATGTATTAACAAACAAA"/>
                        <sequence id="seq_KF530232.1_Human_parainfluenza_virus_3_strain_HPIV3/USA/10991B/2010_complete_genome_2010" taxon="KF530232.1_Human_parainfluenza_virus_3_strain_HPIV3/USA/10991B/2010_complete_genome_2010" totalcount="4" value="ATGCCAATTTCAATACTGTTAATTATTACAACCATGATCATGGCATCACACTGCCAAATAGACATCACAAAACTACAGCATGTAGGTGTATTGGTCAACAGTCCCAAAGGGATGAAAATATCACAAAACTTCGAAACAAGATATCTAATCCTGAGTCTCATACCAAAAATAGAAGATTCTAACTCTTGTGGTGACCAACAGATCAAGCAATACAAGAGGTTATTGGATAGACTGATCATTCCTTTATATGATGGACTAAGATTACAGAAGGATGTGATAGTGACTAATCAAGAATCCAATGAAAACACTGATCCCAGAACAGAACGATTCTTTGGAGGGGTAATTGGAACTATTGCTCTAGGAGTAGCAACCTCAGCACAAATTACAGCAGCAGTTGCTCTGGTTGAAGCCAAGCAGGCAAGATCAGACATTGAAAAACTCAAGGAAGCAATCAGGGACACAAATAAAGCAGTGCAGTCAGTTCAGAGCTCTGTAGGAAATTTGATAGTAGCAATTAAATCAGTCCAGGATTATGTCAACAAAGAAATCGTGCCATCGATTGCGAGACTAGGTTGTGAAGCAGCAGGACTTCAGTTAGGGATTGCATTAACACAGCATTACTCAGAATTAACAAATATATTTGGTGATAACATAGGATCGTTACAAGAAAAAGGAATAAAATTACAAGGTATAGCATCATTATACCGCACAAATATCACAGAAATATTCACAACATCAACAGTTGACAAATATGATATTTATGATCTATTATTTACAGAATCAATAAAGGTGAGAGTTATAGATGTTGATTTGAATGATTACTCAATAACCCTCCAAGTCAGACTCCCTTTATTGACCAGACTGCTGAACACTCAAATCTACAAAGTAGATTCCATATCATACAATATCCAAAATAGAGAATGGTATATCCCTCTTCCCAGCCATATCATGACGAAAGGGGCATTTCTAGGTGGAGCAGATGTCAAAGAATGCATAGAAGCATTCAGCAGTTATATATGCCCTTCTGATCCAGGATTTGTACTAAACCATGAAATGGAGAGCTGTCTATCAGGAAACATATCCCAATGTCCAAGAACCACAGTCACATCAGACATAGTTCCTAGGTATGCATTTGTCAATGGAGGAGTGGTTGCGAATTGTATAACAACTACATGTACATGCAATGGTATCGGCAATAGAATCAACCAACCACCTGATCAAGGAGTCAAAATTATAACACATAAAGAATGTAATACAATAGGTATCAACGGAATGCTATTCAACACAAACAAAGAAGGAACTCTTGCATTCTACACACCAGACGACATAACATTAAACAATTCTGTTGCACTTGATCCGATTGACATATCAATCGAGCTCAACAAGGCCAAATCAGATCTAGAGGAATCAAAAGAATGGATAAGAAGGTCAAATCAAAAGCTAAATTCTATTGGAAGTTGGCATCAATCTAGCACTACAATCATAGTTATTTTGATAATGATGATTATATTGTTTATAATTAATATAATAATAATTACAATTGCAATTAAGTATTACAGAATTCAAAAGAGAAATCGAGTGGATCAAAATGATAAGCCATATGTATTAACAAACAAA"/>
                        <sequence id="seq_KF530233.1_Human_parainfluenza_virus_3_strain_HPIV3/FRA/29111069/2009_complete_genome_2009" taxon="KF530233.1_Human_parainfluenza_virus_3_strain_HPIV3/FRA/29111069/2009_complete_genome_2009" totalcount="4" value="ATGCTAATTTCAATATTGTTAATCATTACAACCATGATCATGGCATCACACTGCCAAATAGACATCACAAAACTACAGCATGTAGGTGTACTGGTCAACAGTCCCAAAGGGATGAAGATATCACAAAACTTCGAAACAAGATATCTAATCCTGAGTCTCATACCAAAAATAGAAGATTCTAACTCTTGTGGTGACCAACAGATCAAGCAATACAAGAGGTTATTGGATAGACTGATCATTCCTTTATATGATGGACTAAGATTACAGAAGGATGTGATAGTGACTAATCAAGAATCCAATGAAAACACTGATCCCAGAACAGAACGATTCTTTGGAGGGGTAATTGGAACCATTGCTCTAGGAGTAGCAACCTCAGCACAAATTACAGCAGCAGTTGCTCTGGTTGAAGCCAAGCAGGCAAGATCAGACATTGAAAAACTCAAGGAAGCAATCAGGGACACAAATAAAGCAGTGCAGTCAGTTCAGAGCTCTATAGGAAATTTGATAGTAGCAATTAAATCAGTCCAGGATTATGTCAACAAAGAAATCGTGCCATCGATTGCGAGACTAGGTTGTGAAGCAGCAGGACTTCAGTTAGGGATTGCATTAACACAGCATTACTCAGAATTAACAAATATATTTGGTGATAACATAGGATCGTTACAAGAAAAAGGAATAAAATTACAAGGTATAGCATCATTATACCGCACAAATATCACAGAAATATTCACAACATCAACAGTTGACAAATATGATATTTATGATCTATTATTTACAGAATCAATAAAGGTGAGAGTTATAGATGTTGATTTGAATGATTACTCAATAACCCTCCAAGTCAGACTCCCTTTATTGACCAGACTGCTGAACACCCAAATCTACAAAGTAGATTCCATATCATATAATATCCAAAATAGAGAATGGTATATCCCTCTTCCCAGCCATATCATGACGAAAGGGGCATTTCTAGGTGGAGCAGATGTCAAAGAATGCATAGAAGCATTCAGCAGTTATATATGCCCTTCTGATCCAGGATTTGTACTAAACCATGAAATGGAAAGCTGTCTATCAGGAAACATATCCCAATGTCCAAGAACCACAGTCACATCAGACATAGTTCCCAGATATGCATTTGTCAATGGAGGAGTGGTTGCGAATTGTATAACAACTACATGTACATGCAATGGTATCGGTAATAGAATCAACCAACCACCTGATCAAGGGGTCAAAATTATAACACATAAAGAATGTAATACAATAGGTATCAACGGAATGCTATTCAACACAAACAAAGAAGGAACTCTTGCATTCTACACACCAGACGACATAACATTAAATAATTCTGTTGCACTTGATCCAATTGACATATCAATCGAGCTCAACAAGGCCAAATCGGATCTAGAGGAATCAAAAGAATGGATAAGAAGGTCAAATCAAAAGCTAGATTCTATTGGAAGTTGGCATCAATCTAGCACTACAATCATAGTTATTTTGATAATGATGATTATATTGTTTATAATTAATATAACAATAATTACAATTGCAATTAAGTATTACAGAATTCAAAAGAGAAATCGAGTGGATCAAAATGATAAGCCATATGTATTAACAAACAAA"/>
                        <sequence id="seq_KF530234.1_Human_parainfluenza_virus_3_strain_HPIV3/MEX/1526/2005_complete_genome_2005" taxon="KF530234.1_Human_parainfluenza_virus_3_strain_HPIV3/MEX/1526/2005_complete_genome_2005" totalcount="4" value="ATGCTAATTTCAATATTGTCAATTATTACAACCATGATCATGGCATCACACTGCCAAATAGACATCACAAAACTACAGCATGTGGGTGTATTGGTCAACAGTCCCAAAGGGATGAAGATATCACAAAACTTCGAAACAAGATATTTAATCTTGAGTCTCATACCAAAAATAGAAGATTCTAACTCTTGTGGTGACCAGCAGATCAAGCAATACAAGAGGTTATTGGATAGACTGATCATTCCTTTATATGATGGACTAAGATTACAGAAGGATGTGATAGTGACTAATCAAGAATCCAATGAAAACACTGATCCCAGAACAGAACGATTCTTTGGAGGAGTAATTGGAACTATTGCTCTAGGAGTAGCAACCTCAGCACAAATTACAGCAGCAGTTGCTCTGGTTGAAGCCAAGCAGGCAAGATCAGACATTGAAAAACTCAAGGAAGCAATCAGGGACACAAACAAAGCAGTGCAGTCAGTTCAGAGCTCCATAGGAAATTTGATAGTAGCAATTAAATCAGTCCAGGATTATGTCAACAAAGAAATCGTGCCATCGATTGCGAGACTAGGTTGTGAAGCAGCGGGACTTCAGCTAGGGATTGCATTAACACAGCATTACTCAGAATTAACAAACATATTTGGTGATAACATAGGATCGTTACAAGAAAAAGGAATAAAATTACAAGGTATAGCATCATTATACCGCACAAATATCACAGAAATATTCACAACATCAACAGTTGATAAATATGATATTTATGATCTATTATTTACAGAATCAATAAAGGTGAGAGTTATAGATGTTGATTTGAATGATTACTCAATCACCCTCCAAGTCAGACTCCCTTTATTAACCAGACTGCTGAACACTCAAATCTACAAAGTAGATTCCATATCATATAATATCCAAAATAGAGAATGGTATATCCCTCTTCCCAGCCATATCATGACGAAAGGGGCATTTCTAGGTGGAGCAGATGTCAAAGAATGCATAGAAGCATTCAGCAGTTATATATGCCCTTCTGATCCAGGATTTGTACTAAACCATGAAATGGAGAGCTGTCTATCAGGAAACATATCCCAATGTCCGAGAACCACAGTCACATCAGACATAGTTCCAAGGTATGCATTTGTCAATGGAGGAGTGGTTGCGAATTGTATAACAACTACATGTACATGCAATGGTATCGGTAATAGAATCAACCAACCACCTGATCAAGGAGTCAAAATTATAACACATAAAGAATGTAATACAATAGGTATTAACGGAATGTTGTTCAACACAAACAAAGAAGGAACTCTTGCATTCTACACACCAGACGACATAACATTAAACAATTCTGTTGCACTTGATCCAATTGACATATCAATCGAGCTCAACAAGGCCAAATCAGATCTAGAGGAATCAAAAGAATGGATAAGAAGGTCAAATCAAAAGCTAGATTCTATTGGAAGTTGGCATCAATCTAGCACTACAATCATAGTTATTTTGATAATGATGATTATATTGTTTATAATTAATATAACAATAATTACAATTGCAATTAAGTATTACAGAATTCAAAAGAGAAATCGAGTGGATCAAAATGATAAGCCATATGTATTAACAAACAAA"/>
                        <sequence id="seq_KF530236.1_Human_parainfluenza_virus_3_strain_HPIV3/FRA/30264021/2010_complete_genome_2010" taxon="KF530236.1_Human_parainfluenza_virus_3_strain_HPIV3/FRA/30264021/2010_complete_genome_2010" totalcount="4" value="ATGCTAATTTCAATATTGTTAATTATCACAACCATGATCATGGCATCACATTGCCAAATAGACATCACAAAACTACAGCATGTAGGTGTATTAGTCAACAGTCCTAAAGGTATGAAGATATCACAAAATTTCGAAACAAGATATCTAATTTTGAGTCTCATACCAAAAATAGAAGATTCTAACTCTTGTGGTGACCAACAGATCAAGCAATACAAGAGGTTATTGGATAGACTGATTATTCCTTTATATGATGGACTAAAATTACAGAAGGATGTGATAGTGACTAACCAAGAATCCAATGAAAACACTGATCCCAGAACAGAACGATTCTTTGGAGGGGTAATTGGAACTATTGCTCTAGGAGTAGCAACCTCAGCACAAATTACAGCAGCAGTTGCTCTGGTTGAAGCCAAGCAGGCAAGATCAGACATTGAAAAACTCAAGGAAGCAATCAGGGACACAAACAAAGCAGTGCAGTCAGTTCAGAGCTCCGTAGGAAACTTGATAGTAGCAATTAAATCAGTCCAGGATTATGTCAACAAAGAAATCGTGCCATCGATTGCGAGACTAGGTTGTGAAGCAGCAGGACTTCAGCTAGGAATTGCACTAACACAGCATTACTCAGAATTAACAAACATATTCGGTGATAACATAGGATCGTTACAAGAAAAAGGAATAAAATTACAAGGTATAGCATCATTATACCGCACAAATATCACAGAAATATTCACAACATCAACAGTTGATAAATATGATATTTATGATCTATTATTTACAGAATCAATAAAGGTGAGAGTTATAGATGTTGATTTGAATGATTACTCAATCACCCTCCAAGTCAGACTCCCTCTATTAACCAGATTGCTGAACACTCAAATCTACAAGGTAGATTCCATATCATATAATATCCAAAACAGAGAATGGTATATCCCTCTTCCCAGCCATATCATGACGAAAGGGGCATTTCTAGGTGGAGCAGATGTCAAAGAATGCATAGAAGCATTCAGCAGTTATATATGCCCCTCCGATCCAGGATTTGTATTAAACCATGAAATGGAGAGCTGTCTATCAGGAAACATATCCCAATGTCCAAGAACCACAGTCACATCAGACATAGTTCCAAGGTATGCATTTGTCAATGGAGGAGTGGTTGCGAATTGTATAACAACCACATGTACATGCAATGGTATCGGTAATAGAATCAACCAACCACCTGATCAAGGAGTTAAAATTATAACACATAAAGAATGTAATACAATAGGTATCAACGGAATGCTGTTCAATACAAACAAAGAAGGAACCCTTGCATTCTACACACCAGATGACATAACATTAAACAATTCTGTTGCACTTGATCCAATTGACATATCAATCGAGCTCAACAAGGCCAAATCAGATCTAGAGGAATCAAAAGAATGGATAAGAAGGTCAAATCAAAAGCTAGATTCTATTGGAAGTTGGCATCAATCTAGCACTACAATCATAATTATTTTGATAATGATGATTATATTGTTTATAATTAATATAACAATAATTACAATTGCAATCAAGTATTACAGAATTCAAAAGAGAAATCGAGTGGATCAAAATGACAAGCCATATGTATTAACAAACAAA"/>
                        <sequence id="seq_KF530237.1_UNVERIFIED__Human_parainfluenza_virus_3_strain_HPIV3/AUS/2/2007_cRNA_sequence_2007" taxon="KF530237.1_UNVERIFIED__Human_parainfluenza_virus_3_strain_HPIV3/AUS/2/2007_cRNA_sequence_2007" totalcount="4" value="ATGCTAGCTTCAACATTGTTAATTATTACAACCATGATTATGGCATCACACTGCCAAATAGACATCACAAAACTACAGCATGTAGGTGTATTGGTCAACAGTCCCAAAGGGATGAAGATATCACAAAACTTCGAAACAAGATATCTAATTTTGAGTCTCATACCAAAAATAGAAGATTCTAACTCTTGTGGTGACCAACAAATCAAGCAATACAAGAGACTATTGGATAGACTGATCATTCCTTTATATGATGGACTAAGATTACAGAAAGATGTGATAGTGACTAATCAAGAATCCAATGAAAACACTGATCCCAGAACAGAACGATTCTTTGGAGGGGTAATTGGAACTATTGCTCTGGGAGTAGCAACATCAGCACAAATTACAGCAGCAGTTGCTCTGGTTGAAGCCAAGCAGGCAAGATCAGACATTGAAAAACTTAAAGAAGCAATCAGGGACACAAATAAAGCAGTGCAGTCGGTTCAGAGCTCTATAGGAAATTTGATAGTAGCAATTAAATCGGTCCAGGATTATGTCAACAACGAAATCGTGCCATCGATTACGAGACTAGGTTGTGAAGCAGCAGGACTTCAGTTAGGAATTGCATTAACACAGCATTACTCAGAATTAACAAACATATTTGGTGATAACATAGGATCGTTACAAGAAAAAGGAATAAAATTACAAGGTATAGCATCATTATACCGCACAAATATCACAGAAATATTCACAACATCAACAGTTGATAAATATGATATTTATGATCTATTATTTACAGAATCAATAAAGGTGAGAGTTATAGATGTTGATTTGAATGATTACTCAATCACTCTCCAAGTCAGACTCCCTTTATTAACTAGACTGCTGAACACTCAAATCTACAAAGTAGATTCCATATCATATAATATCCAAAACAGAGAATGGTATATCCCCCTTCCCAGCCATATCATGACGAAAGGGGCATTTCTAGGTGGAGCAGATGTCAAAGAATGCATAGAAGCATTCAGCAGTTATATATGCCCTTCTGATCCAGGGTTTGTACTAAACCATGAAATGGAGAGCTGTTTATCAGGAAACATATCCCAATGTCCAAGAACCACAGTCACATCAGACATAGTTCCAAGGTATGCATTTGTCAATGGAGGAGTGGTTGCGAATTGTATAACAACCACATGTACGTGCAATGGTATCGGTAATAGAATCAACCAACCACCTGATCAAGGAGTAAAAATTATAACACATAAAGAATGCAATACAATAGGTATCAACGGAATGCTGTTCAACACAAACAAAGAAGGAACTCTTGCATTCTACACACCAGATGACATAACACTAAACAATTCTGTTGCTCTTGATCCAATTGACATATCAATCGAGCTCAACAAGGCCAAATCAGATTTAGAGGAATCAAAAGAATGGATAAGAAGGTCAAATCAAAAGCTAGATTCTATTGGAAGTTGGCATCAATCCAGCACTACAATTATAGTTATTTTGATAATGATGATTATATTGTTTATAATTAATGTAACGATAATTACAATTGCAATTAAGTATTACAGAATTCAAAAGAGAAATCGAGTGGATCAAAATGAAAAGCCATATGTATTAACAAACAAA"/>
                        <sequence id="seq_KF530240.1_UNVERIFIED__Human_parainfluenza_virus_3_strain_HPIV3/USA/629-D02180/2007_cRNA_sequence_2007" taxon="KF530240.1_UNVERIFIED__Human_parainfluenza_virus_3_strain_HPIV3/USA/629-D02180/2007_cRNA_sequence_2007" totalcount="4" value="ATGCTAATTTCAATATTGTTAAGCATTACAACCATGATCATGGCATCACACTGCCAAATAGACATCACAAAACTACAGCATGTAGGTGTATTGGTCAACAGTCCTAAAGGGATGAAGATATCACAAAACTTCGAAACAAGATATCTAATCTTGAGTCTCATACCAAAAATAGAAGATTCTAACTCTTGTGGTGACCAACAGATCAAGCAATACAAGAGGTTATTGGATAGACTGATCATTCCTTTATATGATGGACTAAGATTACAGAAGGATGTGATAGTGACTAATCAAGAATCCAATGAAAACACTGATCCTAGAACAGAACGATTCTTTGGAGGGGTAATTGGAACCATTGCTCTAGGAGTAGCAACCTCAGCACAAATTACAGCAGCAGTTGCTCTAGTTGAAGCCAAGCAGGCAAGATCAGACATTGAAAAACTCAAGGAAGCAATCAGGGACACAAATAAAGCAGTACAGTCAGTTCAGAGCTCCATAGGAAATTTGATAGTAGCAATTAAATCAGTCCAGGATTATGTCAACAAAGAAATCGTGCCATCGATTGCGAGACTAGGTTGTGAAGCAGCAGGACTTCAGTTAGGGATTGCATTAACACAGCATTACTCTGAATTAACAAACATATTTGGTGATAACATAGGATCGTTACAAGAAAAAGGAATAAAATTACAAGGTATAGCATCATTATACCGCACAAATATCACAGAAATATTCACAACATCAACAGTTGATAAATATGATATTTATGATCTATTATTTACAGAATCAATAAAGGTGAGAGTTATAGATGTTGATTTGAATGATTACTCAATCACCCTCCAAGTCAGACTCCCTTTATTAACCAGACTGCTGAACACTCAAATCTACAAAGTAGATTCCATATCATATAATATCCAAAATAGAGAATGGTATATCCCTCTTCCCAGCCATATCATGACGAAAGGGGCATTTCTAGGTGGAGCAGATGTCAAAGAATGCATAGAAGCATTCAGCAGTTATATATGCCCTTCTGATCCAGGATTTGTACTAAACCATGAAATGGAGAGCTGTCTATCAGGAAACATATCCCAATGTCCAAGAACCACAGTCACATCAGACATAGTTCCAAGGTATGCATTTGTCAATGGAGGAGTGGTTGCGAATTGTATAACAACTACATGTACATGCAATGGTATCGGTAATAGAATCAACCAACCACCTGATCAAGGAGTCAAAATTATAACACATAAAGAATGTAATACAATAGGTATTAACGGAATGCTGTTCAACACAAACAAAGAAGGAACTCTTGCATTCTACACACCAGACGACATAACATTAAACAATTCTGTTGCACTTGATCCAATTGACATATCAATCGAGCTCAACAAGGCCAAATCAGATCTAGAGGAATCAAAAGAATGGATAAGAAGGTCAAATCAAAAGCTAGATTCTATTGGAAGTTGGCATCAATCTAGCACAACAATCATAGTTATTTTGATAATGATGATTATATTGTTTATAATTAATATAACAATAATTACAATTGCAATTAAGTATTACAGAATTCAAAAGAGAAATCGAGTGGATCAAAATGATAATCCATATGTATTAACAAACAAA"/>
                        <sequence id="seq_KF530241.1_Human_parainfluenza_virus_3_strain_HPIV3/USA/629-D1/2009_complete_genome_2009" taxon="KF530241.1_Human_parainfluenza_virus_3_strain_HPIV3/USA/629-D1/2009_complete_genome_2009" totalcount="4" value="ATGCTAGCTTCAACATTGTTAATTATTACAACCATGATTATGGCATCACACTGCCAAATAGACATCACAAAACTACAGCATGTAGGTGTATTGGTCAACAGTCCCAAAGGGATGAAGATATCACAAAACTTCGAAACAAGATACCTAATTTTGAGTCTCATACCAAAAATAGAAGATTCTAACTCTTGTGGTGACCAACAGATCAAGCAATACAAGAGACTATTGGATAGACTGATCATTCCTTTATATGATGGACTAAGATTACAGAAAGATGTGATAGTGACTAATCAAGAATCCAATGAAAACACTGATCCCAGAACAGAACGATTCTTTGGAGGGGTAATTGGAACTATTGCTCTGGGAGTAGCAACATCAGCACAAATTACAGCAGCAGTTGCTCTGGTTGAAGCCAAGCAGGCAAGATCGGACATTGAAAAACTCAAAGAAGCAATCAGGGACACAAATAAAGCAGTGCAGTCGGTTCAGAGCTCTGTAGGAAATTTGATAGTAGCAATTAAATCGGTCCAGGATTATGTCAACAACGAAATCGTGCCATCAATTACAAGACTAGGTTGTGAAGCAGCAGGACTTCAGTTAGGAATTGCATTAACACAGCATTACTCAGAATTAACAAACATATTTGGTGATAACATAGGATCGTTACAAGAAAAAGGAATAAAATTACAAGGTATAGCATCGTTATACCGCACAAATATCACAGAAATATTCACAACATCAACAGTTGATAAATATGATATTTATGATCTATTATTTACAGAATCAATAAAGGTGAGAGTTATAGATGTTGATTTGAATGATTACTCAATCACTCTCCAAGTCAGACTCCCTTTATTAACTAGACTACTGAACACTCAAATCTACAAAGTAGATTCCATATCATATAATATCCAAAACAGAGAATGGTATATCCCCCTTCCCAGCCATATCATGACGAAAGGGGCATTTCTAGGTGGAGCAGATGTCAAAGAATGCATAGAAGCATTCAGCAGTTATATATGCCCTTCTGATCCAGGATTTGTACTAAACCATGAAATGGAGAGCTGTTTATCAGGAAACATATCTCAATGTCCAAGAACCACAGTCACATCAGACATAGTTCCAAGGTATGCATTTGTCAATGGAGGAGTGGTTGCGAATTGTATAACAACCACATGTACGTGCAATGGTATCGGCAACAGAATCAACCAACCACCTGATCAAGGAGTAAAAATTATAACACATAAAGAATGTAATACAATAGGTATCAACGGAATGCTATTCAACACAAACAAAGAAGGAACTCTTGCATTCTACACACCAGATGACATAACACTAAACAATTCTGTTGCTCTTGATCCAATTGACATATCAATCGAGCTCAACAAGGCCAAATCAGATCTAGAGGAATCAAAAGAATGGATAAGAAGGTCAAATCAAAAGCTAGATTCTATTGGAAGTTGGCATCAATCCAGCACTACAATTATAGTTATTTTGATAATGATGATTATATTGTTTATAATTAATGTAACGATAATTACAATTGCAATTAAGTATTACAGAATTCAAAAGAGAAATCGAATGGATCAAAATGAAAAGCCATATGTATTAACAAACAAA"/>
                        <sequence id="seq_KF530242.1_Human_parainfluenza_virus_3_strain_HPIV3/USA/629-D00687/2008_complete_genome_2008" taxon="KF530242.1_Human_parainfluenza_virus_3_strain_HPIV3/USA/629-D00687/2008_complete_genome_2008" totalcount="4" value="ATGCTAATTTCAATATTGTTAATTATCACAACCATGATCATGGCATCACATTGCCAAATAGACATCACAAAACTACAGCATGTAGGTGTATTGGTCAACAGTCCCAAAGGTATGAAGATATCACAAAATTTCGAAACAAGATATCTAATTTTGAGTCTCATACCAAAAATAGAAGATTCTAACTCTTGTGGTGACCAGCAGATCAAGCAATACAAGAGGTTATTGGATAGACTGATTATTCCTTTATATGATGGACTAAAATTACAGAAGGATGTGATAGTGACTAATCAAGAATCCAATGAAAACACTGATCCCAGAACAGAACGATTCTTTGGAGGGGTAATTGGAACTATTGCTCTAGGAGTAGCAACCTCAGCACAAATTACAGCAGCAGTTGCTCTGGTTGAAGCCAAGCAGGCAAGATCAGACATTGAAAAACTCAAGGAAGCAATCAGGGACACAAACAAAGCAGTGCAGTCAGTTCAGAGCTCCGTAGGAAACTTGATAGTAGCAATTAAATCAGTCCAGGATTATGTCAACAAAGAAATCGTGCCATCGATCGCGAGACTAGGTTGTGAAGCAGCAGGACTTCAGCTAGGAATTGCATTAACACAGCATTACTCAGAATTAACAAACATATTCGGTGATAACATAGGATCGTTACAAGAAAAAGGAATAAAATTACAAGGTATAGCATCATTATACCGCACAAATATCACAGAAATATTCACAACATCAACAGTTGATAAATATGATATTTATGATCTATTATTTACAGAATCAATAAAGGTGAGAGTTATAGATGTTGATTTGAATGATTACTCAATCACCCTCCAAGTCAGACTCCCTCTATTAACCAGATTGCTGAACACTCAAATCTACAAGGTAGATTCCATATCATATAATATCCAAAACAGAGAATGGTATATCCCTCTTCCCAGCCATATCATGACGAAAGGGGCATTTCTAGGTGGAGCAGATGTCAAAGAATGCATAGAAGCATTCAGCAGTTATATATGCCCCTCTGATCCAGGATTTGTACTAAACCATGAAATGGAGAGCTGTCTATCAGGAAACATATCCCAATGTCCAAGAACCACAGTCACATCAGACATAGTTCCAAGGTATGCATTTGTCAATGGAGGAGTGGTTGCGAATTGTATAACAACCACATGTACATGCAATGGTATCGGTAATAGAATCAACCAACCACCTGATCAAGGAGTTAAAATTATAACACATAAAGAATGTAATACAATAGGTATCAACGGAATGCTGTTCAATACAAACAAAGAAGGAACCCTTGCATTCTACACACCAGATGACATAACATTAAACAATTCTGTTGCACTTGATCCAATTGACATATCAATCGAGCTCAACAAGGCCAAATCAGATCTAGAGGAATCAAAAGAATGGATAAGAAGGTCAAATCAAAAGCTAGATTCTATTGGAAGTTGGCATCAATCTAGCACTACAATCATAATTATTTTGATAATGATGATTATATTGTTTATAATTAATATAACAATAATTACAATTGCAATTAAGTATTACAGAATTCAAAAGAGAAATCGAATGGATCAAAATGATAAGCCATATGTATTAACAAACAAA"/>
                        <sequence id="seq_KF530244.1_UNVERIFIED__Human_respirovirus_3_strain_HPIV3/ZAF/2262/2008_cRNA_sequence_2008" taxon="KF530244.1_UNVERIFIED__Human_respirovirus_3_strain_HPIV3/ZAF/2262/2008_cRNA_sequence_2008" totalcount="4" value="ATGCTAAATTCAATATTGTTAATTATCACAACCATGATCATGGCATCACATTGCCAAATAGACATCACAAAACTACAGCATGTAGGTGTATTGGTCAACAATCCCAAAGGTATGAAGATATCACAAAATTTCGAAACAAGATATCTAATTTTGAGTCTCATACCAAAAATAGAAGATTCTAACTCTTGTGGTGACCAACAGATCAAGCAATACAAGAGGTTATTAGATAGACTGATTATTCCTTTATATGATGGACTAAAATTACAGAAGGATGTGATAGTGACTAATCAAGAATCCAATGAAAACACTGATCCCAGAACAGAACGATTCTTTGGAGGGGTAATTGGAACTATTGCTCTAGGAGTGGCAACCTCAGCACAAATTACAGCAGCAGTTGCTCTGGTTGAAGCCAAGCAGGCAAGATCAGACATTGAAAAACTCAAGGAAGCAATCAGGGACACAAACAAAGCAGTGCAGTCAGTTCAGAGCTCCGTAGGAAACTTGATAGTAGCAATCAAATCAGTCCAGGATTATGTCAACAAAGAAATCGTGCCATCGATTGCGAGACTAGGTTGTGAAGCAGCAGGACTTCAGCTAGGAATTGCATTAACACAGCATTACTCAGAATTAACAAACATATTCGGTGATAACATAGGATCGTTACAAGAAAAAGGAATAAAATTACAAGGTATAGCATCATTATACCGCACAAATATCACAGAAATATTCACAACATCAACAGTTGATAAATATGATATTTATGATCTATTATTTACAGAATCAATAAAGGTGAGAGTTATAGATGTTGATTTGAATGATTACTCAATCACCCTCCAAGTCAGACTCCCTCTATTAACCAGATTGCTGAACACTCAAATCTACAAGGTAGATTCCATATCATATAATATCCAAAACAGAGAATGGTATATCCCTCTTCCCAGCCATATCATGACGAAAGGGGCATTTCTAGGTGGAGCAGATGTCAAAGAATGCATAGAAGCATTCAGCAGTTATATATGCTCCTCTGATCCAGGATTTGTACTAAATCATGAAATGGAGAGCTGTCTATCAGGAAACATATCCCAATGTCCAAGAACCACAGTCACATCAGACATAGTTCCAAGGTATGCATTTGTCAATGGAGGAGTGGTTGCGAATTGTATAACAACCACATGTACATGCAATGGTATCGGTAATAGAATCAACCAACCACCTGATCAAGGAGTTAAAATTATAACACATAAAGAATGTAATACAATAGGTATCAACGGAATGCTGTTCAATACAAACAAAGAAGGAACCCTTGCATTCTACACACCAGATGACATAACATTAAACAATTCTGTTGCACTTGATCCAATTGACATATCAATCGAGCTCAACAAGGCCAAATCAGATCTAGAGGAATCAAAAGAATGGATAAGAAGGTCAAATCAAAAGCTAGATTCTATTGGAAGTTGGCATCAATCTAGCACTACAATCATAATTATTTTGATAATGATGATTATATTGTTTATAATTAATATAACAATAATTACAATTGCAATTAAGTATTACAGAATTCAAAAGAGAAATCGAGTGGATCAAAATGATAAGCCATATGTATTAACAAACAAA"/>
                        <sequence id="seq_KF530245.1_Human_parainfluenza_virus_3_strain_HPIV3/ARG/10068/2004_complete_genome_2004" taxon="KF530245.1_Human_parainfluenza_virus_3_strain_HPIV3/ARG/10068/2004_complete_genome_2004" totalcount="4" value="ATGCTAGCTTCAACATTGTTAATTATTACAACCATGATTATGGCATCACACTGCCAAATAGACATCACAAAACTACAGCATGTAGGTGTATTGGTCAACAGTCCCAAAGGGATGAAGATATCACAAAACTTCGAAACAAGATATCTAATTTTGAGTCTCATACCAAAAATAGAAGATTCTAACTCTTGTGGTGACCAACAGATCAAGCAATACAAGAGACTATTGGATAGACTGATCATTCCTTTATATGATGGACTAAGATTACAGAAAGATGTGATAGTGACTAATCAAGAATCCAATGAAAACACTGATCCCAGAACAGAACGATTCTTTGGAGGGGTAATTGGAACTATTGCTCTGGGAGTAGCAACATCAGCACAAATTACAGCAGCAGTTGCTCTGGTTGAAGCCAAGCAGGCAAGATCAGACATTGAAAAACTCAAAGAAGCAATCAGGGACACAAATAAGGCAGTGCAGTCGGTTCAGAGCTCTGTAGGAAATTTGATAGTAGCAATTAAGTCGGTCCAGGATTATGTCAACAACGAAATCGTGCCATCGATTACGAGACTAGGTTGTGAAGCAGCAGGACTTCAGTTAGGAATTGCATTAACACAGCATTACTCAGAATTAACAAACATATTTGGTGATAACATAGGATCGTTACAAGAAAAAGGAATAAAATTACAAGGTATAGCATCATTATACCGCACAAATATCACAGAAATATTCACAACATCAACAGTTGATAAATATGATATTTATGATCTATTATTTACAGAATCAATAAAGGTGAGAGTTATAGATGTTGATTTGAATGATTACTCAATCACTCTCCAAGTCAGACTCCCTTTATTAACTAGACTGCTGAACACTCAAATCTACAAAGTAGATTCCATATCATATAATATCCAAAACAGAGAATGGTATATCCCCCTTCCCAGTCATATCATGACGAAAGGGGCATTTCTAGGTGGAGCAGATGTCAAAGAATGCATAGAAGCATTCAGCAGTTATATATGCCCTTCTGATCCAGGATTTGTACTAAACCATGAAATGGAGAGCTGTTTATCAGGAAACATATCCCAATGTCCAAGAACCACAGTCACATCAGACATAGTTCCAAGGTATGCATTTGTCAATGGAGGAGTGGTTGCGAATTGTATAACAACCACATGTACGTGCAATGGTATCGGTAATAGAATCAACCAACCACCTGATCAAGGAGTAAAAATTATAACACATAAAGAATGTAATACAATAGGTATCAACGGAATGCTGTTCAACACAAACAAAGAAGGAACTCTTGCATTCTACACACCAGATGACATAACACTAAACAATTCTGTTGCTCTTGATCCAATTGACATATCAATCGAGCTCAACAAAGCCAAATCAGATCTAGAGGAATCAAAAGAATGGATAAGAAGGTCAAATCAAAAGCTAGATTCTATTGGAAGTTGGCATCAATCCAGCACTACAATTATAATTATTTTGATAATGATGATTATATTGTTTATAATTAATGTAACGATAATTACAATTGCAATTAAGTATTACAGAATTCAAAAGAGAAATCGAGTGGATCAAAATGAAAAGCCATATGTATTAACAAACAAA"/>
                        <sequence id="seq_KF530246.1_Human_parainfluenza_virus_3_strain_HPIV3/CHE/1103040115/2011_partial_genome_2011" taxon="KF530246.1_Human_parainfluenza_virus_3_strain_HPIV3/CHE/1103040115/2011_partial_genome_2011" totalcount="4" value="ATGCTAATTTCAATACTGTCAATTATTACAACCATGATCATGGCATCACACTGCCAAATAGACATCACAAAACTACAGCATGTAGGTGTACTGGTCAACAGTCCTAAAGGGATGAAGATATCACAAAACTTCGAAACAAGATATCTAATCCTGAGTCTCATACCAAAAATAGAAGATTCTAACTCTTGTGGTGACCAACAGATCAAGCAATACAAGAGGTTATTGGATAGACTGATCATTCCTTTATATGATGGACTAAGATTACAGAAGGATGTGATAGTGACTAATCAAGAATCCAATGAAAACACTGATCCCAGAACAGAACGATTCTTTGGAGGGGTAATTGGAACCATTGCTCTAGGAGTAGCAACCTCAGCACAAATTACAGCAGCAGTTGCTCTGGTTGAAGCCAAGCAGGCAAGATCAGACATTGAAAAACTCAAAGAAGCAATCAGGGACACAAATAAAGCAGTGCAGTCAGTTCAGAGCTCTATAGGAAATTTGATAGTAGCAATTAAATCAGTCCAGGATTATGTCAACAAAGAAATCGTGCCATCGATTGCAAGACTAGGTTGTGAAGCAGCAGGACTTCAGTTAGGGATTGCATTAACACAGCATTACTCAGAATTAACAAATATATTTGGTGATAACATAGGATCGTTACAAGAAAAAGGAATAAAATTACAAGGTATAGCATCATTATACCGCACAAATATCACAGAAATATTCACAACATCAACAGTTGACAAATATGATATTTATGATCTATTATTTACAGAATCAATAAAGGTGAGAGTTATAGATGTTGATTTGAATGATTACTCAATAACCCTCCAAGTCAGACTCCCTTTATTGACCAGACTGCTGAACACCCAAATCTACAAAGTAGATTCCATATCATATAATATCCAAAATAGAGAATGGTATATCCCTCTTCCCAGCCATATCATGACGAAAGGGGCATTTCTAGGTGGAGCAGATGTCAAAGAATGCATAGAAGCATTCAGCAGTTATATATGCCCTTCTGATCCAGGATTTGTACTAAACCATGAAATGGAGAGCTGTCTATCAGGAAACATATCCCAATGTCCAAGAACCACAGTCACATCAGACATAGTTCCCAGGTATGCATTTGTCAATGGAGGAGTGGTTGCGAATTGTATAACAACTACATGTACATGCAATGGTATCGGTAATAGAATCAACCAACCACCTGATCAAGGAGTCAAAATTATAACACACAAAGAGTGTAACACAATAGGTATCAACGGAATGCTATTCAACACAAACAAAGAAGGAACTCTTGCATTCTACACACCAGACGACATAACATTAAACAATTCTGTTGCACTTGATCCAATTGACATATCAATCGAGCTCAACAAGGCCAAATCAGATCTAGAGGAATCAAAAGAATGGATAAGAAGGTCAAATCAAAAGCTAGATTCTATTGGAAGTTGGCATCAATCTAGCACTACAATCATAGTTATTTTGATAATGATGATTATATTGTTTATAATTAATATAACAATAATTACAATTGCAATCAAGTATTACAGAATTCAAAAAAGAAATCGAGTGGATCAAAATGATAAGCCATATGTATTAACAAACAAA"/>
                        <sequence id="seq_KF530248.1_UNVERIFIED__Human_parainfluenza_virus_3_strain_HPIV3/MEX/3047/2006_cRNA_sequence_2006" taxon="KF530248.1_UNVERIFIED__Human_parainfluenza_virus_3_strain_HPIV3/MEX/3047/2006_cRNA_sequence_2006" totalcount="4" value="ATGCTAATTTCAATATTGTTAATTATTACAACCATGATCATGGCATCACACTGCCAAATAGACATCACAAAACTACAGCATGTAGGTGTATTGGTCAACAGTCCCAAAGGGATGAAGATATCACAAAACTTCGAAACAAGATATCTAATCCTGAGTCTCATACCAAAAATAGAAGATTCTAACTCTTGTGGTGACCAACAGATCAAGCAATACAAGAGGTTATTGGATAGACTGATCATTCCTTTATATGATGGACTAAGATTACAGAAGGATGTGATAGTGACTAATCAAGAATCCAATGAAAACACTGATCCCAGAACAGAACGATTCTTTGGAGGGGTAATTGGAACTATTGCTCTAGGAGTAGCAACCTCAGCACAAATTACAGCAGCAGTTGCTCTGGTTGAAGCCAAGCAGGCAAGATCAGACATTGAAAAACTCAAGGAAGCAATCAGGGACACAAATAAAGCAGTGCAGTCAGTTCAGAGCTCTGTAGGAAATTTGATAGTAGCAATCAAATCAGTCCAGGATTATGTCAACAAAGAAATCGTGCCATCGATTGCGAGACTAGGTTGTGAAGCAGCAGGACTTCAGTTAGGGATTGCATTAACACAGCATTACTCAGAATTAACAAATATATTTGGTGATAACATAGGATCGTTACAAGAAAAAGGAATAAAATTACAAGGTATAGCATCATTATACCGCACAAATATCACAGAAATATTCACAACATCAACAGTTGACAAATATGATATTTATGATCTATTATTTACAGAATCAATAAAGGTGAGAGTTATAGATGTTGATTTGAATGATTACTCAATAACCCTCCAAGTCAGACTCCCTTTATTGACCAGACTGCTGAACACTCAAATCTACAAAGTAGATTCCATATCATATAATATCCAAAATAGAGAATGGTATATCCCTCTTCCCAGCCATATCATGACGAAAGGGGCATTTCTAGGTGGAGCAGATGTCAAAGAATGCATAGAGGCATTCAGCAGTTATATATGCCCTTCTGATCCAGGATTTGTACTAAACCATGAAATGGAGAGCTGTCTATCAGGAAACATATCCCAATGTCCAAGAACCACAGTCACATCAGACATAGTTCCTAGGTATGCATTTGTCAATGGAGGAGTGGTTGCGAATTGTATAACAACTACATGTACATGCAATGGTATCGGTAATAGAATCAACCAACCACCTGATCAAGGAGTCAAAATTATAACACATAAAGAATGTAATACAATAGGTATCAACGGAATGCTATTCAACACAAACAAAGAAGGAACTCTTGCATTCTACACACCAGACGACATAACATTAAACAATTCTGTTGCACTTGATCCGATTGACATATCAATCGAGCTCAACAAGGCCAAATCAGATCTAGAGGAATCAAAAGAATGGATAAGAAGGTCAAATCAAAAGCTAGATTCTATTGGAAGTTGGCATCAATCTAGCACTACAATCATAGTTATTTTGATAATGATGATTATATTGTTTATAATTAATATAACAATAATTACAATTGCAATTAAGTATTACAGAATTCAAAAGAGAAATCGAGTGGATCAAAATGATAAGCCATATGTATTAACAAACAAA"/>
                        <sequence id="seq_KF530250.1_Human_parainfluenza_virus_3_strain_HPIV3/MEX/2545/2006_complete_genome_2006" taxon="KF530250.1_Human_parainfluenza_virus_3_strain_HPIV3/MEX/2545/2006_complete_genome_2006" totalcount="4" value="ATGCTAATTTCAATATTGTTAATTATTACAACCATGATCATGGCATCACACTGCCAAATAGACATCACAAAACTACAGCATGTAGGTGTATTGGTCAACAGTCCCAAAGGGATGAAGATATCACAAAACTTCGAAACAAGATATCTAATCCTGAGTCTCATACCAAAAATAGAAGATTCTAACTCTTGTGGTGACCAACAGATCAAGCAATACAAGAGGTTATTGGATAGACTGATCATTCCTTTATATGATGGACTAAGATTACAGAAGGATGTGATAGTGACTAATCAAGAATCCAATGAAAACACTGATCCCAGAACAGAACGATTCTTTGGAGGGGTAATTGGAACTATTGCTCTAGGAGTAGCAACCTCAGCACAAATTACAGCAGCAGTTGCTCTGGTTGAAGCCAAGCAGGCAAGATCAGACATTGAAAAACTCAAGGAAGCAATCAGGGACACAAATAAAGCAGTGCAGTCAGTTCAGAGCTCTGTAGGAAATTTGATAGTAGCAATTAAATCAGTCCAGGATTATGTCAACAAAGAAATCGTGCCATCGATTGCGAGACTAGGTTGTGAAGCAGCAGGACTTCAGTTAGGGATTGCATTAACACAGCATTACTCAGAATTAACAAATATATTTGGTGATAACATAGGATCGTTACAAGAAAAAGGAATAAAATTACAAGGTATAGCATCATTATACCGCACAAATATCACAGAAATATTCACAACATCAACAGTTGACAAATATGATATTTATGATCTATTATTTACAGAATCAATAAAGGTGAGAGTTATAGATGTTGATTTGAATGATTACTCAATAACCCTCCAAGTCAGACTCCCTTTATTGACCAGACTGCTGAACACTCAAATCTACAAAGTAGATTCCATATCATATAATATCCAAAATAGAGAATGGTATATCCCTCTTCCCAGCCATATCATGACGAAAGGGGCATTTCTAGGTGGAGCAGATGTCAAAGAATGCATAGAAGCATTCAGCAGTTATATATGCCCTTCTGATCCAGGATTTGTACTAAACCATGAAATGGAGAGCTGTCTATCAGGAAACATATCCCAATGTCCAAGAACCACAGTCACATCAGACATAGTTCCTAGGTATGCATTTGTCAATGGAGGAGTGGTTGCGAATTGTATAACAACTACATGTACATGCAATGGTATCGGTAATAGAATCAACCAACCACCTGATCAAGGAGTCAAAATTATAACACATAAAGAATGTAATACAATAGGTATCAACGGAATGCTATTCAACACAAACAAAGAAGGAACTCTTGCATTCTACACACCAGACGACATAACATTAAACAATTCTGTTGCACTTGATCCGATTGACATATCAATCGAGCTCAACAAAGCCAAATCAGATCTAGAGGAATCAAAAGAATGGATAAGAAGGTCAAATCAAAAGCTAGATTCTATTGGAAGTTGGCATCAATCTAGCACTACAATCATAGTTATTTTGATAATGATGATTATATTGTTTATAATTAATATAACAATAATTACAATTGCAATTAAGTATTACAGAATTCAAAAGAGAAATCGAGTGGATCAAAATGATAAGCCATATGTATTAACAAACAAA"/>
                        <sequence id="seq_KF530252.1_Human_parainfluenza_virus_3_strain_HPIV3/USA/629-D01363/2008_complete_genome_2008" taxon="KF530252.1_Human_parainfluenza_virus_3_strain_HPIV3/USA/629-D01363/2008_complete_genome_2008" totalcount="4" value="ATGCTAATTTCAATATTGTTAATTATTACAACCATGATCATGGCGTCACACTGCCAAATAGACATCACAAAACTACAGCATGTAGGTGTATTGGTCAACAGTCCCAAAGGGATGAAGATATCACAAAACTTCGAAACAAGATATCTAATCCTGAGTCTCATACCAAAAATAGAAGATTCTAACTCTTGTGGTGACCAACAGATCAAGCAATACAAGAGGTTATTGGATAGACTGATCATTCCTTTATATGATGGACTAAAATTACAGAAAGATGTGATAGTGACTAATCAAGAATCCAATGAAAACACTGATCCCAGAACAGAACGATTCTTTGGAGGGGTAATTGGAACTATTGCTCTAGGAGTAGCAACCTCAGCACAAATTACAGCAGCAGTTGCTCTGGTTGAAGCCAAGCAGGCAAGATCAGACATTGAAAAACTCAAGGAAGCAATCAGGGACACAAATAAAGCAGTGCAGTCAGTTCAGAGCTCTGTAGGAAATTTGATAGTAGCAATTAAATCAGTCCAGGATTATGTCAACAAAGAAATCGTGCCATCGATTGCGAGACTAGGTTGTGAAGCAGCAGGACTTCAGTTAGGGATTGCATTAACACAGCATTACTCAGAATTAACAAATATATTTGGTGATAACATAGGATCGTTACAAGAAAAAGGAATAAAATTACAAGGTATAGCATCATTATACCGCACAAATATCACAGAAATATTCACAACATCAACAGTTGACAAATATGATATTTATGATCTATTATTTACAGAATCAATAAAGGTGAGAGTTATAGATGTTGATTTGAATGATTACTCAATAACCCTCCAAGTCAGACTCCCTTTATTGACCAGACTGCTGAACACTCAAATCTACAAAGTAGATTCCATATCATATAATATCCAAAATAGAGAATGGTATATCCCTCTTCCCAGCCATATCATGACGAAAGGGGCATTTCTAGGTGGAGCAGATGTCAAAGAATGCATAGAAGCATTCAGCAGTTATATATGCCCTTCTGATCCAGGATTTGTACTAAACCATGAAATGGAGAGCTGTCTATCAGGAAACATATCCCAATGTCCAAGAACCACAGTCACATCAGACATAGTTCCTAGGTATGCATTTGTCAATGGAGGAGTGGTTGCGAATTGTATAACAACTACATGTACATGCAATGGTATCGGTAATAGAATCAACCAACCACCTGATCAAGGAGTCAAAATTATAACACATAAAGAATGTAATACAATAGGTATCAACGGAATGCTATTCAACACAAACAAAGAAGGAACTCTTGCATTCTACACACCAGACGACATAACATTAAACAATTCTGTTGCACTTGATCCAATTGACATATCAATCGAGCTCAACAAGGCCAAATCAGATCTAGAGGAATCCAAAGAATGGATAAGAAGGTCAAATCAAAAGCTAGATTCTATTGGAAGTTGGCATCAATCTAGCACTACAATCATAGTTATTTTGATAATGATGATTATATTGTTTATAATTAATATAACAATAATTACAATTGCAATTAAGTATTACAGAATTCAAAAGAGAAATCGAGTGGATCAAAATGATAAGCCATATGTATTAACAAACAAA"/>
                        <sequence id="seq_KF530253.1_Human_parainfluenza_virus_3_strain_HPIV3/FRA/27273076/2007_complete_genome_2007" taxon="KF530253.1_Human_parainfluenza_virus_3_strain_HPIV3/FRA/27273076/2007_complete_genome_2007" totalcount="4" value="ATGCTAATTTCAATATTGTCAACTATTACAACCATGATCATGGCATCACACTGCCAAATAGACATTACAAAACTACAGCATGTAGGTGTATTGGTCAACAGTCCCAAAGGGATGAAGATATCACAAAACTTCGAAACAAGATATCTAATCTTGAGTCTCATACCAAAAATAGAAGATTCTAACTCTTGTGGTGACCAACAGATCAAGCAATACAAGAGGTTATTGGATAGACTGATCATTCCTTTATATGATGGACTAAGATTACAGAAGGATGTGATAGTGACTAATCAAGAATCCAATGAAAACACTGATCCCAGAACAGAACGATTCTTTGGAGGGGTAATTGGAACTATTGCTCTAGGAGTAGCAACCTCAGCACAAATTACAGCAGCAGTTGCTCTGGTTGAAGCCAAGCAGGCAAGATCAGACATTGAAAAACTCAAGGAAGCAATCAGGGACACAAACAAAGCAGTGCAGTCAGTTCAGAGCTCCATAGGAAATTTGATAGTAGCAATTAAATCAGTCCAGGATTATGTCAACAAAGAAATCGTGCCATCGATTGCGAGACTAGGTTGTGAAGCAGCAGGACTTCAGTTAGGGATTGCATTAACACAGCATTACTCAGAATTAACAAACATATTTGGTGATAACATAGGATCGTTACAAGAAAAAGGAATAAAATTACAAGGTATAGCATCATTATACCGCACAAATATCACAGAAATATTCACAACATCAACAGTTGATAAATATGATATTTATGATCTATTATTTACAGAATCAATAAAGGTGAGAGTTATAGATGTTGATTTGAATGATTACTCAATCACCCTCCAAGTCAGACTCCCTTTATTAACCAGACTGCTAAACACTCAAATCTACAAAGTAGATTCCATATCATATAATATCCAAAATAGAGAATGGTATATCCCTCTTCCCAGCCATATCATGACGAAAGGGGCATTTCTAGGTGGAGCAGATGTCAAAGAATGCATAGAAGCATTCAGCAGTTATATATGCCCTTCTGATCCAGGATTTGTACTAAACCATGAAATGGAGAGCTGTCTATCAGGAAACATATCCCAATGTCCAAGAACCACAGTCACATCAGACATAGTTCCAAGGTATGCATTTGTCAATGGAGGAGTGGTTGCGAATTGTATAACAACTACATGTACATGCAATGGTATCGGTAATAGAATCAACCAACCACCTGATCAAGGAGTCAAAATTATAACACATAAAGAATGTAATACAATAGGTATTAACGGAATGCTGTTCAACACAAACAAAGAAGGAACTCTTGCATTCTACACACCAGACGATATAACATTAAACAATTCTGTTGCACTTGATCCAATTGACATATCAATCGAGCTCAACAAGGCCAAATCAGATCTAGAGGAATCAAAAGAATGGATAAGAAGGTCAAATCAAAAGCTAGATTCTATTGGAAGTTGGCATCAATCTAGCACTACAATCATAGTTATTTTGATAATGATGATTATATTGTTTATAATTAATATAACAATAATTACAATTGCAATTAAGTATTACAGAATTCAAAAGAGAAATCGAGTGGATCAAAATGATAAGCCATATGTATTAACAAACAAA"/>
                        <sequence id="seq_KF530254.1_UNVERIFIED__Human_parainfluenza_virus_3_strain_HPIV3/CHE/1104190065/2011_cRNA_sequence_2011" taxon="KF530254.1_UNVERIFIED__Human_parainfluenza_virus_3_strain_HPIV3/CHE/1104190065/2011_cRNA_sequence_2011" totalcount="4" value="ATGCTAATTTCAATATTGTTAATCATTACAACCATGATCATGGCATCACACTGCCAAATAGACATCACAAAACTACAGCATGTAGGTGTACTGGTCAACAGTCCCAAAGGGATGAAGATATCACAAAACTTCGAAACAAGATATCTAATCCTGAGTCTCATACCAAAAATAGAAGATTCTAACTCTTGTGGTGACCAACAGATCAAGCAATACAAGAGGTTATTGGATAGACTGATCATTCCTTTATATGATGGACTAAGATTACAGAAGGATGTGATAGTGACTAATCAAGAATCCAATGAAAACACTGATCCCAGAACAGAACGATTCTTTGGAGGGGTAATTGGAACCATTGCTCTAGGAGTAGCAACCTCAGCACAAATTACAGCAGCAGTTGCTCTGGTTGAAGCCAAGCAGGCAAGATCAGACATTGAAAAACTCAAAGAAGCAATCAGGGACACAAATAAAGCAGTGCAGTCAGTTCAGAGCTCTATAGGAAATTTGATAGTAGCAATTAAATCAGTCCAGGATTATGTCAACAAAGAAATCGTGCCATCAATTGCGAGACTAGGTTGTGAAGCAGCAGGACTTCAGTTAGGGATTGCATTAACACAGCATTACTCAGAATTAACAAATATATTTGGTGATAACATAGGATCGTTACAAGAAAAAGGAATAAAATTACAAGGTATAGCATCATTATACCGCACAAATATCACAGAAATATTCACAACATCAACAGTTGACAAATATGATATTTATGATCTATTATTTACAGAATCAATAAAGGTGAGAGTTATAGATGTTGATTTGAATGATTACTCAATAACCCTCCAAGTCAGACTCCCTTTATTGACCAGACTGCTGAACACCCAAATCTACAAAGTAGATTCCATATCATATAATATCCAAAATAGAGAATGGTATATCCCTCTTCCCAGCCATATCATGACGAAAGGGGCATTTCTAGGTGGAGCAGATGTCAAAGAATGCATAGAAGCATTCAGCAGTTATATATGCCCTTCTGATCCAGGATTTGTACTAAACCATGAAATGGAAAGCTGTCTATCAGGAAACATATCCCAATGTCCAAGAACCACAGTCACATCAGACATAGTTCCCAGATATGCATTTGTCAATGGAGGAGTGGTTGCGAATTGTATAACAACTACATGTACATGCAATGGTATCGGTAATAGAATCAACCAACCACCTGATCAAGGGGTCAAAATTATAACACATAAAGAATGTAATACAATAGGTATCAACGGAATGCTATTCAACACAAACAAAGAAGGAACTCTTGCATTCTACACACCAGACGACATAACATTAAATAATTCTGTTGCACTTGATCCAATTGACATATCAATCGAGCTCAACAAGGCCAAATCGGATCTAGAGGAATCAAAAGAATGGATAAGAAGGTCAAATCAAAAGCTAGATTCTATTGGAAGTTGGCATCAATCTAGCACTACAATCATAGTTATTTTGATAATGATGATTATATTGTTTATAATTAATATAACAATAATTACAATTGCAATTAAGTATTACAGAATTCAAAAGAGAAATCGAGTGGATCAAAATGATAAGCCATATGTATTAACAAACAAA"/>
                        <sequence id="seq_KF530255.1_UNVERIFIED__Human_parainfluenza_virus_3_strain_HPIV3/USA/629-D01547/2007_cRNA_sequence_2007" taxon="KF530255.1_UNVERIFIED__Human_parainfluenza_virus_3_strain_HPIV3/USA/629-D01547/2007_cRNA_sequence_2007" totalcount="4" value="ATGCTAATTTCAATATTGTTAATTATTACAACCATGATCATGGCATCACACTGCCAAATAGACATCACAAAACTACAGCATGTAGGTGTATTGGTCAACAGTCCCAAAGGGATGAAGATATCACAAAACTTCGAAACAAGATATCTAATCCTGAGTCTCATACCAAAAATAGAAGATTCTAACTCTTGTGGTGACCAACAGATCAAGCAATACAAGAGGTTATTGGATAGACTGATCATTCCTTTATATGATGGACTAAGATTACAGAAGGATGTGATAGTGACTAATCAAGAATCCAATGAAAACACTGATCCCAGAACAGAACGATTCTTTGGAGGGGTAATTGGAACTATTGCTCTAGGAGTAGCAACCTCAGCACAAATTACAGCAGCAGTTGCTCTGGTTGAAGCCAAGCAGGCAAGATCAGACATTGAAAAACTCAAGGAAGCAATCAGGGACACAAATAAAGCAGTGCAGTCAGTTCAGAGCTCTGTAGGAAATTTGATAGTAGCAATTAAATCAGTCCAGGATTATGTCAACAAAGAAATCGTGCCATCGATTGCGAGACTAGGTTGTGAAGCAGCAGGACTTCAGTTAGGGATTGCATTAACACAGCATTACTCAGAATTAACAAATATATTTGGTGATAACATAGGATCGTTACAAGAAAAAGGAATAAAATTACAAGGTATAGCATCATTATACCGCACAAATATCACAGAAATATTCACAACATCAACAGTTGACAAATATGATATTTATGATCTATTATTTACAGAATCAATAAAGGTGAGAGTTATAGATGTTGATTTGAATGATTACTCAATAACCCTCCAAGTCAGACTCCCTTTATTGACCAGACTGCTGAACACTCAAATCTACAAAGTAGATTCCATATCATATAATATCCAAAATAGAGAATGGTATATCCCTCTTCCCAGCCATATCATGACGAAAGGGGCATTTCTAGGTGGAGCAGATGTCAAAGAATGCATAGAAGCATTCAGCAGTTATATATGCCCTTCTGATCCAGGATTTGTACTAAACCATGAAATGGAGAGCTGTCTATCAGGAAACATATCCCAATGTCCAAGAACCACAGTCACATCAGACATAGTTCCTAGGTATGCATTTGTCAATGGAGGAGTGGTTGCGAATTGTATAACAACTACATGTACATGCAATGGTATCGGTAATAGAATCAACCAACCACCTGATCAAGGAGTCAAAATTATAACACATAAAGAATGTAATACAATAGGTATCAACGGAATGCTATTCAACACAAACAAAGAAGGAACTCTTGCATTCTACACACCAGACGACATAACATTAAACAATTCTGTTGCACTTGATCCGATTGACATATCAATCGAGCTCAACAAGGCCAAATCAGATCTAGAGGAATCAAAAGAATGGATAAGAAGGTCAAATCAAAAGCTAGATTCTATTGGAAGTTGGCATCAATCTAGCACTACAATCATAGTTATTTTGATAATGATGATTATATTGTTTATAATTAATATAACAATAATTACAATTGCAATTAAGTATTACAGAATTCAAAAGAGAAATCGAGTGGATCAAAATGATAAGCCATATGTATTAACAAACAAA"/>
                        <sequence id="seq_KF530256.1_Human_parainfluenza_virus_3_strain_HPIV3/USA/629-D01929/2007_complete_genome_2007" taxon="KF530256.1_Human_parainfluenza_virus_3_strain_HPIV3/USA/629-D01929/2007_complete_genome_2007" totalcount="4" value="ATGCTAATTTCAATATTGTTAATTATTACAACCATGATCATGGCATCACACTGCCAAATAGACATCACAAAACTACAGCATGTAGGTGTATTGGTCAACAGTCCCAAAGGGATGAAGATATCACAAAACTTCGAAACAAGATATCTAATCCTGAGTCTCATACCAAAAATAGAAGATTCTAACTCTTGTGGTGACCAACAGATCAAGCAATACAAGAGGTTATTGGATAGACTGATCATTCCTTTATATGATGGACTAAGATTACAGAAGGATGTGATAGTGACTAATCAAGAATCCAATGAAAACACTGATCCCAGAACAGAACGATTCTTTGGAGGGGTAATTGGAACTATTGCTCTAGGAGTAGCAACCTCAGCACAAATTACAGCAGCAGTTGCTCTGGTTGAAGCCAAGCAGGCAAGATCAGACATTGAAAAACTCAAGGAAGCAATCAGGGACACAAATAAAGCAGTGCAGTCAGTTCAGAGCTCTGTAGGAAATTTGATAGTAGCAATTAAATCAGTCCAGGATTATGTCAACAAAGAAATCGTGCCATCGATTGCGAGACTAGGTTGTGAAGCAGCAGGACTTCAGTTAGGGATTGCATTAACACAGCATTACTCAGAATTAACAAATATATTTGGTGATAACATAGGATCGTTACAAGAAAAAGGAATAAAATTACAAGGTATAGCATCATTATACCGCACAAATATCACAGAAATATTCACAACATCAACAGTTGACAAATATGATATTTATGATCTATTATTTACAGAATCAATAAAGGTGAGAGTTATAGATGTTGATTTGAATGATTACTCAATAACCCTCCAAGTCAGACTCCCTTTATTGACCAGACTGCTGAACACTCAAATCTACAAAGTAGATTCCATATCATATAATATCCAAAATAGAGAATGGTATATCCCTCTTCCCAGCCATATCATGACGAAAGGGGCATTTCTAGGTGGAGCAGATGTCAAAGAATGCATAGAAGCATTCAGCAGTTATATATGCCCTTCTGATCCAGGATTTGTACTAAACCATGAAATGGAGAGCTGTCTATCAGGAAACATATCCCAATGTCCAAGAACCACAGTCACATCAGACATAGTTCCTAGGTATGCATTTGTCAACGGAGGAGTGGTTGCGAATTGTATAACAACTACATGTACATGCAATGGTATCGGTAATAGAATCAACCAACCACCTGATCAAGGAGTCAAAATTATAACACATAAAGAATGTAATACAATAGGTATCAACGGAATGCTATTCAACACAAACAAAGAAGGAACTCTTGCATTCTACACACCAGACGACATAACATTAAACAATTCTGTTGCACTTGATCCGATTGACATATCAATCGAGCTCAACAAGGCCAAATCAGATCTAGAGGAATCAAAAGAATGGATAAGAAGGTCAAATCAAAAGCTAGATTCTATTGGAAGTTGGCATCAATCTAGCACTACAATCATAGTTATTTTGATAATGATGATTATATTGTTTATAATTAATATAACAATAATTACAATTGCAATTAAGTATTACAGAATTCAAAAGAGAAATCGAGTGGATCAAAATGATAAGCCATATGTATTAACAAACAAA"/>
                        <sequence id="seq_KF530257.1_Human_parainfluenza_virus_3_strain_HPIV3/ARG/15318/2007_complete_genome_2007" taxon="KF530257.1_Human_parainfluenza_virus_3_strain_HPIV3/ARG/15318/2007_complete_genome_2007" totalcount="4" value="ATGCTAATTTCAATATTGTTAATTATCACAACCATGATCATGGCATCACATTGCCAAATAGACATCACAAAACTACAGCATGTAGGTGTATTGGTCAACAGTCCCAAAGGTATGAAGATATCACAAAATTTCGAAACAAGATATCTAATTTTGAGTCTCATACCAAAAATAGAAGATTCTAACTCCTGTGGTGACCAACAGATCAAGCAATACAAGAGGTTATTGGATAGACTGATTATTCCTTTATATGATGGACTTAAATTACAGAAGGATGTGATAGTGACTAATCAAGAATCCAATGAAAACACTGATCCCAGAACAGAACGATTCTTTGGAGGGGTAATTGGAACTATTGCTCTAGGAGTAGCAACCTCAGCACAAATTACAGCAGCAGTTGCTCTGGTTGAAGCCAAGCAGGCAAGATCAGACATTGAAAAACTCAAGGAAGCAATCAGGGACACAAACAAAGCAGTGCAGTCAGTTCAGAGCTCCGTAGGAAACTTGATAGTAGCAATTAAATCAGTCCAGGATTATGTCAACAAAGAAATCGTGCCATCGATTGCGAGACTAGGTTGTGAAGCAGCAGGACTTCAGCTAGGAATTGCATTAACACAGCATTACTCAGAATTAACAAACATATTCGGTGATAACATAGGATCGTTACAAGAAAAAGGAATAAAATTACAAGGTATAGCATCATTATACCGCACAAATATCACAGAAATATTCACAACATCAACAGTTGATAAATATGATATTTATGATCTATTATTTACAGAATCAATAAAAGTGAGAGTTATAGATGTTGATTTGAATGATTACTCAATCACCCTCCAAGTCAGACTCCCTTTATTAACCAGATTGCTGAACACTCAAATCTACAAGGTAGATTCCATATCATATAATATCCAAAACAGAGAATGGTATATCCCTCTTCCCAGCCATATCATGACGAAAGGGGCATTTCTAGGTGGAGCAGATGTCAAAGAATGCATAGAAGCATTCAGCAGTTATATATGCCCCTCTGATCCAGGATTTGTACTAAACCATGAAATGGAGAGCTGTCTATCAGGAAACATATCCCAATGTCCAAGAACCACAGTCACATCGGACATAGTTCCAAGGTATGCATTTGTCAATGGAGGAGTGGTTGCGAATTGTATAACAACCACATGTACATGCAATGGTATCGGTAATAGAATCAACCAACCACCTGATCAAGGAGTTAAAATTATAACACATAAAGAATGTAATACAATAGGTATCAACGGAATGCTGTTCAATACAAACAAAGAAGGAACCCTTGCATTCTACACACCAGATGACATAACATTAAACAATTCTGTTGCACTTGATCCAATTGACATATCAATCGAGCTCAACAAGGCCAAATCAGATCTAGAGGAATCAAAAGAATGGATAAGAAGGTCAAATCAAAAGCTAGATTCTATTGGAAGTTGGCATCAATCTAGCACTACAATCATAATTATTTTGATAATGATGATTATATTGTTTATAATTAATATAACAATAATTACAATTGCAATTAAGTATTACAGAATTCAAAAGAGAAATCGAGTGGATCAAAATGATAAGCCATATGTATTAACAAACAAA"/>
                        <sequence id="seq_KF687317.1_Human_parainfluenza_virus_3_strain_HPIV3/USA/629-10/2009_complete_genome_2009" taxon="KF687317.1_Human_parainfluenza_virus_3_strain_HPIV3/USA/629-10/2009_complete_genome_2009" totalcount="4" value="ATGCTAATTTCAATATTGTTAATTATCACAACCATGATCATGGCATCACATTGCCAAATAGACATCACAAAACTACAGCATGTAGGTGTATTGGTCAACAGTCCCAAAGGTATGAAGATATCACAAAATTTCGAAACAAGATATCTGATTTTGAGTCTCATACCAAAAATAGAAGATTCTAACTCTTGTGGTGACCAACAGATCAAGCAATACAAGAGGTTATTGGATAGACTGATTATTCCTTTATATGATGGACTAAAATTACAGAAGGATGTGATAGTGACTAACCAAGAATCCAATGAAAACACTGATCCCAGAACAGAACGATTCTTTGGAGGGGTAATTGGAACTATTGCTCTAGGAGTAGCAACCTCAGCACAAATTACAGCAGCAGTTGCTCTGGTTGAAGCCAAGCAGGCAAGATCAGACATTGAAAAACTCAAGGAAGCAATCAGGGACACAAACAAAGCAGTGCAGTCAGTTCAGAGCTCCGTAGGAAACTTGATAGTAGCAATTAAATCAGTCCAGGATTATGTCAACAAAGAAATCGTGCCATCGATTGCGAGACTAGGTTGTGAAGCAGCAGGACTTCAGCTAGGAATTGCATTAACACAGCATTACTCAGAATTAACAAACATATTCGGTGATAACATAGGATCGTTACAAGAAAAAGGAATAAAATTACAAGGTATAGCATCATTATACCGCACAAATATCACAGAAATATTCACAACATCAACAGTTGATAAATATGATATTTATGATCTATTATTTACAGAATCAATAAAGGTGAGAGTTATAGATGTTGATTTGAATGATTACTCAATCACCCTCCAAGTCAGACTCCCTCTATTAACCAGATTGCTGAACACTCAAATCTACAAGGTAGATTCCATATCATATAATATCCAAAACAGAGAATGGTATATCCCTCTTCCCAGCCATATCATGACGAAAGGGGCATTTCTAGGTGGAGCAGATGTCAAAGAATGCATAGAAGCATTCAGCAGTTATATATGCCCCTCTGATCCAGGATTTGTACTAAACCATGAAATGGAGAGCTGTCTATCAGGAAACATATCCCAATGTCCAAGAACCACAGTCACATCAGACATAGTTCCAAGGTATGCATTTGTCAATGGAGGAGTGGTTGCGAATTGTATAACAACCACATGTACATGCAATGGTATCGGTAATAGAATCAACCAACCACCTGATCAAGGAGTTAAAATTATAACACATAAAGAATGTAATACAATAGGTATCAACGGAATGCTGTTCAATACAAACAAAGAAGGAACCCTTGCATTCTACACACCAGATGATATAACATTAAACAATTCTGTTGCACTTGATCCAATTGACATATCAATTGAGCTCAACAAGGCCAAATCAGATCTAGAGGAATCAAAAGAATGGATAAGAAGGTCAAATCAAAAGCTAGATTCTATTGGAAGTTGGCATCAATCTAGCACTACAATCATAATTATTTTGATAATGATGATTATATTGTTTATAATTAATATAACAATAATTACAATTGCAATCAAGTATTACGGAATTCAAAAGAGAAATCGAGTGGATCAAAATGACAAGCCATATGTATTAACAAACAAA"/>
                        <sequence id="seq_KF687318.1_Human_parainfluenza_virus_3_strain_HPIV3/USA/629-D01959/2007_complete_genome_2007" taxon="KF687318.1_Human_parainfluenza_virus_3_strain_HPIV3/USA/629-D01959/2007_complete_genome_2007" totalcount="4" value="ATGCTAATTTCAATATTGTCAATTATCACAACCATGATCATGGCATCACATTGCCAAATAGACATCACAAAACTACAGCATGTAGGTGTATTGGTCAACAGTCCCAAAGGTATGAAGATATCACAAAATTTCGAAACAAGATATCTAATTTTGAGTCTCATACCAAAAATAGAAGATTCTAACTCTTGTGGTGACCAACAGATCAAGCAATACAAGAGGTTATTGGATAGACTGATTATTCCTTTATATGATGGACTAAAATTACAGAAGGATGTGATAGTGACTAATCAAGAATCCAATGAAAACACTGATCCCAGAACAGAACGATTCTTTGGAGGGGTAATTGGAACTATTGCTCTAGGAGTAGCAACCTCAGCACAAATTACAGCAGCAGTTGCTCTGGTTGAAGCCAAGCAGGCAAAATCAGACATTGAAAAACTCAAGGAAGCAATCAGGGACACAAACAAAGCAGTGCAGTCAGTTCAGAGCTCCGTAGGAAACTTGATAGTAGCAATTAAATCAGTCCAGGATTATGTCAACAAAGAAATCGTGCCATCGATTGCGAGACTAGGTTGTGAAGCAGCAGGACTTCAGCTAGGAATTGCATTAACACAGCATTACTCAGAATTAACAAACATATTCGGTGATAACATAGGATCGTTACAAGAAAAAGGAATAAAATTACAAGGTATAGCATCATTATACCGCACAAATATCACAGAAATATTCACAACATCAACAGTTGACAAATATGATATTTATGATCTATTATTTACAGAATCAATAAAGGTGAGAGTTATAGATGTTGATTTGAATGATTACTCAATCACCCTCCAAGTCAGACTCCCTCTATTAACCAGATTGCTGAACACTCAAATCTACAAGGTAGATTCCATATCATATAATATCCAAAACAGAGAATGGTATATCCCTCTTCCCAGCCATATCATGACAAAAGGGGCATTTCTAGGTGGAGCAGATGTCAAAGAATGCATAGAAGCATTCAGCAGTTATATATGCCCCTCTGATCCAGGATTTGTACTAAACCATGAAATGGAGAGCTGTCTATCAGGAAACATATCCCAATGTCCAAGAACCACAGTCACATCAGACATAGTTCCAAGGTATGCATTTGTCAATGGAGGAGTGGTTGCGAATTGTATAACAACCACATGTACATGCAATGGTATCGGTAATAGAATCAACCAACCACCTGATCAAGGAGTTAAAATTATAACACATAAAGAATGTAATACAATAGGTATCAACGGAATGCTGTTCAATACAAACAAAGAAGGAACCCTTGCATTCTACACACCAGATGACATAACATTAAACAATTCTGTTGCACTTGATCCAATTGACATATCAATCGAGCTCAACAAGGCCAAATCAGATCTAGAGGAATCAAAAGAATGGATAAGAAGGTCAAATCAAAAGCTAGATTCTATTGGAAGTTGGCATCAATCTAGCACTACAATCATAATTATTTTGATAATGATGATTATATTGTTTATAATTAATATAACAATAATTACAATTGCAATTAAGTATTACAGAATTCAAAAGAGAAATCGAGTGGATCAAAATGATAAGCCATATGTATTAACAAACAAA"/>
                        <sequence id="seq_KF687319.1_Human_parainfluenza_virus_3_strain_HPIV3/MEX/1077/2004_complete_genome_2004" taxon="KF687319.1_Human_parainfluenza_virus_3_strain_HPIV3/MEX/1077/2004_complete_genome_2004" totalcount="4" value="ATGCTGGCTTCAACATTGTTAATTATTACAACCATGATTATGGCATCACACTGCCAAATAGACATCACAAAACTACAGCATGTAGGTGTATTGGTCAACAGTCCCAAAGGGATGAAGATATCACAAAACTTCGAAACAAGATATCTAATTTTGAGTCTCATACCAAAAATAGAAGATTCTAACTCTTGTGGTGACCAACAGATCAAGCAATACAAGAGACTATTGGATAGACTGATCATTCCTTTATATGATGGACTAAGATTACAGAAAGATGTGATAGTGACTAATCAAGAATCCAATGAAAACACTGATCCCAGAACAGAACGATTCTTTGGAGGGGTAATTGGAACTATTGCTCTGGGAGTAGCAACATCAGCACAAATTACAGCAGCAGTTGCTCTGGTTGAAGCCAAGCAGGCAAGATCAGACATTGAAAAACTCAAAGAAGCAATCAGGGACACAAATAAAGCAGTGCAGTCGGTTCAGAGCTCTATAGGAAATTTGATAGTAGCAATTAAATCGGTCCAGGATTATGTCAACAACGAAATCGTGCCATCGATTACAAGACTAGGTTGTGAAGCAGCAGGACTTCAGTTAGGAATTGCATTAACACAGCATTACTCAGAATTAACAAACATATTTGGTGATAACATAGGATCGTTACAAGAAAAAGGAATAAAATTACAAGGTATAGCATCATTATACCGCACAAATATCACAGAAATATTCACAACATCAACAGTTGATAAATATGATATCTATGATCTATTATTTACAGAATCAATAAAGGTGAGAGTTATAGATGTTGATTTGAATGATTACTCAATCACTCTCCAAGTCAGACTCCCTTTATTAACTAGACTGCTGAACACTCAAATCTACAAAGTAGATTCCATATCATATAATATCCAAAACAGAGAATGGTATATCCCCCTTCCCAGCCATATCATGACGAAAGGGGCATTTCTAGGTGGAGCAGATGTCAAAGAATGCATAGAAGCATTCAGCAGTTATATATGCCCTTCTGATCCAGGATTTGTACTAAACCATGAAATGGAGAGCTGTTTATCAGGAAACATATCCCAATGTCCAAGAACCACAGTCACATCAGACATAGTTCCAAGGTATGCATTTGTCAATGGAGGAGTGGTTGCGAATTGTATAACAACCACATGTACGTGCAATGGTATCGGTAATAGAATCAACCAACCACCTGATCAAGGAGTAAAAATTATAACACATAAAGAATGTAATACAATAGGTATCAACGGAATGCTGTTCAACACAAACAAAGAAGGAACTCTTGCATTCTACACACCAGATGACATAACACTAAACAATTCTGTTGCTCTTGATCCAATTGACATATCAATCGAGCTCAACAAGGCCAAATCAGATCTAGAGGAATCAAAAGAATGGATAAGAAGGTCGAATCAAAAACTAGATTCTATTGGAAGTTGGCATCAATCCAGCACTACAATTATAGTTATTTTGATAATGATGATTCTATTGTTTATAATTAATGTAACGATAATTACAATTGCAATTAAGTATTACAGAATTCAAAAGAGAAATCGAGTGGATCAAAATGAAAAGCCATATGTATTAACAAACAAA"/>
                        <sequence id="seq_KF687320.1_Human_parainfluenza_virus_3_strain_HPIV3/MEX/1099/2004_partial_genome_2004" taxon="KF687320.1_Human_parainfluenza_virus_3_strain_HPIV3/MEX/1099/2004_partial_genome_2004" totalcount="4" value="ATGCTAATTTCAATATTGTTAATTATCACAACCATGATCATGGTATCACATTGCCAAATAGACATCACAAAACTACAGCATGTAGGTGTATTGGTCAACAGTCCCAAAGGTATGAAGATATCACAAAATTTCGAAACAAGATATCTAATTTTGAGTCTCATACCAAAAATAGAAGATTCTAACTCTTGTGGTGACCAACAGATCAAGCAATACAAGAGGTTATTGGATAGACTGATTATTCCTTTATATGATGGACTAAAATTACAGAAGGATGTGATAGTGACTAATCAAGAATCCAATGAAAACACTGATCCCAGAACAGAACGATTCTTTGGAGGGGTAATTGGAACTATTGCTCTAGGAGTAGCAACCTCAGCACAAATTACAGCAGCAGTTGCTCTGGTTGAAGCCAAGCAGGCAAGATCAGACATTGAAAAACTCAAGGAAGCAATCAGGGACACAAACAAAGCAGTGCAGTCAGTTCAGAGCTCCGTAGGAAACTTGATAGTAGCAATTAAATCAGTCCAGGATTATGTCAACAAAGAAATCGTGCCATCGATTGCGAGACTAGGTTGTGAAGCAGCAGGACTTCAGCTAGGAATTGCATTAACACAGCATTACTCAGAATTAACAAACATATTCGGTGATAACATAGGATCATTACAAGAAAAAGGAATAAAATTACAAGGTATAGCATCATTATACCGCACAAATATCACAGAAATATTCACAACATCAACAGTTGATAAATATGATATTTATGATCTATTATTTACAGAATCAATAAAGGTGAGAGTTATAGATGTTGATTTGAATGATTACTCAATCACCCTCCAAGTCAGACTCCCTTTATTAACTAGATTGCTGAACACTCAAATCTACAAGGTAGATTCCATATCATATAATATCCAAAACAGAGAATGGTATATCCCTCTTCCCAGTCATATCATGACGAAAGGGGCATTTCTAGGTGGAGCAGATGTCAAAGAATGCATAGAAGCATTCAGCAGTTATATATGCCCCTCTGATCCAGGATTTGTACTAAACCATGAAATGGAGAGCTGTCTATCAGGAAACATATCCCAATGTCCAAGAACCACAGTCACATCAGACATAGTTCCAAGGTATGCATTTGTCAATGGAGGAGTGGTTGCGAATTGTATAACAACCACATGTACATGCAATGGTATCGGCAATAGAATCAACCAACCACCTGATCAAGGAGTTAAAATTATAACACATAAAGAATGTAATACAATAGGTATCAACGGAATGCTGTTCAATACAAACAAAGAAGGAACCCTTGCATTCTACACACCAGATGACATAACATTAAACAATTCTGTTGCACTTGATCCAATTGACATATCAATCGAGCTCAACAAGGCCAAATCAGATCTAGAGGAATCAAAAGAATGGATAAGAAGGTCAAATCAAAAGCTAGATTCTATTGGAAGTTGGCATCAATCTAGCACTACAATCATAATTATTTTGATAATGATGATTATATTGTTTATAATTAATATAACAATAATTACAATTGCAATTAAGTATTACAGAATTCAAAAGAGAAATCGAGTGGATCAAAATGATAAGCCATATGTATTAACAAACAAA"/>
                        <sequence id="seq_KF687321.1_Human_parainfluenza_virus_3_strain_HPIV3/MEX/1110/2004_complete_genome_2004" taxon="KF687321.1_Human_parainfluenza_virus_3_strain_HPIV3/MEX/1110/2004_complete_genome_2004" totalcount="4" value="ATGCTAGCTTCAACATTGTTAATTATTACAACCATGATTATGGCATCACACTGCCAAATAGACATCACAAAACTACAGCATGTAGGTGTATTGGTCAACAGTCCCAAAGGGATGAAGATATCACAAAACTTCGAAACAAGATATCTAATTTTGAGTCTCATACCAAAAATAGAAGATTCTAACTCTTGTGGTGACCAACAAATCAAGCAATACAAGAGACTATTGGATAGACTGATCATTCCTTTATATGATGGACTAAGATTACAGAAAGATGTGATAGTGACTAATCAAGAATCCAATGAAAACACTGATCCCAGAACAGAACGATTCTTTGGAGGGGTAATTGGAACTATTGCTCTGGGAGTAGCAACATCAGCACAAATTACAGCAGCAGTTGCTCTGGTTGAAGCCAAGCAGGCAAGATCAGACATTGAAAAACTTAAAGAAGCAATCAGGGACACAAATAAAGCAGTGCAGTCGGTTCAGAGCTCTATAGGAAATTTGATAGTAGCAATTAAATCGGTCCAGGATTATGTCAACAACGAAATCGTGCCATCGATTACGAGACTAGGTTGTGAAGCAGCAGGACTTCAGTTAGGAATTGCATTAACACAGCATTACTCAGAATTAACAAACATATTTGGTGATAACATAGGATCGTTACAAGAAAAAGGAATAAAATTACAAGGTATAGCATCATTATACCGCACAAATATCACAGAAATATTCACAACATCAACAGTTGATAAATATGATATTTATGATCTATTATTTACAGAATCAATAAAGGTGAGAGTTATAGATGTTGATTTGAATGATTACTCAATCACTCTCCAAGTCAGACTCCCTTTATTAACTAGACTGCTGAACACTCAAATCTACAAAGTAGATTCCATATCATATAATATCCAAAACAGAGAATGGTATATCCCCCTTCCCAGCCATATCATGACGAAAGGGGCATTTCTAGGTGGAGCAGATGTCAAAGAATGCATAGAAGCATTCAGCAGTTATATATGCCCTTCTGATCCAGGGTTTGTACTAAACCATGAAATGGAGAGCTGTTTATCAGGAAACATATCCCAATGTCCAAGAACCACAGTCACATCAGACATAGTTCCAAGGTATGCATTTGTCAATGGAGGAGTGGTTGCGAATTGTATAACAACCACATGTACGTGCAATGGTATCGGTAATAGAATCAACCAACCACCTGATCAAGGAGTAAAAATTATAACACATAAAGAATGCAATACAATAGGTATCAACGGAATGCTGTTCAACACAAACAAAGAAGGAACTCTTGCATTCTACACACCAGATGACATAACACTAAACAATTCTGTTGCTCTTGATCCAATTGACATATCAATCGAGCTCAACAAGGCCAAATCAGATTTAGAGGAATCAAAAGAATGGATAAGAAGGTCAAATCAAAAGCTAGATTCTATTGGAAGTTGGCATCAATCCAGCACTACAATTATAGTTATTTTGATAATGATGATTATATTGTTTATAATTAATGTAACGATAATTACAATTGCAATTAAGTATTACAGAATTCAAAAGAGAAATCGAGTGGATCAAAATGAAAAGCCATATGTATTAACAAACAAA"/>
                        <sequence id="seq_KF687322.1_Human_parainfluenza_virus_3_strain_HPIV3/MEX/1512/2005_partial_genome_2005" taxon="KF687322.1_Human_parainfluenza_virus_3_strain_HPIV3/MEX/1512/2005_partial_genome_2005" totalcount="4" value="ATGCTAATTTCAATATTGTCAATTATTACAACCATGATCATGGCATCACACTGCCAAATAGACATCACAAAACTACAGCATGTGGGTGTATTGGTCAACAGTCCCAAAGGGATGAAGATATCACAAAACTTCGAAACAAGATATTTAATCTTGAGTCTCATACCAAAAATAGAAGATTCTAACTCTTGTGGTGACCAGCAGATCAAGCAATACAAGAGGTTATTGGATAGACTGATCATTCCTTTATATGATGGACTAAGATTACAGAAGGATGTGATAGTGACTAATCAAGAATCCAATGAAAACACTGATCCCAGAACAGAACGATTCTTTGGAGGAGTAATTGGAACTATTGCTCTAGGAGTAGCAACCTCAGCACAAATTACAGCAGCAGTTGCTCTGGTTGAAGCCAAGCAGGCAAGATCAGACATTGAAAAACTCAAGGAAGCAATCAGGGACACAAACAAAGCAGTGCAGTCAGTTCAGAGCTCCATAGGAAATTTGATAGTAGCAATTAAATCAGTCCAGGATTATGTCAACAAAGAAATCGTGCCATCGATTGCGAGACTAGGTTGTGAAGCAGCGGGACTTCAGCTAGGGATTGCATTAACACAGCATTACTCAGAATTAACAAACATATTTGGTGATAACATAGGATCGTTACAAGAAAAAGGAATAAAATTACAAGGTATAGCATCATTATACCGCACAAATATCACAGAAATATTCACAACATCAACAGTTGATAAATATGATATTTATGATCTATTATTTACAGAATCAATAAAGGTGAGAGTTATAGATGTTGATTTGAATGATTACTCAATCACCCTCCAAGTCAGACTCCCTTTATTAACCAGACTGCTGAACACTCAAATCTACAAAGTAGATTCCATATCATATAATATCCAAAATAGAGAATGGTATATCCCTCTTCCCAGCCATATCATGACGAAAGGGGCATTTCTAGGTGGAGCAGATGTCAAAGAATGCATAGAAGCATTCAGCAGTTATATATGCCCTTCTGATCCAGGATTTGTACTAAACCATGAAATGGAGAGCTGTCTATCAGGAAACATATCCCAATGTCCGAGAACCACAGTCACATCAGACATAGTTCCAAGGTATGCATTTGTCAATGGAGGAGTGGTTGCGAATTGTATAACAACTACATGTACATGCAATGGTATCGGTAATAGAATCAACCAACCACCTGATCAAGGAGTCAAAATTATAACACATAAAGAATGTAATACAATAGGTATTAACGGAATGTTGTTCAACACAAACAAAGAAGGAACTCTTGCATTCTACACACCAGACGACATAACATTAAACAATTCTGTTGCACTTGATCCAATTGACATATCAATCGAGCTCAACAAGGCCAAATCAGATCTAGAGGAATCAAAAGAATGGATAAGAAGGTCAAATCAAAAGCTAGATTCTATTGGAAGTTGGCATCAATCTAGCACTACAATCATAGTTATTTTGATAATGATGATTATATTGTTTATAATTAATATAACAATAATTACAATTGCAATTAAGTATTACAGAATTCAAAAGAGAAATCGAGTGGATCAAAATGATAAGCCATATGTATTAACAAACAAA"/>
                        <sequence id="seq_KF687323.1_Human_parainfluenza_virus_3_strain_HPIV3/MEX/1527/2005_partial_genome_2005" taxon="KF687323.1_Human_parainfluenza_virus_3_strain_HPIV3/MEX/1527/2005_partial_genome_2005" totalcount="4" value="ATGCTAGCTTCAACATTGTTAATTATTACAACCATGATTATGGCATCACACTGCCAAATAGACATCACAAAACTACAGCATGTAGGTGTATTGGTCAACAGTCCCAAAGGAATGAAGATATCACAAAACTTCGAAACAAGATATCTAATTTTGAGTCTCATACCAAAAATAGAAGATTCTAACTCTTGTGGTGACCAACAGATCAAGCAATACAAGAGACTATTGGATAGGCTGATCATTCCTTTATATGATGGACTAAGATTACAGAAAGATGTGATAGTGACTAATCAAGAATCCAATGAAAACACTGATCCCAGAACAGAACGATTCTTTGGAGGAGTAATTGGAACTATTGCTCTGGGAGTAGCAACATCAGCACAAATTACAGCAGCAGTTGCTCTGGTTGAAGCCAAGCAGGCAAGATCAGACATTGAAAAACTCAAAGAAGCAATCAGGGACACAAATAAAGCAGTGCAGTCGGTTCAGAGCTCTATAGGAAATTTGATAGTAGCAATTAAATCGGTCCAGGATTATGTCAACAACGAAATCGTGCCATCGATTACGAGACTAGGTTGTGAAGCAGCAGGACTTCAGTTAGGAATTGCATTAACACAGCATTACTCAGAATTAACAAACATATTTGGTGATAATATAGGATCGTTACAAGAAAAAGGAATAAAATTACAAGGTATCGCATCATTATACCGCACAAATATCACAGAAATATTCACAACATCAACAGTTGATAAATATGATATTTATGATCTATTATTTACAGAATCAATAAAGGTGAGAGTTATAGATGTTGATTTGAATGATTACTCAATCACTCTCCAAGTCAGACTCCCTTTATTAACTAGACTGCTGAACACTCAAATCTACAAAGTAGATTCCATATCATATAATATCCAAAACAGAGAATGGTATATCCCCCTTCCCAGCCATATCATGACGAAAGGGGCATTTCTAGGTGGAGCAGATGTCAAAGAATGCATAGAAGCATTCAGCAGTTATATATGCCCTTCTGATCCAGGATTTGTACTAAACCATGAAATGGAGAGCTGTTTATCAGGAAACATATCCCAATGTCCAAGAACCACAGTCACATCAGACATAGTTCCAAGGTATGCATTTGTCAATGGAGGAGTGGTTGCGAACTGTATAACAACCACATGTACGTGCAATGGTATCGGCAATAGAATCAACCAACCACCTGATCAAGGAGTCAAAATTATAACACATAAAGAATGTAATACAATAGGTATCAACGGAATGCTGTTCAACACAAACAAAGAAGGAACTCTTGCATTCTACACACCAGATGACATAACACTAAACAATTCTGTTGCTCTTGATCCAATTGACATATCAATCGAGCTCAACAAGGCCAAATCAGATCTAGAGGAATCAAAAGAATGGATAAGAAGGTCAAATCAAAAGTTAGATTCTATTGGAAGTTGGCATCAATCCAGCACTACAATTATAGTTATTTTGATAATGATGATTATATTGTTTATAATTAATGTAACGATAATTACAATTGCAATTAAGTATTACAGAATTCAAAAGAGAAATCGAGTGGATCAAAATGAAAAGCCATATGTATTAACAAACAAA"/>
                        <sequence id="seq_KF687324.1_Human_parainfluenza_virus_3_strain_HPIV3/MEX/2822/2006_partial_genome_2006" taxon="KF687324.1_Human_parainfluenza_virus_3_strain_HPIV3/MEX/2822/2006_partial_genome_2006" totalcount="4" value="ATGCTAATTTCAATATTGTTAATTATTACAACCATGATCATGGCATCACACTGCCAAATAGACATCACAAAACTACAGCATGTAGGTGTATTGGTCAACAGTCCCAAAGGGATGAAGATATCACAAAACTTCGAAACAAGATATCTAATCCTGAGTCTCATACCAAAAATAGAAGATTCTAACTCTTGTGGTGACCAACAGATCAAGCAATACAAGAGGTTATTGGATAGACTGATCATTCCTTTATATGATGGACTAAGATTACAGAAGGATGTGATAGTGACTAATCAAGAATCCAATGAAAACACTGATCCCAGAACAGAACGATTCTTTGGAGGGGTAATTGGAACTATTGCTCTAGGAGTAGCAACCTCAGCACAAATTACAGCAGCAGTTGCTCTGGTTGAAGCCAAGCAGGCAAGATCAGACATTGAAAAACTCAAGGAAGCAATCAGGGACACAAATAAAGCAGTGCAGTCAGTTCAGAGCTCTGTAGGAAATTTGATAGTAGCAATTAAATCAGTCCAGGATTATGTCAACAAAGAAATCGTGCCATCGATTGCGAGACTAGGTTGTGAAGCAGCAGGACTTCAGTTAGGGATTGCATTAACACAGCATTACTCAGAATTAACAAATATATTTGGTGATAACATAGGATCGTTACAAGAAAAAGGAATAAAATTACAAGGTATAGCATCATTATACCGCACAAATATCACAGAAATATTCACAACATCAACAGTTGACAAATATGATATTTATGATCTATTATTTACAGAATCAATAAAGGTGAGAGTTATAGATGTTGATTTGAATGATTACTCAATAACCCTCCAAGTCAGACTCCCTTTATTGACCAGACTGCTGAACACTCAAATCTACAAAGTAGATTCCATATCATATAATATCCAAAATAGAGAATGGTATATCCCTCTTCCCAGCCATATCATGACGAAAGGGGCATTTCTAGGTGGAGCAGATGTCAAAGAATGCATAGAAGCATTCAGCAGTTATATATGCCCTTCTGATCCAGGATTTGTACTAAACCATGAAATGGAGAGCTGTCTATCAGGAAACATATCCCAATGTCCAAGAACCACAGTCACATCAGACATAGTTCCTAGGTATGCATTTGTCAATGGAGGAGTGGTTGCGAATTGTATAACAACTACATGTACATGCAATGGTATCGGTAATAGAATCAACCAACCACCTGATCAAGGAGTCAAAATTATAACACATAAAGAATGTAATACAATAGGTATCAACGGAATGCTATTCAACACAAACAAAGAAGGAACTCTTGCATTCTACACACCAGACGACATAACATTAAACAATTCTGTTGCACTTGATCCGATTGACATATCAATCGAGCTCAACAAAGCCAAATCAGATCTAGAGGAATCAAAAGAATGGATAAGAAGGTCAAATCAAAAGCTAGATTCTATTGGAAGTTGGCATCAATCTAGCACTACAATCATAGTTATTTTGATAATGATGATTATATTGTTTATAATTAATATAACAATAATTACAATTGCAATTAAGTATTACAGAATTCAAAAGAGAAATCGAGTGGATCAAAATGATAAGCCATATGTATTAACAAACAAA"/>
                        <sequence id="seq_KF687325.1_Human_parainfluenza_virus_3_strain_HPIV3/MEX/2831/2006_partial_genome_2006" taxon="KF687325.1_Human_parainfluenza_virus_3_strain_HPIV3/MEX/2831/2006_partial_genome_2006" totalcount="4" value="ATGCTAGCTTCAACATTGTTAATTATTACAACCATGATTATGGCATCACACTGCCAAATAGACATCACAAAACTACAGCATGTAGGTGTATTGGTCAACAGTCCCAAAGGGATGAAGATATCACAAAACTTCGAAACAAGATATCTAATTTTGAGTCTCATACCAAAAATAGAAGATTCTAACTCTTGTGGTGACCAACAGATCAAGCAATACAAGAGACTATTGGATAGACTGATCATTCCTTTATATGATGGACTAAGATTACAGAAAGATGTGATAGTGACTAATCAAGAATCCAATGAAAACACTGATCCCAGAACAGAACGATTCTTTGGAGGGGTAATTGGAACTATTGCTCTGGGAGTAGCAACATCAGCACAAATTACAGCAGCAGTTGCTCTGGTTGAAGCCAAGCAGGCAAGATCAGACATTGAAAAACTCAAAGAAGCAATCAGGGACACAAATAAAGCAGTGCAGTCGGTTCAGAGTTCTGTAGGAAATTTGATAGTAGCAATTAAATCGGTCCAGGATTATGTCAACAACGAAATCGTGCCATCGATTACGAGACTAGGTTGTGAAGCAGCAGGACTTCAGTTAGGAATTGCATTAACACAGCATTACTCAGAATTAACAAACATATTTGGTGATAATATAGGATCGTTACAAGAAAAAGGAATAAAATTACAAGGTATAGCATCATTATACCGCACAAATATCACAGAAATATTCACAACATCAACAGTTGATAAATATGATATTTATGATCTATTATTTACAGAATCAATAAAGGTGAGAGTTATAGATGTTGATTTGAATGATTACTCAATCACTCTCCAAGTCAGACTCCCTTTATTAACTAGACTGCTGAACACTCAAATCTACAAAGTAGATTCCATATCATATAATATCCAAAACAGAGAATGGTATATCCCCCTTCCCAGCCATATCATGACGAAAGGGGCATTTCTAGGTGGAGCAGATGTCAAAGAATGCATAGAAGCATTCAGCAGTTATATATGCCCTTCTGATCCAGGATTTGTACTAAACCATGAAATGGAGAGCTGTTTATCAGGAAACATATCCCAATGTCCAAGAACCACAGTCACATCAGACATAGTTCCAAGGTATGCATTTGTCAATGGAGGAGTGGTTGCGAATTGTATAACAACCACATGTACGTGCAATGGTATCGGTAATAGAATCAACCAACCACCTGATCAAGGAGTAAAAATTATAACACATAAAGAATGTAATACAATAGGTATCAACGGAATGCTGTTCAACACAAACAAAGAAGGAACTCTTGCATTCTACACACCAGATGACATAACACTAAACAATTCTGTTGCTCTTGACCCAATTGACATATCAATCGAGCTCAACAAGGCCAAATCAGATCTAGAGGAATCAAAAGAATGGATAAGAAGGTCAAATCAAAAGCTAGATTCCATTGGAAGTTGGCATCAATCCAGCACTACAATTATAGTTATTTTGATAATGATGATTATATTGTTTATAATTAATGTAACGATAATTACAATTGCAATTAAGTATTACAGAATTCAAAAGAGAAATCGAGTGGATCAAAATGAAAAGCCATATGTATTAACAAACAAA"/>
                        <sequence id="seq_KF687326.1_Human_parainfluenza_virus_3_strain_HPIV3/MEX/2841/2006_partial_genome_2006" taxon="KF687326.1_Human_parainfluenza_virus_3_strain_HPIV3/MEX/2841/2006_partial_genome_2006" totalcount="4" value="ATGCTAATTTCAATATTGTTAATTATTACAACCATGATCATGGCATCACACTGCCAAATAGACATCACAAAACTACAGCATGTAGGTGTATTGGTCAACAGTCCCAAAGGGATGAAGATATCACAAAACTTCGAAACAAGATATCTAATCCTGAGTCTCATACCAAAAATAGAAGATTCTAACTCTTGTGGTGACCAACAGATCAAGCAATACAAGAGGTTATTGGATAGACTGATCATTCCTTTATATGATGGACTAAGATTACAGAAGGATGTGATAGTGACTAATCAAGAATCCAATGAAAACACTGATCCCAGAACAGAACGATTCTTTGGAGGGGTAATTGGAACTATTGCTCTAGGAGTAGCAACCTCAGCACAAATTACAGCAGCAGTTGCTCTGGTTGAAGCCAAGCAGGCAAGATCAGACATTGAAAAACTCAAGGAAGCAATCAGGGACACAAATAAAGCAGTGCAGTCAGTTCAGAGCTCTGTAGGAAATTTGATAGTAGCAATTAAATCAGTCCAGGATTATGTCAACAAAGAAATCGTGCCATCGATTGCGAGACTAGGTTGTGAAGCAGCAGGACTTCAGTTAGGGATTGCATTAACACAGCATTACTCAGAATTAACAAATATATTTGGTGATAACATAGGATCGTTACAAGAAAAAGGAATAAAATTACAAGGTATAGCATCATTATACCGCACAAATATCACAGAAATATTCACAACATCAACAGTTGACAAATATGATATTTATGATCTATTATTTACAGAATCAATAAAGGTGAGAGTTATAGATGTTGATTTGAATGATTACTCAATAACCCTCCAAGTCAGACTCCCTTTATTGACCAGACTGCTGAACACTCAAATCTACAAAGTAGATTCCATATCATATAATATCCAAAATAGAGAATGGTATATCCCTCTTCCCAGCCATATCATGACGAAAGGGGCATTTCTAGGTGGAGCAGATGTCAAAGAATGCATAGAGGCATTCAGCAGTTATATATGCCCTTCTGATCCAGGATTTGTACTAAACCATGAAATGGAGAGCTGTCTATCAGGAAACATATCCCAATGTCCAAGAACCACAGTCACATCAGACATAGTTCCTAGGTATGCATTTGTCAATGGAGGAGTGGTTGCGAATTGTATAACAACTACATGTACATGCAATGGTATCGGTAATAGAATCAACCAACCACCTGATCAAGGAGTCAAAATTATAACACATAAAGAATGTAATACAATAGGTATCAACGGAATGCTATTCAACACAAACAAAGAAGGAACTCTTGCATTCTACACACCAGACGACATAACATTAAACAATTCTGTTGCACTTGATCCGATTGACATATCAATCGAGCTCAACAAGGCCAAATCAGATCTAGAGGAATCAAAAGAATGGATAAGAAGGTCAAATCAAAAGCTAGATTCTATTGGAAGTTGGCATCAATCTAGCACTACAATCATAGTTATTTTGATAATGATGATTATATTGTTTATAATTAATATAACAATAATTACAATTGCAATTAAGTATTACAGAATTCAAAAGAGAAATCGAGTGGATCAAAATGATAAGCCATATGTATTAACAAACAAA"/>
                        <sequence id="seq_KF687327.1_Human_parainfluenza_virus_3_strain_HPIV3/MEX/3593/2007_partial_genome_2007" taxon="KF687327.1_Human_parainfluenza_virus_3_strain_HPIV3/MEX/3593/2007_partial_genome_2007" totalcount="4" value="ATGCTAATTTCAATATTGTTAATTATTACAACCATGATCATGGCATCACACTGCCAAATAGACATCACAAAACTACAGCATGTAGGTGTATTGGTCAACAGTCCCAAAGGGATGAAGATATCACAAAACTTCGAAACAAGATATCTAATCCTGAGTCTCATACCAAAAATAGAAGATTCTAACTCTTGTGGTGACCAACAGATCAAGCAATACAAGAGGTTATTGGATAGACTGATCATTCCTTTATATGATGGACTAAGATTACAGAAGGATGTGATAGTGACTAATCAAGAATCCAATGAAAACACTGATCCCAGAACAGAACGATTCTTTGGAGGGGTAATTGGAACTATTGCTCTAGGAGTAGCAACCTCAGCACAAATTACAGCAGCAGTTGCTCTGGTTGAAGCCAAGCAGGCAAGATCAGACATTGAAAAACTCAAGGAAGCAATCAGGGACACAAATAAAGCAGTGCAGTCAGTTCAGAGCTCTGTAGGAAATTTGATAGTAGCAATTAAATCAGTCCAGGATTATGTCAACAAAGAAATCGTGCCATCGATTGCGAGACTAGGTTGTGAAGCAGCAGGACTTCAGTTAGGGATTGCATTAACACAGCATTACTCAGAATTAACAAATATATTTGGTGATAACATAGGATCGTTACAAGAAAAAGGAATAAAATTACAAGGTATAGCATCATTATACCGCACAAATATCACAGAAATATTCACAACATCAACAGTTGACAAATATGATATTTATGATCTATTATTTACAGAATCAATAAAGGTGAGAGTTATAGATGTTGATTTGAATGATTACTCAATAACCCTCCAAGTCAGACTCCCTTTATTGACCAGACTGCTGAACACTCAAATCTACAAAGTAGATTCCATATCATATAATATCCAAAATAGAGAATGGTATATCCCTCTTCCCAGCCATATCATGACGAAAGGGGCATTTCTAGGTGGAGCAGATGTCAAAGAATGCATAGAAGCATTCAGCAGTTATATATGCCCTTCTGATCCAGGATTTGTACTAAACCATGAAATGGAGAGCTGTCTATCAGGAAACATATCCCAATGTCCAAGAACCACAGTCACATCAGACATAGTTCCTAGGTATGCATTTGTCAATGGAGGAGTGGTTGCGAATTGTATAACAACTACATGTACATGCAATGGTATCGGTAATAGAATCAACCAACCACCTGATCAAGGAGTCAAAATTATAACACATAAAGAATGTAATACAATAGGTATCAACGGAATGCTATTCAACACAAACAAAGAAGGAACTCTTGCATTCTACACACCAGACGACATAACATTAAACAATTCTGTTGCACTTGATCCGATTGACATATCAATCGAGCTCAACAAGGCCAAATCAGATCTAGAGGAATCAAAAGAATGGATAAGAAGGTCAAATCAAAAGCTAGATTCTATTGGAAGTTGGCATCAATCTAGCACTACAATCATAGTTATTTTGATAATGATGATTATATTGTTTATAATTAATATAACAATAATTACAATTGCAATTAAGTATTACAGAATTCAAAAGAGAAATCGAGTGGATCAAAATGATAAGCCATATGTATTAACAAACAAA"/>
                        <sequence id="seq_KF687328.1_Human_parainfluenza_virus_3_strain_HPIV3/MEX/3640/2007_partial_genome_2007" taxon="KF687328.1_Human_parainfluenza_virus_3_strain_HPIV3/MEX/3640/2007_partial_genome_2007" totalcount="4" value="ATGCTAATTTCAATATTGTTAATTATTACAACCATGATCATGGCATCACACTGCCAAATAGACATCACAAAACTACAGCATGTAGGTGTATTGGTCAACAGTCCCAAAGGGATGAAGATATCACAAAACTTCGAAACAAGATATCTAATCCTGAGTCTCATACCAAAAATAGAAGATTCTAACTCTTGTGGTGACCAACAGATCAAGCAATACAAGAGGTTATTGGATAGACTGATCATTCCTTTATATGATGGACTAAGATTACAGAAGGATGTGATAGTGACTAATCAAGAATCCAATGAAAACACTGATCCCAGAACAGAACGATTCTTTGGAGGGGTAATTGGAACTATTGCTCTAGGAGTAGCAACCTCAGCACAAATTACAGCAGCAGTTGCTCTGGTTGAAGCCAAGCAGGCAAGATCAGACATTGAAAAACTCAAGGAAGCAATCAGGGACACAAATAAAGCAGTGCAGTCAGTTCAGAGCTCTGTAGGAAATTTGATAGTAGCAATTAAATCAGTCCAGGATTATGTCAACAAAGAAATCGTGCCATCAATTGCGAGACTAGGTTGTGAAGCAGCAGGACTTCAGTTAGGGATTGCATTAACACAGCATTACTCAGAATTAACAAATATATTTGGTGATAACATAGGATCGTTACAAGAAAAAGGAATAAAATTACAAGGTATAGCATCATTATACCGCACAAATATCACAGAAATATTCACAACATCAACAGTTGACAAATATGATATTTATGATCTATTATTTACAGAATCAATAAAGGTGAGAGTTATAGATGTTGATTTGAATGATTACTCAATAACCCTCCAAGTCAGACTCCCTTTATTGACCAGACTGCTGAACACTCAAATCTACAAAGTAGATTCCATATCATATAATATCCAAAATAGAGAATGGTATATCCCTCTTCCCAGCCATATCATGACGAAAGGGGCATTTCTAGGTGGAGCAGATGTCAAAGAATGCATAGAAGCATTCAGCAGTTATATATGCCCTTCTGATCCAGGATTTGTACTAAACCATGAAATGGAGAGCTGTCTATCAGGAAACATATCCCAATGTCCAAGAACCACAGTCACATCAGACATAGTTCCTAGGTATGCATTTGTCAATGGAGGAGTGGTTGCGAATTGTATAACAACTACATGTACATGCAATGGTATCGGTAATAGGATCAACCAACCACCTGATCAAGGAGTCAAAATTATAACACATAAAGAATGTAATACAATAGGTATCAACGGAATGCTATTCAACACAAACAAAGAAGGAACTCTTGCATTCTACACACCAGACGACATAACATTAAACAATTCTGTTGCACTTGATCCGATTGACATATCAATCGAGCTCAACAAGGCCAAATCAGATCTAGAGGAATCAAAAGAATGGATAAGAAGGTCAAATCAAAAGCTAGATTCTATTGGAAGTTGGCATCAATCTAGCACTACAATCATAGTTATTTTGATAATGATGATTATATTGTTTATAATTAATATAACAATAATTACAATTGCAATTAAGTATTACAGAATTCAAAAGAGAAATCGAGTGGATCAAAATGATAAGCCATATGTATTAACAAACAAA"/>
                        <sequence id="seq_KF687329.2_UNVERIFIED__Human_parainfluenza_virus_3_strain_HPIV3/MEX/4159/2008_cRNA_sequence_2008" taxon="KF687329.2_UNVERIFIED__Human_parainfluenza_virus_3_strain_HPIV3/MEX/4159/2008_cRNA_sequence_2008" totalcount="4" value="ATGCTAATTTCAATATTGTTAATTATTACAACCATGATCATGGCATCACACTGCCAAATAGACATCACAAAACTACAGCATGTAGGTGTATTGGTCAACAGTCCCAAAGGGATGAAGATATCACAAAACTTCGAAACAAGATATCTAATCCTGAGTCTCATACCAAAAATAGAAGATTCTAACTCTTGTGGTGACCAACAGATCAAGCAATACAAGAGGTTATTGGATAGATTGATCATTCCTTTATATGATGGACTAAGATTACAGAAGGATGTGATAGTGACTAATCAAGAATCCAATGAAAACACTGATCCCAGAACAGAACGATTCTTTGGAGGGGTAATTGGAACTATTGCTCTAGGAGTAGCAACCTCAGCACAAATTACAGCAGCAGTTGCTCTGGTTGAAGCCAAGCAGGCAAGATCAGACATTGAAAAACTCAAGGAAGCAATCAGGGACACAAATAAAGCAGTGCAGTCAGTTCAGAGCTCTGTAGGAAATTTGATAGTAGCAATTAAATCAGTCCAGGATTATGTCAACAAAGAAATCGTGCCATCGATTGCGAGACTAGGTTGTGAAGCAGCAGGACTTCAGTTAGGGATTGCATTAACACAGCATTACTCAGAATTAACAAATATATTTGGTGATAACATAGGATCGTTACAAGAAAAAGGAATAAAATTACAAGGTATAGCATCATTATACCGCACAAATATCACAGAAATATTCACAACATCAACAGTTGACAAATATGATATTTATGATCTATTATTTACAGAATCAATAAAGGTGAGAGTTATAGATGTTGATTTGAATGATTACTCAATAACCCTCCAAGTCAGACTCCCTTTATTGACCAGACTGCTGAACACTCAAATCTACAAAGTAGATTCCATATCATATAATATCCAAAATAGAGAATGGTATATCCCTCTTCCCAGCCATATCATGACGAAAGGGGCATTTCTAGGTGGAGCAGATGTCAAAGAATGCATAGAAGCATTCAGCAGTTATATATGCCCTTCTGATCCAGGATTTGTACTAAACCATGAAATGGAGAGCTGTCTATCAGGAAACATATCCCAATGTCCAAGAACCACAGTCACATCAGACATAGTTCCTAGGTATGCATTTGTCAATGGAGGAGTGGTTGCGAATTGTATAACAACTACATGTACATGCAATGGTATCGGTAATAGAATCAACCAACCACCTGATCAAGGAGTCAAAATTATAACACATAAAGAATGTAATACAATAGGTATCAACGGAATGCTATTCAACACAAACAAAGAAGGAACTCTTGCATTCTACACACCAGACGACATAACATTAAACAATTCTGTTGCACTTGATCCGATTGACATATCAATCGAGCTCAACAAGGCCAAATCAGATCTAGAGGAATCAAAAGAATGGATAAGAAGGTCAAATCAAAAGCTAGATTCTATTGGAAGTTGGCATCAATCTAGCACTACAATCATAGTTATTTTGATAATGATGATTATATTGTTTATAATTAATATAACAATAATTACAATTGCAATTAAGTATTACAGAATTCAAAAGAGAAATCGAGTGGATCAAAATGATAAGCCATATGTATTAACAAACAAA"/>
                        <sequence id="seq_KF687330.1_Human_parainfluenza_virus_3_strain_HPIV3/MEX/4169/2008_partial_genome_2008" taxon="KF687330.1_Human_parainfluenza_virus_3_strain_HPIV3/MEX/4169/2008_partial_genome_2008" totalcount="4" value="ATGCTAATTTCAATATTGTTAATTATTACAACCATGATCATGACATCACACTGCCAAATAGACATCACAAAACTACAGCATGTAGGTGTATTGGTCAACAGTCCCAAAGGGATGAAGATATCACAAAACTTCGAAACAAGATATCTAATCCTGAGTCTCATACCAAAAATAGAAGATTCTAACTCTTGTGGTGACCAACAGATCAAGCAATACAAGAGGTTATTGGATAGACTGATCATTCCTTTATATGATGGACTAAAATTACAGAAGGATGTGATAGTGACTAATCAAGAATCCAATGAAAACACTGATCCCAGAACAGAACGATTCTTTGGAGGGGTAATTGGAACTATTGCTCTAGGAGTAGCAACCTCAGCACAAATTACAGCAGCAGTTGCTCTGGTTGAAGCCAAGCAGGCAAGATCAGACATTGAAAAACTCAAGGAAGCAATCAGGGACACAAATAAAGCAGTGCAGTCAGTTCAGAGCTCTGTAGGAAATTTGATAGTAGCAATTAAATCAGTCCAGGATTATGTCAACAAAGAAATCGTGCCATCGATTGCGAGACTAGGTTGTGAAGCAGCAGGACTTCAGTTAGGGATTGCATTAACACAGCATTACTCAGAATTAACAAATATATTTGGTGATAACATAGGATCGTTACAAGAAAAAGGAATAAAATTACAAGGTATAGCATCATTATACCGCACAAATATCACAGAAATATTCACAACATCAACAGTTGACAAATATGATATTTATGATCTATTATTTACAGAATCAATAAAGGTGAGAGTTATAGATGTTGATTTGAATGATTACTCAATAACCCTCCAAGTCAGACTCCCTTTATTGACCAGACTGCTGAACACTCAAATCTACAAAGTAGATTCCATATCATATAATATCCAAAATAGAGAATGGTATATCCCTCTTCCCAGCCATATCATGACGAAAGGGGCATTTCTAGGTGGAGCAGATGTCAAAGAATGCATAGAAGCATTCAGCAGTTATATATGCCCTTCTGATCCAGGATTTGTACTAAACCATGAAATGGAGAGCTGTCTATCAGGAAACATATCCCAATGTCCAAGAACCACAGTCACATCAGACATAGTTCCTAGGTATGCATTTGTCAATGGAGGAGTGGTTGCGAATTGTATAACAACTACATGTACATGCAATGGTATCGGTAATAGAATCAACCAACCACCTGATCAAGGAGTCAAAATTATAACACATAAAGAATGTAATACAATAGGTATCAACGGAATGCTATTCAACACAAACAAAGAAGGAACTCTTGCATTCTACACACCAGACGACATAACATTAAACAATTCTGTTGCACTTGATCCAATTGACATATCAATCGAGCTCAACAAGGCCAAATCAGATCTAGAGGAATCAAAAGAATGGATAAGAAGGTCAAATCAAAAGCTAGATTCTATTGGAAGTTGGCATCAATCTAGCACTACAATCATAGTTATTTTGATAATGATGATTATATTGTTTATAATTAATATAACAATAATTACAATTGCAATTAAGTATTACAGAATTCAAAAGAGAAATCGAGTGGATCAAAATGATAAGCCATATGTATTAACAAACAAA"/>
                        <sequence id="seq_KF687331.2_UNVERIFIED__Human_parainfluenza_virus_3_strain_HPIV3/MEX/4601/2009_cRNA_sequence_2009" taxon="KF687331.2_UNVERIFIED__Human_parainfluenza_virus_3_strain_HPIV3/MEX/4601/2009_cRNA_sequence_2009" totalcount="4" value="ATGCTAATTTCAATATTGTTAATTATTACAACCATGATCATGGCATCACACTGCCAAATAGACATCACAAAACTACAGCATGTAGGTGTATTGGTCAACAGTCCCAAAGGGATGAAGATATCACAAAACTTCGAAACAAGATATCTAATCCTGAGTCTCATACCAAAAATAGAAGATTCTAACTCTTGTGGTGACCAACAGATCAAGCAATACAAGAGGTTATTGGATAGACTGATCATTCCTTTATATGATGGACTAAGATTACAGAAGGATGTGATAGTGACTAATCAAGAATCCAATGAAAACACTGATCCCAGAACAGAACGATTCTTTGGAGGGGTAATTGGAACTATTGCTCTAGGAGTAGCAACCTCAGCACAAATCACAGCAGCAGTTGCTCTGGTTGAAGCCAAGCAGGCAAGATCAGACATTGAAAAACTCAAGGAAGCAATCAGGGACACAAATAAAGCAGTGCAGTCAGTTCAGAGCTCTGTAGGAAATTTGATAGTAGCAATTAAATCAGTCCAGGATTATGTCAACAAAGAAATCGTGCCATCGATTGCGAGACTAGGTTGTGAAGCAGCAGGACTTCAGTTAGGGATTGCATTAACACAGCATTACTCAGAATTAACAAATATATTTGGTGATAACATAGGATCGTTACAAGAAAAAGGAATAAAATTACAAGGTATAGCATCATTATACCGCACAAATATCACAGAAATATTCACAACATCAACAGTTGACAAATATGATATTTATGATCTATTATTTACAGAATCAATAAAGGTGAGAGTTATAGATGTTGATTTGAATGATTACTCAATAACCCTCCAAGTCAGACTCCCTTTATTGACCAGACTGCTGAACACTCAAATCTACAAAGTAGATTCCATATCATATAATATCCAAAATAGAGAATGGTATATCCCTCTTCCCAGCCATATCATGACAAAAGGGGCATTTCTAGGTGGAGCAGATGTCAAAGAATGCATAGAAGCATTCAGCAGTTATATATGCCCTTCTGATCCAGGATTTGTACTAAACCATGAAATGGAGAGCTGTCTATCAGGAAACATATCCCAATGTCCAAGAACCACAGTTACATCAGACATAGTTCCTAGGTATGCATTTGTCAATGGAGGAGTGGTTGCGAATTGTATAACGACTACATGTACATGCAATGGTATCGGTAATAGAATCAACCAACCACCTGATCAAGGAGTCAAAATTATAACACATAAAGAATGTAATACAATAGGTATCAACGGAATGCTATTCAACACAAACAAAGAAGGAACTCTTGCATTCTACACACCAGACGACATAACATTAAACAATTCTGTTGCACTTGATCCGATTGACATATCAATCGAGCTCAACAAGGCCAAATCAGATCTAGAGGAATCAAAAGAATGGATAAGAAGGTCAAATCAAAAGCTAGATTCTATTGGAAGTTGGCATCAATCTAGCACTACAATCATAGTTATTTTGATAATGATGATTATATTGTTTATAATTAATATAACAATAATTACAATTGCAATTAAGTATTACAGAATTCAAAAGAGAAATCGAGTGGATCAAAATGATAAGCCATATGTATTAACAAACAAA"/>
                        <sequence id="seq_KF687332.1_Human_parainfluenza_virus_3_strain_HPIV3/MEX/4638/2009_partial_genome_2009" taxon="KF687332.1_Human_parainfluenza_virus_3_strain_HPIV3/MEX/4638/2009_partial_genome_2009" totalcount="4" value="ATGCTAATTTCAATATTGTTAATTATTACAACCATGATCATGGCATCACACTGCCAAATAGACATCACAAAACTACAGCATGTAGGTGTATTGGTCAACAGTCCCAAGGGGATGAAGATATCACAAAACTTCGAAACAAGATATCTAATCCTGAGTCTCATACCAAAAATAGAAGATTCTAACTCTTGTGGTGACCAACAGATCAAGCAATACAAGAGGTTATTGGATAGACTGATCATTCCTTTATATGATGGACTAAAATTACAGAAGGATGTGATAGTGACTAATCAAGAATCCAATGAAAACACTGATCCCAGAACAGAACGATTCTTTGGAGGGGTAATTGGAACTATTGCTCTAGGAGTAGCAACCTCAGCACAAATTACAGCAGCAGTTGCTCTGGTTGAAGCCAAGCAGGCAAGATCAGACATTGAAAAACTCAAGGAAGCAATCAGGGACACAAATAAAGCAGTGCAGTCAGTTCAGAGCTCTGTAGGAAATTTGATAGTAGCAATTAAATCAGTCCAGGATTATGTCAACAAAGAAATCGTGCCATCGATTGCGAGACTAGGTTGTGAAGCAGCAGGACTTCAGTTAGGGATTGCATTAACACAGCATTACTCAGAATTAACAAATATATTTGGTGATAACATAGGATCGTTACAAGAAAAAGGAATAAAATTACAAGGTATAGCATCATTATACCGCACAAATATCACAGAAATATTCACAACATCAACAGTTGACAAATATGATATTTATGATCTATTATTTACAGAATCAATAAAGGTGAGAGTTATAGATGTTGATTTGAATGATTACTCAATAACCCTCCAAGTCAGACTCCCTTTATTGACCAGACTGCTGAACACTCAAATCTACAAAGTAGATTCCATATCATATAATATCCAAAATAGAGAATGGTATATCCCTCTTCCCAGCCATATCATGACGAAAGGGGCATTTCTAGGTGGAGCAGATGTCAAAGAATGCATAGAAGCATTCAGCAGTTATATATGCCCTTCTGATCCAGGATTTGTACTAAACCATGAAATGGAGAGCTGTCTATCAGGAAACATATCCCAATGTCCAAGAACCACAGTCACATCAGACATAGTTCCTAGGTATGCATTTGTCAATGGAGGAGTGGTTGCGAATTGTATAACAACTACATGTACATGCAATGGTATCGGTAATAGAATCAACCAACCACCTGATCAAGGAGTCAAAATTATAACACATAAAGAATGTAATACAATAGGTATCAACGGAATGCTATTCAACACAAACAAAGAAGGAACTCTTGCATTCTACACACCAGACGACATAACATTAAACAATTCTGTTGCACTTGATCCAATTGACATATCAATCGAGCTCAACAAGGCCAAATCAGATCTAGAGGAATCAAAAGAGTGGATAAGAAGGTCAAATCAAAAGCTAGATTCTATTGGAAGTTGGCATCAATCTAGCACTACAATCATAGTTATTTTGATAATGATGATTATATTGTTTATAATTAATATAACAATAATTACAATTGCAATTAAGTATTACAGAATTCAAAAGAGAAATCGAGTGGATCAAAATGATAAGCCATATGTATTAACAAACAAA"/>
                        <sequence id="seq_KF687333.1_Human_parainfluenza_virus_3_strain_HPIV3/ZAF/1181009/2007_partial_genome_2007" taxon="KF687333.1_Human_parainfluenza_virus_3_strain_HPIV3/ZAF/1181009/2007_partial_genome_2007" totalcount="4" value="ATGCCAAATTCAATATTGTTAATTATCACAACCATGATCATGGCATCACATTGCCAAATAGACATCACAAAACTACAGCATGTAGGTGTATTGGTCAACAATCCCAAAGGTATGAAGATATCACAAAATTTCGAAACAAGATATCTAATTTTGAGTCTCATACCAAAAATAGAAGATTCTAACTCTTGTGGTGACCAACAGATCAAGCAATACAAGAGGTTATTAGATAGACTGATTATTCCTTTATATGATGGACTAAAATTACAGAAGGATGTGATAGTGACTAATCAAGAATCCAATGAAAACACTGATCCCAGAACAGAACGATTCTTTGGAGGGGTAATTGGAACTATTGCTCTAGGAGTGGCAACCTCAGCACAAATTACAGCAGCAGTTGCTCTGGTTGAAGCCAAGCAGGCAAGATCAGACATTGAAAAACTCAAGGAAGCAATCAGGGACACAAACAAAGCAGTGCAGTCAGTTCAGAGCTCCGTAGGAAACTTGATAGTAGCAATTAAATCAGTCCAGGATTATGTCAACAAAGAAATCGTGCCATCGATTGCGAGACTAGGTTGTGAAGCAGCAGGACTTCAGCTAGGAATTGCATTAACACAGCATTACTCAGAATTAACAAACATATTCGGTGATAACATAGGATCGTTACAAGAAAAAGGAATAAAATTACAAGGTATAGCATCATTATACCGCACAAATATCACAGAAATATTCACAACATCAACAGTTGATAAATATGATATTTATGATCTATTATTTACAGAATCAATAAAGGTGAGAGTTATAGATGTTGATTTGAATGATTACTCAATCACCCTCCAAGTCAGACTCCCTCTATTAACCAGATTGCTGAACACTCAAATCTACAAGGTAGATTCCATATCATATAATATCCAAAACAGAGAATGGTATATCCCTCTTCCCAGCCATATCATGACGAAAGGGGCATTTCTAGGTGGAGCAGATGTCAAAGAATGCATAGAAGCATTCAGCAGTTATATATGCCCCTCTGATCCAGGATTTGTACTAAATCATGAAATGGAGAGCTGTCTATCAGGAAACATATCCCAATGTCCAAGAACCACAGTCACATCAGACATAGTTCCAAGGTATGCATTTGTCAATGGAGGAGTGGTTGCGAATTGTATAACAACCACATGTACATGCAATGGTATCGGTAATAGAATCAACCAACCACCTGATCAAGGAGTTAAAATTATAACACATAAAGAATGTAATACAATAGGTATCAACGGAATGCTGTTCAATACAAACAAAGAAGGAACCCTTGCATTCTACACACCAGATGACATAACATTAAACAATTCTGTTGCACTTGATCCAATTGACATATCAATCGAGCTCAACAAGGCCAAATCAGATCTAGAGGAATCAAAAGAATGGATAAGAAGGTCAAATCAAAAGCTAGATTCTATTGGAAGTTGGCATCAATCTAGCACTACAATCATAATTATTTTGATAATGATGATTATATTGTTTATAATTAATATAACAATAATTACAATTGCAATTAAGTATTACAGAATTCAAAAGAGAAATCGAGTGGATCAAAATGATAAGCCATATGTATTAACAAACAAA"/>
                        <sequence id="seq_KF687334.1_Human_parainfluenza_virus_3_strain_HPIV3/ZAF/1200334/2007_partial_genome_2007" taxon="KF687334.1_Human_parainfluenza_virus_3_strain_HPIV3/ZAF/1200334/2007_partial_genome_2007" totalcount="4" value="ATGCTAATTTCAATATTGTCAATTATTACAACCATGATTATGGCATCACACTGCCAAATAGACATCACAAAACTACAGCATGTAGGTATATTGGTCAACAGTCCCAAAGGGATGAAGATATCACAAAACTTCGAAACAAGATATTTAATCTTGAGTCTCATACCAAAAATAGAAGATTCTAACTCTTGTGGTGACCAACAGATCAAGCAATACAAGAGGTTATTGGATAGACTGATTATTCCTTTATATGATGGACTAAGATTACAAAAGGATGTGATAGTGACTAATCAAGAATCCAATGAAAACACTGATCCCAGAACAGAACGATTCTTTGGAGGGGTAATTGGAACTATTGCTCTAGGAGTAGCAACCTCAGCACAAATTACAGCAGCAGTTGCTCTGGTTGAAGCCAAGCAGGCAAGATCAGACATTGAAAAACTCAAGGAAGCAATCAGGGACACAAACAAAGCAGTGCAGTCAGTTCAGAGCTCCATAGGAAATTTGATAGTAGCAATTAAATCAGTCCAGGATTATGTCAACAAAGAAATCGTGCCATCGATTGCGAGACTAGGTTGTGAAGCAGCAGGACTTCAGTTAGGGATTGCATTAACACAGCATTACTCAGAATTAACAAATATATTTGGTGATAACATAGGATCGTTACAAGAAAAAGGAATAAAATTACAAGGTATAGCATCATTATACCGCACAAATATCACAGAAATATTCACAACATCAACAGTTGACAAATATGACATTTATGATCTATTATTTACAGAATCAATAAAGGTGAGAGTTATAGATGTTGACCTGAATGATTACTCAATCACCCTCCAAGTCAGACTCCCTTTATTAACCAGACTGCTGAACACTCAAATCTACAAAGTAGATTCCATATCATATAATATCCAAAATAGAGAATGGTATATCCCTCTTCCCAGCCATATCATGACAAAAGGGGCATTTCTAGGTGGAGCAGACGTCAAAGAATGCATAGAAGCATTCAGTAGTTATATATGCCCTTCTGATCCAGGATTTGTACTAAACCATGAAATGGAGAGCTGTCTATCAGGAAACATATCCCAATGTCCAAGAACCACAGTCACATCAGACATAGTTCCAAGGTATGCATTTGTCAATGGAGGAGTGGTTGCGAATTGTATAACAACTACATGTACATGCAATGGTATCGGTAATAGAATCAACCAACCACCTGATCAAGGAGTCAAAATTATAACACATAAAGAATGTAATACAATAGGTATTAACGGAATGCTGTTCAACACAAACAAAGAAGGAACTCTTGCATTCTACACACTAGACGACATAACATTAAACAATTCTGTTGCACTTGATCCAATTGACATATCAATCGAGCTCAACAAGGCCAAATCAGATCTAGAGGAATCAAAAGAATGGATAAGAAGGTCAAATCAAAAGCTAGATTCTATTGGAAGTTGGCATCAATCTAGCACTACAATCATAGTTATTTTGATAATGATGATTATATTGTTTATAATTAATATAACAATAATTACAATTGCAATTAAGTATTACAGAATTCAAAAGAGAAATCGAGTAGATCAAAATGATAAGCCATATGTATTAACAAACAAA"/>
                        <sequence id="seq_KF687335.2_UNVERIFIED__Human_parainfluenza_virus_3_strain_HPIV3/ZAF/1183071/2007_cRNA_sequence_2007" taxon="KF687335.2_UNVERIFIED__Human_parainfluenza_virus_3_strain_HPIV3/ZAF/1183071/2007_cRNA_sequence_2007" totalcount="4" value="ATGCCAAATTCAATATTGTTAATTATCACAACCATGATCATGGCATCACATTGCCAAATAGACATCACAAAACTACAGCATGTAGGTGTATTGGTCAACAATCCCAAAGGTATGAAGATATCACAAAATTTCGAAACAAGATATCTAATTTTGAGTCTCATACCAAAAATAGAAGATTCTAACTCTTGTGGTGACCAACAGATCAAGCAATACAAGAGGTTATTAGATAGACTGATTATTCCTTTATATGATGGACTAAAATTACAGAAGGATGTGATAGTGACTAATCAAGAATCCAATGAAAACACTGATCCCAGAACAGAACGATTCTTTGGAGGGGTAATTGGAACTATTGCTCTAGGAGTGGCAACCTCAGCACAAATTACAGCAGCAGTTGCTCTGGTTGAAGCCAAGCAGGCAAGATCAGACATTGAAAAACTCAAGGAAGCAATCAGGGACACAAACAAAGCAGTGCAGTCAGTTCAGAGCTCCGTAGGAAACTTGATAGTAGCAATTAAATCAGTCCAGGATTATGTCAACAAAGAAATCGTGCCATCGATTGCGAGACTAGGTTGTGAAGCAGCAGGACTTCAGCTAGGAATTGCATTAACACAGCATTACTCAGAATTAACAAACATATTCGGTGATAACATAGGATCGTTACAAGAAAAAGGAATAAAATTACAAGGTATAGCATCATTATACCGCACAAATATCACAGAAATATTCACAACATCAACAGTTGATAAATATGATATTTATGATCTATTATTTACAGAATCAATAAAGGTGAGAGTTATAGATGTTGATTTGAATGATTACTCAATCACCCTCCAAGTCAGACTCCCTCTATTAACCAGATTGCTGAACACTCAAATCTACAAGGTAGATTCCATATCATATAATATCCAAAACAGAGAATGGTATATCCCTCTTCCCAGCCATATCATGACGAAAGGGGCATTTCTAGGTGGAGCAGATGTCAAAGAATGCATAGAAGCATTCAGCAGTTATATATGCCCCTCTGATCCAGGATTTGTACTAAATCATGAAATGGAGAGCTGTCTATCAGGAAACATATCCCAATGTCCAAGAACCACAGTCACATCAGACATAGTTCCAAGGTATGCATTTGTCAATGGAGGAGTGGTTGCGAATTGTATAACAACCACATGTACATGCAATGGTATCGGTAATAGAATCAACCAACCACCTGATCAAGGAGTTAAAATTATAACACATAAAGAATGTAATACAATAGGTATCAACGGAATGCTGTTCAATACAAACAAAGAAGGAACCCTTGCATTCTACACACCAGATGACATAACATTAAACAATTCTGTTGCACTTGATCCAATTGACATATCAATCGAGCTCAACAAGGCCAAATCAGATCTAGAGGAATCAAAAGAATGGATAAGAAGGTCAAATCAAAAGCTAGATTCTATTGGAAGTTGGCATCAATCTAGCACTACAATCATAATTATTTTGATAATGATGATTATATTGTTTATAATTAATATAACAATAATTACAATTGCAATTAAGTATTACAGAATTCAAAAGAGAAATCGAGTGGATCAAAATGATAAGCCATATGTATTAACAAACAAA"/>
                        <sequence id="seq_KF687337.2_UNVERIFIED__Human_parainfluenza_virus_3_strain_HPIV3/ZAF/3066/2008_cRNA_sequence_2008" taxon="KF687337.2_UNVERIFIED__Human_parainfluenza_virus_3_strain_HPIV3/ZAF/3066/2008_cRNA_sequence_2008" totalcount="4" value="ATGCTAGCTTCAACATTGTTAATTATTACAACCATGATTATGGCATCACACTGCCAAATAGACATCACAAAACTACAGCATGTAGGTGTATTGGTCAACAGTCCCAAAGGGATGAAGATATCACAAAACTTCGAAACAAGATACCTAATTTTGAGTCTCATACCAAAAATTGAAGATTCTAACTCTTGTGGTGACCAACAGATCAAGCAATACAAGAGACTATTGGATAGACTGATCATTCCTTTATATGATGGACTAAGATTACAGAAAGATGTGATAGTGACTAATCAAGAATCCAATGAAAACACTGATCCCAGAACAGAACGATTCTTTGGAGGGGTAATTGGAACTATTGCTCTGGGAGTAGCAACATCAGCACAAATTACAGCAGCAGTTGCTCTGGTTGAAGCCAAGCAGGCAAGATCGGACATTGAAAAACTCAAAGAAGCAATCAGGGACACAAATAAAGCAGTGCAGTCGGTTCAGAGCTCTGTAGGAAATTTGATAGTAGCAATTAAATCGGTCCAGGATTATGTCAACAACGAAATCGTGCCATCAATTACGAGACTAGGTTGTGAAGCAGCAGGACTTCAGTTAGGAATTGCATTAACACAGCATTACTCAGAATTAACAAACATATTTGGTGATAACATAGGATCGTTACAAGAAAAAGGAATAAAATTACAAGGTATAGCATCGTTATACCGCACAAATATCACAGAAATATTCACAACATCAACAGTTGATAAATATGATATTTATGATCTATTATTTACAGAATCAATAAAGGTGAGAGTTATAGATGTTGATTTGAATGATTACTCAATCACTCTCCAAGTCAGACTCCCTTTATTAACTAGACTACTGAACACTCAAATCTACAAAGTAGACTCCATATCATATAATATCCAAAACAGAGAATGGTATATCCCCCTTCCCAGCCATATCATGACGAAAGGGGCATTTCTAGGTGGAGCAGATGTCAAAGAATGCATAGAAGCATTCAGCAGTTATATATGCCCTTCTGATCCAGGATTTGTACTAAATCATGAAATGGAGAGCTGTTTATCAGGAAACATATCTCAATGTCCAAGAACCACAGTCACATCAGACATAGTTCCAAGGTATGCATTTGTCAATGGAGGAGTGGTTGCGAATTGTATAACAACCACATGTACGTGCAATGGTATCGGTAACAGAATCAACCAACCACCTGATCAAGGAGTAAAAATTATAACACATAAAGAATGTAATACAATAGGTATCAACGGAATGCTATTCAACACAAACAAAGAAGGAACTCTTGCATTCTACACACCAGATGACATAACACTAAACAATTCTGTTGCTCTTGATCCAATTGACATATCAATCGAGCTCAACAAGGCCAAATCAGATCTAGAGGAATCAAAAGAATGGATAAGAAGGTCAAATCAAAAGCTAGATTCTATTGGAAGTTGGCATCAATCCAGCACTACAATTATAGTTATTTTGATAATGATGATTATATTGTTTATAATTAATGTAACGATAATTACAATTGCAATTAAGTATTACAGAATTCAAAAGAGGAATCGAATGGATCAAAATGAAAAGCCATATGTATTAACAAACAAA"/>
                        <sequence id="seq_KF687339.1_UNVERIFIED__Human_parainfluenza_virus_3_strain_HPIV3/ZAF/3238/2010_cRNA_sequence_2010" taxon="KF687339.1_UNVERIFIED__Human_parainfluenza_virus_3_strain_HPIV3/ZAF/3238/2010_cRNA_sequence_2010" totalcount="4" value="ATGCTAATTTCAATATTGTTAATTATCACAACTATGATCATGGCATCACATTGCCAAATAGACATCACAAAACTACAGCATGTAGGTGTATTGGTCAACAGTCCCAAAGGTATGAAGATATCACAAAACTTCGAAACAAGATATCTGATTTTGAGTCTCATACCAAAAATAGAAGATTCTAACTCTTGTGGTGACCAGCAGATCAAGCAATACAAGAGGTTATTGGATAGACTGATTATTCCTTTATATGACGGACTAAAATTACAGAAGGATGTGATAGTGACTAATCAAGAATCCAATGAAAACACTGATCCCAGAACAGAACGATTCTTTGGAGGAGTAATTGGAACTATTGCTCTAGGAGTAGCAACCTCAGCACAAATTACAGCAGCAGTTGCTCTGGTTGAAGCCAAGCAGGCAAGATCAGACATTGAAAAACTCAAGGAAGCAATCAGGGACACAAACAAAGCAGTGCAGTCAGTTCAGAGCTCCGTAGGAAACTTGATAGTAGCAATTAAATCAGTCCAGGATTATGTCAACAAAGAAATCGTGCCATCGATTGCGAGACTAGGTTGTGAAGCAGCAGGACTTCAGCTAGGAATTGCATTAACACAGCATTACTCAGAATTAACAAACATATTCGGTGATAACATAGGATCGTTACAAGAAAAAGGAATAAAATTACAAGGTATAGCATCATTATACCGCACAAATATCACAGAAATATTCACAACATCAACAGTTGATAAATATGATATTTATGATCTATTATTTACAGAATCAATAAAGGTGAGAGTTATAGATGTTGATTTGAATGATTACTCAATCACCCTCCAAGTCAGACTCCCTCTATTAACCAGATTGCTGAACACTCAAATATACAAGGTAGATTCCATATCATATAATATCCAAAACAGAGAATGGTATATCCCTCTTCCCAGCCCTATCATGACGAAAGGGGCATTTCTAGGTGGAGCAGATGTCAAAGAATGCATAGAAGCATTCAGCAGTTATATATGCCCCTCTGATCCAGGATTTGTACTAAACCATGAAATGGAAAGCTGTCTATCAGGAAACATATCCCAATGTCCAAGAACCACAGTCACATCAGACATAGTTCCAAGGTATGCATTTGTCAATGGAGGAGTGGTTGCGAATTGTATAACAACCACATGTACATGCAATGGTATCGGTAATAGAATCAACCAACCACCTGATCAAGGAGTTAAAATTATAACACATAAAGAATGTAATACAATAGGTATCAACGGAATGCTGTTCAATACAAACAAAGAAGGAACCCTTGCATTCTACACACCAGATGACATAACATTAAACAATTCTGTTGCACTTGATCCAATTGACATATCAATCGAGCTCAACAAGGCCAAATCAGACCTAGAGGAATCAAAAGAATGGATAAGAAGGTCAAATCAAAAGCTAGATTCTATTGGAAGTTGGCATCAATCTAGCACTACAATCATAATTATTTTGATAATGATGATTATATTGTTTATAATTAATATAACGATAATTACAATTGCAATTAAGTATTACAGAATTCAAAAGAGAAATCGAGTGGATCAAAATGATAAGCCATATGTATTAACAAACAAA"/>
                        <sequence id="seq_KF687340.1_Human_parainfluenza_virus_3_strain_HPIV3/ZAF/3372/2010_complete_genome_2010" taxon="KF687340.1_Human_parainfluenza_virus_3_strain_HPIV3/ZAF/3372/2010_complete_genome_2010" totalcount="4" value="ATGCTAGCTTCAACATTGTTAATTATTACAACCATGATTATGGCATCACACTGCCAAATAGACATCACAAGACTACAGCATGTAGGTGTATTGGTCAACAGTCCCAAAGGGATGAAGATATCACAAAACTTCGAAACAAGATACCTAATTTTGAGTCTCATACCAAAAATAGAAGATTCTAACTCTTGTGGTGACCAACAGATCAAGCAATACAAGAGACTATTGGATAGACTGATCATTCCTTTATATGATGGACTAAGACTACAGAAAGATGTGATAGTGACTAATCAAGAATCCAATGAAAACACTGATCCCAGAACAGAACGATTCTTTGGAGGGGTAATTGGAACCATTGCTCTGGGAGTAGCAACATCAGCACAAATTACAGCAGCAGTTGCTCTGGTTGAAGCCAAGCAGGCAAGATCGGACATTGAAAAACTCAAAGAAGCAATCAGGGACACAAATAAAGCAGTGCAGTCGGTTCAGAGCTCTGTAGGAAATTTGATAGTAGCAATTAAATCGGTCCAGGATTATGTCAACAACGAAATCGTGCCATCAATTACGAGACTAGGTTGTGAAGCAGCAGGACTTCAGTTAGGAATTGCATTAACACAGCATTACTCAGAATTAACAAACATATTTGGTGATAACATAGGATCGTTACAAGAAAAAGGAATAAAATTACAAGGTATAGCATCGTTATACCGCACAAATATCACAGAAATATTCACAACATCAACAGTTGATAAATATGATATTTATGATCTATTATTTACAGAATCAATAAAGGTGAGAGTTATAGATGTTGATTTGAATGATTACTCAATCACTCTCCAAGTCAGACTCCCTTTATTAACTAGACTACTGAACACTCAAATCTACAAAGTAGACTCCATATCATATAATATCCAAAACAGAGAATGGTATATCCCCCTTCCCAGCCATATCATGACGAAAGGGGCATTTCTAGGTGGAGCAGATGTCAAAGAATGCATAGAAGCATTCAGCAGTTATATATGCCCTTCTGATCCAGGATTTGTACTAAATCATGAAATGGAGAGCTGTTTATCAGGAAACATATCTCAATGTCCAAGAACCACAGTCACATCAGACATAGTTCCAAGGTATGCATTTGTCAATGGAGGAGTGGTTGCGAATTGTATAACAACCACATGTACGTGCAATGGTATCGGCAACAGAATCAACCAACCACCTGATCAAGGAGTAAAAATTATAACACATAAAGAATGTAATACAATAGGTATCAACGGAATGCTATTCAACACAAACAAAGAAGGAACTCTTGCATTCTACACACCAGATGACATAACACTAAACAATTCTGTTGCTCTTGATCCAATTGACATATCAATCGAGCTCAACAAGGCCAAATCAGATCTAGAGGAATCAAAAGAATGGATAAGAAGGTCAAATCAAAAGCTAGATTCTATTGGAAGTTGGCATCAATCCAGCACTACAATTATAGTTATTTTGATAATGATGATTATATTGTTTATAATTAATGTAACGATAATTACAATTGCAATTAAGTATTACAGAATTCAAAAGAGAAATCGAATGGATCAAAATGAAAAGCCATATGTATTAACAAACAAA"/>
                        <sequence id="seq_KF687341.2_UNVERIFIED__Human_parainfluenza_virus_3_strain_HPIV3/ARG/12894/2006_cRNA_sequence_2006" taxon="KF687341.2_UNVERIFIED__Human_parainfluenza_virus_3_strain_HPIV3/ARG/12894/2006_cRNA_sequence_2006" totalcount="4" value="ATGCTAGCTTCAACATTGTTAATTATTACAACCATGATTATGGCATCACACTGCCAAATAGACATCACAAAACTACAGCATGTAGGTGTATTGGTCAACAGTCCCAAAGGGATGAAGATATCACAAAACTTCGAGACAAGATATCTAATTTTGAGTCTCATACCAAAAATAGAAGATTCTAACTCTTGTGGTGACCAACAGATCAAGCAATACAAGAGACTATTGGATAGACTGATCATTCCTTTATATGATGGACTAAGATTACAGAAAGATGTGATAGTGACTAATCAAGAATCCAATGAAAACACTGATCCCAGAACAGAACGATTCTTTGGAGGGGTAATTGGAACTATTGCTCTGGGAGTAGCAACATCAGCACAAATTACAGCAGCGGTTGCTCTGGTTGAAGCCAAGCAGGCCAGATCAGACATTGAAAAACTCAAAGAAGCAATCAGGGACACAAATAAAGCAGTGCAGTCGGTTCAGAGCTCTATAGGAAATTTGATAGTAGCAATTAAATCGGTCCAGGATTATGTCAACAACGAAATCGTGCCATCGATTACGAGACTAGGTTGTGAAGCAGCAGGACTTCAGTTAGGAATTGCATTAACACAGCATTACTCAGAATTAACAAACATATTTGGTGATAACATAGGATCGTTACAAGAAAAAGGAATAAAATTACAAGGTATAGCATCATTATACCGCACAAATATCACAGAAATATTCACAACATCAACAGTTGATAAATATGATATTTATGATCTATTATTTACAGAATCAATAAAGGTGAGAGTTATAGATGTTGATTTGAATGATTACTCAATCACTCTCCAAGTCAGACTCCCTTTATTAACTAGACTGCTGAACACTCAAATCTACAAAGTAGATTCCATATCATATAATATCCAAAACAGAGAATGGTATATCCCTCTTCCCAGTCATATCATGACGAAAGGGGCATTTCTAGGTGGAGCAGATGTCAAAGAATGCATAGAAGCATTCAGCAGTTACATATGCCCTTCTGATCCAGGATTTGTACTAAACCATGAAATGGAGAGCTGTTTATCAGGAAACATATCCCAATGTCCAAGAACCACAGTCACATCAGACATAGTTCCAAGGTATGCATTTGTCAATGGAGGAGTGGTTGCGAATTGTATAACAACCACATGTACGTGCAATGGTATCGGTAATAGAATCAACCAACCACCTGATCAAGGAGTAAAAATTATAACACATAAAGAATGTAATACAATAGGTATCAACGGAATGCTGTTCAACACAAACAAAGAAGGAACTCTTGCATTCTACACACCAGATGACATAACACTAAACAATTCTGTTGCTCTTGATCCAATTGACATATCAATCGAGCTCAACAAGGCCAAATCAGATCTAGAGGAATCAAAAGAATGGATAAGAAGGTCAAATCAAAAGCTAAATTCTATTGGAAGTTGGCATCAATCCAGCACTACAATTATAGTTATTTTAATAATGATGATTATATTGTTTATAATTAATGTAACGATAATTACAATTGCAATTAAGTATTACAGAATTCAAAAGAGAAATCGAGTGGATCAAAATGAAAAGCCATATGTATTAACAAACAAA"/>
                        <sequence id="seq_KF687342.2_UNVERIFIED__Human_parainfluenza_virus_3_strain_HPIV3/ARG/14555/2007_cRNA_sequence_2007" taxon="KF687342.2_UNVERIFIED__Human_parainfluenza_virus_3_strain_HPIV3/ARG/14555/2007_cRNA_sequence_2007" totalcount="4" value="ATGCTAATTTCAATATTGTCAATTATTACAACCATGATCATGGCATCACACTGCCAAATAGACATCACAAAACTACAGCATGTAGGTGTATTGGTCAACAGTCCCAAAGGGATGAAGATATCACAAAACTTCGAAACAAGATATTTAATCTTGAGTCTCATACCAAAAATAGAAGATTCTAACTCTTGTGGTGACCAACAGATCAAGCAATACAAGAGGTTATTGGATAGACTGATCATTCCTTTATATGATGGACTAAGATTACAGAAGGATGTGATAGTGACTAATCAAGAATCCAATGAAAACACTGATCCCAGAACAGAACGATTCTTTGGAGGGGTAATTGGAACTATTGCTCTAGGAGTAGCAACCTCAGCACAAATTACAGCAGCAGTTGCTCTGGTTGAAGCCAAGCAGGCAAGATCAGACATTGAAAAACTCAAGGAAGCAATCAGGGATACAAACAAAGCAGTGCAGTCAGTTCAGAGCTCCATAGGAAATTTGATAGTAGCAATTAAATCAGTCCAGGATTATGTCAACAAAGAAATCGTGCCATCGATTGCGAGACTAGGTTGTGAAGCAGCAGGACTTCAGTTAGGGATTGCATTAACACAGCATTACTCAGAATTAACAAATATATTTGGTGATAACATAGGATCGTTACAAGAAAAAGGAATAAAATTACAAGGTATAGCATCATTATACCGCACAAATATCACAGAAATATTCACAACATCAACAGTTGATAAATATGATATTTATGATCTATTATTTACAGAATCAATAAAGGTGAGAGTTATAGATGTTGATTTGAATGATTACTCAATCACTCTCCAAGTCAGACTCCCTTTATTAACCAGACTGCTGAACACTCAAATCTACAAAGTAGACTCCATATCATATAATATCCAAAATAGAGAATGGTATATCCCTCTTCCCAGCCATATCATGACAAAAGGGGCATTTCTAGGTGGAGCAGATGTCAAAGAATGCATAGAAGCATTCAGCAGTTATATATGCCCTTCTGATCCAGGATTTGTACTAAACCATGAAATGGAGAGCTGTCTATCAGGAAACATATCCCAATGTCCAAGAACCACAGTCACATCAGACATAGTTCCAAGGTATGCATTTGTCAATGGAGGAGTGGTTGCGAATTGTATAACAACTACATGTACATGCAATGGTATCGGTAATAGAATCAACCAACCACCTGATCAAGGAGTCAAAATTATAACACATAAAGAATGTAATACAATAGGTATTAACGGAATGCTGTTCAACACAAACAAAGAAGGAACTCTTGCATTCTACACACCAGACGACATAACATTAAACAATTCTGTTGCACTTGATCCAATTGACATATCAATCGAGCTCAACAAGGCCAAATCAGATCTAGAGGAATCAAAAGAATGGATAAGAAGGTCAAATCAAAAGCTAGATTCTATTGGAAGTTGGCATCAATCTAGCACTACAATCATAGTTATTTTGATAATGATGATTATATTGTTTATAATTAATATAACAATAATTACAATTGCAATTAAGTATTACAGAATTCAAAAGAGAAATCGAGTGGATCAAAATGATAAGCCATATGTATTAACAAACAAA"/>
                        <sequence id="seq_KF687343.1_Human_parainfluenza_virus_3_strain_HPIV3/ARG/13009/2006_partial_genome_2006" taxon="KF687343.1_Human_parainfluenza_virus_3_strain_HPIV3/ARG/13009/2006_partial_genome_2006" totalcount="4" value="ATGCTAATTTCAATATTGTCAATTATTACAACCATGATCATGGCATCACACTGCCAAATAGACATCACAAAACTACAGCATGTAGGTGTATTGGTCAACAGTCCCAAAGGGATGAAGATATCACAAAACTTCGAAACAAGATATTTAATCTTGAGTCTCATACCAAAAATAGAAGATTCTAACTCTTGTGGTGACCAACAGATCAAGCAATACAAGAGGTTATTGGATAGACTGATCATTCCTTTATATGATGGACTAAGATTACAGAAGGATGTGATAGTGACTAATCAAGAATCCAATGAAAACACTGATCCCAGAACAGAACGATTCTTTGGAGGGGTAATTGGAACTATTGCTCTAGGAGTAGCAACCTCAGCACAAATTACAGCAGCAGTTGCTCTGGTTGAAGCCAAGCAGGCAAGATCAGACATTGAAAAACTCAAGGAAGCAATCAGGGATACAAACAAAGCAGTGCAGTCAGTTCAGAGCTCCATAGGAAATTTGATAGTAGCAATTAAATCAGTCCAGGATTATGTCAACAAAGAAATCGTGCCATCGATTGCGAGACTAGGTTGTGAAGCAGCAGGACTTCAGTTAGGGATTGCATTAACACAGCATTACTCAGAATTAACAAATATATTTGGTGATAACATAGGATCGTTACAAGAAAAAGGAATAAAATTACAAGGTATAGCATCATTATACCGCACAAATATCACAGAAATATTCACAACATCAACAGTTGATAAATATGATATTTATGATCTATTATTTACAGAATCAATAAAGGTGAGAGTTATAGATGTTGATTTGAATGATTACTCAATCACTCTCCAAGTCAGACTCCCTTTATTAACCAGACTGCTGAACACTCAAATCTACAAAGTAGACTCCATATCATATAATATCCAAAATAGAGAATGGTATATCCCTCTTCCCAGCCATATCATGACAAAAGGGGCATTTCTAGGTGGAGCAGATGTCAAAGAATGCATAGAAGCATTCAGCAGTTATATATGCCCTTCTGATCCAGGATTTGTACTAAACCATGAAATGGAGAGCTGTCTATCAGGAAACATATCCCAATGTCCAAGAACCACAGTCACATCAGACATAGTTCCAAGGTATGCATTTGTCAATGGAGGAGTGGTTGCGAATTGTATAACAACTACATGTACATGCAATGGTATCGGTAATAGAATCAACCAACCACCTGATCAAGGAGTCAAAATTATAACACATAAAGAATGTAATACAATAGGTATTAACGGAATGCTGTTCAACACAAACAAAGAAGGAACTCTTGCATTCTACACACCAGACGACATAACATTAAACAATTCTGTTGCACTTGATCCAATTGACATATCAATCGAGCTCAACAAGGCCAAATCAGATCTAGAGGAATCAAAAGAATGGATAAGAAGGTCAAATCAAAAGCTAGATTCTATTGGAAGTTGGCATCAATCTAGCACTACAATCATAGTTATTTTGATAATGATGATTATATTGTTTATAATTAATATAACAATAATTACAATTGCAATTAAGTATTACAGAATTCAAAAGAGAAATCGAGTGGATCAAAATGATAAGCCATATGTATTAACAAACAAA"/>
                        <sequence id="seq_KF687344.1_Human_parainfluenza_virus_3_strain_HPIV3/ZAF/2516/2008_partial_genome_2008" taxon="KF687344.1_Human_parainfluenza_virus_3_strain_HPIV3/ZAF/2516/2008_partial_genome_2008" totalcount="4" value="ATGCTAAATTCAATATTGTTAATTATCACAACCATGATCATGGCATCACATTGCCAAATAGACATCACAAAACTACAGCATGTAGGTGTATTGGTCAACAATCCCAAAGGTATGAAGATATCACAAAATTTCGAAACAAGATATCTAATTTTGAGTCTCATACCAAAAATAGAAGATTCTAACTCTTGTGGTGACCAACAGATCAAGCAATACAAGAGGTTATTAGATAGACTGATTATTCCTTTATATGATGGACTAAAATTACAGAAGGATGTGATAGTGACTAATCAAGAATCCAATGAAAACACTGATCCCAGAATAGAACGATTCTTTGGAGGGGTAATTGGAACTATTGCTCTAGGAGTGGCAACCTCAGCACAAATTACAGCAGCAGTTGCTCTGGTTGAAGCCAAGCAGGCAAGATCAGACATTGAAAAACTCAAGGAAGCAATCAGGGACACAAACAAAGCAGTGCAGTCAGTTCAGAGCTCCGTAGGAAACTTGATAGTAGCAATTAAATCAGTCCAGGATTATGTCAACAAAGAAATCGTGCCATCGATTGCGAGACTAGGTTGTGAAGCAGCAGGACTTCAGCTAGGAATTGCATTAACACAGCATTACTCAGAATTAACAAACATATTCGGTGATAACATAGGATCGTTACAAGAAAAAGGAATAAAATTACAAGGTATAGCATCATTATACCGCACAAATATCACAGAAATATTCACAACATCAACAGTTGATAAATATGATATTTATGATCTATTATTTACAGAATCAATAAAGGTGAGAGTTATAGATGTTGATTTGAATGATTACTCAATCACCCTCCAAGTCAGACTCCCTCTATTAACCAGATTGCTGAACACTCAAATCTACAAGGTAGATTCCATATCATATAATATCCAAAACAGAGAATGGTATATCCCTCTTCCCAGCCATATCATGACGAAAGGGGCATTTCTAGGTGGAGCAGATGTCAAAGAATGCATAGAAGCATTCAGCAGTTATATATGCCCCTCTGATCCAGGATTTGTACTAAATCATGAAATGGAGAGCTGTCTATCAGGAAACATATCCCAATGTCCAAGAACCACAGTCACATCAGACATAGTTCCAAGGTATGCATTTGTCAATGGAGGAGTGGTTGCGAATTGTATAACAACCACATGTACATGCAATGGTATCGGTAATAGAATCAACCAACCACCTGATCAAGGAGTTAAAATTATAACACATAAAGAATGTAATACAATAGGTATCAACGGAATGCTGTTCAATACAAACAAAGAAGGAACCCTTGCATTCTACACACCAGATGACATAACATTAAACAATTCTGTTGCACTTGATCCAATTGACATATCAATCGAGCTCAACAAGGCCAAATCAGATCTAGAGGAATCAAAAGAATGGATAAGAAGGTCAAATCAAAAGCTAGATTCTATTGGAAGTTGGCATCAATCTAGCACTACAATCATAATTATTTTGATAATGATGATTATATTGTTTATAATTAATATAACAATAATTACAATTGCAATTAAGTATTACAGAATTCAAAAGAGAAATCGAGTGGATCAAAATGATAAGCCATATGTATTAACAAACAAA"/>
                        <sequence id="seq_KF687345.1_Human_parainfluenza_virus_3_strain_HPIV3/ZAF/6281/2009_partial_genome_2009" taxon="KF687345.1_Human_parainfluenza_virus_3_strain_HPIV3/ZAF/6281/2009_partial_genome_2009" totalcount="4" value="ATGCTAGCTTCAACATTGTTAATTATTACAACCATGATTATGGCATCACACTGCCAAATAGACATCACAAGACTACAGCATGTAGGTGTATTGGTCAACAGTCCCAAAGGGATGAAGATATCACAAAACTTCGAAACAAGATACCTAATTTTGAGTCTCATACCAAAAATAGAAGATTCTAACTCTTGTGGTGACCAACAGATCAAGCAATACAAGAGACTATTGGATAGACTGATCATTCCTTTATATGATGGACTAAGACTACAGAAAGATGTGATAGTGACTAATCAAGAATCCAATGAAAACACTGATCCCAGAACAGAACGATTCTTTGGAGGGGTAATTGGAACCATTGCTCTGGGAGTAGCAACATCAGCACAAATTACAGCAGCAGTTGCTCTGGTTGAAGCCAAGCAGGCAAGATCGGACATTGAAAAACTCAAAGAAGCAATCAGGGACACAAATAAAGCAGTGCAGTCGGTTCAGAGCTCTGTAGGAAATTTGATAGTAGCAATTAAATCGGTCCAGGATTATGTCAACAACGAAATCGTGCCATCAATTACGAGACTAGGTTGTGAAGCAGCAGGACTTCAGTTAGGAATTGCATTAACACAGCATTACTCAGAATTAACAAACATATTTGGTGATAACATAGGATCGTTACAAGAAAAAGGAATAAAATTACAAGGTATAGCATCGTTATACCGCACAAATATCACAGAAATATTCACAACATCAACAGTTGATAAATATGATATTTATGATCTATTATTTACAGAATCAATAAAGGTGAGAGTTATAGATGTTGATTTGAATGATTACTCAATCACTCTCCAAGTCAGACTCCCTTTATTAACTAGACTACTGAACACTCAAATCTACAAAGTAGACTCCATATCATATAATATCCAAAACAGAGAATGGTATATCCCCCTTCCCAGCCATATCATGACGAAAGGGGCATTTCTAGGTGGAGCAGATGTCAAAGAATGCATAGAAGCATTCAGCAGTTATATATGCCCTTCTGATCCAGGATTTGTACTAAATCATGAAATGGAGAGCTGTTTATCAGGAAACATATCTCAATGTCCAAGAACCACAGTCACATCAGACATAGTTCCAAGGTATGCATTTGTCAATGGAGGAGTGGTTGCGAATTGTATAACAACCACATGTACGTGCAATGGTATCGGCAACAGAATCAACCAACCACCTGATCAAGGAGTAAAAATTATAACACATAAAGAATGTAATACAATAGGTATCAACGGAATGCTATTCAACACAAACAAAGAAGGAACTCTTGCATTCTACACACCAGATGACATAACACTAAACAATTCTGTTGCTCTTGATCCAATTGACATATCAATCGAGCTCAACAAGGCCAAATCAGATCTAGAGGAATCAAAAGAATGGATAAGAAGGTCAAATCAAAAGCTAGATTCTATTGGAAGTTGGCATCAATCCAGCACTACAATTATAGTTATTTTGATAATGATGATTATATTGTTTATAATTAATGTAACGATAATTACAATTGCAATTAAGTATTACAGAATTCAAAAGAGAAATCGAATGGATCAAAATGAAAAGCCATATGTATTAACAAACAAA"/>
                        <sequence id="seq_KF687346.1_Human_parainfluenza_virus_3_strain_HPIV3/ZAF/6538/2009_complete_genome_2009" taxon="KF687346.1_Human_parainfluenza_virus_3_strain_HPIV3/ZAF/6538/2009_complete_genome_2009" totalcount="4" value="ATGCTAGCTTCAACATTGTTAATTATTACAACCATGATTATGGCATCACACTGCCAAATAGACATCACAAAACTACAGCATGTAGGTGTATTGGTCAACAGTCCCAAAGGGATGAAGATATCACAAAACTTCGAAACAAGATACCTAATTTTGAGTCTCATACCAAAAATTGAAGATTCTAACTCTTGTGGTGACCAACAGATCAAGCAATACAAGAGACTATTGGATAGACTGATCATTCCTTTATATGATGGACTAAGATTACAGAAAGATGTGATAGTGACTAATCAAGAATCCAATGAAAACACTGATCCCAGAACAGAACGATTCTTTGGAGGGGTAATTGGAACTATTGCTCTGGGAGTAGCAACATCAGCACAAATTACAGCAGCAGTTGCTCTGGTTGAAGCCAAGCAGGCAAGATCGGACATTGAAAAACTCAAAGAAGCAATCAGGGACACAAATAAAGCAGTGCAGTCGGTTCAGAGCTCTGTAGGAAATTTGATAGTAGCAATTAAATCGGTCCAGGATTATGTCAACAACGAAATCGTGCCATCAATTACGAGACTAGGCTGTGAAGCAGCAGGACTTCAGTTAGGAATTGCATTAACACAGCATTACTCAGAATTAACAAACATATTTGGTGATAACATAGGATCGTTACAAGAAAAAGGAATAAAATTACAAGGTATAGCATCGTTATACCGCACAAATATCACAGAAATATTCACAACATCAACAGTTGATAAATATGATATTTATGATCTATTATTTACAGAATCAATAAAGGTGAGAGTTATAGATGTTGATTTGAATGATTACTCAATCACTCTCCAAGTCAGACTCCCTTTATTAACTAGACTACTGAACACTCAAATCTACAAAGTAGACTCCATATCATATAATATCCAAAATAGAGAATGGTATATCCCCCTTCCCAGCCATATCATGACGAAAGGGGCATTTCTAGGTGGAGCAGATGTCAAAGAATGCATAGAAGCATTCAGCAGTTATATATGCCCTTCTGATCCAGGATTTGTACTAAATCATGAAATGGAGAGCTGTTTATCAGGAAACATATCTCAATGTCCAAGAACCACAGTCACATCAGACATAGTTCCAAGGTATGCATTTGTCAATGGAGGAGTGGTTGCGAATTGTATAACAACCACATGTACGTGCAATGGTATCGGCAACAGAATCAACCAACCACCTGATCAAGGAGTAAAAATTATAACACATAAAGAATGTAATACAATAGGTATCAACGGAATGCTATTCAACACAAACAAAGAAGGAACTCTTGCATTCTACACACCAGATGACATAACACTAAACAATTCTGTTGCTCTTGATCCAATTGACATATCAATCGAGCTCAACAAGGCCAAATCAGATCTAGAGGAATCAAAAGAATGGATAAGAAGGTCAAATCAAAAGCTAGATTCTATTGGAAGTTGGCATCAATCCAGCACTACAATTATAGTTATTTTGATAATGATGATTATATTGTTTATAATTAATGTAACGATAATTACAATTGCAATTAAGTATTACAGAATTCAAAAGAGGAATCGAATGGATCAAAATGAAAAGCCATATGTATTAACAAACAAA"/>
                        <sequence id="seq_KF687347.1_Human_parainfluenza_virus_3_strain_HPIV3/USA/629-1/2006_partial_genome_2006" taxon="KF687347.1_Human_parainfluenza_virus_3_strain_HPIV3/USA/629-1/2006_partial_genome_2006" totalcount="4" value="ATGCTAATTTCAATATTGTTAAGCATTACAACCATGATCATGGCATCACACTGCCAAATAGACATCACAAAACTACAGCATGTAGGTGTATTGGTCAACAGTCCTAAAGGGATGAAGATATCACAAAACTTCGAAACAAGATATCTAATCTTGAGTCTCATACCAAAAATAGAAGATTCTAACTCTTGTGGTGACCAACAGATCAAGCAATACAAGAGGTTATTGGATAGACTGATCATTCCTTTATATGATGGACTAAGATTACAGAAGGATGTGATAGTGACTAATCAAGAATCCAATGAAAACACTGATCCCAGAACAGAACGATTCTTTGGAGGGGTAATTGGAACTATTGCTCTAGGAGTAGCAACCTCAGCACAAATTACAGCAGCAGTTGCTCTGGTTGAAGCCAAGCAGGCAAGATCAGACATTGAAAAACTCAAGGAAGCAATCAGGGACACAAATAAAGCAGTACAGTCAGTTCAGAGCTCCATAGGAAATTTGATAGTAGCAATTAAATCAGTCCAGGATTATGTCAACAAAGAAATCGTGCCATCGATTGCGAGACTAGGTTGTGAAGCAGCAGGACTTCAGTTAGGGATTGCATTAACACAGCATTACTCGGAATTAACAAACATATTTGGTGATAACATAGGATCGTTACAAGAAAAAGGAATAAAATTACAAGGTATAGCATCATTATACCGCACAAATATCACAGAAATATTCACAACATCAACAGTTGATAAATATGATATTTATGATCTATTATTTACAGAATCAATAAAGGTGAGAGTTATAGATGTTGATTTGAATGATTACTCAATCACCCTCCAAGTCAGACTCCCTTTATTAACCAGACTGCTGAACACTCAAATCTACAAAGTAGATTCCATATCATATAATATCCAAAATAGAGAATGGTATATCCCTCTTCCCAGCCATATCATGACGAAAGGGGCATTTCTAGGTGGAGCAGATGTCAAAGAATGCATAGAAGCATTCAGCAGTTATATATGCCCTTCTGATCCAGGATTTGTACTAAACCATGAAATGGAGAGCTGTCTATCAGGAAACATATCCCAATGTCCAAGAACCACAGTCACATCAGACATAGTTCCAAGGTATGCATTTGTCAATGGAGGAGTGGTTGCGAATTGTATAACAACTACATGTACATGCAATGGTATCGGTAATAGAATCAACCAACCACCTGATCAAGGAGTCAAAATTATAACACATAAGGAATGTAATACAATAGGTATTAACGGAATGCTGTTCAACACAAACAAAGAAGGAACTCTTGCATTCTACACACCAGACGACATAACATTAAACAATTCTGTTGCACTTGATCCAATTGACATATCAATCGAGCTCAACAAGGCCAAATCAGATCTAGAGGAATCAAAAGAATGGATAAGAAGGTCAAATCAAAAGCTAGATTCTATTGGAAGTTGGCATCAATCTAGCACAACAATCATAGTTATTTTGATAATGATGATTATATTGTTTATAATTAATATAACAATAATTACAATTGCAATTAAGTATTACAGAATTCAAAAGAGAAATCGAGTGGATCAAAATGATAAGCCATATGTATTAACAAACAAA"/>
                        <sequence id="seq_KF687348.1_Human_parainfluenza_virus_3_strain_HPIV3/USA/8745D/2011_partial_genome_2011" taxon="KF687348.1_Human_parainfluenza_virus_3_strain_HPIV3/USA/8745D/2011_partial_genome_2011" totalcount="4" value="ATGCCAATTTCAACACTGTTAATTATTACAACCATGATCATGGCATCATACTGCCAAATAGACATCACAAAACTACAGCATGTAGGTGTATTGGTCAACAGTCCCAAAGGGATGAAAATATCACAAAACTTCGAAACAAGATATCTAATCCTGAGTCTCATACCAAAAATAGAAGATTCTAACTCTTGTGGTGACCAACAGATCAAGCAATACAAGAGGTTATTGGATAGACTGATCATTCCTTTATATGATGGACTAAGATTACAGAAGGATGTGATAGTGACTAATCAAGAATCCAATGAAAACACTGATCCCAGAACAGAACGATTCTTTGGAGGGGTAATTGGAACTATTGCTCTAGGAGTAGCAACCTCAGCACAAATTACAGCAGCAGTTGCTCTGGTTGAAGCCAAGCAGGCAAGATCAGACATTGAAAAACTCAAGGAAGCAATCAGGGACACAAATAAAGCAGTGCAGTCAGTTCAGAGCTCTGTAGGAAATTTGATAGTGGCAATTAAATCAGTCCAGGATTATGTCAACAAAGAAATCGTGCCATCGATTGCGAGACTAGGTTGTGAAGCAGCAGGACTTCAGTTAGGGATTGCATTAACACAGCATTACTCAGAATTAACAAATATATTTGGTGATAACATAGGATCGTTACAAGAAAAAGGAATAAAATTACAAGGTATAGCATCATTATACCGCACAAATATCACAGAAATATTCACAACATCAACAGTTGACAAATATGATATTTATGATCTATTATTTACAGAATCAATAAAGGTGAGAGTTATAGATGTTGATTTGAATGATTACTCAATAACCCTCCAAGTCAGACTCCCTTTATTGACCAGACTGCTGAACACTCAAATCTACAAAGTAGATTCCATATCATACAATATCCAAAATAGAGAATGGTATATCCCTCTTCCCAGCCATATCATGACGAAAGGGGCATTTCTAGGTGGAGCAGATGTCAAAGAATGCATAGAAGCATTCAGCAGTTATATATGCCCTTCTGATCCAGGATTTGTACTAAACCATGAAATGGAGAGCTGTCTATCAGGAAACATATCCCAATGTCCAAGAACCACAGTCACATCAGACATAGTTCCTAGGTATGCATTTGTCAATGGAGGAGTAGTTGCGAATTGTATAACAACTACATGTACATGCAATGGTATCGGCAATAGAATCAACCAACCACCTGACCAAGGAGTCAAAATTATAACACATAAAGAATGTAATACAATAGGTATCAACGGAATGCTATTCAACACAAACAAAGAAGGAACTCTTGCATTCTACACACCAGACGACATAACATTAAACAATTCTGTTGCACTTGATCCGATTGACATATCAATCGAGCTCAACAAGGCCAAATCAGATCTAGAGGAATCAAAAGAATGGATAAGAAGGTCAAATCAAAAGCTAGATTCTATTGGAAGTTGGCATCAATCTAGCACTACAATCATAGTTATTTTGATAATGATGATTATATTGTTTATAATTAATATAATAATAATTACAATTGCAATTAAGTATTACAGAATTCAAAAGAGAAATCGAGTGGATCAAAATGATAAGCCATATGTATTAACAAACAAA"/>
                        <sequence id="seq_KF687349.1_Human_parainfluenza_virus_3_strain_HPIV3/FRA/26232106/2006_partial_genome_2006" taxon="KF687349.1_Human_parainfluenza_virus_3_strain_HPIV3/FRA/26232106/2006_partial_genome_2006" totalcount="4" value="ATGCTAATTTCAATATTGTTAATTATCACAACCATGATCATGGCATCACATTGCCAAATAGACATCACAAAACTACAGCATGTAGGTGTATTGGTCAACAGTCCCAAAGGTATGAAGATATCACAAAATTTCGAAACAAGATATCTAATTTTGAGTCTCATACCAAAAATAGAAGATTCTAACTCTTGTGGTGACCAACAGATCAAGCAATACAAGAGGTTATTGGATAGACTGATTATTCCTTTATATGATGGACTAAAATTACAGAAGGATGTGATAGTGACTAATCAAGAATCCAATGAAGACACTGATCCCAGAACAGAACGATTCTTTGGAGGGGTAATTGGAACTATTGCTCTAGGAGTAGCAACCTCAGCACAAATTACAGCAGCAGTTGCTCTGGTTGAAGCCAAGCAGGCAAGATCAGACATTGAAAAACTCAAGGAAGCAATCAGGGACACAAACAAAGCAGTGCAGTCAGTTCAGAGCTCCGTAGGAAACTTGATAGTAGCAATTAAATCAGTCCAGGATTATGTCAACAAAGAAATCGTGCCATCGATTGCGAGACTAGGTTGTGAAGCAGCAGGACTTCAGCTAGGAATTGCATTAACACAGCATTACTCAGAATTAACAAACATATTCGGTGATAACATAGGATCGTTACAAGAAAAAGGAATAAAATTACAAGGTATAGCATCATTATACCGCACAAATATCACAGAAATATTCACAACATCAACAGTTGATAAATATGATATTTATGATCTATTATTTACAGAATCAATAAAGGTGAGAGTTATAGATGTTGATTTGAATGATTACTCAATCACCCTCCAAGTCAGACTCCCTCTATTAACCAGATTGCTGAACACTCAAATCTACAAGGTAGATTCCATATCATATAATATCCAAAACAGAGAATGGTATATCCCTCTTCCCAGCCATATCATGACGAAAGGGGCATTTCTAGGTGGAGCAGATGTCAAAGAATGCATAGAAGCATTCAGCAGTTATATATGCCCCTCTGATCCAGGATTTGTACTAAACCATGAAATGGAGAGCTGTCTATCAGGAAACATATCCCAATGTCCAAGAACCACAGTCACATCAGACATAGTTCCAAGGTATGCATTTGTCAATGGAGGAGTGGTTGCGAACTGCATAACAACCACATGTACATGCAATGGTATCGGTAATAGAATCAACCAACCACCTGATCAAGGAGTTAAAATTATAACACATAAAGAATGTAATACAATAGGTATCAACGGAATGCTGTTCAATACAAACAAAGAAGGAACCCTTGCATTCTACACACCAGATGACATAACATTAAACAATTCTGTTGCACTCGATCCAATTGACATATCAATTGAGCTCAACAAGGCCAAATCAGATCTAGAGGAATCAAAAGAATGGATAAGAAGGTCAAATCAAAAGCTAGATTCTATTGGAAGTTGGCATCAATCTAGCACTACAATCATAATTATTTTGATAATGATGATTATATTGTTTATAATTAATATAACAATAATTACAATTGCAATTAAGTATTACAGAATTCAAAAGAGAAATCGAGTGGATCAAAATGATAAGCCATATGTATTAACAAACAAA"/>
                        <sequence id="seq_KF687350.2_UNVERIFIED__Human_parainfluenza_virus_3_strain_HPIV3/FRA/27045070/2007_cRNA_sequence_2007" taxon="KF687350.2_UNVERIFIED__Human_parainfluenza_virus_3_strain_HPIV3/FRA/27045070/2007_cRNA_sequence_2007" totalcount="4" value="ATGCTAATTTCAATATTGTCAATTATTACAACCATGATCATGGCATCACACTGCCAAATAGACATTACAAAACTACAGCATGTAGGTGTATTGGTCAACAGTCCCAAAGGGATGAAGATATCACAAAACTTCGAAACAAGATATCTAATCTTGAGTCTCATACCAAAAATAGAAGATTCTAACTCTTGTGGTGACCAACAGATCAAGCAATACAAGAGGTTATTGGATAGACTGATCATTCCTTTATATGATGGACTAAGATTACAGAAGGATGTGATAGTGACTAATCAAGAATCCAATGAAAACACTGACCCCAGAACAGAACGATTCTTTGGAGGGGTAATTGGAACTATTGCTCTAGGAGTAGCAACCTCAGCACAAATTACAGCAGCAGTTGCTCTGGTTGAAGCCAAGCAGGCAAGATCAGACATTGAAAAACTCAAGGAAGCAATCAGGGACACAAACAAAGCAGTGCAGTCAGTTCAGAGCTCCATAGGAAATTTGATAGTAGCAATTAAATCAGTCCAGGATTATGTCAACAAGGAAATCGTGCCATCGATTGCGAGACTAGGTTGCGAAGCAGCAGGACTTCAGTTAGGGATTGCATTAACACAGCATTACTCAGAATTAACAAACATATTTGGTGATAACATAGGATCGTTACAAGAAAAAGGAATAAAATTACAAGGTATAGCATCATTATACCGTACAAATATCACAGAAATATTCACAACATCAACAGTTGATAAATATGATATTTATGATCTATTATTTACAGAATCAATAAAGGTGAGAGTTATAGATGTTGATTTGAATGATTACTCAATCACCCTCCAAGTCAGACTCCCTTTATTAACCAGACTGCTAAACACTCAAATCTACAAAGTAGATTCCATATCGTATAATATCCAAAATAGAGAATGGTATATCCCTCTTCCCAGCCATATCATGACGAAAGGGGCATTTCTAGGTGGAGCAGATGTCAAAGAATGCATAGAAGCATTCAGCAGTTATATATGCCCTTCTGATCCAGGATTTGTACTAAACCATGAAATGGAGAGCTGTCTATCAGGAAACATATCCCAATGTCCAAGAACCACAGTCACATCAGACATAGTTCCAAGGTATGCATTTGTCAATGGAGGAGTGGTTGCGAATTGTATAACAACTACATGTACATGCAATGGTATCGGTAATAGAATCAACCAACCACCTGATCAAGGAGTCAAAATTATAACACATAAAGAATGTAATACAATAGGCATTAACGGAATGCTGTTCAACACAAACAAAGAAGGAACTCTTGCATTCTACACACCAGACGACATAACATTAAACAATTCTGTTGCACTTGATCCAATTGACATATCAATCGAGCTCAACAAGGCCAAATCAGATCTAGAGGAATCAAAAGAATGGATAAGAAGGTCAAATCAAAAGCTAGATTCTATTGGAAGCTGGCATCAATCTAGCACTACAATCATAGTTATTTTGATAATGATGATTATATTGTTTATAATTAATATAACAATAATTACAATTGCAATTAAGTATTACAGAATTCAAAAGAGAAATCGAGTGGATCAAAATGATAAGCCATATGTATTAACAAACAAA"/>
                        <sequence id="seq_KF687351.1_Human_parainfluenza_virus_3_strain_HPIV3/FRA/28015134/2008_partial_genome_2008" taxon="KF687351.1_Human_parainfluenza_virus_3_strain_HPIV3/FRA/28015134/2008_partial_genome_2008" totalcount="4" value="ATGCTAATTTCAATATTGTTAATTATTACAACCATGATCATGGCATCACACTGCCAAATAGACATCACAAAACTACAGCATGTAGGTGTATTGGTCAACAGTCCCAAAGGGATGAAGATATCACAAAACTTCGAAACAAGATATCTAATCTTGAGTCTCATACCAAAAATAGAAGATTCTAACTCTTGTGGTGACCAACAGATCAAGCAATACAAGAGGTTATTGGATAGACTGATCATTCCTTTATATGATGGACTAAGATTACAGAAGGATGTGATAGTGACTAATCAAGAATCCAATGAAAACACTGATCCCAGAACAGAACGATTCTTTGGAGGGGTAATTGGAACTATTGCTCTAGGAGTAGCAACCTCAGCACAAATTACAGCAGCAGTTGCTCTGGTTGAAGCCAAGCAGGCAAGATCAGACATTGAAAAACTCAAGGAAGCAATCAGAGACACAAATAAAGCAGTGCAGTCAGTTCAGAGCTCTATAGGAAATTTGATAGTAGCAATTAAATCAGTCCAGGATTATGTCAACAAAGAAATCGTGCCATCGATTGCGAGACTAGGTTGTGAAGCAGCAGGACTTCAGTTAGGGATTGCATTAACACAGCATTACTCAGAATTAACAAACATATTTGGTGATAACATAGGATCGTTACAAGAAAAAGGAATAAAATTACAAGGTATAGCATCATTATACCGCACAAATATCACAGAAATATTCACAACATCAACAGTTGATAAATATGATATTTATGATCTATTATTTACAGAATCAATAAAGGTGAGAGTTATAGATGTTGATTTGAATGATTACTCAATAACCCTCCAAGTCAGACTCCCTTTATTAACCAGACTGCTGAACACTCAAATCTACAAAGTAGATTCCATATCATATAATATCCAAAATAGAGAATGGTATATCCCTCTTCCTAGCCATATCATGACGAAAGGGGCATTTCTAGGTGGAGCAGATGTCAAAGAATGCATAGAAGCATTCAGCAGTTATATATGCCCTTCTGATCCAGGATTTGTACTAAACCATGAAATGGAGAGCTGTCTATCAGGAAACATATCCCAATGTCCAAGAACCACAGTCACATCAGACATAGTTCCCAGGTATGCATTTGTCAATGGAGGAGTGGTTGCGAATTGTATAACAACTACATGTACATGCAATGGTATCGGCAATAGAATCAACCAACCACCTGATCAAGGAGTCAAAATTATAACACATAAAGAATGTAATACAATAGGTATCAACGGAATGCTATTCAACACAAACAAAGAAGGAACTCTTGCATTCTACACACCAGACGACATAACATTAAACAATTCTGTTGCACTTGATCCAATTGACATATCAATTGAGCTCAACAAGGCCAAATCAGATCTAGAGGAATCAAAAGAATGGATAAGAAGGTCAAATCAAAAGCTAGACTCCATTGGAAGTTGGCATCAATCTAGCACTACAATCATAGTTATTTTGATAATGATGATTATATTGTTTATAATTAATATAACAATAATTACAATTGCAATTAAGTATTACAGAATTCAAAAGAGAAATCGAGTGGATCAAAATGATAAGCCATATGTATTAACAAACAAA"/>
                        <sequence id="seq_KF687352.1_Human_parainfluenza_virus_3_strain_HPIV3/FRA/29122056/2009_partial_genome_2009" taxon="KF687352.1_Human_parainfluenza_virus_3_strain_HPIV3/FRA/29122056/2009_partial_genome_2009" totalcount="4" value="ATGCTAATTTCAGTATTGTTAATTATCACAACCATGGTCATGGCATCACATTGCCAAATAGACATCACAAAACTACAGCATGTAGGTGTATTGGTCAACAGTCCCAAAGGTATGAAGATATCACAAAATTTCGAAACAAGATATCTAATTTTGAGTCTCATACCAAAAATAGAAGATTCTAACTCTTGTGGTGACCAACAGATCAAGCAATACAAGAGGTTATTGGATAGACTGATTATTCCTTTATATGATGGACTAAAATTACAGAAGGATGTGATAGTGACTAATCAAGAGTCCAATGAAAACACTGATCCCAGAACAGAACGATTCTTTGGAGGGGTAATTGGAACTATTGCTCTAGGAGTAGCAACCTCAGCACAAATTACAGCAGCAGTTGCTCTGGTTGAAGCCAAGCAGGCAAGATCAGACATTGAAAAACTCAAGGAAGCAATCAGGGACACAAACAAAGCAGTGCAGTCAGTTCAGAGCTCCGTAGGAAACTTGATAGTAGCAATTAAATCAGTTCAGGATTATGTCAACAAAGAAATCGTGCCATCGATTGCAAGACTAGGTTGTGAAGCAGCAGGACTTCAGCTAGGAATTGCATTAACACAGCATTACTCAGAATTAACAAACATATTCGGTGATAACATAGGATCGTTACAAGAAAAAGGAATAAAATTACAAGGTATAGCATCATTATACCGCACAAATATCACAGAAATATTCACAACATCAACAGTTGATAAATATGATATTTATGATCTATTATTTACAGAATCAATAAAGGTGAGAGTTATAGATGTTGATTTGAATGATTACTCAATCACCCTCCAAGTCAGACTCCCTCTATTAACCAGATTGCTGAACACTCAAATCTACAAGGTAGATTCCATATCATATAATATCCAAAACAGAGAATGGTATATCCCTCTTCCCAGCCATATCATGACGAAAGGGGCATTTCTAGGTGGAGCAGATGTCAAAGAATGCATAGAAGCATTCAGCAGTTATATATGCCCCTCTGATCCAGGATTTGTACTAAACCATGAAATGGAGAGCTGTCTATCAGGAAACATATCCCAATGTCCAAGAACCACAGTCACATCAGACATAGTTCCAAGGTATGCATTTGTCAATGGAGGAGTGGTTGCGAATTGTATAACAACCACATGTACATGCAATGGTATCGGTAATAGAATCAACCAACCACCTGATCAAGGAGTTAAAATTATAACACATAAAGAATGTAATACAATAGGTATCAACGGAATGCTGTTCAATACAAACAAAGAAGGAACCCTTGCATTCTACACACCAGATGACATAACATTAAACAATTCTGTTGCACTTGATCCAATTGACATATCAATCGAGCTCAACAAGGCCAAATCAGATCTAGAGGAATCAAAAGAATGGATAAGAAGGTCAAATCAAAAGCTAGATTCTATTGGAAGTTGGCATCAATCTAGCACTACAATCATAATTATTTTGATAATGATGATTATATTGTTTATAATTAATATAACAATAATTACGATTGCAATTAAGTATTACAGAATTCAAAAGAGAAATCGAGTGGATCAAAATGATAAGCCGTATGTATTAACAAACAAA"/>
                        <sequence id="seq_KF687353.1_Human_parainfluenza_virus_3_strain_HPIV3/FRA/30254042/2010_partial_genome_2010" taxon="KF687353.1_Human_parainfluenza_virus_3_strain_HPIV3/FRA/30254042/2010_partial_genome_2010" totalcount="4" value="ATGCTAGCTTCAACATTGTTAATTATTACAACCATGATTATGGCATCACACTGCCAAATAGACATCACAAAACTACAGCATGTAGGTGTATTGGTCAACAGTCCCAAAGGGATGAAGATATCACAAAACTTCGAAACAAGATACCTAATTTTGAGTCTCATACCAAAAATAGAAGATTCTAACTCTTGTGGTGACCAACAGATCAAGCAATACAAGAGACTATTGGATAGACTGATCATTCCTTTATATGATGGACTAAGATTACAGAAAGATGTGATAGTGACTAATCAAGAATCCAATGAAAACACTGATCCCAGAACAGAACGATTCTTTGGAGGGGTAATTGGAACTATTGCTCTGGGAGTAGCAACATCAGCACAAATTACAGCAGCGGTTGCTCTGGTTGAAGCCAAGCAGGCAAGATCGGACATTGAAAAACTCAAGGAAGCAATCAGGGACACAAATAAAGCAGTGCAGTCGGTTCAGAGCTCTGTAGGAAATTTGATAGTAGCAATTAAATCGGTCCAGGATTATGTCAACAACGAAATCGTGCCATCAATTACGAGACTAGGTTGTGAAGCAGCAGGACTTCAGTTAGGAATTGCATTAACACAGCATTACTCAGAATTAACAAACATATTTGGTGATAACATAGGATCGTTACAAGAAAAAGGAATAAAATTACAAGGTATAGCATCGTTATACCGCACAAATATCACAGAAATATTCACAACATCAACAGTTGATAAATATGATATTTATGATCTATTATTTACAGAATCAATAAAGGTGAGAGTTATAGATGTTGATTTGAATGATTACTCAATCACTCTCCAAGTCAGACTCCCTTTATTAACTAGACTACTGAACACTCAAATCTACAAAGTAGACTCCATATCATATAATATCCAAAACAGAGAATGGTATATCCCTCTTCCCAGCCATATCATGACGAAGGGGGCATTTCTAGGTGGAGCAGATGTCAAAGAATGCATAGAAGCATTCAGCAGTTATATATGCCCTTCTGATCCAGGATTTGTACTAAACCATGAAATGGAGAGCTGTTTATCAGGAAACATATCTCAATGTCCAAGAACCACAGTCACATCAGACATAGTTCCAAGGTATGCATTTGTCAATGGAGGAGTGGTTGCGAATTGTATAACAACCACATGTACGTGCAATGGTATCGGCAACAGAATCAACCAACCACCTGATCAAGGAGTAAAAATTATAACACATAAAGAATGTAATACAATAGGTATCAACGGAATGCTATTCAACACAAACAAAGAAGGAACTCTTGCATTCTACACACCAGATGACATAACACTAAACAATTCTGTTGCTCTTGATCCAATTGACATATCAATCGAGCTCAACAAGGCCAAATCAGATCTAGAGGAATCAAAAGAATGGATAAGAAGGTCAAATCAAAAGCTAGATTCTATTGGAAGTTGGCATCAATCCAGCACTACAATTATAGTTATTTTGATAATGATGATTATATTGTTTATAATTAATGTAACGATAATTACAATTGCAATTAAGTATTACAGAATTCAAAAGAGAAATCGAATGGATCAAAATGAAAAGCCATATGTATTAACAAACAAA"/>
                        <sequence id="seq_KF687354.1_Human_parainfluenza_virus_3_strain_HPIV3/FRA/30261045/2010_partial_genome_2010" taxon="KF687354.1_Human_parainfluenza_virus_3_strain_HPIV3/FRA/30261045/2010_partial_genome_2010" totalcount="4" value="ATGCTAGCTTCAACATTGTTAATTATTACAACCATGATTATGGCATCACACTGCCAAATAGACATCACAAAACTACAGCATGTAGGTGTATTGGTCAACAGTCCCAAAGGGATGAAGATATCACAAAACTTCGAAACAAGATACCTAATTTTGAGTCTCATACCAAAAATAGAAGATTCTAACTCTTGTGGTGACCAACAGATCAAGCAATACAAGAGACTATTGGATAGACTGATCATTCCTTTATATGATGGACTAAGATTACAGAAAGATGTGATAGTGACTAATCAAGAATCCAATGAAAACACTGATCCCAGAACAGAACGATTCTTTGGAGGGGTAATTGGAACTATTGCTCTGGGAGTAGCAACATCAGCACAAATTACAGCAGCGGTTGCTCTGGTTGAAGCTAAGCAGGCAAGATCGGACATTGAAAAACTCAAGGAAGCAATCAGGGACACAAATAAAGCAGTGCAGTCGGTTCAGAGCTCTGTAGGAAATTTGATAGTAGCAATTAAATCGGTCCAGGATTATGTCAACAACGAAATCGTGCCATCAATTACGAGACTAGGTTGTGAAGCAGCAGGACTTCAGTTAGGAATTGCATTAACACAGCATTACTCAGAATTAACAAACATATTTGGTGATAACATAGGATCGTTACAAGAAAAAGGAATAAAATTACAAGGTATAGCATCGTTATACCGCACAAATATCACAGAAATATTCACAACATCAACAGTTGATAAATATGATATTTATGATCTATTATTTACAGAATCAATAAAGGTGAGAGTTATAGATGTTGATTTGAATGATTACTCAATCACTCTCCAAGTCAGACTCCCTTTATTAACTAGACTACTGAACACTCAAATCTACAAAGTAGACTCCATATCATATAATATCCAAAACAGAGAATGGTATATCCCTCTTCCCAGCCATATCATGACGAAGGGGGCATTTCTAGGTGGAGCAGATATCAAAGAATGCATAGAAGCATTCAGCAGTTATATATGCCCTTCTGATCCAGGATTTGTACTAAACCATGAAATGGAGAGCTGTTTATCAGGAAACATATCTCAATGTCCAAGAACCACAGTCACATCAGACATAGTTCCAAGGTATGCATTTGTCAATGGAGGAGTGGTTGCGAATTGTATAACAACCACATGTACGTGCAATGGTATCGGCAACAGAATCAACCAACCACCTGATCAAGGAGTAAAAATTATAACACATAAAGAATGTAATACAATAGGTATCAACGGAATGCTATTCAACACAAACAAAGAAGGAACTCTTGCATTCTACACACCAGATGACATAACACTAAACAATTCTGTTGCTCTTGATCCAATTGACATATCAATCGAGCTCAACAAGGCCAAATCAGATCTAGAGGAATCAAAAGAATGGATAAGAAGGTCAAATCAAAAGCTAGATTCTATTGGAAGTTGGCATCAATCCAGCACTACAATTATAGTTATTTTGATAATGATGATTATATTGTTTATAATTAATGTAACGATAATTACAATTGCAATTAAGTATTACAGAATTCAAAAGAGAAATCGAATGGATCAAAATGAAAAGCCATATGTATTAACAAACAAA"/>
                        <sequence id="seq_KF687356.2_UNVERIFIED__Human_parainfluenza_virus_3_strain_HPIV3/FRA/31065118/2011_cRNA_sequence_2011" taxon="KF687356.2_UNVERIFIED__Human_parainfluenza_virus_3_strain_HPIV3/FRA/31065118/2011_cRNA_sequence_2011" totalcount="4" value="ATGCTAATTTCAATATTGTTAATTATCACAACCATGATCATGGCATCACATTGCCAAATAGACATCACAAAACTACAGCATGTAGGTGTATTGGTCAACAGTCCTAAAGGTATGAAGATATCACAAAATTTCGAAACAAGATATCTAATTTTGAGTCTCATACCAAAAATAGAAGATTCTAACTCTTGTGGTGACCAGCAGATCAAGCAATACAAAAGGTTATTGGATAGACTGATTATTCCTTTATATGATGGACTAAAATTACAGAAGGATGTGATAGTGACTAATCAAGAAACCAATGAAAACACTGATCCCAGAACAGAACGATTCTTTGGAGGGGTAATTGGAACTATTGCTCTAGGAGTAGCAACCTCAGCACAAATTACAGCAGCAGTTGCTCTGGTTGAAGCCAAGCAGGCAAGATCAGACATTGAAAAACTCAAGGAAGCAATCAAGGACACAAACAAAGCAGTGCAGTCAGTTCAGAGCTCCGTAGGAAACTTGATAGTAGCAATTAAATCAGTCCAGGATTATGTCAACAAAGAAATCGTGCCATCGATTGCGAGACTAGGTTGTGAAGCAGCAGGACTTCAGCTAGGAATTGCATTAACACAGCATTACTCAGAATTAACAAACATATTTGGTGATAACATAGGATCGTTACAAGAAAAAGGAATAAAATTACAAGGTATAGCATCATTATACCGCACAAATATCACAGAAATATTCACAACATCAACAGTTGATAAATATGATATTTATGATCTATTATTTACAGAATCAATAAAGGTGAGAGTTATAGATGTTGATTTGAATGATTACTCAATCACCCTCCAAGTCAGACTCCCTCTATTAACCAGACTGCTGAACACTCAAATCTACAAGGTAGATTCCATATCATATAATATCCAAAACAGAGAATGGTATATCCCTCTTCCCAGCCATATCATGACGAAAGGGGCATTTCTAGGTGGAGCAGATGTCAAAGAATGCATAGAAGCATTTAGCAGTTATATATGCCCCTCTGATCCAGGATTTGTACTAAACCATGAAATGGAGAGCTGTCTATCAGGAAACATATCTCAATGTCCAAGAACCACAGTCACATCAGACATAGTTCCAAGGTATGCATTTGTCAATGGAGGAGTGGTTGCGAATTGTATAACAACCACATGTACATGCAATGGTATCGGTAATAGAATCAACCAACCACCTGATCAAGGAGTTAAAATTATAACACATAAAGAATGTAATACAATAGGTATCAACGGAATGCTGTTCAATACAAACAAAGAAGGAACCCTTGCATTCTACACACCAGATGACATAACATTAAACAATTCTGTTGCACTTGATCCAATTGACATATCAATTGAGCTCAACAAGGCCAAATCAGATCTAGAGGAATCAAAAGAATGGATAAGAAGGTCAAATCAAAAGCTAGATTCTATTGGAAGTTGGCATCAATCTAGCACTACAATCATAATTATTTTGATAATGATGATTATATTGTTTATAATTAATATAACAATAATTACAATTGCAATTAAGTATTACAGAATTCAAAAGAGAAATCGAGTGGATCAAAATGATAAGCCATATGTATTAACAAACAAA"/>
                        <sequence id="seq_KF687357.1_Human_parainfluenza_virus_3_strain_HPIV3/USA/35084A/2011_partial_genome_2011" taxon="KF687357.1_Human_parainfluenza_virus_3_strain_HPIV3/USA/35084A/2011_partial_genome_2011" totalcount="4" value="ATGCTAATTTCAATATTGTTAATTATCACAACCATGATCATGGCATCACATTGCCAAATAGACATCACAAAACTACAGCATGTAGGTGTATTGGTCAACAGTCCCAAAGGTATGAAGATATCACAAAATTTCGAAACAAGATATCTAATTTTGAGTCTTATACCAAAAATAGAAGATTCCAACTCTTGTGGTGACCAGCAGATCAAGCAATACAAGAGGTTATTGGATAGACTGATTATTCCTTTATATGATGGACTAAAATTACAGAAGGATGTGATAGTGACTAATCAAGAATCCAATGAAAACACTGATCCCAGAACAGAACGATTCTTTGGAGGGGTAATTGGAACTATTGCTCTAGGAGTAGCAACCTCAGCACAAATTACAGCAGCGGTTGCTCTGGTTGAAGCCAAGCAGGCAAGATCAGACATTGAAAAACTCAAGGAAGCAATCAGGGACACAAACAAAGCAGTGCAGTCAGTTCAGAGCTCCGTAGGAAACTTGATAGTAGCAATTAAATCAGTCCAGGATTATGTCAACAAAGAAATCGTGCCATCGATTGCGAGACTAGGTTGTGAAGCAGCAGGACTTCAGCTAGGAATTGCATTAACACAGCATTACTCAGAATTAACAAACATATTCGGTGATAACATAGGATCGTTACAAGAAAAAGGAATAAAATTACAAGGTATAGCATCATTATACCGCACAAATATCACAGAAATATTCACAACATCAACAGTTGATAAATATGATATTTATGATCTATTATTTACAGAATCAATAAAGGTGAGAGTTATAGATGTTGATTTGAATGATTACTCAATCACCCTCCAAGTCAGACTCCCTCTATTAACCAGATTGCTGAACACTCAAATCTACAAGGTAGATTCCATATCATATAATATCCAAAACAGAGAATGGTATATCCCTCTTCCCAGCCATATCATGACGAAAGGGGCATTTCTAGGTGGAGCAGATGTCAAAGAATGCATAGAAGCATTCAGCAGTTATATATGCCCCTCTGATCCAGGATTTGTACTAAACCATGAAATGGAGAGCTGTCTATCAGGAAACATATCCCAATGTCCAAGAACCACAGTCACATCAGACATAGTTCCAAGGTATGCATTTGTCAATGGAGGAGTGGTTGCGAATTGTATAACAACCACATGTACATGCAATGGTATCGGTAATAGAATCAACCAACCACCTGATCAAGGAGTTAAAATCATAACACATAAAGAATGTAATACAATAGGTATCAACGGAATGCTGTTCAATACAAACAAAGAAGGAACCCTTGCATTCTACACACCAGATGACATAACATTAAACAATTCTGTTGCACTTGATCCAATTGACATATCAATCGAGCTCAACAAGGCCAAATCAGATCTAGAGGAATCAAAAGAATGGATAAGAAGGTCAAATCAAAAGCTAGATTCTATTGGAAGTTGGCATCAATCTAGCACTACAATCATAATCATTTTGATAATGATGATTATATTGTTTATAATTAATATAACAATAATTACAATTGCAATCAAGTATTACAGAATTCAAAAGAGAAATCGAGTGGATCAAAATGATAAGCCGTATGTATTAACAAACAAA"/>
                        <sequence id="seq_KF687358.1_Human_parainfluenza_virus_3_strain_HPIV3/CHE/1105230137/2011_partial_genome_2011" taxon="KF687358.1_Human_parainfluenza_virus_3_strain_HPIV3/CHE/1105230137/2011_partial_genome_2011" totalcount="4" value="ATGCTAATCTCAATATTGTTAATTATCACAACTATGATCATGGCATCACATTGCCAAATAGACATCACAAAACTACAGCATGTAGGTGTATTGGTCAACAGTCCCAAAGGTATGAAGATATCACAAAATTTCGAAACAAGATATCTAATTTTGAGTCTCATACCAAAAATAGAAGATTCTAACTCTTGTGGTGACCAGCAGATCAAGCAATACAAGAGGTTATTGGATAGACTGATTATTCCTTTATATGACGGACTAAAATTACAGAAGGATGTGATAGTGACTAATCAAGAATCCAATGAAAACACTGATCCCAGAACAGAACGATTCTTTGGAGGAGTAATTGGAACTATTGCTCTAGGAGTAGCAACCTCAGCACAAATTACAGCAGCAGTTGCTCTGGTTGAAGCCAAGCAGGCGAGATCAGACATTGAAAAACTCAAGGAAGCAATCAGGGACACAAACAAAGCAGTGCAGTCAGTTCAGAGCTCCGTAGGAAACTTGATAGTAGCAATTAAATCAGTCCAGGATTATGTCAACAAAGAAATCGTGCCATCGATTGCGAGACTAGGTTGTGAAGCAGCAGGACTTCAGCTAGGAATTGCATTAACACAGCATTACTCAGAATTAACAAACATATTCGGTGATAACATAGGATCGTTACAAGAAAAAGGAATAAAATTACAAGGTATAGCATCATTATACCGCACAAATATCACAGAAATATTCACAACATCAACAGTTGATAAATATGATATCTATGATCTATTATTTACAGAATCAATAAAGGTGAGAGTTATAGATGTTGATTTAAATGATTACTCAATCACCCTCCAAGTCAGACTCCCTCTATTAACCAGATTGCTGAACACTCAAATCTACAAGGTAGATTCCATATCATATAATATCCAAAACAGAGAATGGTATATCCCTCTTCCCAGCCATATCATGACGAAAGGGGCATTTCTAGGTGGAGCAGATGTCAAAGAATGCATAGAAGCATTCAGCAGTTATATATGCCCCTCTGATCCAGGATTTGTACTAAACCATGAAATGGAGAGCTGTCTATCAGGAAACATATCCCAATGTCCAAGAACCACAGTCACATCAGACATAGTTCCAAGGTATGCATTTGTCAATGGGGGAGTGGTTGCGAATTGTATAACAACCACATGTACATGCAATGGTATCGGTAATAGAATCAACCAACCACCTGATCAAGGAGTTAAAATTATAACACATAAAGAATGTAATACAATAGGTATCAACGGAATGCTGTTCAATACAAACAAAGAAGGAACCCTTGCATTCTACACACCAGATGACATAACATTAAACAATTCTGTTGCACTTGATCCAATTGACATATCAATTGAGCTCAACAAGGCCAAATCAGATCTAGAGGAGTCAAAAGAATGGATAAGAAGGTCAAATCAAAAGCTAGATTCTATTGGAAGTTGGCATCAATCTAGCACTACAATCATAATTATTTTGATAATGATGATTATATTGTTTATAATTAACATAACAATAATTACAATTGCAATTAAGTATTACAGAATTCAAAAGAGAAATCGAGTGGATCAAAATGATAAGCCATATGTATTAACAAACAAA"/>
                        <sequence id="seq_KJ672527.1_Human_parainfluenza_virus_3_strain_HPIV3/Homo_sapiens/PER/FLU7965/2007_partial_genome_2007" taxon="KJ672527.1_Human_parainfluenza_virus_3_strain_HPIV3/Homo_sapiens/PER/FLU7965/2007_partial_genome_2007" totalcount="4" value="ATGCCAACCTCAACACTGTTAACCATTACAACCATGATCATGGCATCACACTGCCAAATAGACATCACAAAACTACAGCATGTAGGTGTATTGGTCAACAGTCCCAAAGGGATGAAGATATCACAAAACTTCGAAACAAGATATCTAATCCTGAGTCTCATACCAAAAATAGAAGATTCTAACTCTTGTGGTGACCAACAGATCAAGCAATACAAGAGGTTATTGGATAGACTGATCATTCCTTTATATGATGGACTAAGATTACAGAAGGATGTGATAGTGACTAATCAAGAATCCAATGAAAACACTGATCCCAGAACAGAACGATTCTTTGGAGGGGTAATTGGAACTATTGCTCTAGGAGTAGCAACCTCAGCACAAATTACAGCAGCAGTTGCTCTGGTTGAAGCCAAGCAGGCAAGATCAGACATTGAAAAACTCAAGGAAGCAATCAGGGACACAAATAAAGCAGTGCAGTCAGTTCAGAGCTCTGTAGGAAATTTGATAGTAGCAATTAAATCAGTCCAGGATTATGTCAACAAAGAAATCGTGCCATCGATTGCGAGACTAGGTTGTGAAGCAGCAGGACTTCAGTTAGGGATTGCATTAACACAGCATTACTCAGAATTAACAAATATATTTGGTGATAACATAGGATCGTTACAAGAAAAAGGGATAAAATTACAAGGTATAGCATCATTATACCGCACAAATATCACAGAAATATTCACAACATCAACAGTTGACAAATATGATATTTATGATCTATTATTTACAGAATCAATAAAGGTGAGAGTTATAGATGTTGATTTGAATGATTACTCAATAACCCTCCAAGTCAGACTCCCTTTATTGACCAGACTGCTGAACACTCAAATCTACAAAGTAGATTCCATATCATACAATATCCAAAATAGAGAATGGTATATCCCTCTTCCCAGCCATATCATGACGAAAGGGGCATTTCTAGGTGGAGCAGATGTCAAAGAATGCATAGAAGCATTCAGCAGTTATATATGCCCTTCTGATCCAGGATTTGTACTAAACCATGAAATGGAGAGCTGTCTATCAGGAAACATATCCCAATGTCCAAGAACCACAGTCACATCAGACATAGTTCCTAGGTATGCATTTGTCAATGGAGGAGTGGTTGCGAATTGTATAACAACTACATGTACATGCAATGGTATCGGTAATAGAATCAACCAACCACCTGATCAAGGAGTCAAAATTATAACACATAAAGAATGTAATACAATAGGTATCAACGGAATGCTATTCAACACAAACAAAGAAGGAACTCTTGCATTCTACACACCAGACGACATAACATTAAACAATTCTGTTGCACTTGATCCGATTGACATATCAATCGAGCTCAACAAGGCCAAATCAGATCTAGAGGAATCAAAAGAATGGATAAGAAGGTCAAATCAAAAGCTAGATTCTATTGGAAGTTGGCATCAATCTAGCACTACAATCATAGTTATTTTGATAATGATGATTATATTGTTTATAATTAATATAACAATAATTACAATTGCAATTAAGTATTACAGAATTCAAAAGAGAAATCGAGTGGATCAAAATGATAAGCCATATGTATTAACAAACAAA"/>
                        <sequence id="seq_KJ672528.1_UNVERIFIED__Human_parainfluenza_virus_3_strain_HPIV3/Homo_sapiens/PER/FLA6504/2009_cRNA_sequence_2009" taxon="KJ672528.1_UNVERIFIED__Human_parainfluenza_virus_3_strain_HPIV3/Homo_sapiens/PER/FLA6504/2009_cRNA_sequence_2009" totalcount="4" value="ATGCTAATTTCAATATTGTCAATTATTACAACCATGATCATGGCATCACACTGCCAAATAGACATTACAAAACTACAGCATGTAGGTGTATTGGTCAACAGTCCAAAAGGGATGAAGATATCACAAAACTTCGAAACAAGATATCTAATCTTGAGTCTCATACCAAAAATAGAAGATTCTAACTCTTGTGGTGACCAACAGATCAAGCAATACAAGAGGTTATTAGATAGACTGATCATTCCTTTATATGATGGACTAAGATTACAGAAGGATGTGATAGTGACTAATCAAGAATCCGATGAAAACACTGATCCCAGAACAGAACGATTCTTTGGAGGGGTAATTGGAACTATTGCTCTAGGAGTAGCAACCTCAGCACAAATTACAGCAGCAGTTGCTCTGGTTGAAGCCAAGCAGGCAAGATCAGACATTGAAAAACTCAAGGAAGCAATCAGGGACACAAACAAAGCAGTGCAGTCAGTTCAGAGCTCCATAGGAAATTTGATAGTAGCAATTAAATCAGTCCAGGATTATGTCAACAAAGAAATCGTGCCATCGATTGCGAGACTAGGTTGTGAAGCAGCAGGACTTCAGTTAGGGATCGCATTAACACAGCATTACTCAGAATTAACAAACATATTTGGTGATAACATAGGATCGTTACAAGAAAAAGGAATAAAATTACAAGGTATAGCATCATTATACCGCACAAATATCACAGAAATATTCACAACATCAACAGTTGATAAATATGATATTTATGATCTATTATTTACAGAATCAATAAAGGTGAGAGTTATAGATGTTGATTTGAATGATTACTCAATCACCCTCCAAGTCAGACTCCCTTTATTAACCAGACTGCTAAACACTCAAATCTACAAAGTAGATTCCATATCATATAATATCCAAAATAGAGAATGGTATATCCCTCTTCCCAGCCATATCATGACGAAAGGGGCATTTCTAGGTGGAGCAGATGTCAAAGAATGCATAGAAGCATTCAGCAGTTATATATGCCCTTCTGATCCAGGATTTGTACTAAACCATGAAATGGAGAGCTGTCTATCAGGAAACATATCCCAATGTCCAAGAACCACAGTCACATCAGACATAGTTCCAAGGTATGCATTTGTCAATGGAGGAGTGGTTGCGAATTGTATAACAACTACATGTACATGCAATGGTATTGGTAATAGAATCAACCAACCACCTGATCAAGGAATCAAAATTATAACACATAAAGAATGTAATACAATAGGTATTAACGGAATGCTGTTCAACACAAACAAAGAAGGAACTCTTGCATTCTACACACCAGACGACATAACATTAAACAATTCTGTTGCACTTGATCCAATTGACATATCAATCGAGCTCAACAAGGCCAAATCAGATCTAGAGGAATCAAAAGAATGGATAAGAAGGTCAAATCAAAAGCTAGATTCTATTGGAAGTTGGCATCAATCTAGCACTACAATCATAGTCATTTTGATAATGATGATTATATTGTTTATAATTAATATAACAATAATTACAATTGCAATTAAGTATTACAGAATTCAAAAGAGAAATCGAGTGGATCAAAATGATAAGCCATATGTATTAACAAACAAA"/>
                        <sequence id="seq_KJ672530.1_Human_parainfluenza_virus_3_strain_HPIV3/Homo_sapiens/PER/FLA6024/2009_partial_genome_2009" taxon="KJ672530.1_Human_parainfluenza_virus_3_strain_HPIV3/Homo_sapiens/PER/FLA6024/2009_partial_genome_2009" totalcount="4" value="ATGCTAATTTCAACATTGTCAATTATTACAACCATGATCATGGCATCACACTGCCAAATAGACATCACAAAACTACAGCATGTAGGTGTATTGGTCAACAGTCCCAAAGGGATGAAGATATCACAAAACTTCGAAACAAGATATCTAATCTTGAGTCTCATACCAAAAATAGAAGATTCTAACTCTTGTGGTGACCAACAGATCAAGCAATACAAGAGGTTATTGGATAGACTGATCATTCCCCTATATGATGGACTAAGATTACAGAAGGATGTGATAGTGACTAATCAAGAATCCAATGAAAACACTGATCCCAGAACAGAACGATTCTTTGGAGGGGTAATTGGAACTATTGCTCTAGGAGTAGCAACCTCAGCACAAATTACAGCAGCAGTTGCTCTGGTTGAAGCCAAGCAGGCAAGATCAGACATTGAAAAACTCAAGGAAGCAATCAGGGACACAAACAAAGCAGTGCAGTCAGTTCAGAGCTCCATAGGAAATTTGATAGTAGCAATTAAATCAGTCCAGGATTATGTCAACAAAGAAATCGTGCCATCGATTGCGAGACTAGGTTGTGAAGCAGCAGGACTTCAGCTAGGGATTGCATTAACACAGCATTACTCAGAATTAACAAACATATTTGGTGATAACATAGGATCGTTACAAGAAAAAGGAATAAAATTACAAGGTATAGCATCATTATACCGCACAAATATCACAGAAATATTCACAACATCAACAGTTGATAAATATGATATTTATGATCTATTATTTACAGAATCAATAAAGGTGAGAGTTATAGATGTTGATTTGAATGATTACTCAATCACCCTCCAAGTCAGACTCCCTTTATTAACCAGACTGCTGAACACTCAAATCTACAAAGTAGATTCTATATCATATAATATCCAAAATAGAGAATGGTATATCCCTCTTCCCAGCCATGTCATGACGAAAGGGGCATTTCTAGGTGGAGCAGATGTCAAAGAATGCATAGAAGCATTCAGCAGTTATATATGCCCTTCTGATCCAGGATTTGTACTAAACCATGAAATGGAGAGCTGTCTATCAGGAAACATATCCCAATGTCCAAGAACCACAGTCACATCAGACATAGTTCCAAGGTATGCATTTGTCAATGGAGGAGTGGTTGCGAATTGTATAACAACTACATGTACATGCAATGGTATCGGTAATAGAATCAACCAACCACCTGATCAAGGAGTCAAAATTATAACACATAAAGAATGTAATACAATAGGTATTAACGGAATGCTGTTCAACACAAACAAAGAAGGAACTCTTGCATTCTACACACCAGACGACATAACATTAAACAATTCTGTTGCACTTGATCCAATTGACATATCAATTGAGCTCAACAAGGCCAAATCAGATCTAGAGGAATCAAAAAAATGGATAAGAAGGTCAAATCAAAAGCTAGATTCTATTGGAAGTTGGCATCAATCTAGCACTATAATCATAATTATTTTGATAATGATGATTATATTGTTTATAATTAATATAACAATAATTACAATTGCAATTAAGTATTACAGAATTCAAAAGAGAAATCGAGTGGATCAAAATGATAAGCCATATGTATTAACAAACAAA"/>
                        <sequence id="seq_KJ672532.1_Human_parainfluenza_virus_3_strain_HPIV3/Homo_sapiens/PER/FLU9187/2007_complete_genome_2007" taxon="KJ672532.1_Human_parainfluenza_virus_3_strain_HPIV3/Homo_sapiens/PER/FLU9187/2007_complete_genome_2007" totalcount="4" value="ATGCCAATTTCAATACTGTTAATTATTACAACCATGATCATGGCATCACACTGCCAAATAGACATCACAAAACTACAGCATGTAGGTGTATTGGTCAACAGTCCCAAAGGGATGAAGATATCACAAAACTTCGAAACAAGATATCTAATCCTGAGTCTCATACCAAAAATAGAAGATTCTAACTCTTGTGGTGACCAACAGATCAAGCAATACAAGAGGTTATTGGATAGACTGATCATTCCTTTATATGATGGACTAAGATTACAGAAGGATGTGATAGTGACTAATCAAGAATCCAATAAAAACACTGATCCCAGAACAGAACGATTCTTTGGAGGGGTAATTGGAACTATTGCTCTAGGAGTAGCAACCTCAGCACAAATTACAGCAGCAGTTGCTCTGGTTGAAGCCAAGCAGGCAAGATCAGACATTGAAAAACTCAAGGAAGCAATCAGGGACACAAATAAAGCAGTGCAGTCAGTTCAGAGCTCTGTAGGAAATTTGATAGTAGCAATTAAATCAGTCCAGGATTATGTCAACAAAGAAATCGTGCCATCAATTGCGAGACTAGGTTGTGAAGCAGCAGGACTTCAGTTAGGGATTGCATTAACACAGCATTACTCAGAATTAACAAATATATTTGGTGATAACATAGGATCGTTACAAGAAAAAGGAATAAAATTACAAGGTATAGCATCATTATACCGCACAAATATCACAGAAATATTCACAATATCAACAGTTGACAAATATGATATTTATGATCTATTATTTACAGAATCAATAAAGGTGAGAGTTATAGATGTTGATTTGAATGATTACTCAATAACCCTCCAAGTCAGACTCCCTTTATTGACCAGACTGCTGAATACTCAAATCTACAAAGTAGATTCCATATCATACAATATCCAAAATAGAGAATGGTATATCCCTCTTCCCAGCCATATTATGACGAAAGGGGCATTTCTAGGTGGAGCAGATGTCAAAGAATGCATAGAAGCATTCAGCAGTTATATATGCCCTTCTGATCCAGGATTTGTACTAAACCATGAAATGGAGAGCTGTCTATCAGGAAACATATCCCAATGTCCAAGAACCACAGTCACATCAGACATAGTTCCTAGGTATGCATTTGTCAATGGAGGAGTGGTTGCGAATTGTATAACAACTACATGTACATGCAATGGTATCGGTAACAGAATCAACCAACCACCTGATCAAGGAGTCAAAATTATAACACATAAAGAATGTAATACAATAGGTATCAACGGAATGCTATTCAACACAAACAAAGAAGGAACTCTTGCATTCTACACACCAGACGACATAACATTAAACAATTCTGTTGCACTTGATCCGATTGACATATCAATCGAGCTCAACAAGGCCAAATCAGATCTAGAGGAATCAAAAGAATGGATAAGAAGGTCAAATCAAAAGCTAGATTCTATTGGAAGTTGGCATCAATCTAGCACTACAATCATAGTTATTTTGATAATGATGATTATATTGTTTATAATTAATATAACAATAATTACAATTGCAATTAAGTATTACAGAATTCAAAAAAGAAATCGAGTGGATCAAAATGATAAGCCATATGTATTAACAAACAAA"/>
                        <sequence id="seq_KJ672533.1_Human_parainfluenza_virus_3_strain_HPIV3/Homo_sapiens/PER/FPP00794/2011_complete_genome_2011" taxon="KJ672533.1_Human_parainfluenza_virus_3_strain_HPIV3/Homo_sapiens/PER/FPP00794/2011_complete_genome_2011" totalcount="4" value="ATGCTAATTTCAATATTGTTAATTATTACAACCATGATCATGGCATCACACTGCCAAATAGACATCACAAAGCTACAGCATGTAGGTGTACTGGTCAACAGTCCCAAAGGGATGAAGATATCACAAAACTTCGAAACAAGATATCTAATCCTGAGTCTCATACCAAAAATAGAAGATTCTAACTCTTGTGGTGACCAACAGATCAAGCAATACAAGAGGTTATTGGATAGACTGATCATTCCTTTATATGATGGACTAAGATTACAGAAGGATGTGATAGTGACTAATCAAGAATCCAATGAAAACACTGATCCCAGAACAGAACGATTCTTTGGAGGGGTAATTGGAACCATTGCTCTAGGAGTAGCAACTTCAGCACAAATTACAGCAGCAGTTGCTCTGGTTGAAGCCAAGCAGGCAAGATCAGACATTGAAAAACTCAAGGAAGCAATCAGGGACACAAATAAAGCAGTGCAGTCAGTTCAGAGCTCTATAGGAAATTTGATAGTAGCAATTAAATCAGTCCAGGATTATGTCAACAAAGAAATCGTGCCATCGATTGCGAGACTAGGTTGTGAAGCAGCAGGACTTCAGTTAGGGATTGCATTAACACAGCATTACTCAGAATTAACAAATATATTTGGTGATAACATAGGATCGTTACAAGAAAAAGGAATAAAATTACAAGGTATAGCATCATTATACCGCACAAATATCACAGAAATATTCACAACATCAACAGTTGACAAATATGATATTTATGATCTATTATTTACAGAATCAATAAAGGTGAGAGTTATAGATGTTGATTTGAATGATTACTCAATAACCCTCCAAGTCAGACTCCCTCTATTGACCAGACTGCTGAACACCCAAATCTACAAAGTAGATTCCATATCATATAATATCCAAAATAGAGAATGGTATATCCCTCTTCCCAGCCATATCATGACGAAAGGGGCATTTCTAGGTGGAGCAGATGTCAAAGAATGCATAGAAGCATTCAGCAGTTATATATGCCCTTCTGATCCAGGATTTGTACTAAACCATGAAATGGAGAGCTGTCTATCAGGAAACATATCTCAATGTCCAAGAACCACAGTCACATCAGACATAGTTCCTAGGTATGCATTTGTCAATGGAGGAGTGGTTGCGAATTGTATAACAACTACATGTACATGCAATGGTATCGGCAATAGAATCAACCAACCACCTGATCAAGGAGTTAAAATTATAACACATAAAGAATGTAATACAATAGGTATCAACGGAATGCTATTCAACACAAACAAAGAAGGAACTCTTGCATTCTACACACCAGACGACATAACATTAAACAATTCTGTTGCACTTGATCCAATTGACATATCAATCGAGCTCAACAAGGCCAAATCAGATCTAGAGGAATCAAAAGAATGGATAAGAAGGTCAAATCAAAAGCTAGATTCTATTGGAAGTTGGCATCAATCTAGCACTACAATCATAGTTATTTTAATAATGATGATTATATTGTTTATAATTAATATAACAATAATTACAATTGCAATTAAGTATTACAGAATTCAAAAGAGAAATCAAGTGGATCAAAATGATAAGCCATATGTATTAACAAACAAA"/>
                        <sequence id="seq_KJ672535.1_Human_parainfluenza_virus_3_strain_HPIV3/Homo_sapiens/PER/FPP00580/2011_complete_genome_2011" taxon="KJ672535.1_Human_parainfluenza_virus_3_strain_HPIV3/Homo_sapiens/PER/FPP00580/2011_complete_genome_2011" totalcount="4" value="ATGCTAATTTCAATATTGTTAATTATTACAACCATGATCATGGCATCACACTGCCAAATAGACATCACAAAACTACAGCATGTAGGTGTACTGGTCAACAGTCCCAAAGGGATGAAGATATCACAAAACTTCGAAACAAGATATCTAATCCTGAGTCTCATACCAAAAATAGAAGATTCTAACTCTTGTGGTGACCAACAGATCAAGCAATACAAGAGGTTATTGGATAGACTGATCATTCCTTTATATGATGGACTAAGATTACAGAAGGATGTGATAGTGACTAATCAAGAATCCAATGAAAACACTGATCCCAGAACAGAACGATTCTTTGGAGGGGTAATTGGAACCATTGCTCTAGGAGTAGCAACCTCAGCACAAATTACAGCAGCAGTTGCTCTGGTTGAAGCCAAGCAGGCAAGATCAGACATTGAAAAACTCAAGGAAGCAATCAGGGACACAAACAAAGCAGTGCAGTCAGTTCAGAGCTCTATAGGAAATTTGATAGTAGCAATTAAATCAGTCCAGGATTATGTCAACAAAGAAATCGTGCCATCGATTGAGAGACTAGGTTGTGAAGCGGCAGGACTTCAGTTAGGGATTGCATTAACACAGCATTACTCAGAATTAACAAATATATTTGGTGATAACATAGGATCGTTACAAGAAAAAGGAATAAAATTACAAGGTATAGCATCATTATACCGCACAAATATCACAGAAATATTCACAACATCAACAGTTGACAAATATGATATTTATGATCTATTATTTACAGAATCAATAAAGGTGAGAGTTATAGATGTTGATTTGAATGATTACTCAATAACCCTCCAAGTCAGACTCCCTTTATTGACCAGACTGCTGAACACCCAAATCTACAAAGTAGATTCCATATCATATAATATCCAAAATAGAGAATGGTATATCCCTCTTCCCAGCCATATTATGACGAAAGGGGCATTTCTAGGTGGAGCAGATGTCAAAGAATGCATAGAAGCATTCAGCAGTTATATATGCCCTTCTGATCCAGGATTTGTACTAAATCATGAAATGGAGAGCTGTCTATCAGGAAACATATCCCAATGTCCAAGAACCACAGTCACATCAGACATAGTTCCCAGGTATGCATTTGTCAATGGAGGAGTGGTTGCGAATTGTATAACAACTACATGTACATGCAATGGTATCGGTAATAGAATCAACCAACCACCTGATCAAGGAGTCAAAATTATAACACATAAAGAATGTAATACAATAGGTATCAACGGAATGCTATTCAACACAAACAAAGAAGGAACTCTTGCATTCTACACACCAGACGACATAATATTAAACAATTCTGTTGCACTTGATCCAATTGACATATCAATCGAGCTCAACAAGGCCAAATCAGATCTAGAGGAATCAAAAGAATGGATAAGAAGGTCAAATCAAAAGCTAGATTCTATTGGAAGTTGGCATCAATCTAGCACTACAATCATAGTTATTTTGATAATGATGATTATATTGTTTATAATTAATATAACAATAATTACAATTGCAATTAAGTATTACAGAATTCAAAAGAGAAATCGAATGGATCAAAATGATAAGCCATATGTATTAACAAACAAA"/>
                        <sequence id="seq_KJ672536.1_Human_parainfluenza_virus_3_strain_HPIV3/Homo_sapiens/PER/FPP00491/2011_partial_genome_2011" taxon="KJ672536.1_Human_parainfluenza_virus_3_strain_HPIV3/Homo_sapiens/PER/FPP00491/2011_partial_genome_2011" totalcount="4" value="ATGCTAATTTCAATATTGTCAATTATTACAACCATGATCATGGCATCACACTGCCAAATAGACATTACAAAACTACAGCATGTAGGTGTATTGGTCAACAGTCCAAAAGGGATGAAGATATCACAAAACTTCGAAACAAGATATCTAATCTTGAGTCTCATACCAAAAATAGAAGATTCTAACTCTTGTGGTGACCAACAGATCAAGCAATACAAGAGGTTATTGGATAGACTGATCATTCCTTTATATGATGGACTAAGATTACAGAAGGATGTGATAGTGACTAATCAAGAATCCAATGAAAACACTGATCCCAGAACAGAACGATTCTTTGGAGGGGTAATTGGAACTATTGCTCTAGGAGTAGCAACCTCAGCACAAATTACAGCAGCAGTTGCTCTGGTTGAAGCCAAGCAGGCAAGATCAGACATTGAAAAACTCAAGGAAGCAATCAGGGACACAAACAAAGCAGTGCAGTCAGTTCAGAGCTCCATAGGAAATTTGATAGTAGCAATTAAATCAGTCCAGGATTATGTCAACAAAGAAATCGTGCCATCGATTGCGAGACTAGGTTGTGAAGCAGCAGGACTTCAGTTAGGGATCGCATTAACACAGCATTACTCAGAATTAACAAACATATTTGGTGATAACATAGGATCGTTACAAGAAAAAGGAATAAAATTACAAGGTATAGCATCATTATACCGCACAAATATCACAGAAATATTCACAACATCAACAGTTGATAAATATGATATTTATGATCTATTATTTACAGAATCAATAAAGGTGAGAGTTATAGATGTTGATTTGAGTGATTACTCAATCACCCTCCAAGTCAGACTCCCTTTATTAACCAGACTGCTAAACACTCAAATCTACAAAGTAGATTCCATATCATATAATATCCAAAATAGAGAATGGTATATCCCTCTTCCCAGCCATATCATGACGAAAGGGGCATTTCTAGGTGGAGCAGATGTCAAAGAATGCATAGAAGCATTCAGCAGTTATATATGCCCTTCTGATCCAGGATTTGTACTAAACCATGAAATGGAGAGCTGTCTATCAGGAAACATATCCCAATGTCCAAGAACCACAGTCACATCAGACATAGTTCCAAGGTATGCATTTGTCAATGGAGGAGTGGTTGCGAATTGTATAACAACTACATGTACATGCAATGGTATTGGTAATAGAATCAACCAACCACCTGATCAAGGAGTCAAAATTATAACACATAAAGAATGTAATACAATAGGTATTAACGGAATGCTGTTCAACACAAACAAAGAAGGAACTCTTACATTCTACACACCAGACGACATAACATTAAACAATTCTGTTGCACTTGATCCAATTGACATATCAATCGAGCTCAACAAGGCCAAATCAGATCTAGAGGAATCAAAAGAATGGATAAGAAGGTCAAATCAAAAGCTAGATTCTATTGGAAGTTGGCATCAATCTAGCACTACAATCATAGTTATTTTGATAATGATGATTATATTGTTTATAATTAATATAACAATAATTACAATTGCAATTAAGTATTACAGAATTCAAAAGAGAAATCGAGTGGATCAAAATGATAAGCCATATGTATTAACAAACAAA"/>
                        <sequence id="seq_KJ672537.1_Human_parainfluenza_virus_3_strain_HPIV3/Homo_sapiens/PER/FPP00635/2011_complete_genome_2011" taxon="KJ672537.1_Human_parainfluenza_virus_3_strain_HPIV3/Homo_sapiens/PER/FPP00635/2011_complete_genome_2011" totalcount="4" value="ATGCTAGCTTCAACATTGTTAATTATTACAACTATGATTATGGCATCACACTGCCAAATAGACATCACAAAACTACAGCATGTAGGTGTATTGGTCAACAGTCCCAAAGGGATGAAGATATCACAAAACTTCGAAACAAGATATCTAATTTTGAGTCTCATACCAAAAATAGAAGATTCTAACTCTTGTGGTGACCAACAGATCAAGCAATACAAGAGACTATTGGATAGACTGATCATTCCTTTATATGATGGACTAAGATTACAGAAAGATATAATAGTGACTAATCAAGAATCCAATGAAAACACTGATCCCAGAACAGAACGATTCTTTGGAGGGGTAATTGGAACTATTGCTCTGGGAGTAGCAACATCAGCACAAATTACAGCAGCAGTTGCTCTGGTTGAAGCCAAGCAGGCAAGATCAGACATTGAAAAACTCAAAGAAGCAATCAGGGACACAAATAAAGCAGTGCAGTCGGTTCAGAGCTCTATAGGAAATCTGATAGTAGCAATTAAATCGGTCCAGGATTATGTCAACAACGAAATTGTGCCATCGATTACGAGACTAGGTTGTGAAGCAGCAGGACTTCAGTTAGGAATTGCATTAACACAGCATTACTCAGAATTAACAAACATATTTGGTGATAACATAGGATCGTTACAAGAAAAAGGAATAAAATTACAAGGTATAGCATCATTATACCGCACAAATATCACAGAAATATTTACAACATCAACAGTTGATAAATATGATATTTATGATCTATTATTTACAGAATCAATTAAGGTGAGAGTTATAGATGTTGATTTGAATGATTACTCAATCACTCTCCAAGTCAGACTCCCTTTATTAACTAGACTGCTGAACACTCAAATCTACAAAGTAGATTCCATATCATATAATATCCAAAACAGAGAATGGTATATCCCTCTTCCCAGTCATATCATGACGAAAGGGGCATTTCTAGGTGGAGCAGATGTCAAAGAATGCATAGAAGCATTCAGCAGTTATATATGCCCTTCTGATCCAGGATTTGTACTAAACCATGAAATGGAGAGCTGTTTATCAGGAAACATATCCCAATGTCCAAGAACCACAGTCACATCAGACATAGTTCCAAGGTATGCATTTGTCAATGGAGGAGTGGTTGCGAATTGTATAACAACCACATGTACGTGCAATGGTATCGGTAATAGAATCAACCAACCACCTGATCAAGGAGTAAAAATTATAACACATAAAGAATGTAATACAATAGGTATCAACGGAATGCTGTTCAACACAAACAAAGAAGGAACTCTTGCATTCTACACACCAGATGACATAACACTAAACAATTCTGTTGCTCTTGATCCAATTGACATATCAATCGAGCTCAACAAGGCCAAATCAGATCTAGAGGAATCAAAAGAATGGATAAGAAGATCAAATCAAAAGCTAGATTCTATTGGAAGTTGGCATCAATCCAGCACTACAATTATAGTTATTTTGATAATGATGATTATATTGTTTATAATTAATGTAACGATAATTACAATTGCAATTAAGTATTACAGAATTCAAAAGAGAAATCGAGTGGATCAAAATGAAAAGCCATATGTATTAACAAACAAA"/>
                        <sequence id="seq_KJ672538.1_Human_parainfluenza_virus_3_strain_HPIV3/Homo_sapiens/PER/FLA7452/2009_complete_genome_2009" taxon="KJ672538.1_Human_parainfluenza_virus_3_strain_HPIV3/Homo_sapiens/PER/FLA7452/2009_complete_genome_2009" totalcount="4" value="ATGCTAATTTCAATATTGTCAATTATTACAACCATGATCATGGCATCACACTGCCAAATAGACATTACAAAACTACAGCATGTAGGTGTATTGGTCAACAATCCAAAAGGGATGAAGATATCACAAAACTTCGAAACAAGATATCTAATCTTGAGTCTCATACCAAAAATAGAAGATTCTAACTCTTGTGGTGACCAACAGATCAAGCAATACAAGAGGTTATTGGATAGACTGATCATTCCTTTATATGATGGACTAAGATTACAGAAGGATGTGATAGTGACTAATCAAGAATCCAATGAAAACACTGATCCCAGAACAGAACGATTCTTTGGAGGGGTAATTGGAACTATTGCTCTAGGAGTAGCAACCTCAGCACAAATTACAGCAGCAGTTGCTCTGGTTGAAGCCAAGCAGGCAAGATCAGACATTGAAAAACTCAAGGAAGCAATCAGGGACACAAACAAAGCAGTGCAGTCAGTTCAGAGCTCCATAGGAAATTTGATAGTAGCAATTAAATCAGTCCAGGATTATGTCAACAAAGAAATCGTGCCATCGATTGCGAGACTAGGTTGTGAAGCAGCAGGACTTCAGTTAGGGATCGCATTAACACAGCATTACTCAGAATTAACAAACATATTTGGTGATAACATAGGATCGTTACAAGAAAAAGGAATAAAATTACAAGGTATAGCATCATTATACCGCACAAATATCACAGAAATATTCACAACATCAACAGTTGATAAATATGATATTTATGATCTATTATTTACAGAATCAATAAAGGTGAGAGTTATAGATGTTGATTTGAATGATTACTCAATCACCCTCCAAGTCAGACTCCCTTTATTAACCAGACTGCTAAACACTCAAATCTACAAAGTAGATTCCATATCATATAATATCCAAAATAGAGAATGGTATATCCCTCTTCCCAGCCATATCATGACGAAAGGGGCATTTCTAGGTGGAGCAGATGTCAAAGAATGCATAGAAGCATTCAGCAGTTATATATGCCCTTCTGATCCAGGATTTGTACTAAACCATGAAATGGAGAGCTGTCTATCAGGAAACATATCCCAATGTCCAAGAACCACAGTCACATCAGACATAGTTCCAAGGTATGCATTTGTCAATGGAGGAGTGGTTGCGAATTGTATAACAACTACATGTACATGCAATGGTATTGGTAATAGAATCAACCAACCACCTGATCAAGGAGTCAAAATTATAACACATAAAGAATGTAATACAATAGGTATTAACGGAATGTTGTTCAACACAAACAAAGAAGGAACTCTTGCATTCTACACACCAGACGACATAACATTAAACAATTCTGTTGCACTTGATCCAATTGACATATCAATCGAGCTCAACAAGGCCAAATCAGATCTAGAGGAATCAAAAGAATGGATAAGAAGGTCAAATCAAAAGCTAGATTCTATTGGAAGTTGGCATCAATCTAGCACTACAATCATAGTTATTTTGATAATGATGATTATATTGTTTATAATTAATATAACAATAATTATAATTGCAATTAAGTATTACAGAATTCAAAAGAGAAATCGAGTGGATCAAAATGATAAGCCATATGTATTAACAAACAAA"/>
                        <sequence id="seq_KJ672539.1_Human_parainfluenza_virus_3_strain_HPIV3/Homo_sapiens/PER/FLU8586/2007_partial_genome_2007" taxon="KJ672539.1_Human_parainfluenza_virus_3_strain_HPIV3/Homo_sapiens/PER/FLU8586/2007_partial_genome_2007" totalcount="4" value="ATGCTAATTTCAATATTGTTAATTATTACAACCATGATCATGGCATCACACTGCCAAATAGACATCACAAAGCTACAGCATGTAGGTGTACTGGTCAACAGTCCCAAAGGGATGAAGATATCACAAAACTTCGAAACAAGATATCTAATCCTGAGTCTCATACCAAAAATAGAAGATTCTAACTCTTGTGGTGACCAACAGATCAAGCAATACAAGAGGTTATTGGATAGACTGATCATTCCTTTATATGATGGACTAAGATTACAGAAGGATGTGATAGTGACTAATCAAGAATCCAATGAAAACACTGATCCCAGAACAGAACGATTCTTTGGAGGGGTAATTGGAACCATTGCTCTAGGAGTAGCAACCTCAGCACAAATTACAGCAGCAGTTGCTCTGGTTGAAGCCAAGCAGGCAAGATCAGACATTGAAAAACTCAAGGAAGCAATCAGGGACACAAATAAAGCAGTGCAGTCAGTTCAGAGCTCTATAGGAAATTTGATAGTAGCAATTAAATCAGTCCAGGATTATGTCAACAAAGAAATCGTGCCATCGATTGCGAGACTAGGTTGTGAAGCAGCAGGACTTCAGTTAGGGATTGCATTAACACAGCATTACTCAGAATTAACAAATATATTTGGTGATAACATAGGATCGTTACAAGAAAAAGGAATAAAATTACAAGGTATAGCATCATTATACCGCACAAATATCACAGAAATATTCACAACATCAACAGTTGACAAATATGATATTTATGATCTATTATTTACAGAATCAATAAAGGTGAGAGTTATAGATGTTGATTTGAATGATTACTCAATAACCCTCCAAGTCAGACTCCCTCTATTGACCAGACTGCTGAACACCCAAATCTACAAAGTAGATTCCATATCATATAATATCCAAAATAGAGAATGGTATATCCCTCTTCCCAGCCATATCATGACGAAAGGGGCATTTCTAGGTGGAGCAGATGTCAAAGAATGCATAGAAGCATTCAGCAGTTATATATGCCCTTCTGATCCAGGATTTGTACTAAACCATGAAATGGAGAGCTGTCTATCAGGAAACATATCTCAATGTCCAAGAACCACAGTCACATCAGACATAGTTCCTAGGTATGCATTTGTCAATGGAGGAGTGGTTGCGAATTGTATAACAACTACATGTACATGCAATGGTATCGGCAATAGAATCAACCAACCACCTGATCAAGGAGTTAAAATTATAACACATAAAGAATGTAATACAATAGGTATCAACGGAATGCTATTCAACACAAACAAAGAAGGAACTCTTGCATTCTACACACCAGACGACATAACATTAAACAATTCTGTTGCACTTGATCCAATTGACATATCAATCGAGCTCAACAAGGCCAAATCAGATCTAGAGGAATCAAAAGAATGGATAAGAAGGTCAAATCAAAAGCTAGATTCTATTGGAAGTTGGCATCAATCTAGCACTACAATCATAGTTATTTTAATAATGATGATTATATTGTTTATAATTAATATAACAATAATTACAATTGCAATTAAGTATTACAGAATTCAAAAGAGAAATCAAGTGGATCAAAATGATAAGCCATATGTATTAACAAACAAA"/>
                        <sequence id="seq_KJ672540.1_UNVERIFIED__Human_parainfluenza_virus_3_strain_HPIV3/Homo_sapiens/PER/FLA7653/2009_cRNA_sequence_2009" taxon="KJ672540.1_UNVERIFIED__Human_parainfluenza_virus_3_strain_HPIV3/Homo_sapiens/PER/FLA7653/2009_cRNA_sequence_2009" totalcount="4" value="ATGCCAATTTCAATACTGTTAATTATTACAACCATGATCATGGCATCACACTGCCAAATAGACATCACAAAACTACAGCATGTAGGTGTATTGGTCAACAGTCCCAAAGGGATGAAGATATCACAAAACTTCGAAACAAGATATCTAATCCTGAGTCTCATACCAAAAATAGAAGATTCTAACTCTTGTGGTGACCAACAGATCAAGCAATACAAGAGGCTATTGGATAGACTGATCATTCCTTTATATGATGGACTAAGATTACAGAAGGATGTGATAGTGACTAATCAAGAATCCAATGAAAACACTGATCCCAGAACAGAACGATTCTTTGGAGGGGTAATTGGAACTATTGCTCTAGGAGTAGCAACCTCAGCACAAATTACAGCAGCAGTTGCTCTGGTTGAAGCCAAGCAGGCAAGATCAGACATTGAAAAACTCAAGGAAGCAATCAGGGACACAAATAAAGCAGTGCAGTCAGTTCAGAGCTCTGTAGGAAATTTGATAGTAGCAATTAAATCAGTCCAGGATTATGTCAACAAAGAAATCGTGCCATCGATTGCGAGACTAGGTTGTGAAGCAGCAGGACTTCAGTTAGGGATTGCATTAACACAGCATTACTCAGAATTAACAAATATATTTGGTGATAACATAGGATCGTTACAAGAAAAAGGAATAAAATTACAAGGTATAGCATCATTATACCGCACAAATATCACAGAAATATTCACAACATCAACAGTTGACAAATATGATATTTATGATCTATTATTTACAGAATCAATAAAGGTGAGAGTTATAGATGTTGATTTGAATGATTACTCAATAACCCTCCAAGTCAGACTCCCTTTATTGACCAGACTGCTGAACACTCAAATCTACAAAGTAGATTCCATATCATACAATATCCAAAATAGAGAATGGTATATCCCTCTTCCCAGCCATATCATGACGAAAGGGGCATTTCTAGGTGGAGCAGATGTCAAAGAATGCATAGAAGCATTCAGCAGTTATATATGCCCTTCTGATCCAGGATTTGTACTAAACCATGAAATGGAGAGCTGTCTATCAGGAAACATATCCCAATGTCCAAGAACCACAGTCACATCAGACATAGTTCCTAGGTATGCATTTGTCAATGGAGGAGTGGTTGCGAATTGTATAACAACTACATGTACATGCAATGGTATCGGTAATAGAATCAACCAACCACCTGATCAAGGAGTCAAAATTATAACACATAAAGAATGTAATACAATAGGTATCAACGGAATGCTATTCAACACAAACAAAGAAGGAACTCTTGCATTCTACACACCAGACGACATAACATTAAACAATTCTGTTGCACTTGATCCGATTGACATATCAATCGAGCTCAACAAGGCCAAATCAGATCTAGAGGAATCAAAAGAATGGATAAGAAGGTCAAATCAAAAGCTAGATTCTATTGGAAGTTGGCATCAATCTAGCACTACAATCATAGTTATTTTGATAATGATGATTATATTGTTTATAATTAATATAACAATAATTACAATTGCAATTAAGTATTACAGAATTCAAAAGAGAAATCGAGTGGATCAAAATGATAAGCCGTATGTATTAACAAACAAG"/>
                        <sequence id="seq_KJ672541.1_Human_parainfluenza_virus_3_strain_HPIV3/Homo_sapiens/PER/FLI3293/2010_complete_genome_2010" taxon="KJ672541.1_Human_parainfluenza_virus_3_strain_HPIV3/Homo_sapiens/PER/FLI3293/2010_complete_genome_2010" totalcount="4" value="ATGCTAATTTCAATATTGTTAATTATTACAACCATGATCATGGCATCACACTGCCAAATAGACATCACAAAACTACAGCATGTAGGTGTACTGGTCAACAGTCCCAAAGGGATGAAGATATCACAAAACTTCGAAACAAGATATCTAATCCTGAGTCTCATACCAAAAATAGAAGATTCTAACTCTTGTGGTGACCAACAGATCAAGCAATACAAGAGGTTATTGGATAGACTGATCATTCCTTTATATGATGGACTAAGATTACAGAAGGATGTGATAGTGACTAATCAAGAATCCAATGAAAACACTGATCCCAGAACAGAACGATTCTTTGGAGGGGTAATTGGAACCATTGCTCTAGGAGTAGCAACCTCAGCACAAATTACAGCAGCAGTTGCTCTGGTTGAAGCCAAGCAGGCAAGATCAGACATTGAAAAACTCAAGGAAGCAATCAGGGACACAAATAAAGCAGTGCAGTCAGTTCAGAGCTCTATAGGAAATTTGATAGTAGCAATTAAATCAGTCCAGGATTATGTCAACAAAGAAATCGTGCCATCGATTGCGAGACTAGGTTGTGAAGCAGCAGGACTTCAGTTAGGGATTGCATTAACACAGCATTACTCAGAATTAACAAATATATTTGGTGATAACATAGGATCGTTACAAGAAAAAGGAATAAAATTACAAGGTATAGCATCATTATACCGCACAAATATCACAGAAATATTCACAACATCAACAGTTGACAAATATGATATTTATGATCTATTATTTACAGAATCAATAAAGGTGAGAGTTATAGATGTTGATTTGAATGATTACTCAATAACCCTCCAAGTCAGACTCCCTTTATTGACCAGACTGCTGAACACCCAAATCTACAAAGTAGATTCCATATCATATAATATCCAAAATAGAGAATGGTATATCCCTCTTCCCAGCCATATCATGACGAAAGGGGCATTTCTAGGTGGAGCAGATGTCAAAGAATGCATAGAAGCATTCAGCAGTTATATATGCCCTTCTGATCCAGGATTTGTACTAAACCATGAAATGGAGAGCTGTCTATCAGGAAACATATCTCAATGTCCAAGAACCACAGTCACATCAGACATAGTTCCTAGGTATGCATTTGTCAATGGAGGAGTGGTTGCGAATTGTATAACAACTACATGTACATGCAATGGTATCGGTAATAGAATCAACCAACCACCTGATCAAGGAGTTAAAATTATAACACATAAAGAATGTAATACAATAGGTATCAACGGAATGCTATTCAACACAAACAAAGAAGGAACTCTTGCATTCTACACACCAGACGACATAACATTAAACAATTCTGTTGCACTTGATCCAATTGACATATCAATCGAGCTCAACAAGGCCAAATCAGATCTAGAGGAATCAAAAGAATGGATAAGAAGGTCAAATCAAAAGCTAGATTCTATTGGAAGTTGGCATCAATCTAGCACTACAATCATAGTTATTTTAATAATGATGATTATATTGTTTATAATTAATATAACAATAATTACAATTGCAATTAAGTATTACAGAATTCAAAAGAGAAATCAAGTGGATCAAAATGATAAGCCATATGTATTAACAAACAAA"/>
                        <sequence id="seq_KJ672542.1_Human_parainfluenza_virus_3_strain_HPIV3/Homo_sapiens/PER/CFI0090/2009_partial_genome_2009" taxon="KJ672542.1_Human_parainfluenza_virus_3_strain_HPIV3/Homo_sapiens/PER/CFI0090/2009_partial_genome_2009" totalcount="4" value="ATGCTAGCTTCAACATTGTTAATTATTACAACCATGATTATGGCATCATACTGCCAAATAGACATCACAAAACTACAGCATGTAGGTGTATTGGTCAACAGTCCCAAAGGGATGAAGATATCACAAAACTTCGAAACAAGATATCTAATTTTGAGTCTCATACCAAAAATAGAAGATTCTAACTCTTGTGGTGACCAACAGATCAAGCAATACAAGAGACTATTGGATAGACTGATCATTCCTTTATATGATGGGCTAAGATTACAGAAAGATGTGATAGTGACTAATCAAGAATCCAATGAAAACACTGATCCCAGAACAGAACGATTCTTTGGAGGGGTAATTGGAACTATTGCTCTGGGAGTAGCAACATCAGCACAAATTACAGCAGCAGTTGCTCTGGTTGAAGCCAAGCAGGCAAGATCAGACATTGAAAAACTCAAAGAAGCAATCAGGGACACAAATAAAGCAGTGCAGTCGGTTCAGAGCTCTATAGGAAATTTGATAGTAGCAATTAAATCGGTCCAGGATTATGTCAACAACGAAATCGTGCCATCAATTACGAGACTAGGTTGTGAAGCAGCAGGACTTCAGTTAGGAATTGCATTAACACAGCATTACTCAGAATTAACAAACATATTTGGTGATAACATAGGATCATTACAAGAAAAAGGAATAAAATTACAAGGTATAGCATCATTATACCGCACAAATATCACAGAAATATTCACAACATCAACAGTTGATAAATATGATATTTATGATCTATTATTTACAGAATCAATAAAGGTGAGAGTTATAGATGTTGATTTGAATGATTACTCAATCACTCTCCAAGTCAGACTCCCTTTATTAACTAGACTGCTGAACACTCAAATCTACAAAGTAGATTCCATATCATATAATATCCAAAACAGAGAATGGTATATCCCCCTTCCCAGTCATATCATGACGAAAGGGGCATTTCTAGGTGGAGCAGATGTCAAAGAATGCATAGAAGCATTCAGTAGTTATATATGCCCTTCTGATCCAGGATTTGTACTAAACCATGAAATGGAGAGCTGTTTATCAGGAAACATATCCCAATGTCCAAGAACCACAGTCACATCAGACATAGTTCCAAGGTATGCATTTGTCAATGGAGGAGTGGTTGCGAATTGTATAACAACCACATGTACGTGCAATGGTATCGGTAATAGAATCAACCAACCACCTGATCAAGGAGTAAAAATTATAACACATAAAGAATGCAATACAATAGGTATCAACGGAATGCTGTTCAATACAAACAAAGAAGGAACTCTTGCATTCTACACACCAGATGACATAACACTAAACAATTCTGTTGCTCTTGATCCAATTGACATATCAATCGAGCTCAACAAGGCCAAATCAGATCTAGAGGAATCAAAAGAATGGATAAGAAGGTCAAATCAAAAGCTAGATTCTATTGGAAGTTGGCATCAATCCAGCACTACAATTATAGTTATTTTGATAATGATGATCATATTGTTTATAATTAATGTAACGATAATTACAATTGCAATTAAGTATCACAGAATTCAAAAGAGAAATCGAGTGGATCAAAATGAAAAGCCATATGTATTAACAAACAAA"/>
                        <sequence id="seq_KJ672544.1_UNVERIFIED__Human_parainfluenza_virus_3_strain_HPIV3/Homo_sapiens/PER/FLE8638/2010_cRNA_sequence_2010" taxon="KJ672544.1_UNVERIFIED__Human_parainfluenza_virus_3_strain_HPIV3/Homo_sapiens/PER/FLE8638/2010_cRNA_sequence_2010" totalcount="4" value="ATGCTAGCTTCAACATTGTTAATTATTACAACCATGATTATGGCATCATACTGCCAAATAGACATCACAAAACTACAGCATGTAGGTGTATTGGTCAACAGTCCCAAAGGGATGAAGATATCACAAAACTTCGAAACAAGATATCTAATTTTGAGTCTCATACCAAAAATAGAAGATTCTAACTCTTGTGGTGACCAACAGATCAAGCAATACAAGAGACTATTGGATAGACTGATCATTCCTTTATATGATGGGCTAAGATTACAGAAAGATGTGATAGTGACTAATCAAGAATCCAATGAAAACACTGATCCCAGAACAGAACGATTCTTTGGAGGGGTAATTGGAACTATTGCTCTGGGAGTAGCAACATCAGCACAAATTACAGCAGCAGTTGCTCTGGTTGAAGCCAAGCAGGCAAGATCAGACATTGAAAAACTCAAAGAAGCAATCAGGGACACAAATAAAGCAGTGCAGTCGGTTCAGAGCTCTATAGGAAATTTGATAGTAGCAATTAAATCGGTCCAGGATTATGTCAACAACGAAATCGTGCCATCAATTACGAGACTAGGTTGTGAAGCAGCAGGACTTCAGTTAGGAATTGCATTAACACAGCATTACTCAGAATTAACAAACATATTTGGTGATAACATAGGATCGTTACAAGAAAAAGGAATAAAATTACAAGGTATAGCATCATTATACCGCACAAATATCACAGAAATATTCACAACATCAACAGTTGATAAATATGATATTTATGATCTATTATTTACAGAATCAATAAAGGTGAGAGTTATAGATGTTGATTTGAATGATTACTCAATCACTCTCCAAGTCAGACTCCCTTTATTAACTAGACTGCTGAACACTCAAATCTACAAAGTAGATTCCATATCATATAATATCCAAAACAGAGAATGGTATATCCCCCTTCCCAGTCATATCATGACGAAAGGGGCATTTCTAGGTGGAGCAGATGTCAAAGAATGCATAGAAGCATTCAGTAGTTATATATGCCCTTCTGATCCAGGATTTGTACTAAACCATGAAATGGAGAGCTGTTTATCAGGAAACATATCCCAATGTCCAAGAACCACAGTCACATCAGACATAGTTCCAAGGTATGCATTTGTCAATGGAGGAGTGGTTGCGAATTGTATAACAACCACATGTACGTGCAATGGTATCGGTAATAGAATCAACCAACCACCTGATCAAGGAGTAAAAATTATAACACATAAAGAATGCAATACAATAGGTATCAACGGAATGTTGTTCAACACAAACAAAGAAGGAACTCTTGCATTCTACACACCAGATGACATAACACTAAACAATTCTGTTGCTCTTGATCCAATTGACATATCAATCGAGCTCAACAAGGCCAAATCAGATCTAGAGGAATCAAAAGAATGGATAAGAAGGTCAAATCAAAAGCTAGATTCTATTGGAAGTTGGCATCAATCCAGCACTACAATTATAGTTATTTTGATAATGATGATCATATTGTTTATAATTAATGTAACGATAATTACAATTGCAATTAAGTATCACAGAATTCAAAAGAGAAATCGAGTGGATCAAAATGAAAAGCCATATGTATTAACAAACAAA"/>
                        <sequence id="seq_KJ672545.1_Human_parainfluenza_virus_3_strain_HPIV3/Homo_sapiens/PER/FLA7749/2009_partial_genome_2009" taxon="KJ672545.1_Human_parainfluenza_virus_3_strain_HPIV3/Homo_sapiens/PER/FLA7749/2009_partial_genome_2009" totalcount="4" value="ATGCCAATTTCAATACTGTTAATTATTACAACCATGATCATGGCATCACACTGCCAAATAGACATCACAAAACTACAGCATGTAGGTGTATTGGTCAACAGTCCCAAAGGGATGAAGATATCACAAAACTTCGAAACAAGATATCTAATCCTGAGTCTCATACCAAAAATAGAAGATTCTAACTCTTGTGGTGACCAACAGATCAAGCAATACAAGAGGCTATTGGATAGACTGATCATTCCTTTATATGATGGACTAAGATTACAGAAGGATGTGATAGTGACTAATCAAGAATCCAATGAAAACACTGATCCCAGAACAGAACGATTCTTTGGAGGGGTAATTGGAACTATTGCTCTAGGAGTAGCAACCTCAGCACAAATTACAGCAGCAGTTGCTCTGGTTGAAGCCAAGCAGGCAAGATCAGACATTGAAAAACTCAAGGAAGCAATCAGGGACACAAATAAAGCAGTGCAGTCAGTTCAGAGCTCTGTAGGAAATTTGATAGTAGCAATTAAATCAGTCCAGGATTATGTCAACAAAGAAATCGTGCCATCGATTGCGAGACTAGGTTGTGAAGCAGCAGGACTTCAGTTAGGGATTGCATTAACACAGCATTACTCAGAATTAACAAATATATTTGGTGATAACATAGGATCGTTACAAGAAAAAGGAATAAAATTACAAGGTATAGCATCATTATACCGCACAAATATCACAGAAATATTCACAACATCAACAGTTGACAAATATGATATTTATGATCTATTATTTACAGAATCAATAAAGGTGAGAGTTATAGATGTTGATTTGAATGATTACTCAATAACCCTCCAAGTCAGACTCCCTTTATTGACCAGACTGCTGAACACTCAAATCTACAAAGTAGATTCCATATCATACAATATCCAAAATAGAGAATGGTATATCCCTCTTCCCAGCCATATCATGACGAAAGGGGCATTTCTAGGTGGAGCAGATGTCAAAGAATGCATAGAAGCATTCAGCAGTTATATATGCCCTTCTGATCCAGGATTTGTACTAAACCATGAAATGGAGAGCTGTCTATCAGGAAACATATCCCAATGTCCAAGAACCACAGTCACATCAGACATAGTTCCTAGGTATGCATTTGTCAATGGAGGAGTGGTTGCGAATTGTATAACAACTACATGTACATGCAATGGTATCGGTAATAGAATCAACCAACCACCTGATCAAGGAGTCAAAATTATAACACATAAAGAATGTAATACAATAGGTATCAACGGAATGCTATTCAACACAAACAAAGAAGGAACTCTTGCATTCTACACACCAGACGACATAACATTAAACAATTCTGTTGCACTTGATCCGATTGACATATCAATCGAGCTCAACAAGGCCAAATCAGATCTAGAGGAATCAAAAGAATGGATAAGAAGGTCAAATCAAAAGCTAGATTCTATTGGAAGTTGGCATCAATCTAGCACTACAATCATAGTTATTTTGATAATGATGATTATATTGTTTATAATTAATATAACAATAATTACAATTGCAATTAAGTATTACAGAATTCAAAAGAGAAATCGAGTGGATCAAAATGATAAGCCGTATGTATTAACAAACAAG"/>
                        <sequence id="seq_KJ672546.1_Human_parainfluenza_virus_3_strain_HPIV3/Homo_sapiens/PER/FLU8917/2007_complete_genome_2007" taxon="KJ672546.1_Human_parainfluenza_virus_3_strain_HPIV3/Homo_sapiens/PER/FLU8917/2007_complete_genome_2007" totalcount="4" value="ATGCCAATTTCAATACTGTTAATTATTACAACCATGATCATGGCATCACACTGCCAAATAGACATCACAAAACTACAGCATGTAGGTGTATTGGTCAACAGTCCCAAAGGGATGAAGATATCACAAAACTTCGAAACAAGATATCTAATCCTGAGTCTCATACCAAAAATAGAAGATTCTAACTCTTGTGGTGACCAACAGATCAAGCAATACAAGAGGTTATTGGATAGACTGATCATTCCTTTATATGATGGACTAAGATTACAGAAGGATGTGATAGTGACTAATCAAGAATCCAATGAAAACACTGATCCCAGAACAGAACGATTCTTTGGAGGGGTAATTGGAACTATTGCTCTAGGAGTAGCAACCTCAGCACAAATTACAGCAGCAGTTGCTCTGGTTGAAGCCAAGCAGGCAAGATCAGACATTGAAAAACTCAAGGAAGCAATCAGGGACACAAATAAAGCAGTGCAGTCAGTTCAGAGCTCTGTAGGAAATTTGATAGTAGCAATTAAATCAGTCCAGGATTATGTCAACAAAGAAATCGTGCCATCGATTGCGAGACTAGGTTGTGAAGCAGCAGGACTTCAGTTAGGGATTGCATTAACACAGCATTACTCAGAATTAACAAATATATTTGGTGATAACATAGGATCGTTACAAGAAAAAGGAATAAAATTACAAGGTATAGCATCATTATACCGCACAAATATCACAGAAATATTCACAACATCAACAGTTGACAAATATGATATTTATGATCTATTATTTACAGAATCAATAAAGGTGAGAGTTATAGATGTTGATTTGAATGATTACTCAATAACCCTCCAAGTCAGACTCCCTTTATTGACCAGACTGCTGAACACTCAAATCTACAAAGTAGATTCCATATCATACAATATCCAAAATAGAGAATGGTATATCCCTCTTCCCAGCCATATCATGACGAAAGGGGCATTTCTAGGTGGAGCAGATGTCAAAGAATGCATAGAAGCATTCAGCAGTTATATATGCCCTTCTGATCCAGGATTTGTACTAAACCATGAAATGGAGAGCTGTCTATCAGGAAACATATCCCAATGTCCAAGAACTACAGTCACATCAGACATAGTTCCTAGGTATGCATTTGTCAATGGAGGAGTGGTTGCGAATTGTATAACAACTACATGTACATGCAATGGTATCGGTAATAGAATCAACCAACCACCTGATCAAGGAGTCAAAATTATAACACATAAAGAATGTAATACAATAGGTATCAACGGAATGCTATTCAACACAAACAAAGAAGGAACTCTTGCATTCTACACACCAGACGACATAACATTAAACAATTCTGTTGCACTTGATCCGATTGACATATCAATCGAGCTCAACAAGGCCAAATTAGATCTAGAGGAATCAAAAGAATGGATAAGAAGGTCAAATCAAAAGCTAGATTCTATTGGAAGTTGGCATCAATCTAGCACCACAATCATAGTTATTTTGATAATGATGATTATATTGTTTATAATTAATATAACAATAATTACAATTGCAATTAAGTATTACAGAATTCAAAAGAGAAATCGAGTGGATCAAAATGATAAGCCATATGTATTAACAAACAAA"/>
                        <sequence id="seq_KJ672547.1_Human_parainfluenza_virus_3_strain_HPIV3/Homo_sapiens/PER/FLA4275/2008_complete_genome_2008" taxon="KJ672547.1_Human_parainfluenza_virus_3_strain_HPIV3/Homo_sapiens/PER/FLA4275/2008_complete_genome_2008" totalcount="4" value="ATGCTAATTTCAATATTGTCAATTATTACAACCATGATCATGGCATCACACTGCCAAATAGACATTACAAAACTACAGCATGTAGGTGTATTGGTCAACAGTCCAAAAGGGATGAAGATATCACAAAACTTCGAAACAAGATATCTAATCTTGAGTCTCATACCAAAAATAGAAGATTCTAACTCTTGTGGTGACCAACAGATCAAGCAATACAAGAGGTTATTGGATAGACTGATCATTCCTTTATATGATGGACTAAGATTACAGAAGGATGTGATAGTGACTAATCAAGAATCCAATGAAAACACTGATCCCAGAACAGAACGATTCTTTGGAGGGGTAATTGGAACTATTGCTCTAGGAGTAGCAACCTCAGCACAAATTACAGCAGCAGTTGCTCTGGTTGAAGCCAAGCAGGCAAGATCAGACATTGAAAAACTCAAGGAAGCAATCAGGGACACAAACAAAGCAGTGCAGTCAGTTCAGAGCTCCATAGGAAATTTGATAGTAGCAATTAAATCAGTCCAGGATTATGTCAACAAAGAAATCGTGCCATCGATTGCGAGACTAGGTTGTGAAGCAGCAGGACTTCAGTTAGGGATCGCATTAACACAGCATTACTCAGAACTAACAAACATATTTGGTGATAACATAGGATCGTTACAAGAAAAAGGAATAAAATTACAAGGTATAGCATCATTATACCGCACAAATATCACAGAAATATTCACAACATCAACAGTTGATAAATATGATATTTATGATCTATTATTTACAGAATCAATAAAGGTGAGAGTTATAGATGTTGATTTGAATGATTACTCAATCACCCTCCAAGTCAGACTCCCTTTATTAACCAGACTGCTAAACACTCAAATCTACAAAGTAGATTCCATATCATATAATATCCAAAATAGAGAATGGTATATCCCTCTTCCCAGCCATATCATGACGAAAGGGGCATTTCTAGGTGGAGCAGATGTCAAAGAATGCATAGAAGCATTCAGCAGTTATATATGCCCTTCTGATCCAGGATTTGTACTAAACCATGAAATGGAGAGCTGTCTATCAGGAAACATATCCCAATGTCCAAGAACCACAGTCACCTCAGACATAGTTCCAAGGTATGCATTTGTCAATGGAGGAGTGGTTGCGAATTGTATAACAACTACATGTACATGCAATGGTATTGGTAATAGAATCAACCAACCACCTGATCAAGGAGTCAAAATTATAACACATAAAGAATGTAATACAATAGGTATTAACGGAATGCTGTTCAACACAAACAAAGAAGGAACTCTTGCATTCTACACACCAGACGACATAACATTAAACAATTCTGTTGCACTTGATCCAATTGACATATCAATCGAGCTCAACAAGGCCAAATCAGATCTAGAGGAATCAAAAGAATGGATAAGAAGGTCAAATCAAAAGCTAGATTCTATTGGAAGTTGGCATCAATCTAGCACTACAATCATAGTTATTTTGATAATGATGATTATATTGTTTATAATTAATATAACAATAATTACAATTGCAATTAAGTATTACAGAATTCAAAAGAGAAATCGAGTGGATCAAAATGATAAGCCATATGTATTAACAAACAAA"/>
                        <sequence id="seq_KJ672548.1_UNVERIFIED__Human_parainfluenza_virus_3_strain_HPIV3/Homo_sapiens/PER/FLI5761/2010_cRNA_sequence_2010" taxon="KJ672548.1_UNVERIFIED__Human_parainfluenza_virus_3_strain_HPIV3/Homo_sapiens/PER/FLI5761/2010_cRNA_sequence_2010" totalcount="4" value="ATGCTAATTTCAATATTGTCAATTATTACAACCATGATCATGGCATCACACTGCCAAATAGACATTACAAAACTACAGCATGTAGGTGTATTGGTCAACAGTCCAAAAGGGATGAAGATATCACAAAACTTCGAAACAAGATATCTAATCTTGAGTCTCATACCAAAAATAGAAGATTCTAACTCTTGTGGTGACCAACAGATCAAGCAATACAAGAGGTTATTGGATAGACTGATCATTCCTTTATATGATGGACTAAGATTACAGAAGGATGTGATAGTGACTAATCAAGAATCCAATGAAAACACTGATCCCAGAACAGAACGATTCTTTGGAGGGGTAATTGGAACTATTGCTCTAGGAGTAGCAACCTCAGCACAAATTACAGCAGCAGTTGCTCTGGTTGAAGCCAAGCAGGCAAGATCAGACATTGAAAAACTCAAGGAAGCAATCAGGGACACAAACAAAGCAGTGCAGTCAGTTCAGAGCTCCATAGGAAATTTGATAGTAGCAATTAAATCAGTCCAGGATTATGTCAACAAAGAAATCGTGCCATCGATTGCGAGACTAGGTTGTGAAGCAGCAGGACTTCAGTTAGGGATCGCATTAACACAGCATTACTCAGAATTAACAAACATATTTGGTGATAACATAGGATCGTTACAAGAAAAAGGAATAAAATTACAAGGTATAGCATCATTATACCGCACAAATATCACAGAAATATTCACAACATCAACAGTTGATAAATATGATATTTATGATCTATTATTTACAGAATCAATAAAGGTGAGAGTTATAGATGTTGATTTGAATGATTACTCAATCACCCTCCAAGTCAGACTCCCTTTATTAACCAGACTGCTAAACACTCAAATCTACAAAGTAGATTCCATATCATATAATATCCAAAATAGAGAATGGTATATCCCTCTTCCCAGCCATATCATGACGAAAGGGGCATTTCTAGGTGGAGCAGATGTCAAAGAATGCATAGAAGCATTCAGCAGTTATATATGCCCTTCTGATCCAGGATTTGTACTAAACCATGAAATGGAGAGCTGTCTATCAGGAAACATATCCCAATGTCCAAGAACCACAGTCACCTCAGACATAGTTCCAAGGTATGCATTTGTCAATGGAGGAGTGGTTGCGAATTGTATAACAACTACATGTACATGCAATGGTATTGGTAATAGAATCAACCAACCACCTGATCAAGGAGTCAAAATTATAACACATAAAGAATGTAATACAATAGGTATTAACGGAATGCTGTTCAACACAAACAAAGAAGGAACTCTTGCATTCTACACACCAGACGACATAACATTAAACAATTCTGTTGCACTTGATCCAATTGACATATCAATCGAGCTCAACAAGGCCAAATCAGATCTAGAGGAATCAAAAGAATGGATAAGAAGGTCAAATCAAAAGCTAGATTCTATTGGAAGTTGGCATCAATCTAGCACTACAATCATAGTTATTTTGATAATGATGATTATATTGTTTATAATTAATATAACAATAATTACAATTGCAATTAAGTATTACAGAATTCAAAAGAGAAATCGAGTGGATCAAAATGATAAGCCATATGTATTAACAAACAAA"/>
                        <sequence id="seq_KJ672549.1_Human_parainfluenza_virus_3_strain_HPIV3/Homo_sapiens/PER/FPP00584/2011_complete_genome_2011" taxon="KJ672549.1_Human_parainfluenza_virus_3_strain_HPIV3/Homo_sapiens/PER/FPP00584/2011_complete_genome_2011" totalcount="4" value="ATGCTAGCTTCAACATTGTTAATTATTACAACTATGATTATGGCATCACACTGCCAAATAGACATCACAAAACTACAGCATGTAGGTGTATTGGTCAACAGTCCCAAAGGGATGAAGATATCACAAAACTTCGAAACAAGATATCTAATTTTGAGTCTCATACCAAAAATAGAAGATTCTAACTCTTGTGGTGACCAACAGATCAAGCAATACAAGAGACTATTGGATAGACTGATCATTCCTTTATATGATGGACTAAGATTACAGAAAGATATAATAGTGACTAATCAAGAATCCAATGAAAACACTGATCCCAGAACAGAACGATTCTTTGGAGGGGTAATTGGAACTATTGCTCTGGGAGTAGCAACATCAGCACAAATTACAGCAGCAGTTGCTCTGGTTGAAGCCAAGCAGGCAAGATCAGACATTGAAAAACTCAAAGAAGCAATCAGGGACACAAATAAAGCAGTGCAGTCGGTTCAGAGCTCTATAGGAAATCTGATAGTAGCAATTAAATCGGTCCAGGATTATGTCAACAACGAAATTGTGCCATCGATTACGAGACTAGGTTGTGAAGCAGCAGGACTTCAGTTAGGAATTGCATTAACACAGCATTACTCAGAATTAACAAACATATTTGGTGATAACATAGGATCGTTACAAGAAAAAGGAATAAAATTACAAGGTATAGCATCATTATACCGCACAAATATCACAGAAATATTTACAACATCAACAGTTGATAAATATGATATTTATGATCTATTATTTACAGAATCAATTAAGGTGAGAGTTATAGATGTTGATTTGAATGATTACTCAATCACTCTCCAAGTCAGACTCCCTTTATTAACTAGACTGCTGAACACTCAAATCTACAAAGTAGATTCCATATCATATAATATCCAAAACAGAGAATGGTATATCCCCCTTCCCAGTCATATCATGACGAAAGGGGCATTTCTAGGTGGAGCAGATGTCAAAGAATGCATAGAAGCATTCAGCAGTTATATATGCCCTTCTGATCCAGGATTTGTACTAAACCATGAAATGGAGAGCTGTTTATCAGGAAACATATCCCAATGTCCAAGAACCACAGTCACATCAGACATAGTTCCAAGGTATGCATTTGTCAATGGAGGAGTGGTTGCGAATTGTATAACAACCACATGTACGTGCAATGGTATCGGTAATAGAATCAACCAACCACCTGATCAAGGAGTAAAAATTATAACACATAAAGAATGTAATACAATAGGTATCAACGGAATGCTGTTCAACACAAACAAAGAAGGAACTCTTGCATTCTACACACCAGATGACATAACACTAAACAATTCTGTTGCTCTTGATCCAATTGACATATCAATCGAGCTCAACAAGGCCAAATCAGATCTAGAGGAATCAAAAGAATGGATAAGAAGATCAAATCAAAAGCTAGATTCTATTGGAAGTTGGCATCAATCCAGCACTACAATTATAGTTATTTTGATAATGATGATTATATTGTTTATAATTAATGTAACGATAATTACAATTGCAATTAAGTATTACAGAATTCAAAAGAGAGATCGAGTGGATCAAAATGAAAAGCCATATGTATTAACAAACAAA"/>
                        <sequence id="seq_KJ672552.1_Human_parainfluenza_virus_3_strain_HPIV3/Homo_sapiens/PER/FLA7771/2009_partial_genome_2009" taxon="KJ672552.1_Human_parainfluenza_virus_3_strain_HPIV3/Homo_sapiens/PER/FLA7771/2009_partial_genome_2009" totalcount="4" value="ATGCTAATTTCAACATTGTCAATTATTACAACCATGATCATGGCATCACACTGCCAAATAGACATCACAAAACTACAGCATGTAGGTGTATTGGTCAACAGTCCCAAAGGGATGAAGATATCACAAAACTTCGAAACAAGATATCTAATCTTGAGTCTCATACCAAAAATAGAAGATTCTAACTCTTGTGGTGACCAACAGATCAAGCAATACAAGAGGTTATTGGATAGACTGATCATTCCCCTATATGATGGACTAAGATTACAGAAGGATGTGATAGTGACTAATCAAGAATCCAATGAAAACACTGATCCCAGAACAGAACGATTCTTTGGAGGGGTAATTGGAACTATTGCTCTAGGAGTAGCAACCTCAGCACAAATTACAGCAGCAGTTGCTCTGGTTGAAGCCAAGCAGGCAAGATCAGACATTGAAAAACTCAAGGAAGCAATCAGGGACACAAACAAAGCAGTGCAGTCAGTTCAGAGCTCCATAGGAAATTTGATAGTAGCAATTAAATCAGTCCAGGATTATGTCAACAAAGAAATCGTGCCATCGATTGCGAGACTAGGTTGTGAAGCAGCAGGACTTCAGCTAGGGATTGCATTAACACAGCATTACTCAGAATTAACAAACATATTTGGTGATAACATAGGATCGTTACAAGAAAAAGGAATAAAATTACAAGGTATAGCATCATTATACCGCACAAATATCACAGAAATATTCACAACATCAACAGTTGATAAATATGATATTTATGATCTATTATTTACAGAATCAATAAAGGTGAGAGTTATAGATGTTGATTTGAATGATTACTCAATCACCCTCCAAGTCAGACTCCCTTTATTAACCAGACTGCTGAACACTCAAATCTACAAAGTAGATTCTATATCATATAATATCCAAAATAGAGAATGGTATATCCCTCTTCCCAGCCATGTCATGACGAAAGGGGCATTTCTAGGTGGAGCAGATGTCAAAGAATGCATAGAAGCATTCAGCAGTTATATATGCCCTTCTGATCCAGGATTTGTACTAAACCATGAAATGGAGAGCTGTCTATCAGGAAACATATCCCAATGTCCAAGAACCACAGTCACATCAGACATAGTTCCAAGGTATGCATTTGTCAATGGAGGAGTGGTTGCGAATTGTATAACAACTACATGTACATGCAATGGTATCGGTAATAGAATCAACCAACCACCTGATCAAGGAGTCAAAATTATAACACATAAAGAATGTAATACAATAGGTATTAACGGAATGCTGTTCAACACAAACAAAGAAGGAACTCTTGCATTCTACACACCAGACGACATAACATTAAACAATTCTGTTGCACTTGATCCAATTGACATATCAATTGAGCTCAACAAGGCCAAATCAGATCTAGAGGAATCAAAAAAATGGATAAGAAGGTCAAATCAAAAGCTAGATTCTATTGGAAGTTGGCATCAATCTAGCACTATAATCATAATTATTTTGATAATGATGATTATATTGTTTATAATTAATATAACAATAATTACAATTGCAATTAAGTATTACAGAATTCAAAAGAGAAATCGAGTGGATCAAAATGATAAGCCATATGTATTAACAAACAAA"/>
                        <sequence id="seq_KJ672553.1_Human_parainfluenza_virus_3_strain_HPIV3/Homo_sapiens/PER/FPI02674/2011_complete_genome_2011" taxon="KJ672553.1_Human_parainfluenza_virus_3_strain_HPIV3/Homo_sapiens/PER/FPI02674/2011_complete_genome_2011" totalcount="4" value="ATGCTAATTTCAATATTGTCAATTATTACAACCATGATCATGGCATCACACTGCCAAATAGACATCACAAAACTACAGCATGTAGGTGTATTGGTCAACAGTCCCAAAGGGATGAAGATATCACAAAACTTCGAAACAAGATATCTAATCTTGAGTCTCATACCAAAAATAGAAGATTCTAACTCTTGTGGTGACCAACAGATCAAGCAATACAAGAGGTTATTGGATAGACTGATCATTCCTTTATATGATGGACTAAGATTACAGAAGGATGTGATAGTGACTAACCAAGAATCCAATGAAAACACTGATCCCAGAACAGAACGATTCTTTGGAGGGGTAATTGGAACTATTGCTCTAGGAGTAGCAACCTCAGCACAAATTACAGCAGCAGTTGCTCTGGTTGAAGCCAAGCAGGCAAGATCAGACATTGAAAAACTCAAGGAGGCAATCAGAGACACAAACAAAGCAGTGCAGTCAGTTCAGAGCTCCATAGGAAATTTGATAGTAGCAATTAAATCAGTCCAGGATTATGTCAACAAAGAAATCGTGCCATCGATTGCGAGACTAGGTTGTGAAGCAGCAGGACTTCAGTTAGGGATTGCATTAACACAGCATTACTCAGAATTAACAAACATATTTGGTGATAACATAGGATCGTTACAAGAAAAAGGAATAAAATTACAAGGTATAGCATCATTATACCGCACAAATATCACAGAAATATTCACAACATCAACAGTTGATAAATATGATATTTATGATCTATTATTTACAGAATCAATAAAGGTGAGAGTTATAGATGTTGATTTGAATGATTACTCAATCACCCTCCAAGTCAGACTCCCTTTATTAACCAGACTGCTGAACACTCAAATCTACAAAGTAGACTCCATATCATACAATATCCAAAATAGAGAATGGTATATCCCTCTTCCCAGCCATATCATGACGAAAGGGGCATTTCTAGGTGGAGCAGATGTCAAAGAATGCATAGAAGCATTCAGCAGTTATATATGCCCTTCTGATCCAGGATTTGTACTAAACCATGAAATGGAGAGCTGTCTATCAGGAAACATATCCCAATGTCCAAGAACCACAGTCACATCAGACATAGTTCCAAGGTATGCATTTGTCAATGGAGGAGTGGTTGCGAATTGTATAACAACTACATGTACATGCAATGGTATCGGTAATAGAATCAACCAACCACCTGATCAAGGAGTCAAAATTATAACACATAAAGAATGTAATACAATAGGTATTAACGGAATGCTGTTCAACACAAACAAAGAAGGAACTCTTGCATTCTACACACCAGACGACATAACATTAAACAATTCTGTTGCACTTGATCCAATTGACATATCGATCGAGCTCAACAAAGCCAAATCAGATCTAGAGGAATCAAAAGAATGGATAAGAAGGTCAAATCAAAAACTAGATTCTATTGGAAATTGGCATCAATCTAGCACTACAATCATAACTATTTTAATAATGATGATTATATTGTTTATAATTAATATAACAATAATTACAATTGCAATTAAGTATTACAGAATTCAAAAGAGAAATCGAGTGGATCAAAATGATAAGCCATATGTATTAACAAACAAA"/>
                        <sequence id="seq_KJ672554.1_Human_parainfluenza_virus_3_strain_HPIV3/Homo_sapiens/PER/FPP00404/2011_complete_genome_2011" taxon="KJ672554.1_Human_parainfluenza_virus_3_strain_HPIV3/Homo_sapiens/PER/FPP00404/2011_complete_genome_2011" totalcount="4" value="ATGCTAATTTCAATATTGTTAATTATTACAACCATGATCATGGCATCACACTGCCAAATAGACATCACAAAGCTACAGCATGTAGGTGTACTGGTCAACAGTCCCAAAGGGATGAAGATATCACAAAACTTCGAAACAAGATATCTAATCCTGAGTCTCATACCAAAAATAGAAGATTCTAACTCTTGTGGTGACCAACAGATCAAGCAATACAAGAGGTTATTGGATAGACTGATCATTCCTTTATATGATGGACTAAGATTACAGAAGGATGTGATAGTGACTAATCAAGAATCCAATGAAAACACTGATCCCAGAACAGAACGATTCTTTGGAGGGGTAATTGGAACCATTGCTCTAGGAGTAGCAACCTCAGCACAAATTACAGCAGCAGTTGCTCTGGTTGAAGCCAAGCAGGCAAGATCAGACATTGAAAAACTCAAGGAAGCAATCAGGGACACAAATAAAGCAGTGCAGTCAGTTCAGAGCTCTATAGGAAATTTGATAGTAGCAATTAAATCAGTCCAGGATTATGTCAACAAAGAAATCGTGCCATCGATTGCGAGACTAGGTTGTGAAGCAGCAGGACTTCAGTTAGGGATTGCATTAACACAGCATTACTCAGAATTAACAAATATATTTGGTGATAACATAGGATCGTTACAAGAAAAAGGAATAAAATTACAAGGTATAGCATCATTATACCGCACAAATATCACAGAAATATTCACAACATCAACAGTTGACAAATATGATATTTATGATCTATTATTTACAGAATCAATAAAGGTGAGAGTTATAGATGTTGATTTGAATGATTACTCAATAACCCTCCAAGTCAGACTCCCTTTATTGACCAGACTGCTGAACACCCAAATCTACAAAGTAGATTCCATATCATATAATATCCAAAATAGAGAATGGTATATCCCTCTTCCCAGCCATATCATGACGAAAGGGGCATTTCTAGGTGGAGCAGATGTCAAAGAATGCATAGAAGCATTCAGCAGTTATATATGCCCTTCTGATCCAGGATTTGTACTAAACCATGAAATGGAGAGCTGTCTATCAGGAAACATATCTCAATGTCCAAGAACCACAGTCACATCAGACATAGTTCCTAGGTATGCATTTGTCAATGGAGGAGTGGTTGCGAATTGTATAACAACTACATGTACATGCAATGGTATCGGCAATAGAATCAACCAACCACCTGATCAAGGAGTTAAAATTATAACACATAAAGAATGTAATACAATAGGTATCAACGGAATGCTATTCAACACAAACAAAGAAGGAACTCTTGCATTCTACACACCAGACGACATAACATTAAACAATTCTGTTGCACTTGATCCAATTGACATATCAATCGAGCTCAACAAGGCCAAATCAGATCTAGAGGAATCAAAAGAATGGATAAGAAGGTCAAATCAAAAGCTAGATTCTATTGGAAGTTGGCATCAATCTAGCACTACAATCATAGTTATTTTAATAATGATGATTATATTGTTTATAATTAATATAACAATAATTACAATTGCAATTAAGTATTACAGAATTCAAAAGAGAAATCAAGTGGATCAAAATGATAAGCCATATGTATTAACAAACAAA"/>
                        <sequence id="seq_KJ672555.1_Human_parainfluenza_virus_3_strain_HPIV3/Homo_sapiens/PER/FLE9753/2010_partial_genome_2010" taxon="KJ672555.1_Human_parainfluenza_virus_3_strain_HPIV3/Homo_sapiens/PER/FLE9753/2010_partial_genome_2010" totalcount="4" value="ATGCTAATTTCAATATTGTTAATTATTACAACCATGATCATGGCATCACACTGCCAAATAGACATCACAAAACTACAGCATGTAGGTGTACTGGTCAACAGTCCCAAAGGGATGAAGATATCACAAAACTTCGAAACAAGATATCTAATCCTGAGTCTCATACCAAAAATAGAAGATTCTAACTCTTGTGGTGACCAACAGATCAAGCAATACAAGAGGTTATTGGATAGACTGATCATTCCTTTATATGATGGACTAAGATTACAGAAGGATGTGATAGTGACTAATCAAGAATCCAATGAAAACACTGATCCCAGAACAGAACGATTCTTTGGAGGGGTAATTGGAACCATTGCTCTAGGAGTAGCAACCTCAGCACAAATTACAGCAGCAGTTGCTCTGGTTGAAGCCAAGCAGGCAAGATCAGACATTGAAAAACTCAAGGAAGCAATCAGGGACACAAACAAAGCAGTGCAGTCAGTTCAGAGCTCTATAGGAAATTTGATAGTAGCAATTAAATCAGTCCAGGATTATGTCAACAAAGAAATCGTGCCATCGATTGCGAGACTAGGTTGTGAAGCGGCAGGACTTCAGTTAGGGATTGCATTAACACAGCATTACTCAGAATTAACAAATATATTTGGTGATAACATAGGATCGTTACAAGAAAAAGGAATAAAATTACAAGGTATAGCATCATTATACCGCACAAATATCACAGAAATATTCACAACATCAACAGTTGACAAATATGATATTTATGATCTATTATTTACAGAATCAATAAAGGTGAGAGTTATAGATGTTGATTTGAATGATTACTCAATAACCCTCCAAGTCAGACTCCCTTTATTGACCAGACTGCTGAACACCCAAATCTACAAAGTAGATTCCATATCATATAATATCCAAAATAGAGAATGGTATATCCCTCTTCCCAGCCATATTATGACGAAAGGGGCATTTCTAGGTGGAGCAGATGTCAAAGAATGCATAGAAGCATTCAGCAGTTATATATGCCCTTCTGATCCAGGATTTGTACTAAACCATGAAATGGAGAGCTGTCTATCAGGAAACATATCCCAATGTCCAAGAACCACAGTCACATCAGACATAGTTCCTAGGTATGCATTTGTCAATGGAGGAGTGGTTGCGAATTGTATAACAACTACATGTACATGCAATGGTATCGGTAATAGAATCAACCAACCACCTGATCAAGGAGTCAAAATTATAACACATAAAGAATGTAATACAATAGGTATCAACGGAATGCTATTCAACACAAACAAAGAAGGAACTCTTGCATTCTACACACCAGACGACATAACATTAAACAATTCTGTTGCACTTGATCCAATTGACATATCAATCGAGCTCAACAAGGCCAAATCAGATCTAGAGGAATCAAAAGAATGGATAAGAAGGTCAAATCAAAAGCTAGATTCTATTGGAAGTTGGCATCAATCTAGCACTACAATCATAGTTATTTTGATAATGATGATTATATTGTTTATAATTAATATAACAATAATTACAATTGCAATTAAGTATTACAGAATTCAAAAGAGAAATCGAATGGATCAAAATGATAAGCCATATGTATTAACAAACAAA"/>
                        <sequence id="seq_KJ672558.1_Human_parainfluenza_virus_3_strain_HPIV3/Homo_sapiens/PER/FLA8253/2009_complete_genome_2009" taxon="KJ672558.1_Human_parainfluenza_virus_3_strain_HPIV3/Homo_sapiens/PER/FLA8253/2009_complete_genome_2009" totalcount="4" value="ATGCCAATTTCAATACTGTTAATTATTACAACCATGATCATGGCATCACACTGCCAAATAGACATCACAAAACTACAGCATGTAGGTGTATTGGTCAACAGTCCCAAAGGGATGAAGATATCACAAAACTTCGAAACAAGATATCTAATCCTGAGTCTCATACCAAAAATAGAAGATTCTAACTCTTGTGGTGACCAACAGATCAAGCAATACAAGAGGTTATTGGATAGACTGATCATTCCTTTATATGATGGACTAAGATTACAGAAGGATGTGATAGTGACTAATCAAGAATCCAATGAAAACACTGATCCCAGAACAGAACGATTCTTTGGAGGGGTAATTGGAACTATTGCTCTAGGAGTAGCAACCTCAGCACAAATTACAGCAGCAGTTGCTCTGGTTGAAGCCAAGCAGGCAAGATCAGACATTGAAAAACTCAAGGAAGCAATCAGGGACACAAATAAAGCAGTGCAGTCAGTTCAGAGCTCTGTAGGAAATTTGATAGTAGCAATTAAATCAGTCCAGGATTATGTCAACAAAGAAATCGTGCCATCGATTGCGAGACTAGGTTGTGAAGCAGCAGGACTTCAGTTAGGGATTGCATTAACACAGCATTACTCAGAATTAACAAATATATTTGGTGATAACATAGGATCGTTACAAGAAAAAGGAATAAAATTACAAGGTATAGCATCATTATACCGCACAAATATCACAGAAATATTCACAACATCAACAGTTGACAAATATGATATTTATGATCTATTATTTACAGAATCAATAAAGGTGAGAGTTATAGATGTTGATTTGAATGATTACTCAATAACCCTCCAAGTCAGACTCCCTTTATTGACCAGACTGCTGAACACTCAAATCTACAAAGTAGATTCCATATCATACAATATCCAAAATAGAGAATGGTATATCCCTCTTCCCAGCCATATCATGACGAAAGGGGCATTTCTAGGTGGAGCAGATGTCAAAGAATGCATAGAAGCATTCAGCAGTTATATATGCCCTTCTGATCCAGGATTTGTACTAAACCATGAAATGGAGAGCTGTCTATCAGGAAACATATCCCAATGTCCAAGAACCACAGTCACATCAGACATAGTTCCTAGGTATGCATTTGTCAATGGAGGAGTGGTTGCGAATTGTATAACAACTACATGTACATGCAATGGTATCGGTAATAGAATCAACCAACCACCTGATCAAGGAGTCAAAATTATAACACATAAAGAATGTAATACAATAGGTATCAACGGAATGCTATTCAACACAAACAAAGAAGGAACTCTTGCATTCTACACACCAGACGACATAACATTAAACAATTCTGTTGCACTTGATCCGATTGACATATCAATCGAGCTCAACAAGGCCAAATCAGATCTAGAGGAATCAAAAGAATGGATAAGAAGGTCAAATCAAAAGCTAGATTCTATTGGAAGTTGGCATCAATCTAGCACTACAATCATAGTTATTTTGATAATGATGATTATATTGTTTATAATTAATATAACAATAATTACAATTGCAATTAAGTATTACAGAATTCAAAAGAGAAATCGAGTGGATCAAAATGATAAGCCGTATGTATTAACAAACAAG"/>
                        <sequence id="seq_KJ672559.1_Human_parainfluenza_virus_3_strain_HPIV3/Homo_sapiens/PER/CFI1004/2010_complete_genome_2010" taxon="KJ672559.1_Human_parainfluenza_virus_3_strain_HPIV3/Homo_sapiens/PER/CFI1004/2010_complete_genome_2010" totalcount="4" value="ATGCTAATTTCAATATTGTCAATTATTACAACCATGATCATGGCATCACACTGCCAAATAGACATTACAAAACTACAGCATGTAGGTGTATTGGTCAACAGTCCAAAAGGGATGAAGATATCACAAAACTTCGAAACAAGATATCTAATCTTGAGTCTCATACCAAAAATAGAAGATTCTAACTCTTGTGGTGACCAACAGATCAAGCAATACAAGAGGTTATTGGATAGACTGATCATTCCTTTATATGATGGACTAAGATTACAGAAGGATGTGATAGTGACTAATCAAGAATCCAATGAAAACACTGATCCAAGAACAGAACGATTCTTTGGAGGGGTAATTGGAACTATTGCTCTAGGAGTAGCAACCTCAGCACAAATTACAGCAGCAGTTGCTCTGGTTGAAGCCAAGCAGGCAAGATCAGACATTGAAAAACTCAAGGAAGCAATCAGGGACACAAACAAAGCAGTGCAGTCAGTTCAGAGCTCCATAGGAAATTTGATAGTAGCAATTAAATCAGTCCAGGATTATGTCAACAAAGAAATCGTGCCATCGATTGCGAGACTAGGTTGTGAAGCAGCAGGACTTCAGTTAGGGATCGCATTAACACAGCATTACTCAGAATTAACAAACATATTTGGTGATAACATAGGATCGTTACAAGAAAAAGGAATAAAATTACAAGGTATAGCATCATTATACCGCACAAATATCACAGAAATATTCACAACATCAACAGTTGATAAATATGATATTTATGATCTATTATTTACAGAATCAATAAAGGTGAGAGTTATAGATGTTGATTTGAATGATTACTCAATCACCCTCCAAGTCAGACTCCCTTTATTAACCAGACTGCTAAACACTCAAATCTACAAAGTAGATTCCATATCATATAATATCCAAAATAGAGAATGGTATATCCCTCTTCCCAGCCATATCATGACGAAAGGGGCATTTCTAGGTGGAGCAGATGTCAAAGAATGCATAGAAGCATTCAGCAGTTATATATGCCCTTCTGATCCAGGATTTGTACTAAACCATGAAATGGAGAGCTGTCTATCAGGAAACATATCCCAATGTCCAAGAACCACAGTCACATCAGACATAGTTCCAAGGTATGCATTTGTCAATGGAGGAGTGGTTGCGAATTGTATAACAACTACATGTACATGCAATGGTATTGGTAATAGAATCAACCAACCACCTGATCAAGGAGTCAAAATTATAACACATAAAGAATGTAATACAATAGGTATTAACGGAATGCTGTTCAACACAAACAAAGAAGGAACTCTTGCACTCTACACACCAGACGACATAACATTAAACAATTCTGTTGCACTTGATCCAATTGACATATCAATCGAGCTCAACAAGGCCAAATCAGATCTAGAGGAATCAAAAGAATGGATAAGAAGGTCAAATCAAAAGCTAGATTCTATTGGAAGTTGGCATCAATCTAGCACTACAATCATAGTTATTTTGATAATGATGATTATATTGTTTATAATTAATATAACAATAATTACAATTGCAATTAAGTATTACAGAATTCAAAAGAGAAATCGAGTGGATCAAAATGATAAGCCATATGTATTAACAAACAAA"/>
                        <sequence id="seq_KJ672560.1_Human_parainfluenza_virus_3_strain_HPIV3/Homo_sapiens/PER/FLA5162/2009_complete_genome_2009" taxon="KJ672560.1_Human_parainfluenza_virus_3_strain_HPIV3/Homo_sapiens/PER/FLA5162/2009_complete_genome_2009" totalcount="4" value="ATGCTAATCTCAATATTGTCAATTATTACAACCATGATCATGGCATCACACTGCCAAATAGACATTACAAAACTACAGCATGTAGGTGTATTAGTCAACAGTCCAAAAGGGATGAAGATATCACAAAACTTTGAAACAAGATATCTAATCTTGAGTCTCATACCAAAAATAGAAGATTCTAACTCTTGTGGTGACCAACAGATCAAGCAATACAAGAGGTTATTGGATAGACTGATCATTCCTTTATATGATGGACTAAGATTACAGAAGGATGTGATAGTGACTAATCAAGAATCCAATGAAAACACTGATCCCAGAACAGAACGATTCTTTGGAGGGGTAATTGGAACTATTGCTCTAGGAGTAGCAACCTCAGCACAAATTACAGCAGCAGTTGCTCTGGTTGAAGCCAAGCAGGCAAGATCAGACATTGAAAAACTCAAGGAAGCAATCAGGGACACAAACAAAGCAGTGCAGTCAGTTCAGAGCTCCATAGGAAATTTGATAGTAGCAATTAAATCAGTCCAGGATTATGTCAACAAAGAAATCGTGCCATCGATTGCGAGACTAGGTTGTGAAGCAGCAGGACTTCAGTTAGGGATCGCATTAACACAGCATTACTCAGAATTAACAAACATATTTGGTGATAACATAGGATCGTTACAAGAAAAAGGAATAAAATTACAAGGTATAGCATCATTATACCGCACAAATATCACAGAAATATTCACAACATCAACAGTTGATAAATATGATATTTATGATCTATTATTTACAGAATCAATAAAGGTGAGAGTTATAGATGTTGATTTGAATGATTACTCAATCACCCTCCAAGTTAGACTCCCTTTATTAACCAGACTGCTAAACACTCAAATCTACAAAGTAGATTCCATATCATATAATATCCAAAATAGAGAATGGTATATCCCTCTTCCCAGCCATATCATGACGAAAGGGGCATTTCTAGGTGGAGCAGATGTCAAAGAATGCATAGAAGCATTCAGCAGTTATATATGCCCTTCTGATCCAGGATTTGTACTAAACCATGAAATGGAGAGCTGTCTATCAGGAAACATATCCCAATGTCCAAGAACCACAGTCACGTCAGACATAGTTCCAAGGTATGCATTTGTCAATGGAGGAGTGGTTGCGAATTGTATAACAACTACATGTACATGCAATGGTATTGGTAATAGAATCAACCAACCACCTGATCAAGGAGTCAAAATTATAACACATAAAGAATGTAATACAATAGGTATTAACGGGATGCTGTTCAACACAAACAAAGAAGGAACTCTTGCATTCTACACACCAGACGACATAACATTAAACAATTCTGTTGCACTTGATCCAATTGACATATCAATCGAGCTCAATAAGGCCAAATCAGATCTAGAGGAATCAAAAGAATGGATAAGAAGGTCAAATCAAAAGCTAGATTCTATTGGAAGTTGGCATCAATCTAGCACTACAATCATAGTTATTTTGATAATGATGATTATATTGTTTATAATTAATATAACAATAATTACAATTGCAATTAAGTATTACAGAATTCAAAAGAGAAATCGAGTGGATCAAAATGATAAGCCATATGTATTAACAAACAAA"/>
                        <sequence id="seq_KJ672562.1_UNVERIFIED__Human_parainfluenza_virus_3_strain_HPIV3/Homo_sapiens/PER/FLA6503/2009_cRNA_sequence_2009" taxon="KJ672562.1_UNVERIFIED__Human_parainfluenza_virus_3_strain_HPIV3/Homo_sapiens/PER/FLA6503/2009_cRNA_sequence_2009" totalcount="4" value="ATGCTAATTTCAACATTGTCAATTATTACAACCATGATCATGGCATCACACTGCCAAATAGACATCACAAAACTACAGCATGTAGGTGTATTGGTCAACAGTCCCAAAGGGATGAAGATATCACAAAACTTCGAAACAAGATATCTAATCTTGAGTCTCATACCAAAAATAGAAGATTCTAACTCTTGTGGTGACCAACAGATCAAGCAATACAAGAGGTTATTGGATAGACTGATCATTCCCCTATATGATGGACTAAGATTACAGAAGGATGTGATAGTGACTAATCAAGAATCCAATGAAAACACTGATCCCAGAACAGAACGATTCTTTGGAGGGGTAATTGGAACTATTGCTCTAGGAGTAGCAACCTCAGCACAAATTACAGCAGCAGTTGCTCTGGTTGAAGCCAAGCAGGCAAGATCAGACATTGAAAAACTCAAGGAAGCAATCAGGGACACAAACAAAGCAGTGCAGTCAGTTCAGAGCTCCATAGGAAATTTGATAGTAGCAATTAAATCAGTCCAGGATTATGTCAACAAAGAAATCGTGCCATCGATTGCGAGACTAGGTTGTGAAGCAGCAGGACTTCAGCTAGGGATTGCATTAACACAGCATTACTCAGAATTAACAAACATATTTGGTGATAACATAGGATCGTTACAAGAAAAAGGAATAAAATTACAAGGTATAGCATCATTATACCGCACAAATATCACAGAAATATTCACAACATCAACAGTTGATAAATATGATATTTATGATCTATTATTTACAGAATCAATAAAGGTGAGAGTTATAGATGTTGATTTGAATGATTACTCAATCACCCTCCAAGTCAGACTCCCTTTATTAACCAGACTGCTGAACACTCAAATCTACAAAGTAGATTCTATATCATATAATATCCAAAATAGAGAATGGTATATCCCTCTTCCCAGCCATATCATGACGAAAGGGGCATTTCTAGGTGGAGCAGATGTCAAAGAATGCATAGAAGCATTCAGCAGTTATATATGCCCTTCTGATCCAGGATTTGTACTAAACCATGAAATGGAGAGCTGTCTATCAGGAAACATATCCCAATGTCCAAGAACCACAGTCACATCAGACATAGTTCCAAGGTATGCATTTGTCAATGGAGGAGTGGTTGCGAATTGTATAACAACTACATGTACATGCAATGGTATCGGTAATAGAATCAACCAACCACCTGATCAAGGAGTCAAAATTATAACACATAAAGAATGTAATACAATAGGTATTAACGGAATGCTGTTCAACACAAACAAAGAAGGAACTCTTGCATTCTACACACCAGACGACATAACATTAAACAATTCTGTTGCACTTGATCCAATTGACATATCAATTGAGCTCAACAAGGCCAAATCAGATCTAGAGGAATCAAAAAAATGGATAAGAAGGTCAAATCAAAAGCTAGATTCTATTGGAAGTTGGCATCAATCTAGCACTATAATCATAATTATTTTGATAATGATGATTATATTGTTTATAATTAATATAACAATAATTACAATTGCAATTAAGTATTACAGAATTCAAAAGAGAAATCGAGTGGATCAAAATGATAAGCCATATGTATTAACAAACAAA"/>
                        <sequence id="seq_KJ672564.1_UNVERIFIED__Human_parainfluenza_virus_3_strain_HPIV3/Homo_sapiens/PER/FLE6163/2009_cRNA_sequence_2009" taxon="KJ672564.1_UNVERIFIED__Human_parainfluenza_virus_3_strain_HPIV3/Homo_sapiens/PER/FLE6163/2009_cRNA_sequence_2009" totalcount="4" value="ATGCTAGCTTCAACATTGTTAATTATTACAACTATGATTATGGCATCACACTGCCAAATAGACATCACAAAACTACAGCATGTAGGTGTATTGGTCAACAGTCCCAAAGGGATGAAGATATCACAAAACTTCGAAACAAGATATCTAATTTTGAGTCTCATACCAAAAATAGAAGATTCTAACTCTTGTGGTGACCAACAGATCAAGCAATACAAGAGACTATTGGATAGACTGATCATTCCTTTATATGATGGACTAAGATTACAGAAAGATGTAATAGTGACTAATCAAGAATCCAATGAAAACACTGATCCCAGAACAGAACGATTCTTTGGAGGGGTAATTGGAACTATTGCTCTGGGAGTAGCAACATCAGCACAAATTACAGCAGCAGTTGCTCTGGTTGAAGCCAAGCAGGCAAGATCAGACATTGAAAAACTCAAAGAAGCAATCAGGGACACAAATAAAGCAGTGCAGTCGGTTCAGAGCTCTATAGGAAATTTGATAGTAGCAATTAAATCGGTCCAGGATTATGTCAACAACGAAATCGTGCCATCGATTACGAGACTAGGTTGTGAAGCAGCAGGACTTCAGTTAGGAATTGCATTAACACAGCATTACTCAGAATTAACAAACATATTTGGTGATAACATAGGATCGTTACAAGAAAAAGGAATAAAATTACAAGGTATAGCATCATTATACCGCACAAATATCACAGAAATATTCACAACATCAACAGTTGATAAATATGATATTTATGATCTATTATTTACAGAATCAATTAAGGTGAGAGTTATAGATGTTGATTTGAATGATTACTCAATCACTCTCCAAGTCAGACTCCCTTTATTAACTAGACTGCTGAACACTCAAATCTACAAAGTAGATTCCATATCATATAATATCCAAAACAGAGAATGGTATATCCCCCTTCCCAGTCATATCATGACGAAAGGGGCATTTCTAGGTGGAGCAGATGTCAAAGAATGCATAGAAGCATTCAGCAGTTATATATGCCCTTCTGATCCAGGATTTGTACTAAACCATGAAATGGAGAGCTGTTTATCAGGAAACATATCCCAATGTCCAAGAACCACAGTCACATCAGACATAGTTCCAAGGTATGCATTTGTCAATGGAGGAGTGGTTGCGAATTGTATAACAACCACATGTACGTGCAATGGTATCGGTAATAGAATCAACCAACCACCTGATCAAGGAGTAAAAATTATAACACATAAAGAATGTAATACAATAGGTATCAACGGAATGCTGTTCAACACAAACAAAGAAGGAACTCTTGCATTCTACACACCAGATGACATAACACTAAACAATTCTGTTGCTCTTGATCCAATTGACATATCAATCGAGCTCAACAAGGCCAAATCAGATCTAGAGGAATCAAAAGAATGGATAAGAAGATCAAATCAAAAGCTAGATTCTATTGGAAGTTGGCATCAATCCAGCACTACAATTATAGTTATTTTGATAATGATGATTATATTGTTTATAATTAATGTAACGATAATTACAATTGCAATTAAGTATTACAGAATTCAAAAGAGAAATCGAGTGGATCAAAATGAAAAGCCATATGTATTAACAAACAAA"/>
                        <sequence id="seq_KJ672565.1_Human_parainfluenza_virus_3_strain_HPIV3/Homo_sapiens/PER/FLU7204/2007_complete_genome_2007" taxon="KJ672565.1_Human_parainfluenza_virus_3_strain_HPIV3/Homo_sapiens/PER/FLU7204/2007_complete_genome_2007" totalcount="4" value="ATGCTAATTTCAATATTGTTAATTATTACAACCATGATCATGGCATCACACTGCCAAATAGACATCACAAAGCTACAGCATGTAGGTGTACTGGTCAACAGTCCCAAAGGGATGAAGATATCACAAAACTTCGAAACAAGATATCTAATCCTGAGTCTCATACCAAAAATAGAAGATTCTAACTCTTGTGGTGACCAACAGATCAAGCAATACAAGAGGTTATTGGATAGACTGATCATTCCTTTATATGATGGACTAAGATTACAGAAGGATGTGATAGTGACTAATCAAGAATCCAATGAAAACACTGATCCCAGAACAGAACGATTCTTTGGAGGGGTAATTGGAACCATTGCTCTAGGAGTAGCAACCTCAGCACAAATTACAGCAGCAGTTGCTCTGGTTGAAGCCAAGCAGGCAAGATCAGACATTGAAAAACTCAAGGAAGCAATCAGGGACACAAATAAAGCAGTGCAGTCAGTTCAGAGCTCTATAGGAAATTTGATAGTAGCAATTAAATCAGTCCAGGATTATGTCAACAAAGAAATCGTGCCATCGATTGCGAGACTAGGTTGTGAAGCAGCAGGACTTCAGTTAGGGATTGCATTAACACAGCATTACTCAGAATTAACAAATATATTTGGTGATAACATAGGATCGTTACAAGAAAAAGGAATAAAATTACAAGGTATAGCATCATTATACCGCACAAATATCACAGAAATATTCACAACATCAACAGTTGACAAATATGATATTTATGATCTATTATTTACAGAATCAATAAAGGTGAGAGTTATAGATGTTGATTTGAATGATTACTCAATAACCCTCCAAGTCAGACTCCCTCTATTGACCAGACTGCTGAACACCCAAATCTACAAAGTAGATTCCATATCATATAATATCCAAAATAGAGAATGGTATATCCCTCTTCCCAGCCATATCATGACGAAAGGGGCATTTCTAGGTGGAGCAGATGTCAAAGAATGCATAGAAGCATTCAGCAGTTATATATGCCCTTCTGATCCAGGATTTGTACTAAACCATGAAATGGAGAGCTGTCTATCAGGAAACATATCTCAATGTCCAAGAACCACAGTCACATCAGACATAGTTCCTAGGTATGCATTTGTCAATGGAGGAGTGGTTGCGAATTGTATAACAACTACATGTACATGCAATGGTATCGGCAATAGAATCAACCAACCACCTGATCAAGGAGTTAAAATTATAACACATAAAGAATGTAATACAATAGGTATCAACGGAATGCTATTCAACACAAACAAAGAAGGAACTCTTGCATTCTACACACCAGACGACATAACATTAAACAATTCTGTTGCACTTGATCCAATTGACATATCAATCGAGCTCAACAAGGCCAAATCAGATCTAGAGGAATCAAAAGAATGGATAAGAAGGTCAAATCAAAAGCTAGATTCTATTGGAAGTTGGCATCAATCTAGCACTACAATCATAGTTATTTTAATAATGATGATTATATTGTTTATAATTAATATAACAATAATTACAATTGCAATTAAGTATTACAGAATTCAAAAGAGAAATCAAGTGGATCAAAATGATAAGCCATATGTATTAACAAACAAA"/>
                        <sequence id="seq_KJ672566.1_UNVERIFIED__Human_parainfluenza_virus_3_strain_HPIV3/Homo_sapiens/PER/FLI1374/2010_cRNA_sequence_2010" taxon="KJ672566.1_UNVERIFIED__Human_parainfluenza_virus_3_strain_HPIV3/Homo_sapiens/PER/FLI1374/2010_cRNA_sequence_2010" totalcount="4" value="ATGCTAATTTCAATATTGTCAATTATTACAACCATGATCATGGCATCACACTGCCAAATAGACATCACAAAACTACAGCATGTAGGTGTATTGGTCAACAGTCCCAAAGGGATGAAGATATCACAAAACTTCGAAACAAGATATCTAATCTTGAGTCTCATACCAAAAATAGAAGATTCTAACTCTTGTGGTGACCAACAGATCAAGCAATACAAGAGGTTATTGGATAGACTGATCATTCCTTTATATGATGGACTAAGATTACAGAAGGATGTGATAGTGACTAATCAAGAATCCAATGAAAACACTGATCCCAGAACAGAACGATTCTTTGGAGGGGTAATTGGAACTATTGCTCTAGGAGTAGCAACCTCAGCACAAATTACAGCAGCAGTTGCTCTGGTTGAAGCCAAGCAGGCAAGATCAGACATTGAAAAACTCAAGGAGGCAATCAGGGACACAAACAAAGCAGTGCAGTCAGTTCAGAGCTCCATAGGAAATTTGATAGTAGCAATTAAATCAGTCCAGGATTATGTCAACAAAGAAATCGTGCCATCGATTGCGAGACTAGGTTGTGAAGCAGCAGGACTTCAGTTAGGGATTGCATTAACACAGCATTACTCAGAATTAACAAACATATTTGGTGATAACATAGGATCGTTACAAGAAAAAGGAATAAAATTACAAGGTATAGCATCATTATACCGCACAAATATCACAGAAATATTCACAACATCAACAGTTGATAAATATGATATTTATGATCTATTATTTACAGAATCAATAAAGGTGAGAGTTATAGATGTTGATTTGAATGATTACTCAATCACCCTCCAAGTCAGACTCCCTTTATTAACCAGACTGCTGAACACTCAAATCTACAAAGTAGACTCCATATCATACAATATCCAAAATAGAGAATGGTATATCCCTCTTCCCAGCCATATCATGACGAAAGGGGCATTTCTAGGTGGAGCAGATGTCAAAGAATGCATAGAAGCATTCAGCAGTTATATATGCCCTTCTGATCCAGGATTTGTACTAAACCATGAAATGGAGAGCTGTCTATCAGGAAACATATCCCAATGTCCAAGAACCACAGTCACATCAGACATAGTTCCAAGGTATGCATTTGTCAATGGAGGAGTGGTTGCGAATTGTATAACAACTACATGTACATGCAATGGTATCGGTAATAGAATCAACCAACCACCTGATCAAGGAGTCAAAATTATAACACATAAAGAATGTAATACAATAGGTATTAACGGAATGCTGTTCAACACAAACAAAGAAGGAACTCTTGCATTCTACACACCAGACGACATAACATTAAACAATTCTGTTGCACTTGATCCAATTGACATATCAATCGAGCTCAACAAAGCCAAATCAGATCTAGAGGAATCAAAAGAATGGATAAGAAGGTCAAATCAAAAGCTAGATTCTATTGGAAGTTGGCATCAATCTAGCACTACAATCATAATTATTTTAATAATGATGATTATATTGTTTATAATTAATATAACAATAATTACAATTGCAATTAAGTATTACAGAATTCAAAAGAGAAATCGAGTGGATCAAAATGATAAGCCATATGTATTAACAAACAAA"/>
                        <sequence id="seq_KJ672567.1_UNVERIFIED__Human_parainfluenza_virus_3_strain_HPIV3/Homo_sapiens/PER/FLE8169/2010_cRNA_sequence_2010" taxon="KJ672567.1_UNVERIFIED__Human_parainfluenza_virus_3_strain_HPIV3/Homo_sapiens/PER/FLE8169/2010_cRNA_sequence_2010" totalcount="4" value="ATGCTAGCTTCAATATTGTTAATTATTACAACCATGATTATGGCATCATACTGCCAAATAGACATCACAAAACTACAGCATGTAGGTGTATTGGTCAACAGTCCCAAAGGGATGAAGATATCACAAAACTTCGAAACAAGATATCTAATTTTGAGTCTCATACCAAAAATAGAAGATTCTAACTCTTGTGGTGACCAACAGATCAAGCAATACAAGAGACTATTGGATAGACTGATCATTCCTTTATATGATGGGCTAAGATTACAGAAAGATGTGATAGTGACTAATCAAGAATCCAATGAAAACACTGATCCCAGAACAGAACGATTCTTTGGAGGGGTAATTGGAACTATTGCTCTGGGAGTAGCAACATCAGCACAAATTACAGCAGCAGTTGCTCTGGTTGAAGCCAAGCAGGCAAGATCAGACATTGAAAAACTCAAAGAAGCAATCAGGGACACAAATAAAGCAGTGCAGTCGGTTCAGAGCTCTATAGGAAATTTGATAGTAGCAATTAAATCGGTCCAGGATTATGTCAACAACGAAATCGTGCCATCAATTACGAGACTAGGTTGTGAAGCAGCAGGACTTCAGTTAGGAATTGCATTAACACAGCATTACTCAGAATTAACAAACATATTTGGTGATAACATAGGATCGTTACAAGAAAAAGGAATAAAATTACAAGGTATAGCATCATTATACCGCACAAATATCACAGAAATATTCACAACATCAACAGTTGATAAATATGATATTTATGATCTATTATTTACAGAATCAATAAAGGTGAGAGTTATAGATGTTGATTTGAATGATTACTCAATCACTCTTCAAGTCAGACTCCCTTTATTAACTAGACTGCTGAACACTCAAATCTACAAAGTAGATTCCATATCATATAATATCCAAAACAGAGAATGGTATATCCCCCTTCCCAGTCATATCATGACGAAAGGGGCATTTCTAGGTGGAGCAGATGTCAAAGAATGCATAGAAGCATTCAGTAGTTATATATGTCCTTCTGATCCAGGATTTGTACTAAACCATGAAATGGAGAGCTGTTTATCAGGAAACATATCCCAATGTCCAAGAACCACAGTCACATCAGACATAGTTCCAAGGTATGCATTTGTCAATGGAGGAGTGGTTGCGAATTGTATAACAACCACATGTACGTGCAATGGTATCGGTAATAGAATCAACCAACCACCTGATCAAGGAGTAAAAATTATAACACATAAAGAATGCAATACAATAGGTATCAACGGAATGCTGTTCAACACAAACAAAGAAGGAACTCTTGCATTCTACACACCAGATGACATAACACTAAACAATTCTGTTGCTCTTGATCCAATTGACATATCAATCGAGCTCAACAAGGCCAAATCAGATCTAGAGGAATCAAAAGAATGGATAAGAAGGTCAAATCAAAAGCTAGATTCTATTGGAAGTTGGCATCAGTCCAGCACTACAATTATAGTTATTTTGATAATGATGATTATATTGTTTATAATTAATGTAACGATAATTACAATTGCAATTAAGTATCACAGAATTCAAAATAGAAATCGAGTGGATCAAAATGAAAAGCCATATGTATTAACAAACAAA"/>
                        <sequence id="seq_KJ672568.1_Human_parainfluenza_virus_3_strain_HPIV3/Homo_sapiens/PER/FLI3275/2010_complete_genome_2010" taxon="KJ672568.1_Human_parainfluenza_virus_3_strain_HPIV3/Homo_sapiens/PER/FLI3275/2010_complete_genome_2010" totalcount="4" value="ATGCTAGCTTCAACATTGTTAATTATTACAACCATGATTATGGCATCACACTGCCAAATAGACATCACAAAACTACAGCATGTAGGTGTATTGGTCAACAGTCCCAAAGGGATGAAGATATCACAAAACTTCGAAACAAGATACCTAATTTTGAGTCTCATACCAAAAATAGAAGATTCTAACTCTTGTGGTGACCAACAGATCAAGCAATACAAGAGACTATTGGACAGACTGATCATTCCTTTATATGATGGACTAAGATTACAGAAAGATGTGATAGTGACTAATCAAGAATCCAATGAAAACACTGATCCCAGAACAGAACGATTCTTTGGAGGGGTAATTGGAACTATTGCTCTGGGAGTAGCAACATCAGCACAAATTACAGCAGCAGTTGCTCTGGTTGAAGCCAAGCAGGCAAGATCGGACATTGAAAAACTCAAAGAAGCAATCAGGGACACAAATAAAGCAGTGCAGTCGGTTCAGAGCTCTGTAGGAAATTTGATAGTAGCAATTAAATCGGTCCAGGATTATGTCAACAACGAAATCGTGCCATCAATTACGAGACTAGGTTGTGAAGCAGCAGGACTTCAGTTAGGAATTGCATTAACACAGCATTACTCAGAATTAACAAACATATTTGGTGATAACATAGGATCGTTACAAGAAAAAGGAATAAAATTACAAGGTATAGCATCGTTATACCGCACAAATATCACAGAAATATTCACAACATCAACAGTTGATAAATATGATATTTATGATCTATTATTTACAGAATCAATAAAGGTGAGAGTTATAGATGTTGATTTGAATGATTACTCAATCACTCTCCAAGTCAGACTCCCTTTATTAACTAGACTACTGAACACTCAAATCTACAAAGTAGACTCCATATCATATAACATCCAAAACAGAGAATGGTATATCCCCCTTCCCAGCCATATCATGACGAAAGGGGCATTTCTAGGTGGAGCAGATGTCAAAGAATGCATAGAAGCATTCAGCAGTTATATATGCCCTTCTGATCCAGGATTTGTACTAAACCATGAAATGGAGAGCTGTTTATCAGGAAACATATCTCAATGTCCAAGAACCACAGTCACATCAGACATAGTTCCAAGGTATGCATTTGTCAATGGAGGAGTGGTTGCGAATTGTATAACAACCACATGTACGTGCAATGGTATCGGCAACAGAATCAACCAACCACCTGATCAAGGAGTAAAAATTATAACACATAAAGAATGTAATACAATAGGTATCAACGGAATGCTATTCAACACAAACAAAGAAGGAACTCTTGCATTCTACACACCAGATGACATAACACTAAACAATTCTGTTGCTCTTGATCCAATTGACATATCAATTGAGCTCAACAAGGCCAAATCAGATCTAGAGGAATCAAAAGAATGGATAAGAAGGTCAAATCAAAAGCTAGATTCTATTGGAAGTTGGCATCAATCCAGCACTACAATTATAGTTATTTTGATAATGATGATTATATTGTTTATAATTAATGTAACGATAATTACAATTGCAATTAAGTATTACAGAATTCAAAAGAGAAATCGAATGGATCAAAATGAAAAGCCATATGTATTAACAAACAAA"/>
                        <sequence id="seq_KJ672573.1_Human_parainfluenza_virus_3_strain_HPIV3/Homo_sapiens/PER/FLA4876/2008_complete_genome_2008" taxon="KJ672573.1_Human_parainfluenza_virus_3_strain_HPIV3/Homo_sapiens/PER/FLA4876/2008_complete_genome_2008" totalcount="4" value="ATGCCAATTTCAATACTGTTAATTATTACAACCATGATCATGGCATCACACTGCCAAATAGACATCACAAAACTACAGCATGTAGGTGTATTGGTCAACAGTCCCAAAGGGATGAAGATATCACAAAACTTCGAAACAAGATATCTAATCCTGAGTCTCATACCAAAAATAGAAGATTCTAACTCTTGTGGTGACCAACAGATCAAGCAATACAAGAGGTTATTGGATAGACTGATCATTCCTTTATATGATGGACTAAGATTACAGAAGGATGTGATAGTGACTAATCAAGAATCCAATGAAAACACTGATCCCAGAACAGAACGATTCTTTGGAGGGGTAATTGGAACTATTGCTCTAGGAGTAGCAACCTCAGCACAAATTACAGCAGCAGTTGCTCTGGTTGAAGCCAAGCAGGCAAGATCAGACATTGAAAAACTCAAGGAAGCAATCAGGGACACAAATAAAGCAGTGCAGTCAGTTCAGAGCTCTGTAGGAAATTTGATAGTAGCAATTAAATCAGTCCAGGATTATGTCAACAAAGAAATCGTGCCATCGATTGCGAGACTAGGTTGTGAAGCAGCAGGACTTCAGTTAGGGATTGCATTAACACAGCATTACTCAGAATTAACAAATATATTTGGTGATAACATAGGATCGTTACAAGAAAAAGGAATAAAATTACAAGGTATAGCATCATTATACCGCACAAATATCACAGAAATATTCACAACATCAACAGTTGACAAATATGATATTTATGATCTATTATTTACAGAATCAATAAAGGTGAGAGTTATAGATGTTGATTTGAATGATTACTCAATAACCCTCCAAGTCAGACTCCCTTTATTGACCAGACTGCTGAACACTCAAATCTACAAAGTAGATTCCATATCATACAATATCCAAAATAGAGAATGGTATATCCCTCTTCCCAGCCATATCATGACGAAAGGGGCATTTCTAGGTGGAGCAGATGTCAAAGAATGCATAGAAGCATTCAGCAGTTATATATGCCCTTCTGATCCAGGATTTGTACTAAACCATGAAATGGAGAGCTGTCTATCAGGAAACATATCCCAATGTCCAAGAACCACAGTCACATCAGACATAGTTCCTAGGTATGCATTTGTCAATGGAGGAGTGGTTGCGAATTGTATAACAACTACATGTACATGCAATGGTATCGGTAATAGAATCAACCAACCACCTGATCAAGGAGTCAAAATTATAACACATAAAGAATGTAATACAATAGGTATCAACGGAATGCTATTCAACACAAACAAAGAAGGAACTCTTGCATTCTACACACCAGACGACATAACATTAAACAATTCTGTTGCACTTGATCCGATTGACATATCAATCGAGCTCAACAAGGCCAAATCAGATCTAGAGGAATCAAAAGAATGGATAAGAAGGTCAAATCAAAAGCTAGATTCTATTGGAAGTTGGCATCAATCTAGCACTACAATCATAGTTATTTTGATAATGATGATTATATTGTTTATAATTAATATAACAATAATTACAATTGCAATTAAGTATTACAGAATTCAAAAGAGAAATCGAGTGGATCAAAATGATAAGCCGTATGTATTAACAAACAAG"/>
                        <sequence id="seq_KJ672574.1_Human_parainfluenza_virus_3_strain_HPIV3/Homo_sapiens/PER/FPP00066/2010_complete_genome_2010" taxon="KJ672574.1_Human_parainfluenza_virus_3_strain_HPIV3/Homo_sapiens/PER/FPP00066/2010_complete_genome_2010" totalcount="4" value="ATGCTAACTTCAACATTGTTAATTATTACAACCATGATTATGGCATCACACTGCCAAATAGACATCACAAAACTACAGCATGTAGGTGTATTGGTCAACAGTCCCAAAGGGATGAAGATATCACAAAACTTCGAAACAAGATACCTAATTTTGAGTCTCATACCAAAAATAGAAGATTCTAACTCTTGTGGTGACCAACAGATCAAGCAATACAAGAGACTATTGGACAGACTGATCATTCCTTTATATGATGGACTAAGATTACAGAAAGATGTGATAGTGACTAATCAAGAATCCAATGAAAACACTGATCCCAGAACGGAACGATTCTTTGGAGGGGTAATTGGAACTATTGCTCTGGGAGTAGCAACATCAGCACAAATTACAGCAGCAGTTGCTCTGGTTGAAGCCAAGCAGGCAAGATCGGACATTGAAAAACTCAAAGAAGCAATCAGGGACACAAATAAAGCAGTGCAGTCGGTTCAGAGCTCTGTAGGAAATTTGATAGTAGCAATTAAATCGGTCCAGGATTATGTCAACAACGAAATCGTGCCATCAATTACGAGACTAGGTTGTGAAGCAGCAGGACTTCAGTTAGGAATTGCATTAACACAGCATTACTCAGAATTAACAAACATATTTGGTGATAACATAGGATCGTTACAAGAAAAAGGAATAAAATTACAAGGTATAGCATCGTTATACCGCACAAATATCACAGAAATATTCACAACATCAACAGTTGATAAATATGATATTTATGATCTATTATTTACAGAATCAATAAAGGTGAGAGTTATAGATGTTGATTTGAATGATTACTCAATCACTCTTCAAGTCAGACTCCCTTTATTAACTAGACTACTGAACACTCAAATCTACAAAGTAGACTCCATATCATATAATATCCAAAACAGAGAATGGTATATCCCCCTTCCCAGCCATATCATGACGAAAGGGGCATTTCTAGGTGGAGCAGATGTCAAAGAATGCATAGAAGCATTCAGCAGTTATATATGCCCTTCTGATCCAGGATTTGTACTAAACCATGAAATGGAGAGCTGTTTATCAGGAAACATATCTCAATGTCCAAGAACCACAGTCACATCAGACATAGTTCCAAGGTATGCATTTGTCAATGGAGGAGTGGTTGCGAATTGTATAACAACCACATGTACGTGCAATGGTATCGGCAACAGAATCAACCAACCACCTGATCAAGGAGTAAAAATTATAACACATAAAGAATGTAATACAATAGGTATCAACGGAATGCTATTCAACACAAACAAAGAAGGAACTCTTGCATTCTACACACCAGATGACATAACACTAAACAATTCTGTTGCTCTTGATCCAATTGACATATCAATCGAGCTCAACAAGGCCAAATCAGATCTAGAGGAATCAAAAGAATGGATAAGAAGGTCAAATCAAAAGTTAGATTCTATTGGAAGTTGGCATCAATCCAGCACTACAATTATAGTTATTTTGATAATGATGATTATATTGTTTATAATTAATGTAACGATAATTACAATTGCAATTAAGTATTACAGAATTCAAAAGAGAAATCGAATGGATCAAAATGAAAAGCCATATGTATTAACAAACAAA"/>
                        <sequence id="seq_KJ672575.1_Human_parainfluenza_virus_3_strain_HPIV3/Homo_sapiens/PER/FPP00525/2011_complete_genome_2011" taxon="KJ672575.1_Human_parainfluenza_virus_3_strain_HPIV3/Homo_sapiens/PER/FPP00525/2011_complete_genome_2011" totalcount="4" value="ATGCTAATTTCAATATTGTCAATTATTACAACCATGATCATGGCATCACACTGCCAAATAGACATTACAAAACTACAGCATGTAGGTGTATTGGTCAACAGTCCAAAAGGGATGAAGATATCACAAAACTTCGAAACAAGATATCTAATCTTGAGTCTCATACCAAAAATAGAAGATTCTAACTCTTGTGGTGACCAACAGATCAAGCAATACAAGAGGTTATTGGATAGACTGATCATTCCTTTATATGATGGACTAAGATTACAGAAGGATGTGATAGTGACTAATCAAGAATCCAATGAAAACACTGATCCCAGAACAGAACGATTCTTTGGAGGGGTAATTGGAACTATTGCTCTAGGAGTAGCAACCTCAGCACAAATTACAGCAGCAGTTGCTCTGGTTGAAGCCAAGCAGGCAAGATCAGACATTGAAAAACTCAAGGAAGCAATCAGGGACACAAACAAAGCAGTGCAGTCAGTTCAGAGCTCCATAGGAAATTTGATAGTAGCAATTAAATCAGTCCAGGATTATGTCAACAAAGAAATCGTGCCATCGATTGCGAGACTAGGTTGTGAAGCAGCAGGACTTCAGTTAGGGATCGCATTAACACAGCATTACTCAGAATTAACAAACATATTTGGTGATAACATAGGATCGTTACAAGAAAAAGGAATAAAATTACAAGGTATAGCATCATTATACCGCACAAATATCACAGAAATATTCACAACATCAACAGTTGATAAATATGATATTTATGATCTATTATTTACAGAATCAATAAAGGTGAGAGTTATAGATGTTGATTTGAATGATTACTCAATCACCCTCCAAGTCAGACTCCCTTTATTAACCAGACTGCTAAACACTCAAATCTACAAAGTAGATTCCATATCATATAATATCCAAAATAGAGAATGGTATATCCCTCTTCCCAGCCATATCATGACGAAAGGGGCATTTCTAGGTGGAGCAGATGTCAAAGAATGCATAGAAGCATTCAGCAGTTATATATGCCCTTCTGATCCAGGATTTGTACTAAACCATGAAATGGAGAGCTGTCTATCAGGAAACATATCCCAATGTCCAAGAACCACAGTCACCTCAGACATAGTTCCAAGGTATGCATTTGTCAATGGAGGAGTGGTTGCGAATTGTATAACAACTACATGTACATGCAATGGTATTGGTAATAGAATCAACCAACCACCTGATCAAGGAGTCAAAATTATAACACATAAAGAATGTAATACAATAGGTATTAACGGAATGCTGTTCAACACAAACAAAGAAGGAACTCTTGCATTCTACACACCAGACGACATAACATTAAACAATTCTGTTGCACTTGATCCAATTGACATATCAATCGAGCTCAACAAGGCCAAATCAGATCTAGAGGAATCAAAAGAATGGATAAGAAGGTCAAATCAAAAGCTAGATTCTATTGGAAGTTGGCATCAATCTAGCACTACAATCATAGTTATTTTGATAATGATGATTATATTGTTTATAATTAATATAACAATAATTACAATTGCAATTAAGTATTACAGAATTCAAAAGAGAAATCGAGTGGATCAAAATGATAAGCCATATGTATTAACAAACAAA"/>
                        <sequence id="seq_KJ672576.1_Human_parainfluenza_virus_3_strain_HPIV3/Homo_sapiens/PER/FLU8361/2007_complete_genome_2007" taxon="KJ672576.1_Human_parainfluenza_virus_3_strain_HPIV3/Homo_sapiens/PER/FLU8361/2007_complete_genome_2007" totalcount="4" value="ATGCTAATCTCAATATTGTCAATTATTACAACCATGATCATGGCATCACACTGCCAAATAGACATTACAAAACTACAGCATGTAGGTGTATTGGTCAACAGTCCAAAAGGGATGAAGATATCACAAAACTTCGAAACAAGATATCTAATCTTGAGTCTCATACCAAAAATAGAAGACTCTAACTCTTGTGGTGACCAACAGATCAAGCAATACAAGAGGTTATTGGATAGACTGATCATTCCTTTATATGATGGACTAAGATTACAGAAGGATGTGATAGTGACTAATCAAGAATCCAATGAAAACACTGATCCCAGAACAGAACGATTCTTTGGAGGGATAATTGGAACTATTGCTCTAGGAGTAGCAACCTCAGCACAAATTACAGCAGCAGTTGCTCTGGTTGAAGCCAAGCAGGCAAGATCAGACATTGAAAAACTCAAGGAAGCAATCAGGGACACAAACAAAGCAGTGCAGTCAGTTCAGAGCTCCATAGGAAATTTGATAGTAGCAATTAAATCAGTCCAGGATTATGTCAACAAAGAAATCGTGCCATCGATTGCGAGACTAGGTTGTGAAGCAGCAGGACTTCAGTTAGGGATCGCATTAACACAGCATTACTCAGAATTAACAAACATATTTGGTGATAACATAGGATCGTTACAAGAAAAAGGAATAAAATTACAAGGTATAGCATCATTATACCGCACAAATATCACAGAAATATTCACAACATCAACAGTTGATAAATATGATATTTATGATCTATTATTTACAGAATCAATAAAGGTGAGAGTTATAGATGTTGATTTGAATGATTACTCAATCACCCTCCAAGTCAGACTCCCTTTATTAACCAGACTGCTAAACACTCAAATCTACAAAGTAGATTCCATATCATATAATATCCAAAATAGAGAATGGTATATCCCTCTTCCCAGCCATATCATGACGAAAGGGGCATTTCTAGGTGGAGCAGATGTCAAAGAATGCATAGAAGCATTCAGCAGTTATATATGCCCTTCTGATCCAGGATTTGTACTAAACCATGAAATGGAGAGCTGTCTATCAGGAAACATATCCCAATGTCCAAGAACCACAGTCACGTCAGACATAGTTCCAAGGTATGCATTTGTCAATGGAGGAGTGGTTGCGAATTGTATAACAACTACATGTACATGCAATGGTATTGGTAATAGAATCAACCAACCACCTGATCAAGGAGTCAAAATTATAACACATAAAGAATGTAATACAATAGGTATTAACGGAATGCTGTTCAACACAAACAAAGAAGGAACTCTTGCATTCTACACACCAGACGACATAACATTAAACAATTCTGTTGCACTTGATCCAATTGACATATCAATCGAGCTCAACAAGGCCAAATCAGATCTAGAGGAATCAAAAGAATGGATAAGAAGGTCAAATCAAAAGCTAGACTCTATTGGAAGTTGGCATCAATCTAGCACTACAATCATAGTTATCTTGATAATGATGATTATATTGTTTATAATTAATATAACAATAATTACAATTGCAATTAAGTATTACAGAATTCAAAAGAGAAATCGAGTGGATCAAAATGATAAGCCATATGTATTAACAAACAAA"/>
                        <sequence id="seq_KJ672578.1_UNVERIFIED__Human_parainfluenza_virus_3_strain_HPIV3/Homo_sapiens/PER/CFI0033/2009_cRNA_sequence_2009" taxon="KJ672578.1_UNVERIFIED__Human_parainfluenza_virus_3_strain_HPIV3/Homo_sapiens/PER/CFI0033/2009_cRNA_sequence_2009" totalcount="4" value="ATGCTAGCTTCAACATTGTTAATTATTACAACCATGATTATGGCATCATACTGCCAAATAGACATCACAAAACTACAGCATGTAGGTGTATTGGTCAACAGTCCCAAAGGGATGAAGATATCACAAAACTTCGAAACAAGATATCTAATTTTGAGTCTCATACCAAAAATAGAAGATTCTAACTCTTGTGGTGACCAACAGATCAAGCAATACAAGAGACTATTGGATAGACTGATCATTCCTTTATATGATGGGCTAAGATTACAGAAAGATGTGATAGTGACTAATCAAGAATCCAATGAAAACACTGATCCCAGAACAGAACGATTCTTTGGAGGGGTAATTGGAACTATTGCTCTGGGAGTAGCAACATCAGCACAAATTACAGCAGCAGTTGCTCTGGTTGAAGCCAAGCAGGCAAGATCAGACATTGAAAAACTCAAAGAAGCAATCAGGGACACAAATAAAGCAGTGCAGTCGGTTCAGAGCTCTATAGGAAATTTGATAGTAGCAATTAAATCGGTCCAGGATTATGTCAACAACGAAATCGTGCCATCAATTACGAGACTAGGTTGTGAAGCAGCAGGACTTCAGTTAGGAATTGCATTAACACAGCATTACTCAGAATTAACAAACATATTTGGTGATAACATAGGATCGTTACAAGAAAAAGGAATAAAATTACAAGGTATAGCATCATTATACCGCACAAATATCACAGAAATATTCACAACATCAACAGTTGATAAATATGATATTTATGATCTATTATTTACAGAATCAATAAAGGTGAGAGTTATAGATGTTGATTTGAATGATTACTCAATCACTCTCCAAGTCAGACTCCCTTTATTAACTAGACTGCTGAACACTCAAATCTACAAAGTAGATTCCATATCATATAATATCCAAAACAGAGAATGGTATATCCCCCTTCCCAGTCATATCATGACGAAAGGGGCATTTCTAGGTGGAGCAGATGTCAAAGAATGCATAGAAGCATTCAGTAGTTATATATGCCCTTCTGATCCGGGATTTGTACTAAACCATGAAATGGAGAGCTGTTTATCAGGAAACATATCCCAATGTCCAAGAACCACAGTCACATCAGACATAGTTCCAAGGTATGCATTTGTCAATGGAGGAGTGGTTGCGAATTGTATAACAACCACATGTACGTGCAATGGTATCGGTAATAGAATCAACCAACCACCTGATCAAGGAGTAAAAATTATAACACATAAAGAATGCAATACAATAGGTATCAACGGAATGCTGTTCAACACAAACAAAGAAGGAACTCTTGCATTCTACACACCAGATGACATAACACTAAACAATTCTGTTGCTCTTGATCCAATTGACATATCAATCGAGCTCAACAAGGCCAAATCAGATCTAGAGGAATCAAAAGAATGGATAAGAAGGTCAAATCAAAAGCTAGATTCTATTGGAAGTTGGCATCAATCCAGCACTACAATTATAGTTATTTTGATAATGATGATCATATTGTTTATAATTAATGTAACGATAATTACAATTGCAATTAAGTATCACAGAATTCAAAAGAGAAATCGAGTGGATCAAAATGAAAAGCCATATGTATTAACAAACAAA"/>
                        <sequence id="seq_KJ672579.1_Human_parainfluenza_virus_3_strain_HPIV3/Homo_sapiens/PER/FLI4230/2010_complete_genome_2010" taxon="KJ672579.1_Human_parainfluenza_virus_3_strain_HPIV3/Homo_sapiens/PER/FLI4230/2010_complete_genome_2010" totalcount="4" value="ATGCTAGCTTCAACATTGTTAATTATTACAACCATGATTATGACATCACACTGCCAAATAGACATCACAAAACTACAGCATGTAGGTGTATTGGTCAACAGTCCCAAAGGGATGAAGATATCACAAAACTTCGAAACAAGATACCTAATTTTGAGTCTCATACCAAAAATAGAAGATTCTAACTCTTGTGGTGACCAACAGATCAAGCAATACAAGAGACTATTGGACAGACTGATCATTCCTTTATATGATGGACTAAGATTACAGAAAGATGTGATAGTGACTAATCAAGAATCCAATGAAAACACTGATCCCAGAACAGAACGATTCTTTGGAGGGGTAATTGGAACTATTGCTCTGGGAGTAGCAACATCAGCACAAATTACAGCAGCAGTTGCTCTGGTTGAAGCCAAGCAGGCAAGATCGGACATTGAAAAACTCAAAGAAGCAATCAGGGACACAAATAAAGCAGTGCAGTCGGTTCAGAGCTCTGTAGGAAATTTGATAGTAGCAATTAAATCGGTCCAGGATTATGTCAACAACGAAATCGTGCCATCAATTACGAGACTAGGTTGTGAAGCAGCAGGACTTCAGTTAGGAATTGCATTAACACAGCATTACTCAGAATTAACAAACATATTTGGTGATAACATAGGATCGTTACAAGAAAAAGGAATAAAATTACAAGGTATAGCATCGTTATACCGCACAAATATCACAGAAATATTCACAACATCAACAGTTGATAAATATGATATTTATGATCTATTATTTACAGAATCAATAAAAGTGAGAGTTATAGATGTTGATTTGAATGATTACTCAATCACTCTCCAAGTCAGACTCCCTTTATTAACTAGACTACTGAACACTCAAATCTACAAAGTAGACTCCATATCATATAATATCCAAAACAGAGAATGGTATATCCCCCTTCCCAGCCATATCATGACGAAAGGGGCATTTCTAGGTGGAGCAGATGTCAAAGAATGCATAGAAGCATTCAGCAGTTATATATGCCCTTCTGATCCAGGATTTGTACTAAACCATGAAATGGAGAGCTGTTTATCAGGAAACATATCTCAATGTCCAAGAACCACAGTCACATCAGACATAGTTCCAAGGTATGCATTTGTCAATGGAGGAGTGGTTGCGAATTGTATAACAACCACATGTACGTGCAATGGTATCGGCAACAGAATCAACCAACCACCTGATCAAGGAGTAAAAATTATAACACATAAAGAATGTAATACAATAGGTATCAACGGAATGCTATTCAACACAAACAAAGAAGGAACTCTTGCATTCTACACACCAGATGACATAACACTAAACAATTCTGTTGCTCTTGATCCAATTGACATATCAATCGAGCTCAACAAGGCCAAATCAGATCTAGAGGAATCAAAAGAATGGATAAGAAGGTCAAATCAAAAGCTAGATTCTATTGGAAGTTGGCATCAATCCAGCACTACAATTATAGTTATTTTGATAATGATGATTATATTGTTTATAATTAATGTAACGATAATTACAATTGCAATTAAGTATTACAGAATTCAAAAGAGAAATCGAATGGATCAAAATGAAAAGCCATATGTATTAACAAACAAA"/>
                        <sequence id="seq_KJ672580.1_UNVERIFIED__Human_parainfluenza_virus_3_strain_HPIV3/Homo_sapiens/PER/FLI1399/2010_cRNA_sequence_2010" taxon="KJ672580.1_UNVERIFIED__Human_parainfluenza_virus_3_strain_HPIV3/Homo_sapiens/PER/FLI1399/2010_cRNA_sequence_2010" totalcount="4" value="ATGCTAACTTCAACATTGTTAATTATTACAACCATGATTATGGCATCACACTGCCAAATAGACATCACAAAACTACAGCATGTAGGTGTATTGGTCAACAGTCCCAAAGGGATGAAGATATCACAAAACTTCGAAACAAGATACCTAATTTTGAGTCTCATACCAAAAATAGAAGATTCTAACTCTTGTGGTGACCAACAGATCAAGCAATACAAGAGACTATTGGACAGACTGATCATTCCTTTATATGATGGACTAAGATTACAGAAAGATGTGATAGTGACTAATCAAGAATCCAATGAAAACACTGATCCCAGAACAGAACGATTCTTTGGAGGGGTAATTGGAACTATTGCTCTGGGAGTAGCAACATCAGCACAAATTACAGCAGCAGTTGCTCTGGTTGAAGCCAAGCAGGCAAGATCGGACATTGAAAAACTCAAAGAAGCAATCAGGGACACAAATAAAGCAGTGCAGTCGGTTCAGAGCTCTGTAGGAAATTTGATAGTAGCAATTAAATCGGTCCAGGATTATGTCAACAACGAAATCGTGCCATCAATTACGAGACTAGGTTGTGAAGCAGCAGGACTTCAGTTAGGAATTGCATTAACACAGCATTACTCAGAATTAACAAACATATTTGGTGATAACATAGGATCGTTACAAGAAAAAGGAATAAAATTACAAGGTATAGCATCGTTATACCGCACAAATATCACAGAAATATTCACAACATCAACAGTTGATAAATATGATATTTATGATCTATTATTTACAGAATCAATAAAGGTGAGAGTTATAGATGTTGATTTGAATGATTACTCAATCACTCTCCAAGTCAGACTCCCTTTATTAACTAGACTACTGAACACTCAAATCTACAAAGTAGACTCCATATCATATAATATCCAAAACAGAGAATGGTATATCCCCCTTCCCAGCCATATCATGACGAAAGGGGCATTTCTAGGTGGAGCAGATGTCAAAGAATGCATAGAAGCATTCAGCAGTTATATATGCCCTTCTGATCCAGGATTTGTACTAAACCATGAAATGGAGAGCTGTTTATCAGGAAACATATCTCAATGTCCAAGAACCACAGTCACATCAGACATAGTTCCAAGGTATGCATTTGTCAATGGAGGAGTGGTTGCGAATTGTATAACAACCACATGTACGTGCAATGGTATCGGCAACAGAATCAACCAACCACCTGATCAAGGAGTAAAAATTATAACACATAAAGAATGTAATACAATAGGTATCAACGGAATGCTATTCAACACAAACAAAGAAGGAACTCTTGCATTCTACACACCAGATGACATAACACTAAACAATTCTGTTGCTCTTGATCCAATTGACATATCAATCGAGCTCAACAAGGCCAAATCAGATCTAGAGGAATCAAAAGAATGGATAAGAAGGTCAAATCAAAAGTTAGATTCTATTGGAAGTTGGCATCAATCCAGCACTACAATTATAGTTATTTTGATAATGATGATTATATTGTTTATAATTAATGTAACGATAATTACAATTGCAATTAAGTATTACAGAATTCAAAAGAGAAATCGAATGGATCAAAATGAAAAGCCATATGTATTAACAAACAAA"/>
                        <sequence id="seq_KJ672582.1_Human_parainfluenza_virus_3_strain_HPIV3/Homo_sapiens/PER/FPP00352/2011_complete_genome_2011" taxon="KJ672582.1_Human_parainfluenza_virus_3_strain_HPIV3/Homo_sapiens/PER/FPP00352/2011_complete_genome_2011" totalcount="4" value="ATGCTAACTTCAACATTGTTAATTATTACAACCATGATTATGGCATCACACTGCCAAATAGACATCACAAAACTACAGCATGTAGGTGTATTGGTCAACAGTCCCAAAGGGATGAAGATATCACAAAACTTCGAAACAAGATACCTAATTTTGAGTCTCATACCAAAAATAGAAGATTCTAACTCTTGTGGTGACCAACAGATCAAGCAATACAAGAGACTATTGGACAGACTGATCATTCCTTTATATGATGGACTAAGATTACAGAAAGATGTGATAGTGACTAATCAAGAATCCAATGAAAACACTGATCCCAGAACAGAACGATTCTTTGGAGGGGTAATTGGAACTATTGCTCTGGGAGTAGCAACATCAGCACAAATTACAGCAGCAGTTGCTCTGGTTGAAGCCAAGCAGGCAAGATCGGACATTGAAAAACTCAAAGAAGCAATCAGGGACACAAATAAAGCAGTGCAGTCGGTTCAGAGCTCTGTAGGAAATTTGATAGTAGCAATTAAATCGGTCCAGGATTATGTCAACAACGAAATCGTGCCATCAATTACGAGACTAGGTTGTGAAGCAGCAGGACTTCAATTAGGAATTGCATTAACACAGCATTACTCAGAATTAACAAACATATTTGGTGATAACATAGGATCGTTACAAGAAAAAGGAATAAAATTACAAGGTATAGCATCGTTATACCGCACAAACATCACAGAAATATTCACAACATCAACAGTTGATAAATATGATATTTATGATCTATTATTTACAGAATCAATAAAGGTGAGAGTTATAGATGTTGATTTGAATGATTACTCAATCACTCTCCAAGTCAGACTCCCTTTATTAACTAGACTACTGAACACTCAAATCTACAAAGTAGACTCCATATCATATAATATCCAAAACAGAGAATGGTATATCCCCCTTCCCAGCCATATCATGACGAAAGGGGCATTTCTAGGTGGAGCAGATGTCAAAGAATGCATAGAAGCATTCAGCAGTTATATATGCCCTTCTGATCCAGGATTTGTACTAAACCATGAAATGGAGAGCTGTTTATCAGGAAACATATCTCAATGTCCAAGAACCACAGTCACATCAGACATAGTTCCAAGGTATGCATTTGTCAATGGAGGAGTGGTTGCGAATTGTATAACAACCACATGTACGTGCAATGGTATCGGCAACAGAATCAACCAACCACCTGATCAAGGAGTAAAAATTATAACACATAAAGAATGTAATACAATAGGTATCAACGGAATGCTATTCAACACAAACAAAGAAGGAACTCTTGCATTCTACACACCAGATGACATAACACTAAACAATTCTGTTGCTCTTGATCCAATTGACATATCAATCGAGCTCAACAAGGCCAAATCAGATCTAGAGGAATCAAAAGAATGGATAAGAAGGTCAAATCAAAAGTTAGATTCTATTGGAAGTTGGCATCAATCCAGCACTACAATTATAGTTATTTTGATAATGATGATTATATTGTTTATAATTAATGTAACGATAATTACAATTGCAATTAAGTATTACAGAATTCAAAAGAGAAATCGAATGGATCAAAATGAAAAGCCATATGTATTAACAAACAAA"/>
                        <sequence id="seq_KJ672583.1_Human_parainfluenza_virus_3_strain_HPIV3/Homo_sapiens/PER/FPP01224/2012_complete_genome_2012" taxon="KJ672583.1_Human_parainfluenza_virus_3_strain_HPIV3/Homo_sapiens/PER/FPP01224/2012_complete_genome_2012" totalcount="4" value="ATGCTAATTTCAATATTGTTAATTATTACAACCATGATCATGGCATCACACTGCCAAATAGACATCACAAAACTACAGCATGTAGGTGTACTGGTCAACAGTCCCAAAGGGATGAAGATATCACAAAACTTCGAAACAAGATATCTAATCCTGAGTCTCATACCAAAAATAGAAGATTCTAACTCTTGTGGTGACCAACAGATCAAGCAATACAAGAGGTTATTGGATAGACTGATCATTCCTTTATATGATGGACTAAGATTACAGAAGGATGTGATAGTGACTAATCAAGAATCCAATGAAAACACTGATCCCAGAACAGAACGATTCTTTGGAGGGGTAATTGGAACCATTGCTCTAGGAGTAGCAACCTCAGCACAAATTACAGCAGCAGTTGCTCTGGTTGAAGCCAAGCAGGCAAGATCAGACATTGAAAAACTCAAGGAAGCAATCAGGGACACAAATAAAGCAGTGCAGTCAGTTCAGAGCTCTATAGGAAATTTGATAGTAGCAATTAAATCAGTCCAGGATTATGTCAACAAAGAAATCGTGCCATCGATTGCGAGACTAGGTTGTGAAGCAGCAGGACTTCAGTTAGGGATTGCATTAACACAGCATTACTCAGAATTAACAAATATATTTGGTGATAACATAGGATCGTTACAAGAAAAAGGAATAAAATTACAAGGTATAGCATCATTATACCGCACAAATATCACAGAAATATTCACAACATCAACAGTTGACAAATATGATATTTATGATCTATTATTTACAGAATCAATAAAGGTGAGAGTTATAGATGTTGATTTGAATGATTACTCAATAACCCTCCAAGTCAGACTCCCTTTATTGACCAGACTGCTGAACACCCAAATCTACAAAGTAGATTCCATATCATATAATATCCAAAATAGAGAATGGTATATCCCTCTTCCCAGCCATATCATGACGAAAGGGGCATTTCTAGGTGGAGCAGATGTCAAAGAATGCATAGAAGCATTCAGCAGTTATATATGCCCTTCTGATCCAGGATTTGTACTAAACCATGAAATGGAGAGCTGTCTATCAGGAAACATATCTCAATGTCCAAGAACCACAGTCACATCAGACATAGTTCCTAGGTATGCATTTGTCAATGGAGGAGTGGTTGCGAATTGTATAACAACTACATGTACATGCAATGGTATCGGTAATAGAATCAACCAACCACCTGATCAAGGAGTTAAAATTATAACACATAAAGAATGTAATACAATAGGTATCAACGGAATGCTATTCAACACAAACAAAGAAGGAACTCTTGCATTCTACACACCAGACGACATAACATTAAACAATTCTGTTGCACTTGATCCAATTGACATATCAATCGAGCTCAACAAGGCCAAATCAGATCTAGAGGAATCAAAAGAATGGATAAGAAGGTCAAATCAAAAGCTAGATTCTATTGGAAGTTGGCATCAATCTAGCACTACAATCATAGTTATTTTAATAATGATGATTATATTGTTTATAATTAATATAACAATAATTACAATTGCAATTAAGTATTACAGAATTCAAAAGAGAAATCAAGTGGATCAAAATGATAAGCCATATGTATTAACAAACAAA"/>
                        <sequence id="seq_KJ672584.1_Human_parainfluenza_virus_3_strain_HPIV3/Homo_sapiens/PER/CFI1587/2012_complete_genome_2012" taxon="KJ672584.1_Human_parainfluenza_virus_3_strain_HPIV3/Homo_sapiens/PER/CFI1587/2012_complete_genome_2012" totalcount="4" value="ATGCTAATTTCAATATTGTCAATTATTACAACCATGATCATGGCATCACACTGCCAAATAGACATCACAAAACTACAGCATGTAGGTGTATTGGTCAACAGTCCCAAAGGGATGAAGATATCACAAAACTTCGAAACAAGATATCTAATCTTGAGTCTCATACCAAAAATAGAAGATTCTAACTCTTGTGGTGACCAACAGATCAAGCAATACAAGAGGTTATTGGATAGACTGATCATTCCTTTATATGATGGACTAAGATTACAGAAGGATGTGATAGTGACTAATCAAGAATCCAATGAAAACACTGATCCCAGAACAGAACGATTTTTTGGAGGGGTAATTGGAACTATTGCTCTAGGAGTAGCAACCTCAGCACAAATTACAGCAGCAGTTGCTCTGGTTGAAGCCAAGCAGGCAAGATCAGACATTGAAAAACTCAAGGAGGCAATCAGGGACACAAACAAAGCAGTGCAGTCAGTTCAGAGCTCCATAGGAAATTTGATAGTAGCAATTAAATCAGTCCAGGATTATGTCAACAAAGAAATCGTGCCATCGATTGCGAGACTAGGTTGTGAAGCAGCAGGACTTCAGTTAGGGATTGCATTAACACAGCATTACTCAGAATTAACAAACATATTTGGTGATAACATAGGATCGTTACAAGAAAAAGGAATAAAATTACAGGGTATAGCATCATTATACCGCACAAATATCACAGAAATATTCACAACATCAACAGTTGATAAATATGATATTTATGATCTATTATTTACAGAATCAATAAAGGTGAGAGTTATAGATGTTGATTTGAATGATTACTCAATCACCCTCCAAGTCAGACTCCCTTTATTAACCAGACTGCTGAACACTCAAATCTACAAAGTAGACTCCATATCATACAATATCCAAAATAGAGAATGGTATATCCCTCTTCCCAGCCATATCATGACGAAAGGGGCATTTCTAGGTGGAGCAGATGTCAAAGAATGCATAGAAGCATTCAGCAGTTATATATGCCCTTCTGATCCAGGATTTGTACTAAACCATGAAATGGAGAGCTGTCTATCAGGAAACATATCCCAATGTCCAAGAACCACAGTCACATCAGACATAGTTCCAAGGTATGCATTTGTCAATGGAGGAGTGGTTGCGAATTGTATAACAACTACATGTACATGCAATGGTATCGGTAATAGAATCAACCAACCACCTGATCAAGGAGTCAAAATTATAACACATAAAGAATGTAATACAATAGGTATTAACGGAATGCTGTTCAACACAAACAAAGAAGGAACTCTTGCATTCTACACACCAGACGACATAACATTAAACAATTCTGTTGCACTTGATCCAATTGACATATCAATCGAGCTCAACAAAGCCAAATCAGATCTAGAGGAATCAAAAGAATGGATAAGAAGGTCAAATCAAAAGCTAGATTCTATTGGAAGTTGGCATCAATCTAGCACTACAATCATAATTATTTTAATAATGATGATTATATTGTTTATAATTAATATAACAATAATTACAATTGCAATTAAGTATTACAGAATTCAAAAGAGAAATCGAGTGGATCAAAATGATAAGCCATATGTATTAACAAACAAA"/>
                        <sequence id="seq_KJ672585.1_Human_parainfluenza_virus_3_strain_HPIV3/Homo_sapiens/PER/FPP01265/2012_complete_genome_2012" taxon="KJ672585.1_Human_parainfluenza_virus_3_strain_HPIV3/Homo_sapiens/PER/FPP01265/2012_complete_genome_2012" totalcount="4" value="ATGCTAATTTCAATATTGTCAATTATTACAACCATGATCATGGCATCACACTGCCAAATAGACATTACAAAACTACAGCATGTAGGTGTATTGGTCAACAGTCCAAAAGGGATGAAGATATCACAAAACTTCGAAACAAGATATCTAATCTTGAGTCTCATACCAAAAATAGAAGATTCTAACTCTTGTGGTGACCAACAGATCAAGCAATACAAGAGGTTATTGGATAGACTGATCATTCCTTTATATGATGGACTAAGATTACAGAAGGATGTGATAGTGACTAATCAAGAATCCAATGAAAACACTGATCCCAGAACAGAACGATTCTTTGGAGGGGTAATTGGAACTATTGCTCTAGGAGTAGCAACCTCAGCACAAATTACAGCAGCAGTTGCTCTGGTTGAAGCCAAGCAGGCAAGATCAGACATTGAAAAACTCAAGGAAGCAATCAGGGACACAAACAAAGCAGTGCAGTCAGTTCAGAGCTCCATAGGAAATTTGATAGTAGCAATTAAATCAGTCCAGGATTATGTCAACAAAGAAATCGTGCCATCGATTGCGAGACTAGGTTGTGAAGCAGCAGGACTTCAGTTAGGGATCGCATTAACACAGCATTACTCAGAATTAACAAACATATTTGGTGATAACATAGGATCGTTACAAGAAAAAGGAATAAAATTACAAGGTATAGCATCATTATACCGCACAAATATCACAGAAATATTCACAACATCAACAGTTGATAAATATGATATTTATGATCTATTATTTACAGAATCAATAAAGGTGAGAGTTATAGATGTTGATTTGAGTGATTACTCAATCACCCTCCAAGTCAGACTCCCTTTATTAACCAGACTGCTAAACACTCAAATCTACAAAGTAGATTCCATATCATATAATATCCAAAATAGAGAATGGTATATCCCTCTTCCCAGCCATATCATGACGAAAGGGGCATTTCTAGGTGGAGCAGATGTCAAAGAATGCATAGAAGCATTCAGCAGTTATATATGCCCTTCTGATCCAGGATTTGTACTAAACCATGAAATGGAGAGCTGTCTATCAGGAAACATATCCCAATGTCCAAGAACCACAGTCACATCAGACATAGTTCCAAGGTATGCATTTGTCAATGGAGGAGTGGTTGCGAATTGTATAACAACTACATGTACATGCAATGGTATTGGTAATAGAATCAACCAACCACCTGATCAAGGAGTCAAAATTATAACACATAAAGAATGTAATACAATAGGTATTAACGGAATGCTGTTCAACACAAACAAAGAAGGAACTCTTACATTCTACACACCAGACGACATAACATTAAACAATTCTGTTGCACTTGATCCAATTGACATATCAATCGAGCTCAACAAGGCCAAATCAGATCTAGAGGAATCAAAAGAATGGATAAGAAGGTCAAATCAAAAGCTAGATTCTATTGGAAGTTGGCATCAATCTAGCACTACAATCATAGTTATTTTGATAATGATGATTATATTGTTTATAATTAATATAACAATAATTACAATTGCAATTAAGTATTACAGAATTCAAAAGAGAAATCGAGTGGATCAAAATGATAAGCCATATGTATTAACAAACAAA"/>
                        <sequence id="seq_KJ672586.1_Human_parainfluenza_virus_3_strain_HPIV3/Homo_sapiens/PER/FLI3288/2010_complete_genome_2010" taxon="KJ672586.1_Human_parainfluenza_virus_3_strain_HPIV3/Homo_sapiens/PER/FLI3288/2010_complete_genome_2010" totalcount="4" value="ATGCTAATTTCAATATTGTCAATTATTACAACCATGATCATGGCATCACACTGCCAAATAGACATCACAAAACTACAGCATGTAGGTGTATTGGTCAACAGTCCCAAAGGGATGAAGATATCACAAAACTTCGAAACAAGATATCTAATCTTGAGTCTCATACCAAAAATAGAAGATTCTAACTCTTGTGGTGACCAACAGATCAAGCAATACAAGAGGTTATTGGATAGACTGATCATTCCTTTATATGATGGACTAAGATTACAGAAGGATGTGATAGTGACTAATCAAGAATCCAATGAAAACACTGATCCCAGAACAGAACGATTCTTTGGAGGGGTAATTGGAACTATTGCTCTAGGAGTAGCAACCTCAGCACAAATTACAGCAGCAGTTGCTCTGGTTGAAGCCAAGCAGGCAAGATCAGACATTGAAAAACTCAAGGAGGCAATCAGGGACACAAACAAAGCAGTGCAGTCAGTTCAGAGCTCCATAGGAAATTTGATAGTAGCAATTAAATCAGTCCAGGATTATGTCAACAAAGAAATCGTGCCATCGATTGCGAGACTAGGTTGTGAAGCAGCAGGACTTCAGTTAGGGATTGCATTAACACAGCATTACTCAGAATTAACAAACATATTTGGTGATAACATAGGATCGTTACAAGAAAAAGGAATAAAATTACAAGGTATAGCATCATTATACCGCACAAATATCACAGAAATATTCACAACATCAACAGTTGATAAATATGATATTTATGATCTATTATTTACAGAATCAATAAAGGTGAGAGTTATAGATGTTGATTTGAATGATTACTCAATCACCCTCCAAGTCAGACTCCCTTTATTAACCAGACTGCTGAACACTCAAATCTACAAAGTAGACTCCATATCATACAATATCCAAAATAGAGAATGGTATATCCCTCTTCCCAGCCATATCATGACGAAAGGGGCATTTCTAGGTGGAGCAGATGTCAAAGAATGCATAGAAGCATTCAGCAGTTATATATGCCCTTCTGATCCAGGATTTGTACTAAACCATGAAATGGAGAGCTGTCTATCAGGAAACATATCCCAATGTCCAAGAACCACAGTCACATCAGACATAGTTCCAAGGTATGCATTTGTCAATGGAGGAGTGGTTGCGAATTGTATAACAACTACATGTACATGCAATGGTATCGGTAATAGAATCAACCAACCACCTGATCAAGGAGTCAAAATTATAACACATAAAGAATGTAATACAATAGGTATTAACGGAATGCTGTTCAACACAAACAAAGAAGGAACTCTTGCATTCTACACACCAGACGACATAACATTAAACAATTCTGTTGCACTTGATCCAATTGACATATCAATCGAGCTCAACAAAGCCAAATCAGATCTAGAGGAATCAAAAGAATGGATAAGAAGGTCAAATCAAAAGCTAGATTCTATTGGAAGTTGGCATCAATCTAGCACTACAATCATAATTATTTTAATAATGATGATTATATTGTTTATAATTAATATAACAATAATTACAATTGCAATTAAGTATTACAGAATTCAAAAGAGAAATCGAGTGGATCAAAATGATAAGCCATATGTATTAACAAACAAA"/>
                        <sequence id="seq_KJ672587.1_UNVERIFIED__Human_parainfluenza_virus_3_strain_HPIV3/Homo_sapiens/PER/FPP00367/2011_cRNA_sequence_2011" taxon="KJ672587.1_UNVERIFIED__Human_parainfluenza_virus_3_strain_HPIV3/Homo_sapiens/PER/FPP00367/2011_cRNA_sequence_2011" totalcount="4" value="ATGCTAGCTTCAACATTGTTAATTATTACAACTATGATTATGGCATCACACTGCCAAATAGACATCACAAAACTACAGCATGTAGGTGTATTGGTCAACAGTCCCAAAGGGATGAAGATATCACAAAACTTCGAAACAAGATATCTAATTTTGAGTCTCATACCAAAAATAGAAGATTCTAACTCTTGTGGTGACCAACAGATCAAGCAATACAAGAGACTATTGGATAGACTGATCATTCCTTTATATGATGGACTAAGATTACAGAAAGATATAATAGTGACTAATCAAGAATCCAATGAAAACACTGATCCCAGAACAGAACGATTCTTTGGAGGGGTAATTGGAACTATTGCTCTGGGAGTAGCAACATCAGCACAAATTACAGCAGCAGTTGCTCTGGTTGAAGCCAAGCAGGCAAGATCAGACATTGAAAAACTCAAAGAAGCAATCAGGGACACAAATAAAGCAGTGCAGTCGGTTCAGAGCTCTATAGGAAATCTGATAGTAGCAATTAAATCGGTCCAGGATTATGTCAACAACGAAATTGTGCCATCGATTACGAGACTAGGTTGTGAAGCAGCAGGACTTCAGTTAGGAATTGCATTAACACAGCATTACTCAGAATTAACAAACATATTTGGTGATAACATAGGATCGTTACAAGAAAAAGGAATAAAATTACAAGGTATAGCATCATTATACCGCACAAATATCACAGAAATATTTACAACATCAACAGTTGATAAATATGATATTTATGATCTATTATTTACAGAATCAATTAAGGTGAGAGTTATAGATGTTGATTTGAATGATTACTCAATCACTCTCCAAGTCAGACTCCCTTTATTAACTAGACTGCTGAACACTCAAATCTACAAAGTAGATTCCATATCATATAATATCCAAAACAGAGAATGGTATATCCCCCTTCCCAGTCATATCATGACGAAAGGGGCATTTCTAGGTGGAGCAGATGTCAAAGAATGCATAGAAGCATTCAGCAGTTATATATGCCCTTCTGATCCAGGATTTGTACTAAACCATGAAATGGAGAGCTGTTTATCAGGAAACATATCCCAATGTCCAAGAACCACAGTCACATCAGACATAGTTCCAAGGTATGCATTTGTCAATGGAGGAGTGGTTGCGAATTGTATAACAACCACATGTACGTGCAATGGTATCGGTAATAGAATCAACCAACCACCTGATCAAGGAGTAAAAATTATAACACATAAAGAATGTAATACAATAGGTATCAACGGAATGCTGTTCAACACAAACAAAGAAGGAACTCTTGCATTCTACACACCAGATGACATAACACTAAACAATTCTGTTGCTCTTGATCCAATTGACATATCAATCGAGCTCAACAAGGCCAAATCAGATCTAGAGGAATCAAAAGAATGGATAAGAAGATCAAATCAAAAGCTAGATTCTATTGGAAGTTGGCATCAATCCAGCACTACAATTATAGTTATTTTGATAATGATGATTATATTGTTTATAATTAATGTAACGATAATTACAATTGCAATTAAGTATTACAGAATTCAAAAGAGAGATCGAGTGGATCAAAATGAAAAGCCATATGTATTAACAAACAAA"/>
                        <sequence id="seq_KJ672588.1_Human_parainfluenza_virus_3_strain_HPIV3/Homo_sapiens/PER/FLA5350/2009_partial_genome_2009" taxon="KJ672588.1_Human_parainfluenza_virus_3_strain_HPIV3/Homo_sapiens/PER/FLA5350/2009_partial_genome_2009" totalcount="4" value="ATGCCAATTTCAATACTGTTAATTATTACAACCATGATCATGGCATCACACTGCCAAATAGACATCACAAAACTACAGCATGTAGGTGTATTGGTCAACAGTCCCAAAGGGATGAAGATATCACAAAACTTCGAAACAAGATATCTAATCCTGAGTCTCATACCAAAAATAGAAGATTCTAACTCTTGTGGTGACCAACAGATCAAGCAATACAAGAGGTTATTGGATAGACTGATCATTCCTTTATATGATGGACTAAGATTACAGAAGGATGTGATAGTGACTAATCAAGAATCCAATAAAAACACTGATCCCAGAACAGAACGATTCTTTGGAGGGGTAATTGGAACTATTGCTCTAGGAGTAGCAACCTCAGCACAAATTACAGCAGCAGTTGCTCTGGTTGAAGCCAAGCAGGCAAGATCAGACATTGAAAAACTCAAGGAAGCAATCAGGGACACAAATAAAGCAGTGCAGTCAGTTCAGAGCTCTGTAGGAAATTTGATAGTAGCAATTAAATCAGTCCAGGATTATGTCAACAAAGAAATCGTGCCATCAATTGCGAGACTAGGTTGTGAAGCAGCAGGACTTCAGTTAGGGATTGCATTAACACAGCATTACTCAGAATTAACAAATATATTTGGTGATAACATAGGATCGTTACAAGAAAAAGGAATAAAATTACAAGGTATAGCATCATTATACCGCACAAATATCACAGAAATATTCACAACATCAACAGTTGACAAATATGATATTTATGATCTATTATTTACAGAATCAATAAAGGTGAGAGTTATAGATGTTGATTTGAATGATTACTCAATAACCCTCCAAGTCAGACTCCCTTTATTGACCAGACTGCTGAATACTCAAATCTACAAAGTAGATTCCATATCATACAATATCCAAAATAGAGAATGGTATATCCCTCTTCCCAGCCATATCATGACGAAAGGGGCATTTCTAGGTGGAGCAGATGTCAAAGAATGCATAGAAGCATTCAGCAGTTATATATGCCCTTCTGATCCAGGATTTGTACTAAACCATGAAATGGAGAGCTGTCTATCAGGAAACATATCCCAATGTCCAAGAACCACAGTCACATCAGACATAGTTCCTAGGTATGCATTTGTCAATGGAGGAGTGGTTGCGAATTGTATAACAACTACATGTACATGCAATGGTATCGGTAACAGAATCAACCAACCACCTGATCAAGGAGTCAAAATTATAACACATAAAGAATGTAATACAATAGGTATCAACGGAATGCTATTCAACACAAACAAAGAAGGAACTCTTGCATTCTACACACCAGACGACATAACATTAAACAATTCTGTTGCACTTGATCCGATTGACATATCAATCGAGCTCAACAAGGCCAAATCAGATCTAGAGGAATCAAAAGAATGGATAAGAAGGTCAAATCAAAAGCTAGATTCTATTGGAAGTTGGCATCAATCTAGCACTACAATCATAGTTATTTTGATAATGATGATTATATTGTTTATAATTAATATAACAATAATTACAATTGCAATTAAGTATTACAGAATTCAAAAAAGAAATCGAGTGGATCAAAATGATAAGCCATATGTATTAACAAACAAA"/>
                        <sequence id="seq_KJ672590.1_UNVERIFIED__Human_parainfluenza_virus_3_strain_HPIV3/Homo_sapiens/PER/CFI0241/2010_cRNA_sequence_2010" taxon="KJ672590.1_UNVERIFIED__Human_parainfluenza_virus_3_strain_HPIV3/Homo_sapiens/PER/CFI0241/2010_cRNA_sequence_2010" totalcount="4" value="ATGCTAGCTTCAACATTGTTAACTATTACAACCATGATTATGGCATCATACTGCCAAATAGACATCACAAAACTACAGCATGTAGGTGTATTGGTCAACAGTCCCAAAGGGATGAAGATATCACAAAACTTCGAAACAAGATATCTAATTTTGAGTCTCATACCAAAAATAGAAGATTCTAACTCTTGTGGTGACCAACAGATCAAGCAATACAAGAGACTATTGGATAGACTGATCATTCCTTTATATGATGGGCTAAGATTACAGAAAGATGTGATAGTGACTAATCAAGAATCCAATGAAAACACTGATCCCAGAACAGAACGATTCTTTGGAGGGGTAATTGGAACTATTGCTCTGGGAGTAGCAACATCAGCACAAATTACAGCAGCAGTTGCTCTGGTTGAAGCCAAGCAGGCAAGATCAGACATTGAAAAACTCAAAGAAGCAATCAGGGACACAAATAAAGCAGTGCAGTCGGTTCAGAGCTCTATAGGAAATTTGATAGTAGCAATTAAATCGGTCCAGGATTATGTCAACAACGAAATCGTGCCATCAATTACGAGACTAGGTTGTGAAGCAGCAGGACTTCAGTTAGGAATTGCATTAACACAGCATTACTCAGAATTAACAAACATATTTGGTGATAACATAGGATCGTTACAAGAAAAAGGAATAAAATTACAAGGTATAGCATCATTATACCGCACAAATATCACAGAAATATTCACAACATCAACAGTTGATAAATATGATATTTATGATCTATTATTTACAGAATCAATAAAGGTGAGAGTTATAGATGTTGATTTGAATGATTACTCAATCACTCTCCAAGTCAGACTCCCTTTATTAACTAGACTGCTGAACACTCAAATCTACAAAGTAGATTCCATATCATATAATATCCAAAACAGAGAATGGTATATCCCCCTTCCCAGTCATATCATGACGAAAGGGGCATTTCTAGGTGGAGCAGATGTCAAAGAATGCATAGAAGCATTCAGTAGTTATATATGCCCTTCTGATCCAGGATTTGTACTAAACCATGAAATGGAGAGCTGTTTATCAGGAAACATATCCCAATGTCCAAGAACCACAGTCACATCAGACATAGTTCCAAGGTATGCATTTGTCAATGGAGGAGTGGTTGCGAATTGTATAACAACCACATGTACGTGCAATGGTATCGGTAATAGAATCAACCAACCACCTGATCAAGGAGTAAAAATTATAACACATAAAGAATGCAATACAATAGGTATCAACGGAATGCTGTTCAACACAAACAAAGAAGGAACTCTTGCATTCTACACACCAGATGACATAACACTAAACAATTCTGTTGCTCTTGATCCAATTGACATATCAATCGAGCTCAACAAGGCCAAATCAGATCTAGAGGAATCAAAAGAATGGATAAGAAGGTCAAATCAAAAGCTGGATTCTATTGGAAGTTGGCATCAATCCAGCACTACAATTATAGTTATTTTGATAATGATGATCATATTGTTTATAATTAATGTAACGATAATTACAATTGCAATTAAGTATCACAGAATTCAAAAGAGAAATCGAGTGGATCAAAATGAAAAGCCATATGTATTAACAAACAAA"/>
                        <sequence id="seq_KJ672591.1_Human_parainfluenza_virus_3_strain_HPIV3/Homo_sapiens/PER/CFI1377/2011_complete_genome_2011" taxon="KJ672591.1_Human_parainfluenza_virus_3_strain_HPIV3/Homo_sapiens/PER/CFI1377/2011_complete_genome_2011" totalcount="4" value="ATGCTAATTTCAATATTGTTAATTATTACAACCATGATCATGGCATCACACTGCCAAATAGACATCACAAAACTACAGCATGTAGGTGTACTGGTCAACAGTCCCAAAGGGATGAAGATATCACAAAACTTCGAAACAAGATATCTAATCCTGAGTCTCATACCAAAAATAGAAGATTCTAACTCTTGTGGTGACCAACAGATCAAGCAATACAAGAGGTTATTGGATAGACTGATCATTCCTTTATATGATGGACTAAGATTACAGAAGGATGTGATAGTGACCAATCAAGAATCCAATGAAAACACTGATCCCAGAACAGAACGATTCTTTGGAGGGGTAATTGGAACCATTGCTCTAGGAGTAGCAACCTCAGCACAAATTACAGCAGCAGTTGCTCTGGTTGAAGCCAAGCAGGCAAGATCAGACATTGAAAAACTCAAGGAAGCAATCAGGGACACAAATAAAGCAGTGCAGTCAGTTCAGAGCTCTATAGGAAATTTGATAGTAGCAATTAAATCAGTCCAGGATTATGTCAACAAAGAAATCGTGCCATCGATTGCGAGACTAGGTTGTGAAGCAGCAGGACTTCAGCTAGGGATTGCATTAACACAGCATTACTCAGAATTAACAAATATATTTGGTGATAACATAGGATCGTTACAAGAAAAAGGAATAAAATTACAAGGTATAGCATCATTATACCGCACAAATATCACAGAAATATTCACAACATCAACAGTTGACAAATATGATATTTATGATCTATTATTTACAGAATCAATAAAGGTGAGAGTTATAGATGTTGATTTGAATGATTACTCAATAACCCTCCAAGTCAGACTCCCTTTATTGACCAGACTGCTGAACACCCAAATCTACAAAGTAGATTCCATATCATATAATATCCAAAATAGAGAATGGTATATCCCTCTTCCCAGCCATATCATGACGAAAGGGGCATTTCTAGGTGGAGCAGATGTCAAAGAATGCATAGAAGCATTCAGCAGTTATATATGCCCTTCTGATCCAGGATTTGTACTAAACCATGAAATGGAGAGCTGTCTATCAGGAAACATATCTCAATGTCCAAGAACCACAGTCACATCAGACATAGTTCCTAGGTATGCATTTGTCAATGGAGGAGTGGTTGCGAATTGTATAACAACTACATGTACATGCAATGGTATCGGTAATAGAATCAACCAACCACCTGATCAAGGAGTTAAAATTATAACACATAAAGAATGTAATACAATAGGTATCAACGGAATGCTATTCAACACAAACAAAGAAGGAACTCTTGCATTCTACACACCAGACGACATAACATTAAACAATTCTGTTGCACTTGATCCAATTGACATATCAATCGAGCTCAACAAGGCCAAATCAGATCTAGAGGAATCAAAAGAATGGATAAGAAGGTCAAATCAAAAGCTAGATTCTATTGGAAGTTGGCATCAATCTAGCACTACAATCATAGTTATTTTAATAATGATGATTATATTGTTTATAATTAATATAACAATAATTACAATTGCAATTAAGTATTACAGAATTCAAAAGAGAAATCAAGTGGATCAAAATGATAAGCCATATGTATTAACAAACAAA"/>
                        <sequence id="seq_KJ672593.1_Human_parainfluenza_virus_3_strain_HPIV3/Homo_sapiens/PER/FLA7790/2009_partial_genome_2009" taxon="KJ672593.1_Human_parainfluenza_virus_3_strain_HPIV3/Homo_sapiens/PER/FLA7790/2009_partial_genome_2009" totalcount="4" value="ATGCTAATTTCAACATTGTCAATTATTACAACCATGATCATGGCATCACACTGCCAAATAGACATCACAAAACTACAGCATGTAGGTGTATTGGTCAACAGTCCCAAAGGGATGAAGATATCACAAAACTTCGAAACAAGATATCTAATCTTGAGTCTCATACCAAAAATAGAAGATTCTAACTCTTGTGGTGACCAACAGATCAAGCAATACAAGAGGTTATTGGATAGACTGATCATTCCCCTATATGATGGACTAAGATTACAGAAGGATGTGATAGTGACTAATCAAGAATCCAATGAAAACACTGATCCCAGAACAGAACGATTCTTTGGAGGGGTAATTGGAACTATTGCTCTAGGAGTAGCAACCTCAGCACAAATTACAGCAGCAGTTGCTCTGGTTGAAGCCAAGCAGGCAAGATCAGACATTGAAAAACTCAAGGAAGCAATCAGGGACACAAACAAAGCAGTGCAGTCAGTTCAGAGCTCCATAGGAAATTTGATAGTAGCAATTAAATCAGTCCAGGATTATGTCAACAAAGAAATCGTGCCATCGATTGCGAGACTAGGTTGTGAAGCAGCAGGACTTCAGCTAGGGATTGCATTAACACAGCATTACTCAGAATTAACAAACATATTTGGTGATAACATAGGATCGTTACAAGAAAAAGGAATAAAATTACAAGGTATAGCATCATTATACCGCACAAATATCACAGAAATATTCACAACATCAACAGTTGATAAATATGATATTTATGATCTATTATTTACAGAATCAATAAAGGTGAGAGTTATAGATGTTGATTTGAATGATTACTCAATCACCCTCCAAGTCAGACTCCCTTTATTAACCAGACTGCTGAACACTCAAATCTACAAAGTAGATTCTATATCATATAATATCCAAAATAGAGAATGGTATATCCCTCTTCCCAGCCATATCATGACGAAAGGGGCATTTCTAGGTGGAGCAGATGTCAAAGAATGCATAGAAGCATTCAGCAGTTATATATGCCCTTCTGATCCAGGATTTGTACTAAACCATGAAATGGAGAGCTGTCTATCAGGAAACATATCCCAATGTCCAAGAACCACAGTCACATCAGACATAGTTCCAAGGTATGCATTTGTCAATGGAGGAGTGGTTGCGAATTGTATAACAACTACATGTACATGCAATGGTATCGGTAATAGAATCAACCAACCACCTGATCAAGGAGTCAAAATTATAACACATAAAGAATGTAATACAATAGGTATTAACGGAATGCTGTTCAACACAAACAAAGAAGGAACTCTTGCATTCTACACACCAGACGACATAACATTAAACAATTCTGTTGCACTTGATCCAATTGACATATCAATTGAGCTCAACAAGGCCAAATCAGATCTAGAGGAATCAAAAAAATGGATAAGAAGGTCAAATCAAAAGCTAGATTCTATTGGAAGTTGGCATCAATCTAGCACTATAATCATAATTATTTTGATAATGATGATTATATTGTTTATAATTAATATAACAATAATTACAATTGCAATTAAGTATTACAGAATTCAAAAGAGAAATCGAGTGGATCAAAATGATAAGCCATATGTATTAACAAACAAA"/>
                        <sequence id="seq_KJ672594.1_UNVERIFIED__Human_parainfluenza_virus_3_strain_HPIV3/Homo_sapiens/PER/FLA6722/2009_cRNA_sequence_2009" taxon="KJ672594.1_UNVERIFIED__Human_parainfluenza_virus_3_strain_HPIV3/Homo_sapiens/PER/FLA6722/2009_cRNA_sequence_2009" totalcount="4" value="ATGCCAATTTCAATACTGTTAATTATTACAACCATGATCATGGCATCACACTGCCAAATAGACATCACAAAACTACAGCATGTAGGTGTATTGGTCAACAGTCCCAAAGGGATGAAGATATCACAAAACTTCGAAACAAGATATCTAATCCTGAGTCTCATACCAAAAATAGAAGATTCTAACTCTTGTGGTGACCAACAGATCAAGCAATACAAGAGGTTATTGGATAGACTGATCATTCCTTTATATGATGGACTAAGATTACAGAAGGATGTGATAGTGACTAATCAAGAATCCAATGAAAACACTGATCCCAGAACAGAACGATTCTTTGGAGGGGTAATTGGAACTATTGCTCTAGGAGTAGCAACCTCAGCACAAATTACAGCAGCAGTTGCTCTGGTTGAAGCCAAGCAGGCAAGATCAGACATTGAAAAACTCAAGGAAGCAATCAGGGACACAAATAAAGCAGTGCAGTCAGTTCAGAGCTCTGTAGGAAATTTGATAGTAGCAATTAAATCAGTCCAGGATTATGTCAACAAAGAAATCGTGCCATCGATTGCGAGACTAGGTTGTGAAGCAGCAGGACTTCAGTTAGGGATTGCATTAACACAGCATTACTCAGAATTAACAAATATATTTGGTGATAACATAGGATCGTTACAAGAAAAAGGAATAAAATTACAAGGTATAGCATCATTATACCGCACAAATATCACAGAAATATTCACAACATCAACAGTTGACAAATATGATATTTATGATCTATTATTTACAGAATCAATAAAGGTGAGAGTTATAGATGTTGATTTGAATGATTACTCAATAACCCTCCAAGTCAGACTCCCTTTATTGACCAGACTGCTGAACACTCAAATCTACAAAGTAGATTCCATATCATACAATATCCAAAATAGAGAATGGTATATCCCTCTTCCCAGCCATATCATGACGAAAGGGGCATTTCTAGGTGGAGCAGATGTCAAAGAATGCATAGAAGCATTCAGCAGTTATATATGCCCTTCTGATCCAGGATTTGTACTAAACCATGAAATGGAGAGCTGTCTATCAGGAAACATATCCCAATGTCCAAGAACCACAGTCACATCAGACATAGTTCCTAGGTATGCATTTGTCAATGGAGGAGTGGTTGCGAATTGTATAACAACTACATGTACATGCAATGGTATCGGTAATAGAATCAACCAACCACCTGATCAAGGAGTCAAAATTATAACACATAAAGAATGTAATACAATAGGTATCAACGGAATGCTATTCAACACAAACAAAGAAGGAACTCTTGCATTCTACACACCAGACGACATAACATTAAACAATTCTGTTGCACTTGATCCGATTGACATATCAATCGAGCTCAACAAGGCCAAATCAGATCTAGAGGAATCAAAAGAATGGATAAGAAGGTCAAATCAAAAGCTAGATTCTATTGGAAGTTGGCATCAATCTAGCACTACAATCATAGTTATTTTGATAATGATGATTATATTGTTTATAATTAATATAACAATAATTACAATTGCAATTAAGTATTACAGAATTCAAAAGAGAAATCGAGTGGATCAAAATGATAAGCCGTATGTATTAACAAACAAG"/>
                        <sequence id="seq_KJ672595.1_Human_parainfluenza_virus_3_strain_HPIV3/Homo_sapiens/PER/FPP01362/2012_complete_genome_2012" taxon="KJ672595.1_Human_parainfluenza_virus_3_strain_HPIV3/Homo_sapiens/PER/FPP01362/2012_complete_genome_2012" totalcount="4" value="ATGCTAATTTCAATATTGTCAATTATTACAACCATGATCATGGCATCACACTGCCAAATAGACATTACAAAACTACAGCATGTAGGTGTATTGGTCAACAGTCCAAAAGGGATGAAGATATCACAAAACTTCGAAACAAGATATCTAATCTTGAGTCTCATACCAAAAATAGAAGATTCTAACTCTTGTGGTGACCAACAGATCAAGCAATACAAGAGGTTATTGGATAGACTGATCATTCCTTTATATGATGGACTAAGATTACAGAAGGATGTGATAGTGACTAATCAAGAATCCAATGAAAACACTGATCCCAGAACAGAACGGTTCTTTGGAGGGGTAATTGGAACTATTGCTCTAGGAGTAGCAACCTCAGCACAAATTACAGCAGCAGTTGCTCTGGTTGAAGCCAAGCAGGCAAGATCAGACATTGAAAAACTCAAGGAAGCAATCAGGGACACAAACAAAGCAGTGCAGTCAGTTCAGAGCTCCATAGGAAATTTGATAGTAGCAATTAAATCAGTCCAGGATTATGTCAACAAAGAAATCGTGCCATCGATTGCGAGACTAGGTTGTGAAGCAGCAGGACTTCAGTTAGGGATCGCATTAACACAGCATTACTCAGAATTAACAAACATATTTGGTGATAACATAGGATCGTTACAAGAAAAAGGAATAAAATTACAAGGTATAGCATCATTATACCGCACAAATATCACAGAAATATTCACAACATCAACAGTTGATAAATATGATATTTATGATCTATTATTTACAGAATCAATAAAGGTGAGAGTTATAGATGTTGATTTGAATGATTACTCAATCACCCTCCAAGTCAGACTCCCTTTATTAACCAGACTGCTAAACACTCAAATCTACAAAGTAGATTCCATATCATATAATATCCAAAATAGAGAATGGTATATCCCTCTTCCCAGCCATATCATGACGAAAGGGGCATTTCTAGGTGGAGCAGATGTCAAAGAATGCATAGAAGCATTCAGCAGTTATATATGCCCTTCTGATCCAGGATTTGTACTAAACCATGAAATGGAGAGCTGTCTATCAGGAAACATATCTCAATGTCCAAGAACCACAGTCACGTCAGACATAGTTCCAAGGTATGCATTTGTCAATGGAGGAGTGGTTGCGAATTGTATAACAACTACATGTACATGCAATGGTATTGGTAATAGAATCAACCAACCACCTGATCAAGGAGTCAAAATTATAACACATAAAGAATGTAATACAATAGGTATTAACGGAATGCTGTTCAACACAAACAAAGAAGGAACTCTTGCATTCTACACACCAGACGACATAACATTAAACAATTCTGTTGCACTTGATCCAATTGACATATCAATCGAGCTCAACAAGGCCAAATCAGATCTAGAGGAATCAAAAGAATGGATAAGAAGGTCAAATCAAAAGCTAGATTCTATTGGAAGTTGGCATCAATCTAGCACTACAATCATAGTTATTTTGATAATGATGATTATATTGTTTATAATTAATATAACAATAATTACAATTGCAATTAAGTATTACAGAATTCAAAAGAGAAATCGAGTGGATCAAAATGATAAGCCATATGTATTAACAAACAAA"/>
                        <sequence id="seq_KJ672596.1_Human_parainfluenza_virus_3_strain_HPIV3/Homo_sapiens/PER/FLU7236/2007_complete_genome_2007" taxon="KJ672596.1_Human_parainfluenza_virus_3_strain_HPIV3/Homo_sapiens/PER/FLU7236/2007_complete_genome_2007" totalcount="4" value="ATGCTAGCTTCAACATTGTTAATTATTACAACTATGATTATGGCATCACACTGCCAAATAGACATCACAAAACTACAGCATGTAGGTGTATTGGTCAACAGTCCCAAAGGGATGAAGATATCACAAAACTTCGAAACAAGATATCTAATTTTGAGTCTCATACCAAAAATAGAAGATTCTAACTCTTGTGGTGACCAACAGATCAAGCAATACAAGAGACTATTGGATAGACTGATCATTCCTTTATATGATGGACTAAGATTACAGAAAGATATAATAGTGACTAATCAAGAATCCAATGAAAACACTGATCCCAGAACAGAACGATTCTTTGGAGGGGTAATTGGAACTATTGCTCTGGGAGTAGCAACATCAGCACAAATTACAGCAGCAGTTGCTCTGGTTGAAGCCAAGCAGGCAAGATCAGACATTGAAAAACTCAAAGAAGCAATCAGGGACACAAATAAAGCAGTGCAGTCGGTTCAGAGCTCTATAGGAAATCTGATAGTAGCAATTAAATCGGTCCAGGATTATGTCAACAACGAAATTGTGCCATCGATTACGAGACTAGGTTGTGAAGCAGCAGGACTTCAGTTAGGAATTGCATTAACACAGCATTACTCAGAATTAACAAACATATTTGGTGATAACATAGGATCGTTACAAGAAAAAGGAATAAAATTACAAGGTATAGCATCATTATACCGCACAAATATCACAGAAATATTTACAACATCAACAGTTGATAAATATGATATTTATGATCTATTATTTACAGAATCAATTAAGGTGAGAGTTATAGATGTTGATTTGAATGATTACTCAATCACTCTCCAAGTCAGACTCCCTTTATTAACTAGACTGCTGAACACTCAAATCTACAAAGTAGATTCCATATCATATAATATCCAAAACAGAGAATGGTATATCCCCCTTCCCAGTCATATCATGACGAAAGGGGCATTTCTAGGTGGAGCAGATGTCAAAGAATGCATAGAAGCATTCAGCAGTTATATATGCCCTTCTGATCCAGGATTTGTACTAAACCATGAAATGGAGAGCTGTTTGTCAGGAAACATATCCCAATGTCCAAGAACCACAGTCACATCAGACATAGTTCCAAGGTATGCATTTGTCAATGGAGGAGTGGTTGCGAATTGTATAACAACCACATGTACGTGCAATGGTATCGGTAATAGAATCAACCAACCACCTGATCAAGGAGTAAAAATTATAACACATAAAGAATGTAATACAATAGGTATCAACGGAATGCTGTTCAACACAAACAAAGAAGGAACTCTTGCATTCTACACACCAGATGACATAACACTAAACAATTCTGTTGCTCTTGATCCAATTGACATATCAATCGAGCTCAACAAGGCCAAATCAGATCTAGAGGAATCAAAAGAATGGATAAGAAGATCAAATCAAAAGCTAGATTCTATTGGAAGTTGGCATCAATCCAGCACTACAATTATAGTTATTTTGATAATGATGATTATATTGTTTATAATTAATGTAACGATAATTACAATTGCAATTAAGTATTACAGAATTCAAAAGAGAGATCGAGTGGATCAAAATGAAAAGCCATATGTATTAACAAACAAA"/>
                        <sequence id="seq_KJ672598.1_UNVERIFIED__Human_parainfluenza_virus_3_strain_HPIV3/Homo_sapiens/PER/FLI1585/2010_cRNA_sequence_2010" taxon="KJ672598.1_UNVERIFIED__Human_parainfluenza_virus_3_strain_HPIV3/Homo_sapiens/PER/FLI1585/2010_cRNA_sequence_2010" totalcount="4" value="ATGCTAACTTCAACATTGTTAATTATTACAACCATGATTATGGCATCACACTGCCAAATAGACATCACAAAACTACAGCATGTAGGTGTATTGGTCAACAGTCCCAAAGGGATGAAGATATCACAAAACTTCGAAACAAGATACCTAATTTTGAGTCTCATACCAAAAATAGAAGATTCTAACTCTTGTGGTGACCAACAGATCAAGCAATACAAGAGACTATTGGACAGACTGATCATTCCTTTATATGATGGACTAAGATTACAGAAAGATGTGATAGTGACTAATCAAGAATCCAATGAAAACACTGATCCCAGAACAGAACGATTCTTTGGAGGGGTAATTGGAACTATTGCTCTGGGAGTAGCAACATCAGCACAAATTACAGCAGCAGTTGCTCTGGTTGAAGCCAAGCAGGCAAGATCGGACATTGAAAAACTCAAAGAAGCAATCAGGGACACAAATAAAGCAGTGCAGTCGGTTCAGAGCTCTGTAGGAAATTTGATAGTAGCAATTAAATCGGTCCAGGATTATGTCAACAACGAAATCGTGCCATCAATTACGAGACTAGGTTGTGAAGCAGCAGGACTTCAGTTAGGAATTGCATTAACACAGCATTACTCAGAATTAACAAACATATTTGGTGATAACATAGGATCGTTACAAGAAAAAGGAATAAAATTACAAGGTATAGCATCGTTATACCGCACAAATATCACAGAAATATTCACAACATCAACAGTTGATAAATATGATATTTATGATCTATTATTTACAGAATCAATAAAGGTGAGAGTTATAGATGTTGATTTGAATGATTACTCAATCACTCTCCAAGTCAGACTCCCTTTATTAACTAGACTACTGAACACTCAAATCTACAAAGTAGACTCCATATCATATAATATCCAAAACAGAGAATGGTATATCCCCCTTCCCAGCCATATCATGACGAAAGGGGCATTTCTAGGTGGAGCAGATGTCAAAGAATGCATAGAAGCATTCAGCAGTTATATATGCCCTTCTGATCCAGGATTTGTACTAAACCATGAAATGGAGAGCTGTTTATCAGGAAACATATCTCAATGTCCAAGAACCACAGTCACATCAGACATAGTTCCAAGGTATGCATTTGTCAATGGAGGAGTGGTTGCGAATTGTATAACAACCACATGTACGTGCAATGGTATCGGCAACAGAATCAACCAACCACCTGATCAAGGAGTAAAAATTATAACACATAAAGAATGTAATACAATAGGTATCAACGGAATGCTATTCAACACAAACAAAGAAGGAACTCTTGCATTCTACACACCAGATGACATAACACTAAACAATTCTGTTGCTCTTGATCCAATTGACATATCAATCGAGCTCAACAAGGCCAAATCAGATCTAGAGGAATCAAAAGAATGGATAAGAAGGTCAAATCAAAAGTTAGATTCTATTGGAAGTTGGCATCAATCCAGCACTACAATTATAGTTATTTTGATAATGATGATTATATTGTTTATAATTAATGTAACGATAATTACAATTGCAATTAAGTATTACAGAATTCAAAAGAGAAATCGAATGGATCAAAATGAAAAGCCATATGTATTAACAAACAAA"/>
                        <sequence id="seq_KJ672599.1_UNVERIFIED__Human_parainfluenza_virus_3_strain_HPIV3/Homo_sapiens/PER/FLE9271/2010_cRNA_sequence_2010" taxon="KJ672599.1_UNVERIFIED__Human_parainfluenza_virus_3_strain_HPIV3/Homo_sapiens/PER/FLE9271/2010_cRNA_sequence_2010" totalcount="4" value="ATGCTAGCTTCAACATTGTTAATTATTACAACCATGATTATGGCATCATACTGCCAAATAGACATCACAAAACTACAGCATGTAGGTGTATTGGTAAACAGTCCCAAAGGGATGAAGATATCACAAAACTTCGAAACAAGATATCTAATTTTGAGTCTCATACCAAAAATAGAAGATTCTAACTCTTGTGGTGACCAACAGATCAAGCAATACAAGAGACTATTGGATAGACTGATCATTCCTTTATATGATGGGCTAAGATTACAGAAAGATGTGATAGTGACTAATCAAGAATCCAATGAAAACACTGATCCCAGAACAGAACGATTCTTTGGAGGGGTAATTGGAACTATTGCTCTGGGAGTAGCAACATCAGCACAAATTACAGCAGCAGTTGCTCTGGTTGAAGCCAAGCAGGCAAGATCAGACATTGAAAAACTCAAAGAAGCAATCAGGGACACAAATAAAGCAGTGCAGTCGGTTCAGAGCTCTATAGGAAATTTGATAGTAGCAATTAAATCGGTCCAGGATTATGTCAACAACGAAATCGTGCCATCAATTACGAGACTAGGTTGTGAAGCAGCAGGACTTCAGTTAGGAATTGCATTAACACAGCATTACTCAGAATTAACAAACATATTTGGTGATAACATAGGATCGTTACAAGAAAAAGGAATAAAATTACAAGGTATAGCATCATTATACCGCACAAATATCACAGAAATATTCACAACATCAACAGTTGATAAATATGATATTTATGATCTATTATTTACAGAATCAATAAAGGTGAGAGTTATAGATGTTGATTTGAATGATTACTCAATCACTCTCCAAGTCAGACTCCCTTTATTAACTAGACTGCTGAACACTCAAATCTACAAAGTAGATTCCATATCATATAATATCCAAAACAGAGAATGGTATATCCCCCTTCCCAGTCATATCATGACGAAAGGGGCATTTCTAGGTGGAGCAGATGTCAAAGAATGCATAGAAGCATTCAGTAGTTATATATGCCCTTCTGATCCAGGATTTGTACTAAACCATGAAATGGAGAGCTGCTTATCAGGAAACATATCCCAATGTCCAAGAACCACAGTCACATCAGACATAGTTCCAAGGTATGCATTTGTCAATGGAGGAGTGGTTGCGAATTGTATAACAACCACATGTACGTGCAATGGTATCGGTAATAGAATCAACCAACCACCTGATCAAGGAGTAAAAATTATAACACATAAAGAATGCAATACAATAGGTATCAACGGAATGCTGTTCAACACAAACAAAGAAGGAACTCTTGCATTCTACACACCAGATGACATAACACTAAACAATTCTGTTGCTCTTGATCCAATTGACATATCAATCGAGCTCAACAAGGCCAAATCAGATCTAGAGGAATCAAAAGAATGGATAAGAAGGTCAAATCAAAAGCTAGATTCTATTGGAAGTTGGCATCAATCCAGCACTACAATTATAGTTATTTTGACAATGATGATCATATTGTTTATAATTAATGTAACGATAATTACAATTGCAATTAAGTATCACAGAATTCAAAAGAGAAATCGAGTGGATCAAAATGAAAAGCCATATGTATTAACAAACAAA"/>
                        <sequence id="seq_KJ672600.1_UNVERIFIED__Human_parainfluenza_virus_3_strain_HPIV3/Homo_sapiens/PER/FLA7405/2009_cRNA_sequence_2009" taxon="KJ672600.1_UNVERIFIED__Human_parainfluenza_virus_3_strain_HPIV3/Homo_sapiens/PER/FLA7405/2009_cRNA_sequence_2009" totalcount="4" value="ATGCTAATTTCAATATTGTTAATTATTACAACCATGATCATGGCATCACACTGCCAAATAGACATCACGAAACTACAGCATGTAGGTGTATTGGTCAACAGTCCCAAAGGGATGAAGATATCACAAAACTTCGAAACAAGATATCTAATCCTGAGTCTCATACCAAAAATAGAAGATTCTAACTCTTGTGGTGACCAACAGATCAAGCAATACAAGAGGTTATTGGATAGACTGATCATCCCTTTATATGATGGACTAAGATTACAGAAGGATGTGATAGTGACTAATCAAGAATCCAATGAAAGCACTGATCCCAGAACAGAACGATTCTTTGGAGGGGTAATTGGAACTATTGCTCTAGGAGTAGCAACCTCAGCACAAATTACAGCAGCAGTTGCTCTGGTTGAAGCCAAGCAGGCAAGATCAGACATTGAAAAACTCAAGGAATCAATCAGGGACACAAATAAAGCAGTGCAGTCAGTTCAGAGCTCTGTAGGAAATTTGATAGTAGCAATTAAATCAGTCCAGGATTATGTCAACAAAGAAATCGTGCCATCGATTGCGAGACTAGGTTGTGAAGCAGCAGGACTTCAGTTAGGGATTGCATTAACACAGCATTACTCAGAATTAACAAATATATTTGGTGATAACATAGGATCGTTACAAGAAAAAGGAATAAAATTACAAGGTATAGCATCATTATACCGCACAAATATCACAGAAATATTCACAACATCAACAGTTGACAAATATGATATCTATGATCTATTATTTACAGAATCAATAAAGGTGAGAGTTATAGATGTTGATTTGAATGATTACTCAATAACCCTCCAAGTCAGACTCCCTTTATTGACCAGACTACTGAACACTCAAATCTACAAAGTAGATTCCATATCATATAATATCCAAAATAGAGAATGGTATATCCCTCTTCCCAGCCATATCATGACGAAAGGGGCATTTCTAGGTGGAGCAGATGTCAAAGAATGCATAGAAGCATTCAGCAGTTATATATGCCCTTCTGATCCAGGATTTGTACTAAACCATGAAATGGAGAGCTGTCTATCAGGAAACATATCCCAATGTCCAAGGACCACAGTCACATCAGACATAGTTCCTAGGTATGCATTTGTCAATGGAGGAGTAGTTGCGAATTGTATAACAACTACATGTACATGCAATGGTATCGGTAATAGAATCAACCAACCACCTGATCAAGGAGTCAAAATTATAACACATAAAGAATGTAATACAATAGGTATTAACGGAATGCTATTCAACACAAACAAAGAAGGAACTCTTGCATTCTACACACCAGACGACATAACATTAAACAATTCTGTTGCACTTGATCCGATTGACATATCAATCGAGCTCAACAAGGCCAAATCAGATCTAGAGGAATCAAAAGAATGGATAAGAAGGTCAAATCAAAAGCTAGATTCTATTGGAAGTTGGCATCAATCTAGCACTACAATCATAGTTATTTTGATAATGATGATTATATTGTTTATAATTAATATAATAATAATTACAATTGCAATTAAGTATTACAGAATTCAAAAGAGAAATCGAGTGGATCAAAATGATAAGCCATATGTATTAACAAACAAA"/>
                        <sequence id="seq_KJ672601.1_Human_parainfluenza_virus_3_strain_HPIV3/Homo_sapiens/PER/FLA4815/2008_complete_genome_2008" taxon="KJ672601.1_Human_parainfluenza_virus_3_strain_HPIV3/Homo_sapiens/PER/FLA4815/2008_complete_genome_2008" totalcount="4" value="ATGCCAATTTCAATACTGTTAATTATTACAACCATGATCATGGCATCACACTGCCAAATAGACATCACAAAACTACAGCATGTAGGTGTATTGGTCAACAGTCCCAAAGGGATGAAGATATCACAAAACTTCGAAACAAGATATCTAATCCTGAGTCTCATACCAAAAATAGAAGATTCTAACTCTTGTGGTGACCAACAGATCAAGCAATACAAGAGGTTATTGGATAGACTGATCATTCCTTTATATGATGGACTAAGATTACAGAAGGATGTGATAGTGACTAATCAAGAATCCAATGAAAACACTGATCCCAGAACAGAACGATTCTTTGGAGGGGTAATTGGAACTATTGCTCTAGGAGTAGCAACCTCAGCACAAATTACAGCAGCAGTTGCTCTGGTTGAAGCCAAGCAGGCAAGATCAGACATTGAAAAACTCAAGGAAGCAATCAGGGACACAAATAAAGCAGTGCAGTCAGTTCAGAGCTCTGTAGGAAATTTGATAGTAGCAATTAAATCAGTCCAGGATTATGTCAACAAAGAAATCGTGCCATCGATTGCGAGACTAGGTTGTGAAGCAGCAGGACTTCAGTTAGGGATTGCATTAACACAGCATTACTCAGAATTAACAAATATATTTGGTGATAACATAGGATCGTTACAAGAAAAAGGAATAAAATTACAAGGTATAGCATCATTATACCGTACAAATATCACAGAAATATTCACAACATCAACAGTTGACAAATATGATATTTATGATCTATTATTTACAGAATCAATAAAGGTGAGAGTTATAGATGTTGATTTGAATGATTACTCAATAACCCTCCAAGTCAGACTCCCTTTATTGACCAGACTGCTGAACACTCAAATCTACAAAGTAGATTCCATATCATACAATATCCAAAATAGAGAATGGTATATCCCTCTTCCCAGCCATATCATGACGAAAGGGGCATTTCTAGGTGGAGCAGATGTCAAAGAATGCATAGAAGCATTCAGCAGTTATATATGCCCTTCTGATCCAGGATTTGTACTAAACCATGAAATGGAGAGCTGTCTATCAGGAAACATATCCCAATGTCCAAGAACCACAGTCACATCAGACATAGTTCCTAGGTATGCATTTGTCAATGGAGGAGTGGTTGCGAATTGTATAACAACTACATGTACATGCAATGGTATCGGTAATAGAATCAACCAACCACCTGATCAAGGAGTCAAAATTATAACACATAAAGAATGTAATACAATAGGTATCAACGGAATGCTATTCAACACAAACAAAGAAGGAACTCTTGCATTCTACACACCAGACGACATAACATTAAACAATTCTGTTGCACTTGATCCGATTGACATATCAATCGAGCTCAACAAGGCCAAATCAGATCTAGAGGAATCAAAAGAATGGATAAGAAGGTCAAATCAAAAGCTAGATTCTATTGGAAGTTGGCATCAATCTAGCACTACAATCATAGTTATTTTGATAATGATGATTATATTGTTTATAATTAATATAACAATAATTACAATTGCAATTAAGTATTACAGAATTCAAAAGAGAAATCGAGTGGATCAAAATGATAAGCCGTATGTATTAACAAACAAG"/>
                        <sequence id="seq_KJ672602.1_UNVERIFIED__Human_parainfluenza_virus_3_strain_HPIV3/Homo_sapiens/PER/FLE7202/2009_cRNA_sequence_2009" taxon="KJ672602.1_UNVERIFIED__Human_parainfluenza_virus_3_strain_HPIV3/Homo_sapiens/PER/FLE7202/2009_cRNA_sequence_2009" totalcount="4" value="ATGCTAGCTTCAACATTGTTAATTATTACAACCATGATTATGGCATCATACTGCCAAATAGACATCACAAAACTACAGCATGTAGGTGTATTGGTCAACAGTCCCAAAGGGATGAAGATATCACAAAACTTCGAAACAAGATATCTAATTTTGAGTCTCATACCAAAAATAGAAGATTCTAACTCTTGTGGTGACCAACAGATCAAGCAATACAAGAGACTATTGGATAGACTGATCATTCCTTTATATGATGGGCTAAGATTACAGAAAGATGTGATAGTGACTAATCAAGAATCCAATGAAAACACTGATCCCAGAACAGAACGATTCTTTGGAGGGGTAATTGGAACTATTGCTCTGGGAGTAGCAACATCAGCACAAATTACAGCAGCAGTTGCTCTGGTTGAAGCCAAGCAGGCAAGATCAGACATTGAAAAACTCAAAGAAGCAATCAGGGACACAAATAAAGCAGTGCAGTCGGTTCAGAGCTCTATAGGAAATTTGATAGTAGCAATTAAATCGGTCCAGGATTATGTCAACAACGAAATCGTGCCATCAATTACGAGACTAGGTTGTGAAGCAGCAGGACTTCAGTTAGGAATTGCATTAACACAGCATTACTCAGAATTAACAAACATATTTGGTGATAACATAGGATCGTTACAAGAAAAAGGAATAAAATTACAAGGTATAGCATCATTATACCGCACAAATATCACAGAAATATTCACAACATCAACAGTTGATAAATATGATATTTATGATCTATTATTTACAGAATCAATAAAGGTGAGAGTTATAGATGTTGATTTGAATGATTACTCAATCACTCTCCAAGTCAGACTCCCTTTATTAACTAGACTGCTGAACACTCAAATCTACAAAGTAGATTCCATATCATATAATATCCAAAACAGAGAATGGTATATCCCCCTTCCCAGTCATATCATGACGAAAGGGGCATTTCTAGGTGGAGCAGATGTCAAAGAATGCATAGAAGCATTCAGTAGTTATATATGCCCTTCTGATCCGGGATTTGTACTAAACCATGAAATGGAGAGCTGTTTATCAGGAAACATATCCCAATGTCCAAGAACCACAGTCACATCAGACATAGTTCCAAGGTATGCATTTGTCAATGGAGGAGTGGTTGCGAATTGTATAACAACCACATGTACGTGCAATGGTATCGGTAATAGAATCAACCAACCACCTGATCAAGGAGTAAAAATTATAACACATAAAGAATGCAATACAATAGGTATCAACGGAATGCTGTTCAACACAAACAAAGAAGGAACTCTTGCATTCTACACACCAGATGACATAACACTAAACAATTCTGTTGCTCTTGATCCAATTGACATATCAATCGAGCTCAACAAGGCCAAATCAGATCTAGAGGAATCAAAAGAATGGATAAGAAGGTCAAATCAAAAGCTAGATTCTATTGGAAGTTGGCATCAATCCAGCACTACAATTATAGTTATTTTGATAATGATGATCATATTGTTTATAATTAATGTAACGATAATTACAATTGCAATTAAGTATCACAGAATTCAAAAGAGAAATCGAGTGGATCAAAATGAAAAGCCATATGTATTAACAAACAAA"/>
                        <sequence id="seq_KJ672603.1_UNVERIFIED__Human_parainfluenza_virus_3_strain_HPIV3/Homo_sapiens/PER/FLA5080/2008_cRNA_sequence_2008" taxon="KJ672603.1_UNVERIFIED__Human_parainfluenza_virus_3_strain_HPIV3/Homo_sapiens/PER/FLA5080/2008_cRNA_sequence_2008" totalcount="4" value="ATGCTAATTTCAATATTGTCAATTATTACAACCATGATCATGGCATCACACTGCCAAATAGACATTACAAAACTACAGCATGTAGGTGTATTGGTCAACAGTCCAAAAGGGATGAAGATATCACAAAACTTCGAAACAAGATATCTAATCTTGAGTCTCATACCAAAAATAGAAGATTCTAACTCTTGTGGTGACCAACAGATCAAGCAATACAAGAGGTTATTGGATAGACTGATCATTCCTTTATATGATGGACTAAGATTACAGAAGGATGTGATAGTGACTAATCAAGAATCCAATGAAAACACTGATCCCAGAACAGAACGATTCTTTGGAGGGGTAATTGGAACTATTGCTCTAGGAGTAGCAACCTCAGCACAAATTACAGCAGCAGTTGCTCTGGTTGAAGCCAAGCAGGCAAGATCAGACATTGAAAAACTCAAGGAAGCAATCAGGGACACAAACAAAGCAGTGCAGTCAGTTCAGAGCTCCATAGGAAATTTGATAGTAGCAATTAAATCAGTCCAGGATTATGTCAACAAAGAAATCGTGCCATCGATTGCGAGACTAGGTTGTGAAGCAGCAGGACTTCAGTTAGGGATCGCATTAACACAGCATTACTCAGAATTAACAAACATATTTGGTGATAACATAGGATCGTTACAAGAAAAAGGAATAAAATTACAAGGTATAGCATCATTATACCGCACAAATATCACAGAAATATTCACAACATCAACAGTTGATAAATATGATATTTATGATCTATTATTTACAGAATCAATAAAGGTGAGAGTTATAGATGTTGATTTGAATGATTACTCAATCACCCTCCAAGTCAGACTCCCTTTATTAACCAGACTGCTAAACACTCAAATCTACAAAGTAGATTCCATATCATATAATATCCAAAATAGAGAATGGTATATCCCTCTTCCCAGCCATATCATGACGAAAGGGGCATTTCTAGGTGGAGCAGATGTCAAAGAATGCATAGAAGCATTCAGCAGTTATATATGCCCTTCTGATCCAGGATTTGTACTAAACCATGAAATGGAGAGCTGTCTATCAGGAAACATATCCCAATGTCTAAGAACCACAGTCACATCAGACATAGTTCCAAGGTATGCATTTGTCAATGGAGGAGTGGTTGCGAATTGTATAACAACTACATGTACATGCAATGGTATTGGTAATAGAATCAACCAACCACCTGATCAAGGAGTCAAAATTATAACACACAAAGAATGTAATACAATAGGTATTAACGGAATGCTGTTCAACACAAACAAAGAAGGAACTCTTGCATTCTACACACCAGACGACATAACATTAAACAATTCTGTTGCACTTGATCCAATTGACATATCAATTGAGCTCAACAAGGCCAAATCAGATCTAGAGGAATCAAAAGAATGGATAAGAAGGTCAAATCAAAAGCTAGATTCTATTGGAAGTTGGCATCAATCTAGCACTACAATCATAGTTATTTTGATAATGATGATTATATTGTTTATAATTAATATAACAATAATTACAATTGCAATTAAGTATTACAGAATTCAAAAGAGAAATCGAGTGGATCAAAATGATAAGCCATATGTATTAACAAACAAA"/>
                        <sequence id="seq_KJ672604.1_Human_parainfluenza_virus_3_strain_HPIV3/Homo_sapiens/PER/FLU8889/2007_complete_genome_2007" taxon="KJ672604.1_Human_parainfluenza_virus_3_strain_HPIV3/Homo_sapiens/PER/FLU8889/2007_complete_genome_2007" totalcount="4" value="ATGCTAATTTCAATATTGTCAATTATTACAACCATGATCATGGCATCACACTGCCAAATAGACATTACAAAACTACAGCATGTAGGTGTATTGGTCAACAGTCCAAAAGGGATGAAGATATCACAAAACTTCGAAACAAGATATCTAATCTTGAGTCTCATACCAAAAATAGAAGATTCTAACTCTTGTGGTGACCAACAGATCAAGCAATACAAGAGGTTATTGGATAGACTGATCATTCCTTTATATGATGGACTAAGATTACAGAAGGATGTGATAGTGACTAACCAAGAATCCAATGAAAACACTGATCCCAGAACAGAACGATTCTTTGGAGGGGTAATTGGAACCATTGCTCTAGGAGTAGCAACCTCAGCACAAATTACAGCAGCAGTTGCTCTGGTTGAAGCCAAGCAGGCAAGATCAGACATTGAAAAACTCAAGGAAGCAATCAGGGACACAAACAAAGCAGTGCAGTCAGTTCAGAGCTCCATAGGAAATTTGATAGTAGCAATTAAATCAGTCCAGGATTATGTCAACAAAGAAATCGTGCCATCGATTGCGAGACTAGGTTGTGAAGCGGCAGGACTTCAGTTAGGGATCGCATTAACACAGCATTACTCAGAATTAACAAACATATTTGGTGATAACATAGGATCGTTACAAGAAAAAGGAATAAAATTACAAGGTATAGCATCATTATACCGCACAAATATCACAGAAATATTCACAACATCAACAGTTGATAAATATGATATTTATGATCTATTATTTACAGAATCAATAAAGGTGAGAGTTATAGATGTTGATTTGAATGATTACTCAATCACCCTCCAAGTCAGACTCCCTTTATTAACCAGACTGCTAAACACTCAAATCTACAAAGTAGATTCCATATCATATAATATCCAAAATAGAGAATGGTATATCCCTCTTCCCAGCCATATCATGACGAAAGGGGCATTTCTAGGTGGAGCAGATGTCAAAGAATGCATAGAAGCATTCAGCAGTTATATATGCCCTTCTGATCCAGGATTTGTACTAAACCATGAAATGGAGAGCTGTCTATCAGGAAACATATCCCAATGTCCAAGAACCACAGTCACATCAGACATAGTTCCAAGGTATGCATTTGTCAATGGAGGAGTGGTTGCGAATTGTATAACAACTACATGTACATGCAATGGTATTGGTAATAGAATCAACCAACCACCTGATCAAGGAGTCAAAATTATAACACATAAAGAATGTAATACAATAGGTATTAACGGAATGCTGTTCAACACAAACAAAGAAGGAACTCTTGCATTCTACACACCAGACGACATAACATTAAATAATTCTGTTGCACTTGATCCAATTGACATATCAATCGAGCTCAACAAGGCCAAATCAGATCTAGAGGAATCAAAAGAATGGATAAGAAGGTCAAATCAAAAGCTAGATTCTATTGGAAGTTGGCATCAATCTAGCACTACAATCATAGTTATTTTGATAATGATGATTATATTGTTTATAATTAATATAACAATAATTACAATTGCAATTAAGTATTACAGAATTCAAAAGAGAAATCGAGTGGATCAAAATGATAAGCCATATGTATTAACAAACAAA"/>
                        <sequence id="seq_KJ672605.1_Human_parainfluenza_virus_3_strain_HPIV3/Homo_sapiens/PER/FLE4204/2009_complete_genome_2009" taxon="KJ672605.1_Human_parainfluenza_virus_3_strain_HPIV3/Homo_sapiens/PER/FLE4204/2009_complete_genome_2009" totalcount="4" value="ATGCTAGCTTCAACATTGTTAATTATTACAACTATGATTATGGCATCACACTGCCAAATAGACATCACAAAACTACAGCATGTAGGTGTATTGGTCAACAGTCCCAAAGGGATGAAGATATCACAAAACTTCGAAACAAGATATCTAATTTTGAGTCTCATACCAAAAATAGAAGATTCTAACTCTTGTGGTGACCAACAGATCAAGCAATACAAGAGACTATTGGATAGACTGATCATTCCTTTATATGATGGACTAAGATTACAGAAAGATGTAATAGTGACTAATCAAGAATCCAATGAAAACACTGATCCCAGAACAGAACGATTCTTTGGAGGGGTAATTGGAACTATTGCTCTGGGAGTAGCAACATCAGCACAAATTACAGCAGCAGTTGCTCTGGTTGAAGCCAAGCAGGCAAGATCAGACATTGAAAAACTCAAAGAAGCAATCAGGGACACAAATAAAGCAGTGCAGTCGGTTCAGAGCTCTATAGGAAATTTGATAGTAGCAATTAAATCGGTCCAGGATTATGTCAACAACGAAATCGTGCCATCGATTACGAGACTAGGTTGTGAAGCAGCAGGACTTCAGTTAGGAATTGCATTAACACAGCATTACTCAGAATTAACAAACATATTTGGTGATAACATAGGATCGTTACAAGAAAAAGGAATAAAATTACAAGGTATAGCATCATTATACCGCACAAATATCACAGAAATATTCACAACATCAACAGTTGATAAATATGATATTTATGATTTATTATTTACAGAATCAATTAAGGTGAGAGTTATAGATGTTGATTTGAATGATTACTCAATCACTCTCCAAGTCAGACTCCCTTTATTAACTAGACTGCTGAACACTCAAATCTACAAAGTAGATTCCATATCATATAATATCCAAAACAGAGAATGGTATATCCCCCTTCCCAGTCATATCATGACGAAAGGGGCATTTCTAGGTGGAGCAGATGTCAAAGAATGCATAGAAGCATTCAGCAGTTATATATGCCCTTCTGATCCAGGATTTGTACTAAACCATGAAATGGAGAGCTGTTTATCAGGAAACATATCCCAATGTCCAAGAACCACAGTCACATCAGACATAGTTCCAAGGTATGCATTTGTCAATGGAGGAGTGGTTGCGAATTGTATAACAACCACATGTACGTGCAATGGTATCGGTAATAGAATCAACCAACCACCTGATCAAGGAGTAAAAATTATAACACATAAAGAATGTAATACAATAGGTATCAACGGAATGTTGTTCAACACAAACAAAGAAGGAACTCTTGCATTCTACACACCAGATGATATAACACTAAACAATTCTGTTGCTCTTGATCCAATTGACATATCAATCGAGCTCAACAAGGCCAAATCAGATCTAGAGGAATCAAAAGAATGGATAAGAAGATCAAATCAAAAGCTAGATTCTATTGGAAGTTGGCATCAATCCAGCACTACAATTATAGTTATTTTGACAATGATGATTATATTGTTTATAATTAATATAACGATAATTACAATTGCAATTAAGTATTACAGAATTCAAAAGAGAAATCGAGTGGATCAAAACGAAAAGCCATATGTATTAACAAACAAA"/>
                        <sequence id="seq_KJ672606.1_Human_parainfluenza_virus_3_strain_HPIV3/Homo_sapiens/PER/FLU8652/2007_complete_genome_2007" taxon="KJ672606.1_Human_parainfluenza_virus_3_strain_HPIV3/Homo_sapiens/PER/FLU8652/2007_complete_genome_2007" totalcount="4" value="ATGCCAATTTCAATACTGTTAATTATTACAACCATGATCATGGCATCACACTGCCAAATAGACATCACAAAACTACAGCATGTAGGTGTATTGGTCAACAGTCCCAAAGGGATGAAGATATCACAAAACTTCGAAACAAGATATCTAATCCTGAGTCTCATACCAAAAATAGAAGATTCTAACTCTTGTGGTGACCAACAGATCAAGCAATACAAGAGGTTATTGGATAGACTGATCATTCCTTTATATGATGGACTAAGATTACAGAAGGATGTGATAGTGACTAATCAAGAATCCAATGAAAACACTGATCCCAGAACAGAACGATTCTTTGGAGGGGTAATTGGAACTATTGCTCTAGGAGTAGCAACCTCAGCACAAATTACAGCAGCAGTTGCTCTGGTTGAAGCCAAGCAGGCAAGATCAGACATTGAAAAACTCAAGGAAGCAATCAGGGACACAAATAAAGCAGTGCAGTCAGTTCAGAGCTCTGTAGGAAATTTGATAGTAGCAATTAAATCAGTCCAGGATTATGTCAACAAAGAAATCGTGCCATCGATTGCGAGACTAGGTTGTGAAGCAGCAGGACTTCAGTTAGGGATTGCATTAACACAGCATTACTCAGAATTAACAAATATATTTGGTGATAACATAGGATCGTTACAAGAAAAAGGAATAAAATTACAAGGTATAGCATCATTATACCGCACAAATATCACAGAAATATTCACAACATCAACAGTTGACAAATATGATATTTATGATCTATTATTTACAGAATCAATAAAGGTGAGAGTTATAGATGTTGATTTGAATGATTACTCAATAACCCTCCAAGTCAGACTCCCTTTATTGACCAGACTGCTGAACACTCAAATCTACAAAGTAGATTCCATATCATACAATATCCAAAATAGAGAATGGTATATCCCTCTTCCCAGCCATATCATGACGAAAGGGGCATTTCTAGGTGGAGCAGATGTCAAAGAATGCATAGAAGCATTCAGCAGTTATATATGCCCTTCTGATCCAGGATTTGTACTAAACCATGAAATGGAGAGCTGTCTATCAGGAAACATATCCCAATGTCCAAGAACCACAGTCACATCAGACATAGTTCCTAGGTATGCATTTGTCAATGGAGGAGTGGTTGCGAATTGTATAACAACTACATGTACATGCAATGGTATCGGTAATAGAATCAACCAACCACCTGATCAAGGAGTCAAAATTATAACACATAAAGAATGTAATACAATAGGTATCAACGGAATGCTATTCAACACAAACAAAGAAGGAACTCTTGCATTCTACACACCAGACGACATAACATTAAACAATTCTGTTGCACTTGATCCGATTGACATATCAATCGAGCTCAACAAGGCCAAATCAGATCTAGAGGAATCAAAAGAATGGATAAGAAGGTCAAATCAAAAGCTAGATTCTATTGGAAGTTGGCATCAATCTAGCACTACAATCATAGTTATTTTGATAATGATGATTATATTGTTTATAATTAATATAACAATAATTACAATTGCAATTAAGTATTACAGAATTCAAAAGAGAAATCGAGTGGATCAAAATGATAAGCCGTATGTATTAACAAACAAG"/>
                        <sequence id="seq_KJ672607.1_Human_parainfluenza_virus_3_strain_HPIV3/Homo_sapiens/PER/FLU8364/2007_partial_genome_2007" taxon="KJ672607.1_Human_parainfluenza_virus_3_strain_HPIV3/Homo_sapiens/PER/FLU8364/2007_partial_genome_2007" totalcount="4" value="ATGCTAATTTCAATATTGTCAATTATTACAACCATGATCATGGCATCACACTGCCAAATAGACATTACAAAACTACAGCATGTAGGTGTATTGGTCAACAGTCCAAAAGGGATGAAGATATCACAAAACTTCGAAACAAGATATCTAATCCTGAGTCTCATACCAAAAATAGAAGATTCTAACTCTTGTGGTGACCAACAGATCAAGCAATACAAGAGGTTATTGGATAGACTGATCATTCCTTTATATGATGGACTAAGATTACAGAAGGATGTGATAGTGACTAATCAAGAATCCAATGAAAACACTGATCCCAGAACAGAACGATTCTTTGGAGGGGTAATTGGAACTATCGCTCTAGGAGTAGCAACCTCAGCACAAATTACAGCAGCAGTTGCTCTGGTTGAAGCCAAGCAGGCAAGATCAGACATTGAAAAACTCAAGGAAGCAATCAGGGACACAAACAAAGCAGTGCAGTCAGTTCAGAGCTCCATAGGAAATTTGATAGTAGCAATTAAATCAGTCCAGGATTATGTCAACAAAGAAATCGTGCCATCGATTGCGAGACTAGGTTGTGAAGCAGCAGGACTTCAGTTAGGGATCGCATTAACACAGCATTACTCAGAATTAACAAACATATTTGGTGATAACATAGGATCGTTACAAGAAAAAGGAATAAAATTACAAGGTATAGCATCATTATACCGCACAAATATCACAGAAATATTCACAACATCAACAGTTGATAAATATGATATTTATGATCTATTATTTACAGAATCAATAAAGGTGAGAGTTATAGATGTTGATTTGAATGATTACTCAATCACCCTCCAAGTCAGACTCCCTTTATTAACCAGACTGCTAAACACTCAAATCTACAAAGTAGATTCCATATCATATAATATCCAAAATAGAGAATGGTATATCCCTCTTCCCAGCCATATCATGACGAAAGGGGCATTTCTAGGTGGAGCAGATGTCAAAGAATGCATAGAAGCATTCAGCAGTTATATATGCCCTTCTGATCCAGGATTTGTACTAAACCATGAAATGGAGAGCTGTCTATCAGGAAACATATCCCAATGTCCAAGAACCACAGTCACCTCAGACATAGTTCCAAGGTATGCATTTGTCAATGGAGGAGTGGTTGCGAATTGTATAACAACTACATGTACATGCAATGGTATTGGTAATAGAATCAACCAACCACCTGATCAAGGAGTCAAAATTATAACACATAAAGAATGTAATACAATAGGTATTAACGGAATGCTGTTCAACACAAACAAAGAAGGAACTCTTGCATTCTACACACCAGACGACATAACATTAAACAATTCTGTTGCACTTGATCCAATTGACATATCAATCGAGCTCAACAAGGCCAAATCAGATCTAGAGGAATCAAAAGAATGGATAAGAAGGTCAAATCAAAAGCTAGATTCTATTGGAAGTTGGCATCAATCTAGCACTACAATCATAGTTATTTTGATAATGATGATTATATTGTTTATAATTAATATAACAATAATTACAATTGCAATTAAGTATTACAGAATTCAAAAGAGAAATCGAGTGGATCAAAATGATAAGCCATATGTATTAACAAACAAA"/>
                        <sequence id="seq_KJ672608.1_Human_parainfluenza_virus_3_strain_HPIV3/Homo_sapiens/PER/CFI0242/2010_partial_genome_2010" taxon="KJ672608.1_Human_parainfluenza_virus_3_strain_HPIV3/Homo_sapiens/PER/CFI0242/2010_partial_genome_2010" totalcount="4" value="ATGCTAGCTTCAACATTGTTAATTATTACAACCATGATCATGGCATCACACTGCCAAATAGACATCACAAAACTACAGCATGTAGGTGTATTGGTCAACAATCCCAAAGGGATGAAGATATCACAAAACTTCGAAACAAGATATCTAATTTTGAGTCTCATACCAAAAATAGAAGATTCTAACTCTTGTGGTGACCAACAGATCAAGCAATACAAGAGACTATTGGATAGACTGATCATTCCTTTATATGATGGACTAAGATTACAGAAAGATGTGATAGTGACTAATCAAGAATCCAATGAAAACACTGATCCCAGAACAGAACGATTCTTTGGAGGGGTAATTGGAACTATTGCTCTGGGAGTAGCAACATCAGCACAAATTACAGCAGCAGTTGCTCTGGTTGAAGCCAAGCAGGCAAGATCAGACATTGAAAAACTCAAAGAAGCAATCAGGGACACAAATAAAGCAGTGCAGTCGGTTCAAAGCTCTATAGGAAATTTGATAGTAGCAATTAAATCGGTCCAGGATTATGTCAACAACGAAATCGTGCCATCGATTACGAGACTAGGTTGTGAAGCAGCAGGACTTCAGTTAGGAATTGCATTAACACAGCATTACTCAGAATTAACAAACATATTTGGTGATAACATAGGATCGTTACAAGAAAAAGGAATAAAATTACAAGGTATAGCATCATTATACCGCACAAATATCACAGAAATATTCACAACATCAACAGTTGATAAATATGATATTTATGATCTATTATTTACAGAATCAATAAAGGTGAGAGTTATAGATGTTGATTTGAATGATTACTCAATCACTCTCCAAGTCAGACTCCCTTTATTAACTAGACTACTGAACACTCAAATCTACAAAGTAGATTCCATATCATATAATATCCAAAACAGAGAATGGTATATCCCCCTTCCCAGCCATATCATGACGAAAGGGGCATTTCTAGGTGGAGCAGATGTCAAAGAATGCATAGAAGCATTCAGCAGTTATATATGCCCTTCTGATCCAGGATTTGTACTAAACCATGAAATGGAGAGCTGTTTATCAGGAAACATATCTCAATGTCCAAGAACCACAGTCACATCAGACATAGTTCCAAGGTATGCATTTGTCAATGGAGGAGTGGTTGCGAATTGTATAACAACCACATGTACATGCAATGGTATTGGTAATAGAATCAACCAACCACCTGATCAAGGAGTAAAAATTATAACACATAAAGAATGTAATACAATAGGTATCAACGGAATGCTGTTCAACACAAACAAAGAAGGAACTCTTGCATTCTACACACCAGATGACATAACACTAAACAATTCTGTTGCTCTTGATCCAATTGACATATCAATCGAGCTCAACAAGGCCAAATCAGATCTAGAGGAATCAAAAGAATGGATAAGAAGGTCAAATCAAAAGCTAGATTCTATTGGAAGTTGGCATCAATCCAGCACTACAATTATAGTTATTTTGATAATGATGATTATATTGTTTATAATTAATGTAACGATAATTACAATTGCAATTAAGTATTACAGAATTCAAAAGAGAAATCGAGTGGATCAAAATGAAAAGCCATATGTATTAACAAACAAA"/>
                        <sequence id="seq_KJ672609.1_Human_parainfluenza_virus_3_strain_HPIV3/Homo_sapiens/PER/FLE8246/2010_partial_genome_2010" taxon="KJ672609.1_Human_parainfluenza_virus_3_strain_HPIV3/Homo_sapiens/PER/FLE8246/2010_partial_genome_2010" totalcount="4" value="ATGCTAGCTTCAACATTGTTAATTATTACAACCATGATTATGGCATCATACTGCCAAATAGACATCACAAAACTACAGCATGTAGGTGTATTGGTAAACAGTCCCAAAGGGATGAAGATATCACAAAACTTCGAAACAAGATATCTAATTTTGAGTCTCATACCAAAAATAGAAGATTCTAACTCTTGTGGTGACCAACAGATCAAGCAATACAAGAGACTATTGGATAGACTGATCATTCCTTTATATGATGGGCTAAGATTACAGAAAGATGTGATAGTGACTAATCAAGAATCCAATGAAAACACTGATCCCAGAACAGAACGATTCTTTGGAGGGGTAATTGGAACTATTGCTCTGGGAGTAGCAACATCAGCACAAATTACAGCAGCAGTTGCTCTGGTTGAAGCCAAGCAGGCAAGATCAGACATTGAAAAACTCAAAGAAGCAATCAGGGACACAAATAAAGCAGTGCAGTCGGTTCAGAGCTCTATAGGAAATTTGATAGTAGCAATTAAATCGGTCCAGGATTATGTCAACAACGAAATCGTGCCATCAATTACGAGACTAGGTTGTGAAGCAGCAGGACTTCAGTTAGGAATTGCATTAACACAGCATTACTCAGAATTAACAAACATATTTGGTGATAACATAGGATCGTTACAAGAAAAAGGAATAAAATTACAAGGTATAGCATCATTATATCGCACAAATATCACAGAAATATTCACAACATCAACAGTTGATAAATATGATATTTATGATCTATTATTTACAGAATCAATAAAGGTGAGAGTTATAGATGTTGATTTGAATGATTACTCAATCACTCTCCAAGTCAGACTCCCTTTATTAACTAGACTGCTGAACACTCAAATCTACAAAGTAGATTCCATATCATATAATATCCAAAACAGAGAATGGTATATCCCCCTTCCCAGTCATATCATGACGAAAGGGGCATTTCTAGGTGGAGCAGATGTCAAAGAATGCATAGAAGCATTCAGTAGTTATATATGCCCTTCTGATCCAGGATTTGTACTAAACCATGAAATGGAGAGCTGTTTATCAGGAAACATATCCCAATGTCCAAGAACCACAGTCACATCAGACATAGTTCCAAGGTATGCATTTGTCAATGGAGGAGTGGTTGCGAATTGTATAACAACCACATGTACGTGCAATGGTATCGGTAATAGAATCAACCAACCACCTGATCAAGGAGTAAAAATTATAACACATAAAGAATGCAATACAATAGGTATCAACGGAATGCTGTTCAACACAAACAAAGAAGGAACTCTTGCATTCTACACACCAGATGACATAACACTAAACAATTCTGTTGCTCTTGATCCAATTGACATATCAATCGAGCTCAACAAGGCCAAATCAGATCTAGAGGAATCAAAAGAATGGATAAGAAGGTCAAATCAAAAGCTAGATTCTATTGGAAGTTGGCATCAATCCAGCACTACAATTATAGTTATTTTGACAATGATGATCATATTGTTTATAATTAATGTAACGATAATTACAATTGCAATTAAGTATCACAGAATTCAAAAGAGAAATCGAGTGGATCAAAATGAAAAGCCATATGTATTAACAAACAAA"/>
                        <sequence id="seq_KJ672610.1_Human_parainfluenza_virus_3_strain_HPIV3/Homo_sapiens/PER/FLU8594/2007_complete_genome_2007" taxon="KJ672610.1_Human_parainfluenza_virus_3_strain_HPIV3/Homo_sapiens/PER/FLU8594/2007_complete_genome_2007" totalcount="4" value="ATGCTAATTTCAATATTGTCAATTATTACAACCATGATCATGGCATCACACTGCCAAATAGACATCACAAAACTACAGCATGTAGGTGTATTGGTCAACAGTCCCAAAGGGATGAAGATATCACAAAACTTCGAAACAAGATATCTAATCTTGAGTCTCATACCAAAAATAGAAGATTCTAACTCTTGTGGTGACCAACAGATCAAGCAATACAAGAGGTTATTGGATAGACTGATCATTCCTTTATATGATGGACTAAGATTACAGAAGGATGTGATAGTGACTAATCAAGAATCCAATGAAAACACTGATCCCAGAACAGAACGATTTTTTGGAGGGGTAATTGGAACTATTGCTCTAGGAGTAGCAACCTCAGCACAAATTACAGCAGCAGTTGCTCTGGTTGAAGCCAAGCAGGCAAGATCAGACATTGAAAAACTCAAGGAGGCAATCAGGGACACAAACAAAGCAGTGCAGTCAGTTCAGAGCTCCATAGGAAATTTGATAGTAGCAATTAAATCAGTCCAGGATTATGTCAACAAAGAAATCGTGCCATCGATTGCGAGACTAGGTTGTGAAGCAGCAGGACTTCAGTTAGGGATTGCATTAACACAGCATTACTCAGAATTAACAAACATATTTGGTGATAACATAGGATCGTTACAAGAAAAAGGAATAAAATTACAGGGTATAGCATCATTATACCGCACAAATATCACAGAAATATTCACAACATCAACAGTTGATAAATATGATATTTATGATCTATTATTTACAGAATCAATAAAGGTGAGAGTTATAGATGTTGATTTGAATGATTACTCAATCACCCTCCAAGTCAGACTCCCTTTATTAACCAGACTGCTGAACACTCAAATCTACAAAGTAGACTCCATATCATACAATATCCAAAATAGAGAATGGTATATCCCTCTTCCCAGCCATATCATGACGAAAGGGGCATTTCTAGGTGGAGCAGATGTCAAAGAATGCATAGAAGCATTCAGCAGCTATATATGCCCTTCTGATCCAGGATTTGTACTAAACCATGAAATGGAGAGCTGTCTATCAGGAAACATATCCCAATGTCCAAGAACCACAGTCACATCAGACATAGTTCCAAGGTATGCATTTGTCAATGGAGGAGTGGTTGCGAATTGTATAACAACTACATGTACATGCAATGGTATCGGCAATAGAATCAACCAACCACCTGATCAAGGAGTCAAAATTATAACACATAAAGAATGTAATACAATAGGTATTAACGGAATGCTGTTCAACACAAACAAAGAAGGAACTCTTGCATTCTACACACCAGACGACATAACATTAAACAATTCTGTTGCACTTGATCCAATTGACATATCAATCGAGCTCAACAAAGCCAAATCAGATCTAGAGGAATCAAAAGAATGGATAAGAAGGTCAAATCAAAAGCTAGATTCTATTGGAAGTTGGCATCAATCTAGCACTACAATCATAATTATTTTAATAATGATGATTATATTGTTTATAATTAATATAACAATAATTACAATTGCAATTAAGTATTACAGAATTCAAAAGAGAAATCGAGTGGATCAAAATGATAAGCCATATGTATTAACAAACAAA"/>
                        <sequence id="seq_KJ672611.1_UNVERIFIED__Human_parainfluenza_virus_3_strain_HPIV3/Homo_sapiens/PER/FLE9483/2010_cRNA_sequence_2010" taxon="KJ672611.1_UNVERIFIED__Human_parainfluenza_virus_3_strain_HPIV3/Homo_sapiens/PER/FLE9483/2010_cRNA_sequence_2010" totalcount="4" value="ATGCTAGCTTCAACATTGTTAATTATTACAACTATGATTATGGCATCACACTGCCAAATAGACATCACAAAACTACAGCATGTAGGTGTATTGGTCAACAGTCCCAAAGGGATGAAGATATCACAAAACTTCGAAACAAGATATCTAATTTTGAGTCTCATACCAAAAATAGAAGATTCTAACTCTTGTGGTGACCAACAGATCAAGCAATACAAGAGACTATTGGATAGACTGATCATTCCTTTATATGATGGACTAAGATTACAGAAAGATGTAATAGTGACTAATCAAGAATCCAATGAAAACACTGATCCCAGAACAGAACGATTCTTTGGAGGGGTAATTGGAACTATTGCTCTGGGAGTAGCAACATCAGCACAAATTACAGCAGCAGTTGCTCTGGTTGAAGCCAAGCAGGCAAGATCAGACATTGAAAAACTCAAAGAAGCAATCAGGGACACAAATAAAGCAGTGCAGTCGGTTCAGAGCTCTATAGGAAATTTGATAGTAGCAATTAAATCGGTCCAGGATTATGTCAACAACGAAATCGTGCCATCGATTACGAGACTAGGTTGTGAAGCAGCAGGACTTCAGTTAGGAATTGCATTAACACAGCATTACTCAGAATTAACAAACATATTTGGTGATAACATAGGATCGTTACAAGAAAAAGGAATAAAATTACAAGGTATAGCATCATTATACCGCACAAATATCACAGAAATATTCACAACATCAACAGTTGATAAATATGATATTTATGATCTATTATTTACAGAATCAATTAAGGTGAGAGTTATAGATGTTGATTTGAATGATTACTCAATCACTCTCCAAGTCAGACTCCCTTTATTAACTAGACTGCTGAACACTCAAATCTACAAAGTAGATTCCATATCATATAATATCCAAAACAGAGAATGGTATATCCCCCTTCCCAGTCATATCATGACGAAAGGGGCATTTCTAGGTGGAGCAGATGTCAAAGAATGCATAGAAGCATTCAGCAGTTATATATGCCCTTCTGATCCAGGATTTGTACTAAACCATGAAATGGAGAGCTGTTTATCAGGAAACATATCCCAATGTCCAAGAACCACAGTCACATCAGACATAGTTCCAAGGTATGCATTTGTCAATGGAGGAGTGGTTGCGAATTGTATAACAACCACATGTACGTGCAATGGTATCGGTAATAGAATCAACCAACCACCTGATCAAGGAGTAAAAATTATAACACATAAAGAATGTAATACAATAGGTATCAACGGAATGCTGTTCAACACAAACAAAGAAGGAACTCTTGCATTCTACACACCAGATGACATAACACTAAACAATTCTGTTGCTCTTGATCCAATTGACATATCAATCGAGCTCAACAAGGCCAAATCAGATCTAGAGGAATCAAAAGAATGGATAAGAAGATCAAATCAAAAGCTAGATTCTATTGGAAGTTGGCATCAATCCAGCACTACAATTATAGTTATTTTGATAATGATGATTATATTGTTTATAATTAATGTAACGATAATTACAATTGCAATTAAGTATTACAGAATTCAAAAGAGAAATCGAGTGGATCAAAATGAAAAGCCATATGTATTAACAAACAAA"/>
                        <sequence id="seq_KJ672612.1_Human_parainfluenza_virus_3_strain_HPIV3/Homo_sapiens/PER/FLU8666/2007_complete_genome_2007" taxon="KJ672612.1_Human_parainfluenza_virus_3_strain_HPIV3/Homo_sapiens/PER/FLU8666/2007_complete_genome_2007" totalcount="4" value="ATGCTAATTTCAATATTGTCAATTATTACAACCATGATCATGGCATCACACTGCCAAATAGACATTACAAAACTACAGCATGTAGGTGTATTGGTCAACAGTCCAAAAGGGATGAAGATATCACAAAACTTCGAAACAAGATATCTAATCTTGAGTCTCATACCAAAAATAGAAGATTCTAACTCTTGTGGTGACCAACAGATCAAGCAATACAAGAGGTTATTGGATAGACTGATCATTCCTTTATATGATGGACTAAGATTACAGAAGGATGTGATAGTGACTAATCAAGAATCCAATGAAAACACTGATCCCAGAACAGAACGATTCTTTGGAGGGGTAATTGGAACTATTGCTCTAGGAGTAGCAACCTCAGCACAAATTACAGCAGCAGTTGCTCTGGTTGAAGCCAAGCAGGCAAGATCAGACATTGAAAAACTCAAGGAAGCAATCAGGGACACAAACAAAGCAGTGCAGTCAGTTCAGAGCTCCATAGGAAATTTGATAGTAGCAATTAAATCAGTCCAGGATTATGTCAACAAAGAAATCGTGCCATCGATTGCGAGACTAGGTTGTGAAGCAGCAGGACTTCAGTTAGGGATCGCATTAACACAGCATTACTCAGAATTAACAAACATATTTGGTGATAACATAGGATCGTTACAAGAAAAAGGAATAAAATTACAAGGTATAGCATCATTATACCGCACAAATATCACAGAAATATTCACAACATCAACAGTTGATAAATATGATATTTATGATCTATTATTTACAGAATCAATAAAGGTGAGAGTTATAGATGTTGATTTGAATGATTACTCAATCACCCTCCAAGTCAGACTCCCTTTATTAACCAGACTGCTAAACACTCAAATCTACAAAGTAGATTCCATATCATATAATATCCAAAATAGAGAATGGTATATCCCTCTTCCCAGCCATATCATGACGAAAGGGGCATTTCTAGGTGGAGCAGATGTCAAAGAATGCATAGAAGCATTCAGCAGTTATATATGCCCTTCTGATCCAGGATTTGTACTAAACCATGAAATGGAGAGCTGTCTATCAGGAAACATATCCCAATGTCCAAGAACCACAGTCACATCAGACATAGTTCCAAGGTATGCATTTGTCAATGGAGGAGTGGTTGCGAATTGTATAACAACTACATGTACATGCAATGGTATTGGTAATAGAATCAACCAACCACCTGATCAAGGAGTCAAAATTATAACACATAAAGAATGTAATACAATAGGTATTAACGGAATGCTGTTCAACACAAACAAAGAAGGAACTCTTGCATTCTACACACCAGACGACATAACATTAAACAATTCTGTTGCACTTGATCCAATTGACATATCAATCGAGCTCAACAAGGCCAAATCAGATCTAGAGGAATCAAAAGAATGGATAAGAAGGTCAAATCAAAAGCTAGATTCTATTGGAAGTTGGCATCAATCTAGCACTACAATCATAGTTATTTTGATAATGATGATTATATTGTTTATAATTAATATAACAATAATTACAATTGCAATTAAGTATTACAGAATTCAAAAGAGAAATCGAGTGGATCAAAATGATAAGCCATACGTATTAACAAACAAA"/>
                        <sequence id="seq_KJ672613.1_Human_parainfluenza_virus_3_strain_HPIV3/Homo_sapiens/PER/CFI1036/2010_complete_genome_2010" taxon="KJ672613.1_Human_parainfluenza_virus_3_strain_HPIV3/Homo_sapiens/PER/CFI1036/2010_complete_genome_2010" totalcount="4" value="ATGCTAATTTCAATATTGTTAATTATTACAACCATGATCATGGCATCACACTGCCAAATAGACATCACAAAACTACAGCATGTAGGTGTATTGGTCAACAGTCCCAAAGGGATGAAGATATCACAAAACTTCGAAACAAGATATCTAATCCTGAGTCTCATACCAAAAATAGAAGATTCTAACTCTTGTGGTGACCAACAGATCAAGCAATACAAGAGGTTATTGGATAGACTGATCATTCCTTTATATGATGGACTAAGATTACAGAAGGATGTGATAGTGACTAATCAAGGATCCAATGAAAACACTGATCCCAGAACAGAACGATTCTTTGGAGGGGTAATTGGAACTATTGCTCTAGGAGTAGCAACCTCAGCACAAATTACAGCAGCAGTTGCTCTGGTTGAAGCCAAGCAGGCAAGATCAGACATTGAAAAACTCAAGGAAGCAATCAGGGACACAAATAAAGCAGTGCAGTCAGTTCAGAGCTCTGTAGGAAATTTGATAGTAGCAATTAAATCAGTCCAGGATTATGTCAACAAAGAAATCGTGCCATCGATTGCGAGACTAGGTTGTGAAGCAGCAGGACTTCAGTTAGGGATTGCATTAACACAGCATTACTCAGAATTAACAAATATATTTGGTGATAACATAGGATCGTTACAAGAAAAAGGAATAAAATTACAAGGTATAGCATCATTATACCGCACAAATATCACAGAAATATTCACAACATCAACAGTTGACAAATATGATATTTATGATCTATTATTTACAGAATCAATAAAGGTGAGAGTTATAGATGTTGATTTGAATGATTACTCAATAACCCTCCAAGTCAGACTCCCTTTATTGACCAGACTGCTGAACACTCAAATCTACAAAGTAGATTCCATATCATATAATATCCAAAATAGAGAATGGTATATCCCTCTTCCCAGCCATATCATGACAAAAGGGGCATTTCTAGGTGGAGCAGATGTCAAAGAATGCATAGAAGCATTCAGCAGTTATATATGCCCTTCTGATCCAGGATTTGTACTAAACCATGAAATGGAGAGCTGTCTATCAGGAAACATATCCCAATGTCCAAGAACCACAGTTACATCAGACATAGTTCCTAGGTATGCATTTGTCAATGGAGGAGTGGTTGCGAATTGTATAACGACTACATGTACATGCAATGGTATCGGTAATAGAATCAACCAACCACCTGATCAAGGAGTCAAAATTATAACACATAAAGAATGTAATACAATAGGTATCAACGGAATGCTATTCAACACAAACAAAGAAGGAACTCTTGCATTCTACACACCAGACGACATAACATTAAACAATTCTGTTGCACTTGATCCGATTGACATATCAATCGAGCTCAACAAGGCCAAATCAGATCTAGAGGAATCAAAAGAATGGATAAGAAGGTCAAATCAAAAGCTAGATTCTATTGGAAGTTGGCATCAATCTAGCACTACAATCATAGTTATTTTGATAATGATGATTATATTGTTTATAATTAATATAACAATAATTACAATTGCAATTAAGTATTACAGAATTCAAAAGAGAAATCGAGTGGATCAAAATGATAAGCCATATGTATTAACAAACAAA"/>
                        <sequence id="seq_KJ672614.1_Human_parainfluenza_virus_3_strain_HPIV3/Homo_sapiens/PER/FPI02659/2011_complete_genome_2011" taxon="KJ672614.1_Human_parainfluenza_virus_3_strain_HPIV3/Homo_sapiens/PER/FPI02659/2011_complete_genome_2011" totalcount="4" value="ATGCTAATTTCAATATTGTCAATTATTACAACCATGATCATGGCATCACACTGCCAAATAGACATTACAAAACTACAGCATGTAGGTGTATTGGTCAACAGTCCAAAAGGGATGAAGATATCACAAAACTTCGAAACAAGATATCTAATCTTGAGTCTCATACCAAAAATAGAAGATTCTAACTCTTGTGGTGACCAACAGATCAAGCAATACAAGAGGTTATTGGATAGACTGATCATTCCTTTATATGATGGACTAAGATTACAGAAGGATGTGATAGTGACTAATCAAGAATCCAATGAAAACACTGATCCCAGAACAGAACGATTCTTTGGAGGGGTAATTGGAACTATTGCTCTAGGAGTAGCAACCTCAGCACAAATTACAGCAGCAGTTGCTCTGGTTGAAGCCAAGCAGGCAAGATCAGACATTGAAAAACTCAAGGAAGCAATCAGGGACACAAACAAAGCAGTGCAGTCAGTTCAGAGCTCCATAGGAAATTTGATAGTAGCAATTAAATCAGTCCAGGATTATGTCAACAAAGAAATCGTGCCATCGATTGCGAGACTAGGTTGTGAAGCAGCAGGACTTCAGTTAGGGATCGCATTAACACAGCATTACTCAGAATTAACAAACATATTTGGTGATAACATAGGATCGTTACAAGAAAAAGGAATAAAATTACAAGGTATAGCATCATTATACCGCACAAATATCACAGAAATATTCACAACATCAACAGTTGATAAATATGATATTTATGATCTATTATTTACAGAATCAATAAAGGTGAGAGTTATAGATGTTGATTTGAATGATTACTCAATCACCCTCCAAGTCAGACTCCCTTTATTAACCAGACTGCTAAACACTCAAATCTACAAAGTAGATTCCATATCATATAATATCCAAAATAGAGAATGGTATATCCCTCTTCCCAGCCATATCATGACGAAAGGGGCATTTCTAGGTGGAGCAGATGTCAAAGAATGCATAGAAGCATTCAGCAGTTATATATGCCCTTCTGATCCAGGATTTGTACTAAACCATGAAATGGAGAGCTGTCTATCAGGAAACATATCCCAATGTCCAAGAACCACAGTCACATCAGACATAGTTCCAAGGTATGCATTTGTCAATGGAGGAGTGGTTGCGAATTGTATAACAACTACATGTACATGCAATGGTATTGGTAATAGAATCAACCAACCACCTGATCAAGGAGTCAAAATTATAACACATAAAGAATGTAATACAATAGGTATTAACGGAATGCTGTTCAACACAAACAAAGAAGGAACTCTTGCATTCTACACACCAGACGACATAACATTAAACAATTCTGTTGCACTTGATCCAATTGACATATCAATCGAGCTCAACAAGGCCAAATCAGATCTAGAGGAATCAAAAGAATGGATAAGAAGGTCAAATCAAAAGCTAGATTCTATTGGAAGTTGGCATCAATCTAGCACTACAATCATAGTTATTTTGATAATGATGATTATATTGTTTATAATTAATATAACAATAATTACAATTGCAATTAAGTATTACAGAATTCAAAAGAGAAATCGAGTGGATCAAAATGATAAGCCATATGTATTAACAAACAAA"/>
                        <sequence id="seq_KJ672616.1_Human_parainfluenza_virus_3_strain_HPIV3/Homo_sapiens/PER/FLU8925/2007_complete_genome_2007" taxon="KJ672616.1_Human_parainfluenza_virus_3_strain_HPIV3/Homo_sapiens/PER/FLU8925/2007_complete_genome_2007" totalcount="4" value="ATGCCAATTTCAATACTGTTAATTATTACAACCATGATCATGGCATCACACTGCCAAATAGACATCACAAAACTACAGCATGTAGGTGTATTGGTCAACAGTCCCAAAGGGATGAAGATATCACAAAACTTCGAAACAAGATATCTAATCCTGAGTCTCATACCAAAAATAGAAGATTCTAACTCTTGTGGTGACCAACAGATCAAGCAATACAAGAGGTTATTGGATAGACTGATCATTCCTTTATATGATGGACTAAGATTACAGAAGGATGTGATAGTGACTAATCAAGAATCCAATGAAAACACTGATCCCAGAACAGAACGATTCTTTGGAGGGGTAATTGGAACTATTGCTCTAGGAGTAGCAACCTCAGCACAAATTACAGCAGCAGTTGCTCTGGTTGAAGCCAAGCAGGCAAGATCAGACATTGAAAAACTCAAGGAAGCAATCAGGGACACAAATAAAGCAGTGCAGTCAGTTCAGAGCTCTGTAGGAAATTTGATAGTAGCAATTAAATCAGTCCAGGATTATGTCAACAAAGAAATCGTGCCATCGATTGCGAGACTAGGTTGTGAAGCAGCAGGACTTCAGTTAGGGATTGCATTAACACAGCATTACTCAGAATTAACAAATATATTTGGTGATAACATAGGATCGTTACAAGAAAAAGGAATAAAATTACAAGGTATAGCATCATTATACCGCACAAATATCACAGAAATATTCACAACATCAACAGTTGACAAATATGATATTTATGATCTATTATTTACAGAATCAATAAAGGTGAGAGTTATAGATGTTGATTTGAATGATTACTCAATAACCCTCCAAGTCAGACTCCCTTTATTGACCAGACTGCTGAACACTCAAATCTACAAAGTAGATTCCATATCATACAATATCCAAAATAGAGAATGGTATATCCCTCTTCCCAGCCATATCATGACGAAAGGGGCATTTCTAGGTGGAGCAGATGTCAAAGAATGCATAGAAGCATTCAGCAGTTATATATGCCCTTCTGATCCAGGATTTGTACTAAACCATGAAATGGAGAGCTGTCTATCAGGAAACATATCCCAATGTCCAAGAACTACAGTCACATCAGACATAGTTCCTAGGTATGCATTTGTCAATGGAGGAGTGGTTGCGAATTGTATAACAACTACATGTACATGCAATGGTATCGGTAATAGAATCAACCAACCACCTGATCAAGGAGTCAAAATTATAACACATAAAGAATGTAATACAATAGGTATCAACGGAATGCTATTCAACACAAACAAAGAAGGAACTCTTGCATTCTACACACCAGACGACATAACATTAAACAATTCTGTTGCACTTGATCCGATTGACATATCAATCGAGCTCAACAAGGCCAAATTAGATCTAGAGGAATCAAAAGAATGGATAAGAAGGTCAAATCAAAAGCTAGATTCTATTGGAAGTTGGCATCAATCTAGCACCACAATCATAGTTATTTTGATAATGATGATTATATTGTTTATAATTAATATAACAATAATTACAATTGCAATTAAGTATTACAGAATTCAAAAGAGAAATCGAGTGGATCAAAATGATAAGCCATATGTATTAACAAACAAA"/>
                        <sequence id="seq_KJ672617.1_UNVERIFIED__Human_parainfluenza_virus_3_strain_HPIV3/Homo_sapiens/PER/FLE3936/2009_cRNA_sequence_2009" taxon="KJ672617.1_UNVERIFIED__Human_parainfluenza_virus_3_strain_HPIV3/Homo_sapiens/PER/FLE3936/2009_cRNA_sequence_2009" totalcount="4" value="ATGCTAGCTTCAACATTGTTAATTATTACAACCATGATTATGGCATCATACTGCCAAATAGACATCACAAAACTACAGCATGTAGGTGTATTGGTCAACAGTCCCAAAGGGATGAAGATATCACAAAACTTCGAAACAAGATATCTAATTTTGAGTCTCATACCAAAAATAGAAGATTCTAACTCTTGTGGTGACCAACAGATCAAGCAATACAAGAGACTATTGGATAGACTGATCATTCCTTTATATGATGGGCTAAGATTACAGAAAGATGTGATAGTGACTAATCAAGAATCCAATGAAAACACTGATCCCAGAACAGAACGATTCTTTGGAGGGGTAATTGGAACTATTGCTCTGGGAGTAGCAACATCAGCACAAATTACAGCAGCAGTTGCTCTGGTTGAAGCCAAGCAGGCAAGATCAGACATTGAAAAACTCAAAGAAGCAATCAGGGACACAAATAAAGCAGTGCAGTCGGTTCAGAGCTCTATAGGAAATTTGATAGTAGCAATTAAATCGGTCCAGGATTATGTCAACAACGAAATCGTGCCATCAATTACGAGACTAGGTTGTGAAGCAGCAGGACTTCAGTTAGGAATTGCATTAACACAGCATTACTCAGAATTAACAAACATATTTGGTGATAACATAGGATCGTTACAAGAAAAAGGAATAAAATTACAAGGTATAGCATCATTATACCGCACAAATATCACAGAAATATTCACAACATCAACAGTTGATAAATATGATATTTATGATCTATTATTTACAGAATCAATAAAGGTGAGAGTTATAGATGTTGATTTGAATGATTACTCAATCACTCTCCAAGTCAGACTCCCTTTATTAACTAGACTGCTGAACACTCAAATCTACAAAGTAGATTCCATATCATATAATATCCAAAACAGAGAATGGTATATCCCCCTTCCCAGTCATATCATGACGAAAGGGGCATTTCTAGGTGGAGCAGATGTCAAAGAATGCATAGAAGCATTCAGTAGTTATATATGCCCTTCTGATCCAGGATTTGTACTAAACCATGAAATGGAGAGCTGTTTATCAGGAAACATATCCCAATGTCCAAGAACCACAGTCACATCAGACATAGTTCCAAGGTATGCATTTGTCAATGGAGGAGTGGTTGCGAATTGTATAACAACCACATGTACGTGCAATGGTATCGGTAATAGAATCAACCAACCACCTGATCAAGGAGTAAAAATTATAACACATAAAGAATGCAATACAATAGGTATCAACGGAATGCTGTTCAACACAAACAAAGAAGGAACTCTTGCATTCTACACACCAGATGACATAACACTAAACAATTCTGTTGCTCTTGATCCAATTGACATATCAATCGAGCTCAACAAGGCCAAATCAGATCTAGAGGAATCAAAAGAATGGATAAGAAGGTCAAATCAAAAGCTAGATTCTATTGGAAGTTGGCATCAATCCAGCACTACAATTATAGTTATTTTGATAATGATGATCATATTGTTTATAATTAATGTAACGATAATTACAATTGCAATTAAGTATCACAGAATTCAAAAGAGAAATCGAGTGGATCAAAATGAAAAGCCATATGTATTAACAAACAAA"/>
                        <sequence id="seq_KJ672618.1_Human_parainfluenza_virus_3_strain_HPIV3/Homo_sapiens/PER/CFI1849/2012_complete_genome_2012" taxon="KJ672618.1_Human_parainfluenza_virus_3_strain_HPIV3/Homo_sapiens/PER/CFI1849/2012_complete_genome_2012" totalcount="4" value="ATGCTAATTTCAATATTGTTAATTATTACAACCATGATCATGGCATCACACTGCCAAATAGACATCACAAAGCTACAGCATGTAGGTGTACTGGTCAACAGTCCCAAAGGGATGAAGATATCACAAAACTTCGAAACAAGATATCTAATCCTGAGTCTCATACCAAAAATAGAAGATTCTAACTCTTGTGGTGACCAACAGATCAAGCAATACAAGAGGTTATTGGATAGACTGATCATTCCTTTATATGATGGACTAAGATTACAGAAGGATGTGATAGTGACTAATCAAGAATCCAATGAAAACACTGATCCCAGAACAGAACGATTCTTTGGAGGGGTAATTGGAACCATTGCTCTAGGAGTAGCAACCTCAGCACAAATTACAGCAGCAGTTGCTCTGGTTGAAGCCAAGCAGGCAAGATCAGACATTGAAAAACTCAAGGAAGCAATCAGGGACACAAATAAAGCAGTGCAGTCAGTTCAGAGCTCTATAGGAAATTTGATAGTAGCAATTAAATCAGTCCAGGATTATGTCAACAAAGAAATCGTGCCATCGATTGCGAGACTAGGTTGTGAAGCAGCAGGACTTCAGTTAGGGATTGCATTAACACAGCATTACTCAGAATTAACAAATATATTTGGTGATAACATAGGATCGTTACAAGAAAAAGGAATAAAATTACAAGGTATAGCATCATTATACCGCACAAATATCACAGAAATATTCACAACATCAACAGTTGACAAATATGATATTTATGATCTATTATTTACAGAATCAATAAAGGTGAGAGTTATAGATGTTGATTTGAATGATTACTCAATAACCCTCCAAGTCAGACTCCCTTTATTGACCAGATTGCTGAACACCCAAATCTACAAAGTAGATTCCATATCATATAATATCCAAAATAGAGAATGGTATATCCCTCTTCCCAGCCATATCATGACGAAAGGGGCCTTTCTAGGTGGAGCAGATGTCAAAGAATGCATAGAAGCATTCAGCAGTTATATATGCCCTTCTGATCCAGGATTTGTACTAAACCATGAAATGGAGAGCTGTCTATCAGGAAACATATCTCAATGTCCAAGAACCACAGTCACATCAGACATAGTTCCTAGGTATGCATTTGTCAATGGAGGAGTGGTTGCGAATTGTATAACAACTACATGTACATGCAATGGTATCGGCAATAGAATCAACCAACCACCTGATCAAGGAGTTAAAATTATAACACATAAAGAATGTAATACAATAGGTATCAACGGAATGCTATTCAACACAAACAAAGAAGGAACTCTTGCATTCTACACACCAGACGACATAACATTAAACAATTCTGTTGCACTTGATCCAATTGACATATCAATCGAGCTCAACAAGGCCAAATCAGATCTAGAGGAATCAAAAGAATGGATAAGAAGGTCAAATCAAAAGCTAGATTCTATTGGAAGTTGGCATCAATCTAGCACTACAATCATAGTTATTTTAATAATGATGATTATATTGTTTATAATTAATATAACAATAATTACAATTGCAATTAAGTATTACAGAATTCAAAAGAGAAATCAAGTGGATCAAAATGATAAGCCATATGTATTAACAAACAAA"/>
                        <sequence id="seq_KX467885.1_Human_respirovirus_3_isolate_HPIV3s/Zagreb.HR/10.11_6622__fusion_glycoprotein__F__and_hemagglutinin-neuraminidase__HN__genes_complete_cds_2011" taxon="KX467885.1_Human_respirovirus_3_isolate_HPIV3s/Zagreb.HR/10.11_6622__fusion_glycoprotein__F__and_hemagglutinin-neuraminidase__HN__genes_complete_cds_2011" totalcount="4" value="ATGCTAATTTCAATATTGTTAATTATCACAACCATGGTCATAGCATCACATTGCCAAATAGACATCACAAAACTACAGCATGTAGGTGTATTGGTCAACAGTCCCAAAGGTATGAAGATATCACAAAATTTCGAAACAAGATATCTAATTTTGAGTCTCATACCAAAAATAGAAGATTCTAACTCTTGTGGTGACCAACAGATCAAGCAATACAAGAGGTTATTGGATAGACTGATTATTCCTTTATATGATGGACTAAAATTACAGAAGGATGTGATAGTGACTAATCAAGAATCCAATGAAAACACTGATCCCAGAACAGAACGATTCTTTGGAGGGGTAATTGGAACTATTGCTTTAGGAGTAGCAACCTCAGCACAAATTACAGCAGCAGTTGCTCTGGTTGAAGCCAAGCAGGCAAGATCAGACATTGAAAAACTCAAGGAAGCAATCAGGGACACAAACAAAGCAGTGCAGTCAGTTCAGAGCTCCGTAGGAAACTTGATAGTAGCAATTAAATCAGTTCAGGATTATGTCAACAAAGAAATCGTGCCATCGATTGCGAGACTAGGTTGTGAAGCAGCAGGACTTCAGCTAGGAATTGCATTAACACAGCATTACTCAGAATTAACAAACATATTCGGTGATAACATAGGATCGTTACAAGAAAAAGGAATAAAATTACAAGGTATAGCATCATTATACCGCACAAATATCACAGAAATATTCACAACATCAACAGTTGATAAATATGATATTTATGATCTATTATTTACAGAATCAATAAAGGTGAGAGTTATAGATGTTGATTTGAATGATTACTCAATCACCCTCCAAGTCAGACTCCCTCTATTAACCAGATTGCTGAACACTCAAATCTACAAGGTAGATTCCATATCATATAATATCCAAAACAGAGAATGGTATATCCCTCTTCCCAGCCATATCATGACGAAAGGGGCATTTCTAGGTGGAGCAGATGTCAAAGAATGCATAGAAGCATTCAGCAGTTATATATGCCCCTCTGATCCAGGATTTGTACTAAACCATGAAATGGAGAGCTGTCTATCAGGAAACATATCCCAATGTCCAAGAACCACAGTCACATCAGACATAGTTCCAAGGTATGCATTTGTCAATGGAGGAGTGGTTGCGAATTGTATAACAACCACATGTACATGCAATGGTATCGGTAATAGAATCAACCAACCACCTGATCAAGGAGTTAAAATTATAACACATAAAGAATGTAATACAATAGGTATCAACGGAATGCTGTTCAATACAAACAAAGAAGGAACCCTTGCATTCTACACACCAGATGACATAACATTAAACAATTCTGTTGCACTTGATCCAATTGACATATCAATCGAGCTCAACAAGGCCAAATCAGATCTAGAGGAATCAAAAGAATGGATAAGAAGGTCAAATCAAAAGCTAGATTCTATTGGAAGTTGGCATCAATCTAGCACTACAATCATAATTATTTTAATAATGATGATTATATTGTTTATAATTAATATAACAATAATTACAATTGCAATTAAGTATTACAGAATTCAAAAGAGAAATCGAGTGGATCAAAATGATAAGCCATATGTATTAACAAACAAA"/>
                        <sequence id="seq_KX467886.1_Human_respirovirus_3_isolate_HPIV3s/Zagreb.HR/14.11_8322__fusion_glycoprotein__F__and_hemagglutinin-neuraminidase__HN__genes_complete_cds_2011" taxon="KX467886.1_Human_respirovirus_3_isolate_HPIV3s/Zagreb.HR/14.11_8322__fusion_glycoprotein__F__and_hemagglutinin-neuraminidase__HN__genes_complete_cds_2011" totalcount="4" value="ATGCTAGCTTCAACATTGTTAATTATTACAACCATGATTATGGCATCACACTGCCAAATAGACATCACAAAACTACAGCATGTAGGTGTATTGGTCAACAGTCCTAAAGGGATGAAGATATCACAAAACTTCGAAACAAGATATCTAATTTTGAGTCTCATACCAAAAATAGAAGATTCTAACTCTTGTGGTGACCAACAGATCAAGCAATACAAGAGACTATTGGATAGACTGATCATTCCTTTATATGATGGACTAAGATTACAGAAAGATGTGATAGTGACTAATCAAGAATCCAATGAAAACACTGATCCCAGAACAGAACGATTCTTTGGAGGGGTAATTGGAACTATTGCTCTGGGAGTAGCAACATCAGCACAAATTACGGCAGCAGTTGCTCTGGTTGAAGCCAAGCAGGCAAGATCGGACATTGAAAAACTCAAAGAAGCAATCAGGGACACAAATAAAGCAGTGCAGTCGGTTCAGAGCTCTGTAGGAAATTTGATAGTAGCAATTAAATCGGTCCAGGATTATGTCAACAACGAAATCGTGCCATCAATTACGAGACTAGGTTGTGAAGCAGCAGGACTTCAGTTAGGAATTGCATTAACACAGCATTACTCAGAATTAACAAACATATTTGGTGATAACATAGGATCGTTACAAGAAAAAGGAATAAAATTACAAGGTATAGCATCGTTATACCGCACAAATATCACAGAAATATTCACAACATCAACAGTTGATAAATATGATATTTATGATCTATTATTTACAGAATCAATAAAGGTGAGAGTTATAGATGTTGATTTGAATGATTACTCAATCACTCTCCAAGTCAGACTCCCTTTATTAACTAGACTACTGAACACTCAAATCTACAAAGTAGATTCCATATCATATAATATCCAAAACAGAGAATGGTATATCCCCCTTCCCAGCCATATCATGACGAAAGGGGCATTTCTAGGTGGAGCAGATGTCAAAGAATGCATAGAAGCATTCAGCAGTTATATATGCCCTTCTGATCCAGGATTTGTACTAAACCATGAAATGGAGAGCTGTTTATCAGGAAACATATCTCAATGTCCAAGAACCACAGTCACATCAGACATAGTTCCAAGGTATGCATTTGTCAATGGTGGAGTGGTTGCGAATTGTATAACAACCACATGTACGTGCAATGGTATCGGCAACAGAATCAACCAACCACCTGATCAAGGAGTAAAAATTATAACACATAAAGAATGTAATACAATAGGTATCAACGGAATGCTATTCAACACAAACAAAGAAGGAACTCTTGCATTCTACACACCAGATGACATAACACTAAACAATTCTGTTGCTCTTGATCCAATTGACATATCAATCGAGCTCAACAAGGCCAAATCAGATCTAGAGGAATCAAAAGAATGGATAAGAAGGTCAAATCAAAAGCTAGATTCTATTGGAAGTTGGCATCAATCCAGCACTACAATTATAGTTATTTTGATAATGATGATTATATTGTTTATAATTAATGTAACGATAATTACAATTGCAATTAAGTATTACAGAATTCAAAAGAGAAATCGAATGGATCAAAATGAAAAGCCATATGTATTAACAAACAAA"/>
                        <sequence id="seq_KX467887.1_Human_respirovirus_3_isolate_HPIV3s/Zagreb.HR/17.11_9124__fusion_glycoprotein__F__and_hemagglutinin-neuraminidase__HN__genes_complete_cds_2011" taxon="KX467887.1_Human_respirovirus_3_isolate_HPIV3s/Zagreb.HR/17.11_9124__fusion_glycoprotein__F__and_hemagglutinin-neuraminidase__HN__genes_complete_cds_2011" totalcount="4" value="ATGCTAATTTCAATATTGTTAATTATTACAACCATGATCATGGCATCACACAGTCAAATAGACATCACAAAACTACAGCATGTAGGTGTATTGGTTAACAGTCCCAAAGGGATGAAGATATCACAAAACTTCGAAACAAGATATCTAATTTTGAGTCTCATACCAAAAATAGAAGATTCTAACTCTTGTGGTGACCAACAGATCAAGCAATACAAGAGGTTATTAGATAGACTGATCATTCCTTTATATGATGGACTAAGATTACAGAAGGATGTGATAGTGACTAATCAAGAATCCAATGAAAACACTGATCCCAGAACAGAACGATTCTTTGGAGGGGTAATTGGAACTATTGCTCTAGGAGTAGCAACCTCAGCACAAATCACAGCAGCAGTTGCCCTAGTTGAAGCCAAGCAGGCAAGATCAGACATTGAAAAACTCAAGGAAGCAATCAGGGACACAAACAAAGCAGTGCAGTCAGTTCAGAGCTCCATAGGAAATTTGATAGTAGCAATTAAATCAGTCCAGGATTATGTCAACAAAGAAATCGTGCCATCGATTGCGAGACTAGGTTGTGAAGCAGCAGGACTTCAATTAGGAATTGCATTAACACAGCATTACTCAGAATTAACAAACATATTTGGTGATAACATAGGATCATTACAAGAAAAAGGAATAAAATTACAAGGTATAGCATCATTATACCGCACAAATATCACAGAAATATTCACAACATCAACAGTTGATAAATATGATATTTATGATCTATTATTTACAGAATCAATAAAGGTGAGAGTTATAGATGTTGATTTGAATGATTACTCAATCACCCTCCAAGTCAGACTCCCTTTATTAACTAGATTGCTGAACACTCAAATCTACAAAGTAGATTCCATATCATACAATATCCAAAACAGAGAATGGTATATCCCTCTTCCCAGCCATATCATGACGAAAGGGGCATTTCTAGGTGGAGCAGATGTCAAAGAATGCATAGAAGCATTCAGCAGTTATATATGCCCTTCTGATCCAGGATTTGTACTAAACCATGAAATGGAGAGCTGTTTATCAGGAAACATATCCCAATGTCCAAGAACCACAGTTACATCAGACATAGTTCCAAGGTATGCATTTGTAAATGGAGGAGTGGTTGCGAATTGTATAACAACCACATGTACATGCAATGGTATCGGCAATAGGATCAACCAACCACCTGACCAAGGAGTTAAAATTATAACACATAAAGAATGTAATACAATAGGTATCAACGGAATGCTGTTCAACACAAACAAAGAAGGAACTCTTGCATTTTACACACCAGACGACATAACATTAAACAATTCTGTTGCACTTGATCCAATTGACATATCAATCGAGCTCAACAAGGCCAAATCAGATCTAGAGGAATCAAAAGAATGGATAAGAAGATCAAATCAAAAGCTAGATTCTATTGGAAGTTGGCATCAATCTAGCACTACAATCATAGTTATTTTAATAATGATGATTATATTGTTTATAATTAATATAACAATAATTACAATTGCAATTAAGTATTACAGAATTCAAAAGAGAAATCGAGTGGATCAAAATGATAAGCCATATGTGTTAACAAACAAA"/>
                        <sequence id="seq_KX467888.1_Human_respirovirus_3_isolate_HPIV3s/Zagreb.HR/19.11_9934__fusion_glycoprotein__F__and_hemagglutinin-neuraminidase__HN__genes_complete_cds_2011" taxon="KX467888.1_Human_respirovirus_3_isolate_HPIV3s/Zagreb.HR/19.11_9934__fusion_glycoprotein__F__and_hemagglutinin-neuraminidase__HN__genes_complete_cds_2011" totalcount="4" value="ATGCTAATTTCAATATTGTTAATCATTACAACCATGATCATGGCATCACACTGCCAAATAGACATCACAAAACTACAGCATGTAGGTGTACTGGTCAACAGTCCCAAAGGGATGAAGATATCACAAAACTTCGAAACAAGATATCTAATCCTGAGTCTCATACCAAAAATAGAAGATTCTAACTCTTGTGGTGACCAACAGATCAAGCAATACAAGAGGTTATTGGACAGACTGATCATTCCTTTATATGATGGACTAAGATTACAGAAGGATGTGATAGTGACTAATCAAGAATCCAATGAAAACACTGATCCCAGAACAGAACGATTCTTTGGAGGGGTAATTGGAACCATTGCTCTAGGAGTAGCAACCTCAGCACAAATTACAGCAGCAGTTGCTCTGGTTGAAGCCAAGCAGGCAAGATCAGACATTGAAAAACTCAAGGAAGCAATCAGGGACACAAATAAAGCAGTGCAGTCAGTTCAGAGCTCTATAGGAAATTTGATAGTAGCAATTAAATCAGTCCAGGATTATGTCAACAAAGAAATCGTGCCATCGATTGCGAGACTAGGTTGTGAAGCAGCAGGACTTCAGTTAGGGATTGCATTAACACAGCATTACTCAGAATTAACAAATATATTTGGTGATAACATAGGATCGTTACAAGAAAAAGGAATAAAATTACAAGGTATAGCATCATTATACCGCACAAATATCACAGAAATATTCACAACATCAACAGTTGACAAATATGATATTTATGATCTATTATTTACAGAATCAATAAAGGTGAGAGTTATAGATGTTGATTTGAATGATTACTCAATAACCCTCCAAGTCAGACTCCCTTTATTGACCAGACTGCTGAACACCCAAATCTACAAAGTAGATTCCATATCATATAATATTCAAAATAGAGAATGGTATATCCCTCTTCCCAGCCATATCATGACGAAAGGGGCATTTCTAGGTGGAGCAGATGTCAAAGAATGCATAGAAGCATTCAGCAGTTATATATGCCCTTCTGATCCAGGATTTGTACTAAACCATGAAATGGAAAGCTGTCTATCAGGAAACATATCCCAATGTCCAAGAACCACAGTCACATCAGACATAGTTCCCAGATATGCATTTGTCAATGGAGGAGTGGTTGCGAATTGTATAACAACTACATGTACATGCAATGGTATCGGTAATAGAATCAACCAACCACCTGATCAAGGAGTCAAAATTATAACACATAAAGAATGTAATACAATAGGTATCAACGGAATGCTATTCAACACAAACAAAGAAGGAACTCTTGCATTCTACACACCAGACGACATAACATTAAACAATTCTGTTGCACTTGATCCAATTGACATATCAATTGAGCTCAACAAGGCCAAATCGGATCTAGAGGAATCAAAAGAATGGATAAGAAGGTCAAATCAAAAGCTAGATTCTATTGGAAGTTGGCATCAATCTAGCACTACAATCATAGTTATTTTGATAATGATGATTATATTGTTTATAATTAATATAACAATAATTACAATTGCAATTAAGTATTACAGAATTCAAAAGAGAAATCGAGTGGATCAAAATGATAAGCCATATGTATTAACAAACAAA"/>
                        <sequence id="seq_KX467889.1_Human_respirovirus_3_isolate_HPIV3s/Zagreb.HR/23.11_11100__fusion_glycoprotein__F__and_hemagglutinin-neuraminidase__HN__genes_complete_cds_2011" taxon="KX467889.1_Human_respirovirus_3_isolate_HPIV3s/Zagreb.HR/23.11_11100__fusion_glycoprotein__F__and_hemagglutinin-neuraminidase__HN__genes_complete_cds_2011" totalcount="4" value="ATGCTAGCTTCAACATTGTTAATTATTACAACCATGATTATGGCATCACACTGCCAAATAGACATCACAAAACTACAGCATGTAGGTGTATTGGTCAACAGTCCCAAAGGGATGAAGATATCACAAAACTTCGAAACAAGATACCTAATTTTGAGTCTCATACCAAAAATAGAAGATTCTAACTCTTGTGGTGACCAACAGATCAAGCAATACAAGAGACTATTGGATAGACTGATCATTCCTTTATATGATGGACTAAGATTACAGAAAGATGTGATAGTGACTAATCAAGAATCCAATGAAAACACTGATCCCAGAACAGAACGATTCTTTGGAGGGGTAATTGGAACTATTGCTCTGGGAGTAGCAACATCAGCACAAATTACAGCAGCAGTTGCTCTGGTTGAAGCCAAGCAGGCAAGATCGGACATTGAAAAACTCAAAGAAGCAATCAGGGACACAAATAAAGCAGTGCAGTCGGTTCAGAGCTCTGTAGGAAATTTGATAGTAGCAATCAAATCGGTCCAGGATTATGTCAACAACGAAATCGTGCCATCAATCACGAGACTAGGTTGTGAAGCAGCAGGACTTCAGTTAGGAATTGCATTAACACAGCATTACTCAGAATTAACAAACATATTTGGTGATAACATAGGATCGTTACAAGAAAAAGGAATAAAATTACAAGGTATAGCATCGTTATACCGCACAAATATCACAGAAATATTCACAACATCAACAGTTGATAAATATGATATTTATGATCTATTATTTACAGAATCAATAAAGGTGAGAGTTATAGATGTTGATTTGAATGATTACTCAATCACTCTCCAAGTCAGACTCCCTTTATTAACTAGACTACTGAACACTCAAATCTACAAAGTAGATTCCATATCATATAATATCCAAAACAGAGAATGGTATATCCCCCTTCCCAGCCATATCATGACGAAAGGGGCATTTCTAGGTGGAGCAGATGTCAAAGAATGCATAGAAGCATTCAGCAGTTATATATGCCCTTCTGATCCAGGATTTGTACTAAACCATGAAATGGAGAGCTGTTTATCAGGAAACATATCTCAATGTCCAAGAACCACAGTCACATCAGACATAGTTCCAAGGTATGCATTTGTCAATGGTGGAGTGGTTGCGAATTGTATAACAACCACATGTACGTGCAATGGTATCGGCAACAGAATCAACCAACCACCTAATCAGGGAGTAAAAATTATAACACATAAAGAATGTAATACAATAGGTATCAACGGAATGCTATTCAACACAAACAAAGAAGGAACTCTTGCATTCTACACACCAGATGACATAACACTAAACAATTCTGTTGCTCTTGATCCAATTGACATATCAATCGAGCTCAACAAGGCCAAATCAGATCTAGAGGAATCAAAAGAATGGATAAGAAGGTCAAATCAAAAGCTAGATTCTATTGGAAGTTGGCATCAATCCAGCACTACAATTATAGTTATTTTGATAATGATGATTATATTGTTTATAATTAATGTAACGATAATTACAATTGCAATTAAGTATTACAGAATTCAAAAGAGAAATCGAATGGATCAAAATGAAAAGCCATATGTATTAACAAACAAA"/>
                        <sequence id="seq_KX467890.1_Human_respirovirus_3_isolate_HPIV3s/Zagreb.HR/25.11_11676__fusion_glycoprotein__F__and_hemagglutinin-neuraminidase__HN__genes_complete_cds_2011" taxon="KX467890.1_Human_respirovirus_3_isolate_HPIV3s/Zagreb.HR/25.11_11676__fusion_glycoprotein__F__and_hemagglutinin-neuraminidase__HN__genes_complete_cds_2011" totalcount="4" value="ATGCTAGCTTCAACATTGTTAATTATTACAACCATGATTATGGCATCACACTGCCAAATAGACATCACAAAACTACAGCATGTAGGTGTATTGGTCAACAGTCCCAAAGGGATGAAGATATCACAAAACTTCGAAACAAGATACCTAATTTTGAGTCTCATACCAAAAATAGAAGATTCTAACTCTTGTGGTGACCAACAGATCAAGCAATACAAGAGACTATTGGATAGACTGATCATTCCTTTATATGATGGACTAAGATTACAGAAAGATGTGATAGTGACTAATCAAGAATCCAATGAAAACACTGATCCCAGAACAGAACGATTCTTTGGAGGGGTAATTGGAACTATTGCTCTGGGAGTAGCAACATCAGCACAAATTACAGCAGCAGTTGCTCTGGTTGAAGCCAAGCAGGCAAGATCGGACATTGAAAAACTCAAAGAAGCAATCAGGGACACAAATAAAGCAGTGCAGTCGGTTCAGAGCTCTGTAGGAAATTTGATAGTAGCAATCAAATCGGTCCAGGATTATGTCAACAACGAAATCGTGCCATCAATCACGAGACTAGGTTGTGAAGCAGCAGGACTTCAGTTAGGAATTGCATTAACACAGCATTACTCAGAATTAACAAACATATTTGGTGATAACATAGGATCGTTACAAGAAAAAGGAATAAAATTACAAGGTATAGCATCGTTATACCGCACAAATATCACAGAAATATTCACAACATCAACAGTTGATAAATATGATATTTATGATCTATTATTTACAGAATCAATAAAGGTGAGAGTTATAGATGTTGATTTGAATGATTACTCAATCACTCTCCAAGTCAGACTCCCTTTATTAACTAGACTACTGAACACTCAAATCTACAAAGTAGATTCCATATCATATAATATCCAAAACAGAGAATGGTATATCCCCCTTCCCAGCCATATCATGACGAAAGGGGCATTTCTAGGTGGAGCAGATGTCAAAGAATGCATAGAAGCATTCAGCAGTTATATATGCCCTTCTGATCCAGGATTTGTACTAAACCATGAAATGGAGAGCTGTTTATCAGGAAACATATCTCAATGTCCAAGAACCACAGTCACATCAGACATAGTTCCAAGGTATGCATTTGTCAATGGTGGAGTGGTTGCGAATTGTATAACAACCACATGTACGTGCAATGGTATCGGCAACAGAATCAACCAACCACCTAATCAGGGAGTAAAAATTATAACACATAAAGAATGTAATACAATAGGTATCAACGGAATGCTATTCAACACAAACAAAGAAGGAACTCTTGCATTCTACACACCAGATGACATAACACTAAACAATTCTGTTGCTCTTGATCCAATTGACATATCAATCGAGCTCAACAAGGCCAAATCAGATCTAGAGGAATCAAAAGAATGGATAAGAAGGTCAAATCAAAAGCTAGATTCTATTGGAAGTTGGCATCAATCCAGCACTACAATTATAGTTATTTTGATAATGATGATTATATTGTTTATAATTAATGTAACGATAATTACAATTGCAATTAAGTATTACAGAATTCAAAAGAGAAATCGAATGGATCAAAATGAAAAGCCATATGTATTAACAAACAAA"/>
                        <sequence id="seq_KX467891.1_Human_respirovirus_3_isolate_HPIV3s/Zagreb.HR/19.12_2501__fusion_glycoprotein__F__and_hemagglutinin-neuraminidase__HN__genes_complete_cds_2012" taxon="KX467891.1_Human_respirovirus_3_isolate_HPIV3s/Zagreb.HR/19.12_2501__fusion_glycoprotein__F__and_hemagglutinin-neuraminidase__HN__genes_complete_cds_2012" totalcount="4" value="ATGCTAATTTCAATATTGTTGATTATCACAACCATGATCATGGCATCACATTGCCAAATAGACATCACAAAACTACAGCATGTAGGTGTATTGGTCAACAGTCCCAAAGGTATGAAGATATCACAAAATTTCGAAACAAGATATCTAATTTTGAGTCTCATACCAAAAATAGAAGATTCTAACTCTTGTGGTGACCAGCAGATCAAGCAATACAAGAGGTTATTGGATAGACTGATTATTCCTTTATATGATGGACTAAAATTACAGAAGGATGTGATAGTGACTAATCAAGAATCCAATGAAAACACTGATCCCAGAACAGAACGATTCTTTGGAGGGGTAATTGGAACTATTGCTCTAGGAGTAGCAACCTCAGCACAAATTACAGCAGCAGTTGCTCTGGTTGAAGCTAAGCAGGCAAGATCAGACATTGAAAAACTCAAGGAAGCAATCAGGGACACAAACAAAGCAGTGCAGTCAGTTCAGAGCTCCGTAGGAAACTTGATAGTAGCAATTAAATCAGTCCAGGATTATGTCAACAAAGAAATCGTGCCATCAATTGCGAGACTAGGTTGTGAAGCAGCAGGACTTCAGCTAGGAATTGCATTAACACAGCATTACTCAGAATTAACAAACATATTCGGTGATAACATAGGATCGTTACAAGAAAAAGGAATAAAATTACAAGGTATAGCATCATTATACCGCACAAATATCACAGAAATATTCACAACATCAACAGTTGATAAATATGATATTTATGATCTATTATTTACAGAATCAATAAAGGTGAGAGTTATAGATGTTGATTTGAATGATTACTCAATCACCCTCCAAGTCAGACTCCCTCTATTAACCAGATTGCTGAACACTCAAATCTACAAGGTAGATTCCATATCATATAATATCCAAAACAGAGAATGGTATATCCCTCTTCCCAGCCATATCATGACGAAAGGGGCATTTCTAGGTGGAGCAGATGTCAAAGAATGCATAGAAGCATTCAGCAGTTATATATGCCCCTCTGATCCAGGATTTGTACTAAACCATGAAATGGAGAGCTGTCTATCAGGAAACATATCCCAATGTCCAAGAACCACAGTCACATCAGACATAGTTCCAAGGTATGCATTTGTCAATGGAGGAGTGGTTGCGAATTGTATAACAACCACATGTACATGCAATGGTATCGGTAATAGAATCAACCAACCACCTGATCAAGGAGTTAAAATTATAACACATAAAGAATGTAATACAATAGGTATCAACGGAATGCTGTTCAATACAAACAAGGAAGGAACCCTTGCATTCTACACACCAGATGATATAACATTAAACAATTCTGTTGCACTTGATCCAATTGACATATCAATCGAGCTCAACAAGGCCAAATCAGATCTAGAGGAATCAAAAGAATGGATAAGAAGGTCAAATCAAAAGCTAGATTCTATTGGAAGTTGGCATCAATCTAGCACTACAATCATAATTATTTTGATAATGATGATTATATTGTTTATAATTAATATAACAATAATTACAATTGCAATTAAGTATTACAGAATTCAAAAGAGAAATCGAGTGGATCAAAATGATAAGCCGTATGTATTAACAAACAAA"/>
                        <sequence id="seq_KX467892.1_Human_respirovirus_3_isolate_HPIV3s/Zagreb.HR/20.12_2547__fusion_glycoprotein__F__and_hemagglutinin-neuraminidase__HN__genes_complete_cds_2012" taxon="KX467892.1_Human_respirovirus_3_isolate_HPIV3s/Zagreb.HR/20.12_2547__fusion_glycoprotein__F__and_hemagglutinin-neuraminidase__HN__genes_complete_cds_2012" totalcount="4" value="ATGCCAATTTCAATACTGTTAATTATTACAACCATGATCATGGCATCACACTGCCAAATAGACATCACAAAACTACAGCATGTAGGTGTATTGGTCAACAGTCCTAAAGGGATGAAGATATCACAAAACTTCGAAACAAGATATCTAATCCTGAGTCTCATACCAAAGATAGAAGACTCTAACTCTTGTGGTGACCAACAGATCAAGCAATACAAGAGGTTATTGGATAGACTGATCATTCCTTTATATGATGGACTAAGATTACAGAAGGATGTGATAGTGACTAGTCAAGAATCCAATGAAAACACTGATCCCAGAACAGAACGATTCTTTGGAGGGGTAATTGGAACTATTGCTCTAGGAGTAGCAACCTCAGCACAAATTACAGCAGCAGTTGCTCTGGTTGAAGCCAAGCAGGCAAGATCAGACATTGAAAAACTCAAGGAAGCAATCAGGGACACAAATAAAGCAGTGCAGTCAGTTCAAAGCTCTGTAGGAAATTTGATAGTAGCAATTAAATCAGTCCAGGATTATGTCAACAAAGAAATCGTGCCATCGATTGCAAGACTAGGTTGTGAAGCAGCAGGACTTCAGTTAGGGATTGCATTAACACAGCATTACTCAGAATTAACAAATATATTTGGTGATAACATAGGATCGTTACAAGAAAAAGGAATAAAATTACAAGGTATAGCATCATTATACCGCACAAATATCACAGAAATATTCACAACATCAACAGTTGACAAATATGATATTTATGATCTATTATTTACAGAATCAATAAAAGTGAGAGTTATAGATGTTGATTTGAATGATTACTCAATAACCCTCCAAGTCAGACTCCCTTTATTGACCAGACTGCTGAACACTCAAATCTACAAAGTAGATTCCATATCATACAATATCCAAAATAGAGAATGGTATATCCCTCTTCCCAGCCATATCATGACGAAAGGGGCATTTCTAGGTGGAGCAGATGTCAAAGAATGCATAGAAGCATTCAGCAGTTATATATGCCCTTCTGATCCAGGATTTGTACTAAACCATGAAATGGAGAGCTGTCTATCAGGAAACATATCCCAATGTCCAAGAACCACAGTCACATCAGACATAGTTCCTAGGTATGCATTTGTCAATGGAGGAGTGGTTGCGAATTGTATAACAACTACATGTACATGCAATGGTATCGGTAATAGAATCAACCAACCACCTGATCAAGGAGTCAAAATTATAACACATAAAGAATGTAATACAATAGGTATCAACGGAATGCTATTCAACACAAACAAAGAAGGAACTCTTGCATTCTACACACCAGACGACATAACATTAAACAATTCTGTTGCACTTGATCCGATTGACATATCAATCGAGCTCAACAAGGCCAAATCAGATCTAGAGGAATCAAAAGAATGGATAAGAAGGTCAAATCAAAAGCTAGATTCTATTGGAAGTTGGCATCAATCTAGCACTACAATCATAGTTATTTTGATAATGATGATTATATTGTTTATAATTAATATAACAATAATTACAATTGCAATTAAGTATTACAGAATTCAAAAGAGAAATCGAGTGGATCAAAATGATAAGCCATATGTATTAACAAACAAA"/>
                        <sequence id="seq_KX467893.1_Human_respirovirus_3_isolate_HPIV3s/Zagreb.HR/44.12_3108__fusion_glycoprotein__F__and_hemagglutinin-neuraminidase__HN__genes_complete_cds_2012" taxon="KX467893.1_Human_respirovirus_3_isolate_HPIV3s/Zagreb.HR/44.12_3108__fusion_glycoprotein__F__and_hemagglutinin-neuraminidase__HN__genes_complete_cds_2012" totalcount="4" value="ATGCCAATTTCAATACTGTTAATTATTACAACCATGATCATGGCATCACACTGCCAAATAGACATCACAAAACTACAGCATGTAGGTGTATTGGTCAACAGTCCCAAAGGGATGAAGATATCACAAAACTTCGAAACAAGATATCTAATCCTGAGTCTCATACCAAAAATAGAAGATTCTAACTCTTGTGGTGACCAACAGATCAAGCAATACAAGAGGTTATTGGATAGACTGATCATTCCTTTATATGATGGACTAAGATTACAGAAGGATGTGATAGTGACTAATCAAGAATCCAATGAAAACACTGATCCCAGAACAGAACGATTCTTTGGAGGGGTAATTGGAACTATTGCTCTAGGAGTAGCAACCTCAGCACAAATTACAGCAGCAGTTGCTCTGGTTGAAGCCAAGCAGGCAAGATCAGACATTGAAAAACTCAAGGAAGCAATCAGGGACACAAATAAAGCAGTGCAGTCAGTTCAGAGCTCTGTAGGAAATTTGATAGTAGCAATTAAATCAGTCCAGGATTATGTCAACAAAGAAATCGTGCCATCGATTGCGAGACTAGGTTGTGAAGCAGCAGGACTTCAGTTAGGGATTGCATTAACACAGCATTACTCAGAATTAACAAATATATTTGGTGATAACATAGGATCGTTACAAGAAAAAGGAATAAAATTACAAGGTATAGCATCATTATACCGCACAAATATCACAGAAATATTCACAACATCAACAGTTGACAAATATGATATTTATGATCTATTATTTACAGAATCAATAAAGGTGAGGGTTATAGATGTTGATTTGAATGATTACTCAATAACCCTCCAAGTCAGACTCCCTTTATTGACCAGACTGCTGAACACTCAAATCTACAAAGTAGATTCCATATCATACAATATCCAAAATAGAGAATGGTATATCCCTCTTCCCAGCCATATCATGACGAAAGGGGCATTTCTAGGTGGAGCAGATGTCAAAGAATGCATAGAAGCATTCAGCAGTTATATATGCCCTTCTGATCCAGGATTTGTACTAAACCATGAAATGGAGAGTTGTCTATCAGGAAACATATCCCAATGTCCAAGAACCACAGTCACATCAGACATAGTTCCTAGGTATGCATTTGTCAATGGAGGAGTGGTTGCGAATTGTATAACAACTACATGTACATGCAATGGTATCGGTAATAGAATCAACCAACCACCTGATCAAGGAGTCAAAATTATAACACATAAAGAATGTAATACAATAGGTATCAACGGAATGCTATTTAACACAAACAAAGAAGGAACTCTTGCATTCTACACACCAGACGACATAACATTAAACAATTCTGTTGCACTTGATCCGATTGACATATCAATCGAGCTCAACAAGGCCAAATCAGATCTAGAGGAATCAAAAGAATGGATAAGAAGGTCAAATCAAAAGCTAGATTCTATTGGAAGTTGGCATCAATCTAGCACTACAATCATAGTTATTTTGATAATGATGATTATATTGTTTATAATTAATATAACAATAATTACAATTGCAATTAAGTATTACAGAATTCAAAAGAGAAATCGAGTGGATCAAAATGATAAGCCATATGTATTAACAAACAAA"/>
                        <sequence id="seq_KX467894.1_Human_respirovirus_3_isolate_HPIV3s/Zagreb.HR/48.12_3266__fusion_glycoprotein__F__and_hemagglutinin-neuraminidase__HN__genes_complete_cds_2012" taxon="KX467894.1_Human_respirovirus_3_isolate_HPIV3s/Zagreb.HR/48.12_3266__fusion_glycoprotein__F__and_hemagglutinin-neuraminidase__HN__genes_complete_cds_2012" totalcount="4" value="ATGCCAATTTCAATACTGTTAATTATTACAACCATGATCATGGCATCACACTGCCAAATAGACATCACAAAACTACAGCATGTAGGTGTATTGGTCAACAGTCCCAAAGGGATGAAGATATCACAAAACTTCGAAACAAGATATCTAATCCTGAGTCTCATACCAAAAATAGAAGATTCTAACTCTTGTGGTGACCAACAGATCAAGCAATACAAGAGGTTATTGGATAGACTGATCATTCCTTTATATGATGGACTAAGATTACAGAAGGATGTGATAGTGACTAATCAAGAATCCAATGAAAACACTGATCCCAGAACAGAACGATTCTTTGGAGGGGTAATTGGAACTATTGCTCTAGGAGTAGCAACCTCAGCACAAATTACAGCAGCAGTTGCTCTGGTTGAAGCCAAGCAGGCAAGATCAGACATTGAAAAACTCAAGGAAGCAATCAGGGACACAAATAAAGCAGTGCAGTCAGTTCAGAGCTCTGTAGGAAATTTGATAGTAGCAATTAAATCAGTCCAGGATTATGTCAACAAAGAAATCGTGCCATCGATTGCGAGACTAGGTTGTGAAGCAGCAGGACTTCAGTTAGGGATTGCATTAACACAGCATTACTCAGAATTAACAAATATATTTGGTGATAACATAGGATCGTTACAAGAAAAAGGAATAAAATTACAAGGTATAGCATCATTATACCGCACAAATATCACAGAAATATTCACAACATCAACAGTTGACAAATATGATATTTATGATCTATTATTTACAGAATCAATAAAGGTGAGGGTTATAGATGTTGATTTGAATGATTACTCAATAACCCTCCAAGTCAGACTCCCTTTATTGACCAGACTGCTGAACACTCAAATCTACAAAGTAGATTCCATATCATACAATATCCAAAATAGAGAATGGTATATCCCTCTTCCCAGCCATATCATGACGAAAGGGGCATTTCTAGGTGGAGCAGATGTCAAAGAATGCATAGAAGCATTCAGCAGTTATATATGCCCTTCTGATCCAGGATTTGTACTAAACCATGAAATGGAGAGTTGTCTATCAGGAAACATATCCCAATGTCCAAGAACCACAGTCACATCAGACATAGTTCCTAGGTATGCATTTGTCAATGGAGGAGTGGTTGCGAATTGTATAACAACTACATGTACATGCAATGGTATCGGTAATAGAATCAACCAACCACCTGATCAAGGAGTCAAAATTATAACACATAAAGAATGTAATACAATAGGTATCAACGGAATGCTATTTAACACAAACAAAGAAGGAACTCTTGCATTCTACACACCAGACGACATAACATTAAACAATTCTGTTGCACTTGATCCGATTGACATATCAATCGAGCTCAACAAGGCCAAATCAGATCTAGAGGAATCAAAAGAATGGATAAGAAGGTCAAATCAAAAGCTAGATTCTATTGGAAGTTGGCATCAATCTAGCACTACAATCATAGTTATTTTGATAATGATGATTATATTGTTTATAATTAATATAACAATAATTACAATTGCAATTAAGTATTACAGAATTCAAAAGAGAAATCGAGTGGATCAAAATGATAAGCCATATGTATTAACAAACAAA"/>
                        <sequence id="seq_KX467895.1_Human_respirovirus_3_isolate_HPIV3s/Zagreb.HR/51.12_3379__fusion_glycoprotein__F__and_hemagglutinin-neuraminidase__HN__genes_complete_cds_2012" taxon="KX467895.1_Human_respirovirus_3_isolate_HPIV3s/Zagreb.HR/51.12_3379__fusion_glycoprotein__F__and_hemagglutinin-neuraminidase__HN__genes_complete_cds_2012" totalcount="4" value="ATGCTAATTTCAATATTGTTAATTATTACAACCATGATCATGGCATCACACTGCCAAATAGACATCACAAAACTACAGCATGTAGGTGTACTGGTCAACAGTCCCAAAGGGATGAAGATATCACAAAACTTCGAAACAAGATATCTAATCCTGAGTCTCATACCAAAAATAGAAGATTCTAACTCTTGTGGTGACCAACAGATCAAGCAATACAAGAGGTTATTGGATAGACTGATCATTCCTTTATATGATGGACTAAGATTACAGAAGGATGTGATAGTGACTAATCAAGAATCCAATGAAAACACTGATCCCAGAACAGAACGGTTCTTTGGAGGGGTAATTGGAACCATTGCTCTAGGAGTAGCAACCTCAGCACAAATTACAGCAGCAGTTGCTCTGGTTGAAGCCAAGCAGGCAAGATCAGACATTGAAAAACTCAAGGAAGCAATCAGGGACACAAATAAAGCAGTGCAGTCAGTTCAGAGCTCTATAGGAAATTTGATAGTAGCAATTAAATCAGTCCAGGATTATGTCAACAAAGAAATCGTGCCATCGATTGCGAGACTAGGTTGTGAAGCAGCAGGACTTCAGTTAGGGATTGCATTAACACAGCATTACTCAGAATTAACAAATATATTTGGTGATAACATAGGATCGTTACAAGAAAAAGGAATAAAATTACAAGGTATAGCATCATTATACCGCACAAATATCACAGAAATATTCACAACATCAACAGTTGACAAATATGATATTTATGATCTATTATTTACAGAATCAATAAAGGTGAGAGTTATAGATGTTGATTTGAATGATTACTCAATAACTCTCCAAGTCAGACTCCCTTTATTGACCAGACTGCTGAACACTCAAATCTACAAAGTAGATTCCATATCATATAATATCCAAAATAGAGAATGGTATATCCCTCTTCCCAGCCATATCATGACGAAAGGGGCATTTCTAGGTGGAGCAGATGTCAAAGAATGCATAGAAGCATTCAGCAGTTATATATGCCCTTCTGATCCAGGATTTGTACTAAACCATGAAATGGAGAGCTGTCTATCAGGAAACATATCCCAATGTCCAAGAACCACAGTCACATCAGACATAGTTCCTAGGTATGCATTTGTCAATGGAGGAGTAATTGCGAATTGTATAACAACTACATGTACATGCAATGGTATCGGTAATAGAATCAACCAACCACCTGATCAAGGAGTCAAAATTATAACACATAAAGAATGTAACACAATAGGTATCAACGGAATGCTATTCAACACAAACAAAGAAGGAACTCTTGCATTCTACACACCAGACGATATAACATTAAATAATTCTGTTGCACTTGATCCAATTGACATATCAATCGAGCTCAACAAGGCCAAATCAGATCTAGAGGAATCAAAAGAATGGATAAGAAGGTCAAATCAAAAGCTAGATTCTATTGGAAGTTGGCATCAATCTAGCACTACAATCATAGTTATTTTGATAATGATGATTATATTGTTTATAATTAATATAACAATAATTACAATTGCAATTAAGTATTACAGAATTCAAAAGAGAAATCGAGTGGATCAAAATGATAAGCCATATGTATTAACAAACAAA"/>
                        <sequence id="seq_KX467896.1_Human_respirovirus_3_isolate_HPIV3s/Zagreb.HR/46.13_1650__fusion_glycoprotein__F__and_hemagglutinin-neuraminidase__HN__genes_complete_cds_2013" taxon="KX467896.1_Human_respirovirus_3_isolate_HPIV3s/Zagreb.HR/46.13_1650__fusion_glycoprotein__F__and_hemagglutinin-neuraminidase__HN__genes_complete_cds_2013" totalcount="4" value="ATGCCAATTTCAATACTGTTAACCATTACAACCATGATCATGGCATCACACTGCCAAATAGACATCACAAAACTACAGCATGTAGGTGTATTGGTCAACAGTCCTAAAGGGATGAAGATATCACAAAACTTCGAAACAAGATATCTAATCCTGAGTCTCATACCGAAAATAGAAGATTCTAACTCTTGTGGTGACCAACAGATCAAGCAATACAAGAGGTTATTGGATAGACTGATCATTCCTTTATATGATGGACTAAGATTACAGAAGGATGTGATAGTGACTAATCAAGAATCCAATGAAAACACTGATCCCAGAACAGAACGATTCTTTGGAGGGGTAATTGGAACTATTGCTCTAGGAGTAGCAACCTCAGCACAAATTACAGCAGCAGTTGCTCTGGTTGAAGCCAAGCAGGCAAGATCAGACATTGAAAAACTCAAGGAAGCAATCAGGGACACAAATAAAGCAGTGCAGTCAGTTCAAAGCTCTGTAGGAAATTTGATAGTAGCAATTAAATCAGTCCAGGATTATGTCAACAAAGAAATCGTGCCATCGATTGCGAGACTAGGTTGTGAAGCAGCAGGACTTCAGTTAGGGATTGCATTAACACAGCATTACTCAGAATTAACAAATATATTTGGTGATAACATAGGATCGTTACAAGAAAAAGGAATAAAATTACAAGGTATAGCATCATTATACCGCACAAATATCACAGAAATATTCACAACATCAACAGTTGACAAATATGATATTTATGATCTATTATTTACAGAGTCAATTAAGGTGAGAGTTATAGATGTTGATTTGAATGATTACTCAATAACCCTCCAAGTCAGACTCCCTTTATTGACCAGACTGCTGAACACTCAAATCTACAAAGTAGATTCCATATCATACAATATCCAAAATAGAGAATGGTATATCCCTCTTCCCAGCCATATCATGACGAAAGGGGCATTTCTAGGTGGAGCAGATGTCAAAGAATGCATAGAAGCATTCAGCAGTTATATATGCCCTTCTGATCCAGGATTTGTACTAAACCATGAAATGGAGAGCTGTCTATCAGGAAACATATCCCAATGTCCAAGAACCACAGTCACATCAGACATAGTTCCTAGGTATGCATTTGTCAATGGAGGAGTGGTTGCGAATTGTATAACAACTACATGTACATGCAATGGTATCGGTAATAGAATCAACCAACCACCTGATCAAGGAGTCAAAATTATAACACATAAAGAATGTAATACAATAGGTATCAACGGAATGCTATTCAACACAAACAAAGAAGGAACTCTTGCATTCTACACACCAGACGACATAACATTAAACAATTCTGTTGCACTTGATCCGATTGACATATCAATCGAGCTCAACAAGGCCAAATCAGATCTAGAGGAATCAAAAGAATGGATAAGAAGGTCAAATCAAAAGCTAGATTCTATTGGAAGTTGGCATCAATCTAGCACTACAATCATAGTTATTTTGATAATGATGATTATATTGTTTATAATTAATATAACAATAATTACAATTGCAATTAAGTATTACAGAATTCAAAAGAGAAATCGAGTGGATCAAAATGATAAGCCATATGTATTAACAAACAAA"/>
                        <sequence id="seq_KX467897.1_Human_respirovirus_3_isolate_HPIV3s/Zagreb.HR/08.14_346__fusion_glycoprotein__F__and_hemagglutinin-neuraminidase__HN__genes_complete_cds_2014" taxon="KX467897.1_Human_respirovirus_3_isolate_HPIV3s/Zagreb.HR/08.14_346__fusion_glycoprotein__F__and_hemagglutinin-neuraminidase__HN__genes_complete_cds_2014" totalcount="4" value="ATGCCAATTTCAATACTGTTAATTATTACAACCATGATCATGGCATCACACTGCCAAATAGACATCACAAAACTACAGCATGTAGGTGTATTGGTCAACAGTCCCAAAGGGATGAAGATATCACAAAACTTCGAAACAAGATATCTAATCCTGAGTCTCATACCAAAAATAGAAGATTCTAACTCTTGTGGTGACCAACAGATCAAGCAATACAAGAGGTTATTGGATAGACTGATCATTCCTTTATATGATGGACTAAGATTACAGAAGGATGTGATAGTGACTAATCAAGAATCCAATGAAAACACTGATCCCAGAACAGAACGATTCTTTGGAGGGGTAATTGGAACTATTGCTCTAGGAGTAGCAACCTCAGCACAAATTACAGCAGCAGTTGCTCTGGTTGAAGCCAAGCAGGCAAGATCAGACATTGAAAAACTCAAGGAAGCAATCAGGGACACAAATAAAGCAGTGCAGTCAGTTCAGAGCTCTGTAGGAAATTTGATAGTAGCAATTAAATCAGTCCAGGATTATGTCAACAAAGAAATCGTGCCATCGATTGCGAGACTAGGTTGTGAAGCAGCAGGACTTCAGTTAGGGATTGCATTAACACAGCATTACTCAGAATTAACAAATATATTTGGTGATAACATAGGATCGTTACAAGAAAAAGGAATAAAATTACAAGGTATAGCATCATTATACCGCACAAATATCACAGAAATATTTACAACATCAACAGTTGACAAATATGATATTTATGATCTATTATTTACAGAATCAATAAAGGTGAGAGTTATAGATGTTGATTTGAATGATTACTCAATAACCCTCCAAGTCAGACTCCCTTTATTGACCAGACTGCTGAACACTCAAATCTACAAAGTAGATTCCATATCATACAATATCCAAAATAGAGAATGGTATATCCCTCTTCCCAGCCATATCATGACGAAAGGGGCATTTCTAGGTGGAGCAGATGTCAAAGAATGCATAGAAGCATTCAGCAGTTATATATGCCCTTCTGATCCAGGATTTATACTAAACCATGAAATGGAGAGCTGTCTATCAGGAAACATATCCCAATGTCCAAGAACCACAGTCACATCAGACATAGTTCCTAGGTATGCATTTGTCAATGGAGGAGTGGTTGCGAATTGTATAACAACTACATGTACATGCAATGGTATCGGTAATAGAATCAACCAACCACCTGATCAAGGAGTCAAAATTATAACACATAAAGAATGTAATACAATAGGTATCAACGGAATGCTATTCAACACAAACAAAGAAGGAACTCTTGCATTCTACACACCAGACGACATAACATTAAACAATTCTGTTGCACTTGATCCGATTGACATATCAATCGAGCTCAACAAGGCCAAATCAGATCTAGAGGAATCAAAAGAATGGATAAGAAGGTCAAATCAAAAGCTAGATTCTATTGGAAGTTGGCATCAATCTAGCACTACAATCATAGTTATTTTGATAATGATGATTATATTGTTTATAATTAATATAACAATAATTACAATTGCAATTAAGTATTACAGAATTCAAAAGAGAAATCGAGTGGATCAAAATGATAAGCCATATGTATTAACAAACAAA"/>
                        <sequence id="seq_KX467898.1_Human_respirovirus_3_isolate_HPIV3s/Zagreb.HR/08.14_390__fusion_glycoprotein__F__and_hemagglutinin-neuraminidase__HN__genes_complete_cds_2014" taxon="KX467898.1_Human_respirovirus_3_isolate_HPIV3s/Zagreb.HR/08.14_390__fusion_glycoprotein__F__and_hemagglutinin-neuraminidase__HN__genes_complete_cds_2014" totalcount="4" value="ATGCTAGCTTCAACATTGTTAATTATTACAACCATGATTATGGCATCACACTGCCAAATAGACATCACAAAACTACAGCATGTAGGTGTATTGGTCAACAGTCCCAAAGGGATGAAGATATCACAAAACTTCGAAACAAGATACCTAATTTTGAGTCTCATACCAAAAATAGAAGATTCTAACTCTTGTGGTGACCAACAGATCAAGCAATACAAGAGACTATTGGATAGACTGATCATTCCTTTATATGATGGACTAAGATTACAGAAAGATGTGATAGTGACTAATCAAGAATCCAATGAAAACACTGATCCCAGAACAGAACGATTCTTTGGAGGGGTAATTGGAACTATTGCTCTGGGAGTAGCAACATCAGCACAAATTACAGCAGCAGTTGCTCTGGTTGAAGCCAAGCAGGCAAGATCGGACATTGAAAAACTCAAAGAAGCAATCAGGGACACAAATAAAGCAGTGCAGTCGGTTCAGAGCTCTGTAGGAAATTTGATAGTAGCAATTAAATCGGTCCAGGATTATGTCAACAACGAAATCGTGCCATCAATTACGAGACTAGGTTGTGAAGCAGCAGGACTTCAGTTAGGAATTGCATTAACACAGCATTACTCAGAATTAACAAACATATTTGGTGATAACATAGGATCGTTACAAGAAAAAGGAATAAAATTACAAGGTATAGCATCGTTATACCGCACAAATATCACAGAAATATTCACAACATCAACAGTTGATAAATATGATATTTATGATCTATTATTTACAGAATCAATAAAGGTGAGAGTTATAGATGTTGATTTGAATGATTACTCAATCACTCTCCAAGTCAGACTCCCTTTATTAACTAGACTACTGAACACTCAAATCTACAAAGTAAATTCCATATCATATAATATCCAAAACAGAGAATGGTATATCCCCCTTCCCAGCCATATCATGACGAAAGGGGCATTTCTAGGTGGAGCAGATGTCAAAGAATGCATAGAAGCATTCAGCAGTTATATATGCCCTTCTGATCCAGGATTTGTACTAAACCATGAAATGGAGAGTTGTTTATCAGGAAACATATCTCAATGTCCAAGAACCACAGTCACATCAGACATAGTTCCAAGGTATGCATTTGTCAATGGTGGAGTGGTTGCGAATTGTATAACAACTACATGTACGTGCAATGGTATCGGCAATAGAATCAACCAACCACCTGATCAGGGAGTAAAAATTATAACACATAAAGAATGTAATACAATAGGTATCAACGGAATGCTATTCCACACAAACAAAGAAGGAACTCTTGCATTCTACACACCAGATGACATAACACTAAACAATTCTGTTGCTCTTGATCCAATTGACATATCAATCGAGCTCAACAAGGCCAAATCAGATCTAGAGGAATCAAAAGAATGGATAAGAAGGTCAAATCAAAAGCTAGATTCTATTGGAAGTTGGCATCAATCCAGCACTACAATTATAGTTATTTTGATAATGATGATTATATTGTTTATAATTAATGTAACGATAATTACAATTGCAATTAAGTATTACAGAATTCAAAAGAGAAATCGAATGGATCAAAATGAAAAGCCATATGTATTAACAAACAAA"/>
                        <sequence id="seq_KX467899.1_Human_respirovirus_3_isolate_HPIV3s/Zagreb.HR/08.14_420__fusion_glycoprotein__F__and_hemagglutinin-neuraminidase__HN__genes_complete_cds_2014" taxon="KX467899.1_Human_respirovirus_3_isolate_HPIV3s/Zagreb.HR/08.14_420__fusion_glycoprotein__F__and_hemagglutinin-neuraminidase__HN__genes_complete_cds_2014" totalcount="4" value="ATGCCAATTTCAATACTGTTAATTATTACAACCATGATCATGGCATCACACTGCCAAATAGACATCACAAAACTACAGCATGTAGGTGTATTGGTCAACAGTCCCAAAGGGATGAAGATATCACAAAACTTCGAAACAAGATATCTAATCCTGAGTCTCATACCAAAAATAGAAGATTCTAACTCTTGTGGTGACCAACAGATCAAGCAATACAAGAGGTTATTGGATAGACTGATCATTCCTTTATATGATGGACTAAGATTACAGAAGGATGTGATAGTGACTAATCAAGAATCCAATGAAAACACTGATCCCAGAACAGAACGATTCTTTGGAGGGGTAATTGGAACTATTGCTCTAGGAGTAGCAACCTCAGCACAAATTACAGCAGCAGTTGCTCTGGTTGAAGCCAAGCAGGCAAGATCAGACATTGAAAAACTCAAGGAAGCAATCAGGGACACAAATAAAGCAGTGCAGTCAGTTCAGAGCTCTGTAGGAAATTTGATAGTAGCAATTAAATCAGTCCAGGATTATGTCAACAAAGAAATTGTGCCATCGATTGCGAGACTAGGTTGTGAAGCAGCAGGACTTCAGTTAGGGATTGCATTAACACAGCATTACTCAGAATTAACAAATATATTTGGTGATAACATAGGATCGTTACAAGAAAAAGGAATAAAATTACAAGGTATAGCATCATTATACCGCACAAATATCACAGAAATATTTACAACATCAACAGTTGACAAATATGATATTTATGATCTATTATTTACAGAATCAATAAAGGTGAGAGTTATAGATGTTGATTTGAATGATTACTCAATAACCCTCCAAGTCAGACTCCCTTTATTGACCAGACTGCTGAACACTCAAATCTACAAAGTAGATTCCATATCATACAATATCCAAAATAGAGAATGGTATATCCCTCTTCCCAGCCATATCATGACTAAAGGGGCATTTCTAGGTGGAGCAGATGTCAAAGAATGCATAGAAGCATTCAGCAGTTATATATGCCCTTCTGATCCAGGATTTATACTAAACCATGAAATGGAGAGCTGTCTATCAGGAAACATATCCCAATGTCCAAGAACCACAGTCACATCAGACATAGTTCCTAGGTATGCATTTGTCAATGGAGGAGTGGTTGCGAATTGTATAACAACTACATGTACATGCAATGGTATCGGTAATAGAATCAACCAACCACCTGATCAAGGAGTCAAAATTATAACACATAAAGAATGTAATACAATAGGTATCAACGGAATGCTATTCAACACAAACAAAGAAGGAACTCTTGCATTCTACACACCAGACGACATAACATTAAACAATTCTGTTGCACTTGATCCGATTGACATATCAATCGAGCTCAACAAGGCCAAATCAGATCTAGAGGAATCAAAAGAATGGATAAGAAGGTCAAATCAAAAGCTAGATTCTATTGGAAGTTGGCATCAATCTAGCACTACAATCATAGTTATTTTGATAATGATGATTATATTGTTTATAATTAATATAACAATAATTACAATTGCAATTAAGTATTACAGAATTCAAAAGAGAAATCGAGTGGATCAAAATGATAAGCCATATGTATTAACAAACAAA"/>
                        <sequence id="seq_KX467900.1_Human_respirovirus_3_isolate_HPIV3s/Zagreb.HR/19.11_9935__fusion_glycoprotein__F__and_hemagglutinin-neuraminidase__HN__genes_complete_cds_2011" taxon="KX467900.1_Human_respirovirus_3_isolate_HPIV3s/Zagreb.HR/19.11_9935__fusion_glycoprotein__F__and_hemagglutinin-neuraminidase__HN__genes_complete_cds_2011" totalcount="4" value="ATGCTAGCTTCAACATTGTTAATTATTACGACCATGATTATGGCATCACACTGCCAAATAGACATTACAAAACTACAGCATGTAGGTGTATTGGTCAACAGTCCTAAAGGGATGAAGATATCACAAAACTTCGAAACAAGATACCTAATTTTGAGTCTCATACCAAAAATAGAAGATTCTAACTCTTGTGGTGACCAACAGATCAAGCAATACAAGAGACTATTGGATAGACTGATCATTCCTTTATATGATGGACTAAGATTACAGAAAGATGTGATAGTGACTAATCAAGAATCCAATGAAAACACTGATCCCAGAACAGAACGATTCTTTGGAGGGGTAATTGGAACTATTGCTCTGGGAGTAGCAACATCAGCACAAATTACAGCAGCAGTTGCTCTGGTTGAAGCCAAGCAGGCAAGATCGGACATTGAAAAACTCAAAGAAGCAATCAGGGACACAAATAAAGCAGTGCAGTCGGTTCAGAGCTCTGTAGGAAATTTGATAGTAGCAATTAAATCGGTCCAGGATTATGTTAACAATGAAATCGTGCCATCAATTACGAGATTAGGTTGTGAAGCAGCAGGACTTCAGTTAGGAATTGCATTAACACAGCATTACTCAGAATTAACAAACATATTTGGTGATAACATAGGATCGTTACAAGAAAAAGGGATAAAATTACAAGGTATAGCATCGTTATACCGCACAAATATCACAGAAATATTCACAACATCAACAGTTGATAAATATGATATTTATGATCTATTATTTACAGAATCAATAAAGGTGAGAGTTATAGATGTTGATTTGAATGATTACTCAATCACTCTCCAAGTCAGACTCCCTTTATTAACTAGACTACTGAACACTCAAATCTACAAAGTAGATTCCATATCATATAATATCCAAAACAGAGAATGGTATATCCCCCTTCCCAGCCATATCATGACGAAAGGGGCATTTCTAGGTGGAGCAGATGTCAAAGAATGCATAGAAGCATTCAGCAGTTATATATGCCCTTCTGATCCAGGATTTGTACTAAACCATGAAATGGAGAGCTGTTTATCAGGAAACATATCTCAATGTCCAAGAACCACAGTCACATCAGACATAGTTCCAAGGTATGCATTTGTCAATGGCGGAGTGGTTGCGAATTGTATAACAACCACATGTACGTGCAATGGTATCGGCAACAGAATCAACCAACCACCTGATCAAGGAGTAAAAATTATAACACATAAAGAATGTAATACAATAGGTATCAACGGAATGCTATTCAACACAAACAAAGAAGGAACTCTTGCATTCTACACACCAGATGACATAACACTAAACAATTCTGTTGCTCTTGATCCAATTGACATATCAATCGAGCTCAATAAGGCCAAATCAGATCTAGAGGAATCAAAAGAATGGATAAGAAGGTCAAATCAAAAGCTAGATTCTATTGGAAGTTGGCATCAATCCAGCACTACAATTATAGTTATTTTGATAATGATGATTATATTGTTTATAATTAATGTAACGATAATTACAATTGCAATTAAGTATTACAGAATTCAAAAGAGAAATCGAATGGATCAAAATGAAAAGCCATATGTATTAACAAACAAA"/>
                        <sequence id="seq_KX467901.1_Human_respirovirus_3_isolate_HPIV3s/Zagreb.HR/18.11_9484__fusion_glycoprotein__F__and_hemagglutinin-neuraminidase__HN__genes_complete_cds_2011" taxon="KX467901.1_Human_respirovirus_3_isolate_HPIV3s/Zagreb.HR/18.11_9484__fusion_glycoprotein__F__and_hemagglutinin-neuraminidase__HN__genes_complete_cds_2011" totalcount="4" value="ATGCTAATTTCAATACTGTCAATTATTACAACCATGATCATGGCATCACACTGCCAAATAGACATCACAAAACTACAGCATGTAGGTGTATTGGTCAACAGTCCCAAAGGGATGAAGATATCACAAAACTTCAAAACAAGATATCTAATCCTGAGTCTCATACCAAAAATAGAAGATTCTAACTCCTGTGGTGACCAACAGATTAAGCAATACAAGAGGTTATTGGATAGACTGATCATTCCTTTATATGATGGACTAAGATTACAGAAGGATGTGATAGTGACTAATCAAGAATCCAATGAAAACACTGATCCCAGAACAGAACGATTCTTTGGAGGGGTAATTGGAACTATTGCTCTAGGAGTAGCAACCTCAGCACAAATTACAGCAGCAGTTGCTCTGGTTGAAGCTAAGCAGGCAAGATCAGACATTGAAAAACTCAAGGAAGCAATCAGGGACACAAATAAAGCAGTGCAGTCAGTTCAGAGTTCTGTAGGAAATTTGATAGTAGCAATTAAATCAGTCCAGGATTATGTCAACAAAGAAATCGTGCCATCGATTGCGAGACTAGGTTGTGAAGCAGCAGGACTTCAGTTAGGGATTGCACTAACACAGCATTACTCAGAATTAACAAATATATTTGGTGATAACATAGGATCATTACAAGAAAAAGGAATAAAATTACAAGGTATAGCATCATTATACCGCACAAATATCACAGAAATATTCACAACATCAACAGTTGACAAATATGATATTTATGATCTATTATTTACAGAATCAATAAAGGTGAGAGTTATAGATGTTGATTTGAATGATTACTCAATAACCCTCCAAGTCAGACTCCCTTTATTGACCAGACTACTGAACACTCAAATCTACAAAGTAGATTCCATATCATATAATATCCAAAATAGAGAATGGTATATCCCTCTTCCCAGCCATATCATGACGAAAGGGGCATTTCTAGGTGGAGCAGATGTCAAAGAATGCATAGAAGCATTCAGCAGTTATATATGCCCTTCTGATCCAGGATTTGTACTAAACCATGAAATGGAGAGCTGTCTATCAGGAAACATATCCCAATGTCCAAGAACCACAGTCACATCAGACATAGTTCCTAGGTATGCATTTGTCAATGGAGGAGTGGTTGCGAATTGTATAACAACTACATGTACATGCAATGGTATCGGTAATAGAATCAACCAACCACCTGATCAAGGAGTCAAAATTATAACACATAAAGAATGTAATACAATAGGTATCAACGGGATGCTATTCAACACAAACAAAGAAGGAACTCTTGCATTCTACACACCAGACGACATAACATTAAACAATTCTGTTGCACTTGATCCAATTGACATATCAATCGAGCTCAACAAGGCCAAATCAGATCTAGAGGAATCAAAAGAATGGATAAGAAGGTCAAATCAAAAGCTAGATTCTATTGGAAGTTGGCATCAATCTAGCACTACAATCATAGTTATTTTGATAATGATGATTATATTGTTTATAATTAATATAACAATAATTACAATTGCAATTAAGTATTACAGAATTCAAAAGAGAAATCGAGTGGATCAAAATGATAAGCCATATGTATTAACAAACAAA"/>
                        <sequence id="seq_KX467902.1_Human_respirovirus_3_isolate_HPIV3s/Zagreb.HR/40.12_2999__fusion_glycoprotein__F__and_hemagglutinin-neuraminidase__HN__genes_complete_cds_2012" taxon="KX467902.1_Human_respirovirus_3_isolate_HPIV3s/Zagreb.HR/40.12_2999__fusion_glycoprotein__F__and_hemagglutinin-neuraminidase__HN__genes_complete_cds_2012" totalcount="4" value="ATGCCAATTTCAATACTGTTAATTATTACAACCATGATCATGGCATCACACTGCCAAATAGACATCACAAAACTACAGCATGTAGGTGTATTGGTCAACAGTCCTAAAGGGATGAAGATATCACAAAACTTCGAAACAAGATATCTAATCCTGAGTCTCATACCAAAGATAGAAGACTCTAACTCTTGTGGTGACCAACAGATCAAGCAATACAAGAGGTTATTGGATAGACTGATCATTCCTTTATATGATGGACTAAGATTACAGAAGGATGTGATAGTGACTAGTCAAGAATCCAATGAAAACACTGATCCCAGAACAGAACGATTCTTTGGAGGGGTAATTGGAACTATTGCTCTAGGAGTAGCAACCTCAGCACAAATTACAGCAGCAGTTGCTCTGGTTGAAGCCAAGCAGGCAAGATCAGACATTGAAAAACTCAAGGAAGCAATCAGGGACACAAATAAAGCAGTGCAGTCAGTTCAAAGCTCTGTAGGAAATTTGATAGTAGCAATTAAATCAGTCCAGGATTATGTCAACAAAGAAATCGTGCCATCGATTGCAAGACTAGGTTGTGAAGCAGCAGGACTTCAGTTAGGGATTGCATTAACACAGCATTACTCAGAATTAACAAATATATTTGGTGATAACATAGGATCGTTACAAGAAAAAGGAATAAAATTACAAGGTATAGCATCATTATACCGCACAAATATCACAGAAATATTCACAACATCAACAGTTGACAAATATGATATTTATGATCTATTATTTACAGAATCAATAAAAGTGAGAGTTATAGATGTTGATTTGAATGATTACTCAATAACCCTCCAAGTCAGACTCCCTTTATTGACCAGACTGCTGAACACTCAAATCTACAAAGTAGATTCCATATCATACAATATCCAAAATAGAGAATGGTATATCCCTCTTCCCAGCCATATCATGACGAAAGGGGCATTTCTAGGTGGAGCAGATGTCAAAGAATGCATAGAAGCATTCAGCAGTTATATATGCCCTTCTGATCCAGGATTTGTACTAAACCATGAAATGGAGAGCTGTCTATCAGGAAACATATCCCAATGTCCAAGAACCACAGTCACATCAGACATAGTTCCTAGGTATGCATTTGTCAATGGAGGAGTGGTTGCGAATTGTATAACAACTACATGTACATGCAATGGTATCGGTAATAGAATCAACCAACCACCTGATCAAGGAGTCAAAATTATAACACATAAAGAATGTAATACAATAGGTATCAACGGAATGCTATTCAACACAAACAAAGAAGGAACTCTTGCATTCTACACACCAGACGACATAACATTAAACAATTCTGTTGCACTTGATCCGATTGACATATCAATCGAGCTCAACAAGGCCAAATCAGATCTAGAGGAATCAAAAGAATGGATAAGAAGGTCAAATCAAAAGCTAGATTCTATTGGAAGTTGGCATCAATCTAGCACTACAATCATAGTTATTTTGATAATGATGATTATATTGTTTATAATTAATATAACAATAATTACAATTGCAATTAAGTATTACAGAATTCAAAAGAGAAATCGAGTGGATCAAAATGATAAGCCATATGTATTAACAAACAAA"/>
                        <sequence id="seq_KX467903.1_Human_respirovirus_3_isolate_HPIV3s/Zagreb.HR/46.13_1651__fusion_glycoprotein__F__and_hemagglutinin-neuraminidase__HN__genes_complete_cds_2013" taxon="KX467903.1_Human_respirovirus_3_isolate_HPIV3s/Zagreb.HR/46.13_1651__fusion_glycoprotein__F__and_hemagglutinin-neuraminidase__HN__genes_complete_cds_2013" totalcount="4" value="ATGCCAATTTCAATACTGTTAATTATTACAACCATGATCATGGCATCACACTGCCAAATAGACATCACAAAACTACAGCATGTAGGTGTATTGGTCAACAGTCCTAAAGGGATGAAGATATCACAAAACTTCGAAACAAGATATCTAATCCTGAGTCTCATACCGAAAATAGAAGATTCTAACTCTTGTGGTGACCAACAGATCAAGCAATACAAGAGGTTATTGGATAGACTGATCATTCCTTTATATGATGGACTAAGATTACAGAAGGATGTGATAGTGACTAATCAAGAATCCAATGAAAACACTGATCCCAGAACAGAACGATTCTTTGGAGGGGTAATTGGAACTATTGCTCTAGGAGTAGCAACCTCAGCACAAATTACAGCAGCAGTTGCTCTGGTTGAAGCCAAGCAGGCAAGATCAGACATTGAAAAACTCAAGGAAGCAATCAGGGACACAAATAAAGCAGTGCAGTCAGTTCAAAGCTCTGTAGGAAATTTGATAGTAGCAATTAAATCAGTCCAGGATTATGTCAACAAAGAAATCGTGCCATCGATTGCGAGACTAGGTTGTGAAGCAGCAGGACTTCAGTTAGGGATTGCATTAACACAGCATTACTCAGAATTAACAAATATATTTGGTGATAACATAGGATCGTTACAAGAAAAAGGAATAAAATTACAAGGTATAGCATCATTATACCGCACAAATATCACAGAAATATTCACAACATCAACAGTTGACAAATATGATATTTATGATCTATTATTTACAGAGTCAATAAAGGTGAGAGTTATAGATGTTGATTTGAATGATTACTCAATAACCCTCCAAGTCAGACTCCCTTTATTGACCAGACTGCTGAACACTCAAATCTACAAAGTAGATTCCATATCATACAATATCCAAAATAGAGAATGGTATATCCCTCTTCCCAGCCATATCATGACGAAAGGGGCATTTCTAGGTGGAGCAGATGTCAAAGAATGCATAGAAGCATTCAGCAGTTATATATGCCCTTCTGATCCAGGATTTGTACTAAACCATGAAATGGAGAGCTGTCTATCAGGAAACATATCCCAATGTCCAAGAACCACAGTCACATCAGACATAGTTCCTAGGTATGCATTTGTCAATGGAGGAGTGGTTGCGAATTGTATAACAACTACATGTACATGCAATGGTATCGGTAATAGAATCAACCAACCACCTGATCAAGGAGTCAAAATTATAACACATAAAGAATGTAATACAATAGGTATCAACGGAATGCTATTCAACACAAACAAAGAAGGAACTCTTGCATTCTACACACCAGACGACATAACATTAAACAATTCTGTTGCACTTGATCCGATTGACATATCAATCGAGCTCAACAAGGCCAAATCAGATCTAGAGGAATCAAAAGAATGGATAAGAAGGTCAAATCAAAAGCTAGATTCTATTGGAAGTTGGCATCAATCTAGCACTACAATCATAGTTATTTTGATAATGATGATTATATTGTTTATAATTAATATAACAATAATTACAATTGCAATTAAGTATTACAGAATTCAAAAGAGAAATCGAGTGGATCAAAATGATAAGCCATATGTATTAACAAACAAA"/>
                        <sequence id="seq_KX467904.1_Human_respirovirus_3_isolate_HPIV3s/Zagreb.HR/21.14_1014__fusion_glycoprotein__F__gene_complete_cds_and_nonfunctional_hemagglutinin-neuraminidase__HN__gene_complete_sequence_2014" taxon="KX467904.1_Human_respirovirus_3_isolate_HPIV3s/Zagreb.HR/21.14_1014__fusion_glycoprotein__F__gene_complete_cds_and_nonfunctional_hemagglutinin-neuraminidase__HN__gene_complete_sequence_2014" totalcount="4" value="ATGCTAATTTCAATATTGTTAATTATTACAACCATGATCATGGCATCACACTGCCAAATAGACATCACAAAACTACAGCATGTAGGTGTACTGGTCAACAGTCCCAAAGGGATGAAGATATCACAAAACTTCGAAACAAGATATCTAATCCTGAGTCTTATACCAAAAATAGAAGATTCTAACTCTTGTGGTGACCAACAGATCAAGCAATACAAGAGGTTATTGGATAGACTGATCATTCCTTTATATGATGGACTAAGATTACAGAAGGATGTGATAGTGACTAATCAAGAATCCAATGAAAACACTGATCCCAGAACAGAACGATTCTTTGGAGGGGTAATTGGAACCATTGCTCTAGGAGTAGCAACCTCAGCACAAATTACAGCAGCAGTTGCTCTGGTTGAAGCCAAGCAGGCAAGATCAGACATTGAAAAACTCAAGGAAGCAATCAGGGACACAAATAAAGCAGTGCAGTCAGTTCAGAGCTCTGTAGGAAATTTGATAGTAGCAATTAAATCAGTCCAGGATTATGTCAACAAAGAAATCGTGCCATCGATTGCGAGACTAGGTTGTGAAGCAGCAGGACTTCAGTTAGGGATTGCATTAACACAGCATTACTCAGAATTAACAAATATATTTGGTGATAACATAGGATCGTTACAAGAAAAAGGAATAAAATTACAAGGTATAGCATCATTATACCGCACAAATATCACAGAAATATTCACAACATCAACAGTTGACAAATATGATATTTATGATCTATTATTTACAGAATCAATAAAGGTGAGAGTTATAGATGTTGATTTGAATGATTACTCAATAACCCTCCAAGTCAGACTCCCTTTATTGACCAGACTGCTGAACACCCAAATCTACAAAGTAGATTCCATATCATATAATATCCAAAATAGAGAATGGTATATCCCTCTTCCCAGCCATATCATGACAAAAGGGGCATTTCTAGGTGGAGCAGATGTCAAAGAATGCATAGAAGCATTCAGCAGTTATATATGCCCTTCTGACCCAGGATTTGTACTAAACCATGAAATGGAGAGCTGTCTATCAGGAAACATATCCCAATGTCCAAGAACCACAGTCACATCAGACATAGTTCCCAGGTATGCATTTGTCAATGGAGGAGTGGTTGCGAATTGTATAACAACTACATGTACATGCAATGGTATCGGTAATAGAATCAACCAACCACCTGATCAAGGAGTCAAAATTATAACACATAAAGAATGTAATACAATAGGTATCAACGGAATGCTATTCAACACAAACAAAGAAGGAACTCTTGCATTCTACACACCAGACGACATAACATTAAACAATTCTGTTGCACTTGACCCAATTGACATATCAATCGAGCTCAACAAGGCCAAATCAGATCTAGAGGAATCGAAAGAATGGATAAGAAGGTCAAATCAAAAGCTAGATTCTATTGGAAGTTGGCATCAATCTAGCACTACAATCATAGTTATTTTGATAATGATGATTATATTGTTTATAATTAATACAACAACAATTACAATTGCAATTAAGTATTACAGAATTCAAAAGAGAAATCGAGTGGATCAAAATGACAAGCCATATGTATTAAAAAACAAA"/>
                        <sequence id="seq_KX467905.1_Human_respirovirus_3_isolate_HPIV3s/Zagreb.HR/40.14_1406__fusion_glycoprotein__F__and_hemagglutinin-neuraminidase__HN__genes_complete_cds_2014" taxon="KX467905.1_Human_respirovirus_3_isolate_HPIV3s/Zagreb.HR/40.14_1406__fusion_glycoprotein__F__and_hemagglutinin-neuraminidase__HN__genes_complete_cds_2014" totalcount="4" value="ATGCTAATTTCAATATTGTTAATTATTACAACTATGATCATGGCATCACACTGCCAAATAGACATCACAAAACTACAGCATGTAGGTGTACTGGTCAACAGTCCCAAAGGGATGAAGATATCACAAAACTTCGAAACAAGATATCTAATCCTGAGTCTTATACCAAAAATAGAAGATTCTAACTCTTGTGGTGACCAACAAATCAAGCAATACAAGAGGTTATTGGATAGACTGATCATTCCTTTATATGATGGACTAAGATTACAGAAGGATGTGATAGTGACTAATCAAGAATCCAATGAAAACACTGATCCCAGAACAGAACGATTCTTTGGAGGGGTAATTGGAACCATTGCTCTAGGAGTAGCAACCTCAGCACAAATTACAGCAGCAGTTGCTCTGGTTGAAGCCAAGCAGGCAAGATCAGACATTGAAAAACTCAAGGAAGCAATCAGGGACACAAATAAAGCAGTGCAGTCAGTTCAGAGCTCTGTAGGAAATTTGATAGTAGCAATTAAATCAGTCCAGGATTATGTCAACAAAGAAATCGTGCCATCGATTGCGAGACTAGGTTGTGAAGCAGCAGGACTTCAGTTAGGGATTGCATTAACACAGCATTACTCAGAATTAACAAATATATTTGGTGATAACATAGGATCGTTACAAGAAAAAGGAATAAAATTACAAGGTATAGCATCATTATACCGCACAAATATCACAGAAATATTCACAACATCAACAGTTGACAAATATGATATTTATGATCTATTATTTACAGAATCAATAAAGGTGAGAGTTATAGATGTTGATTTGAATGATTACTCAATAACCCTCCAAGTCAGACTCCCTTTATTGACCAGACTGCTGAACACCCAAATCTACAAAGTAGATTCCATATCATATAATATCCAAAATAGAGAATGGTATATCCCTCTTCCCAGCCATATCATGACAAAAGGGGCATTTTTAGGTGGAGCAGATGTCAAAGAATGCATAGAAGCATTCAGCAGTTATATATGCCCTTCTGATCCAGGATTTGTACTAAACCATGAAATGGAGAGCTGTCTATCAGGAAACATATCCCAATGTCCAAGAACCACAGTCACATCAGACATAGTTCCCAGGTATGCATTTGTCAATGGAGGAGTGGTTGCGAATTGTATAACAACTACATGTACATGCAATGGTATCGGTAATAGAATCAACCAACCACCTGATCAAGGAGTCAAAATTATAACACATAAAGAATGTAATACAATAGGTATCAACGGAATGCTATTCAACACAAACAAAGAAGGAACTCTTGCATTTTACACACCAGAGGACAAAACATTAAACAATTCTGTTGCACTTGACCCAATTGACATATCAATCGAGCTCAACAAAGCCAAATCAGATCTAGAGGAATCAAAAGAATGGATAAGAAGGTCAAATCAAAAGCTAGATTCTATTGGAAGTTGGCATCAATCTAGCACTACAATCATAGTTATTTTGATAATGATGATTATATTGTTTATAATTAATATAACAATAATTACAATTGCAATTAAGTATTACAGAATTCAAAAGAGAAATCGAGTGGATCAAAATGATAAGCCATATGTATTAACAAACAAA"/>
                        <sequence id="seq_KX467906.1_Human_respirovirus_3_isolate_HPIV3s/Zagreb.HR/29.15_1322__fusion_glycoprotein__F__and_hemagglutinin-neuraminidase__HN__genes_complete_cds_2015" taxon="KX467906.1_Human_respirovirus_3_isolate_HPIV3s/Zagreb.HR/29.15_1322__fusion_glycoprotein__F__and_hemagglutinin-neuraminidase__HN__genes_complete_cds_2015" totalcount="4" value="ATGCTAATTTCAATATTGTCAATTATTACAACCATGATCATGGCATCACACTGCCAAATAGACATCACAAAACTACAGCATGTAGGTGTATTGGTCAACAGTCCTAAAGGGATGAAGATACCACAAAACTTCGAAACAAGATATCTAATCTTGAGTCTCATACCAAAAATAGAAGATTCTAACTCTTGTGGTGACCAACAGATCAAGCAATACAAGAGGTTATTGGACAGACTGATCATTCCCCTATATGATGGACTAAGATTACAGAAGGATGTGATAGTGACTAATCAAGAATCCAATGAAAACACTGATCCCAGAACAGAACGATTCTTTGGAGGGGTAATTGGAACTATTGCTCTAGGAGTAGCAACCTCAGCACAAATTACAGCAGCAGTTGCTCTGGTTGAGGCCAAGCAGGCAAGATCAGACATTGAAAAACTCAAGGAAGCAATCAGGGACACAAACAAAGCAGTGCAGTCAGTTCAAAGCTCCATAGGAAATTTGATAGTAGCAATTAAATCAGTCCAGGATTATGTCAACAAAGAAATTGTGCCATCGATTGCGAGATTAGGTTGTGAAGCAGCAGGACTTCAGTTAGGGATTGCATTAACACAGCATTACTCAGAATTAACAAACATATTTGGTGATAACATAGGATCGTTACAAGAAAAAGGAATAAAATTGCAAGGTATAGCATCATTATACCGCACAAATATCACAGAAATATTCACAACATCAACAGTTGATAAATATGACATTTATGATCTATTATTTACAGAATCAATAAAGGTGAGAGTTATAGATGTTGATTTGAATGATTACTCAATCACCCTCCAAGTCAGACTCCCTTTATTAACCAGACTGCTGAACACTCAAATCTACAAAGTAGATTCTATATCATACAATATCCAGAATAGAGAATGGTATATCCCTCTTCCAAGCCATATCATGACGAAAGGGGCATTTCTAGGTGGAGCAGATGTCAAAGAATGCATAGAAGCATTCAGCAGTTATATATGCCCTTCTGATCCAGGATTTGTACTAAACCATGAAATGGAGAGCTGTCTATCAGGAAACATATCCCAATGTCCAAGAACCACAGTCACATCAGACATAGTTCCAAGGTATGCATTTGTCAATGGAGGAGTGGTTGCAAATTGTATAACAACTACATGTACATGCAATGGTATCGGTAATAGAATCAACCAACCACCTGATCAAGGAGTCAAAATTATAACACATAAAGAATGTAATACAATAGGTATTAACGGAATGCTGTTCAACACAAACAAAGAAGGAACTCTTGCATTCTACACACCAGACGACATAACATTAAACAATTCTGTTGCGCTTGATCCAATTGACATATCAATCGAGCTCAACAAGGCCAAATCAGATCTAGAGGAATCAAAAGAGTGGATAAGAAGGTCAAATCAAAAGCTAGATTCTATTGGAAGTTGGCATCAATCTAGCACTACAATCATAATTATCCTGATAATGATGATCATATTGTTTATAATTAATATAACAATAATTACAATTGCAATCAAGTATTACAGAATTCAAAAGAGAAATCGAGTGGATCAAAATGATAAGCCATATGTATTAACAAACAAA"/>
                        <sequence id="seq_KX574706.1_Human_respirovirus_3_strain_SCH-7_complete_genome_2016" taxon="KX574706.1_Human_respirovirus_3_strain_SCH-7_complete_genome_2016" totalcount="4" value="ATGCCAATTTCAATACTGTTAATTATTACAACCATGATCATGGCATCACACTGCCAAATAGACATCACGAAACTACAGCATGTAGGTGTATTGGTCAACAGTCCCAAAGGGATGAAGATATCACAAAACTTCGAAACAAGATATCTAATCCTGAGTCTCATACCAAAAATAGAAGATTCTAACTCTTGTGGTGACCAACAGATCAAGCAATACAAGAGGTTATTGGATAGACTGATCATTCCTTTATATGATGGACTAAGATTACAGAAAGATGTGATAGTGACTAATCAAGAATCCAATGAAAACACTGATCCCAGAACAGGACGATTCTTTGGAGGGGTAATTGGAACTATTGCTCTAGGAGTAGCAACCTCAGCACAAATTACAGCAGCAGTTGCTCTGGTTGAAGCCAAGCAGGCAAGATCAGACATTGAAAAACTCAAGGAAGCAATCAGGGACACAAATAAAGCAGTGCAGTCAGTTCAGAGCTCTGTAGGAAATTTGATAGTAGCAATTAAATCAGTTCAGGATTATGTCAACAAAGAAATCGTGCCATCGATTGCAAGACTAGGTTGTGAAGCAGCAGGACTTCAGTTAGGGATTGCATTAACACAGCATTACTCAGAATTAACAAATATATTTGGTGATAACATAGGATCGTTACAAGAAAAAGGAATAAAATTACAAGGTATAGCATCATTATACCGCACAAATATCACAGAAATATTCACAACATCAACAGTTGACAAATATGATATTTATGATCTATTATTTACAGAATCAATAAAGGTGAGAGTTATAGATGTTGATTTGAATGATTACTCAATAACCCTCCAAGTCAGACTCCCTTTATTGACCAGACTGCTGAACACTCAAATCTACAAAGTAGATTCCATATCATACAATATCCAAAATAGAGAATGGTATATCCCTCTTCCCAGCCATATCATGACGAAAGGGGCATTTCTAGGTGGAGCAGATGTCAAAGAATGCATAGAAGCATTCAGCAGTTATATATGCCCTTCTGATCCAGGATTTGTACTAAACCATGAAATGGAGAGTTGTCTATCAGGAAACATATCCCAATGTCCAAGAACCACAGTCACATCAGACATAGTTCCTAGGTATGCATTTGTCAATGGAGGAGTGGTTGCGAATTGTATAACAACTACATGTACATGCAATGGTATCGGCAATAGAATCAACCAACCACCTGATCAAGGAGTCAAAATTATAACACATAAAGAATGTAATACAATAGGTATCAACGGAATGCTATTCAACACAAACAAAGAAGGAACTCTTGCATTCTACACACCAGACGACATAACATTAAACAATTCTGTTGCACTTGATCCGATTGACATATCAATCGAGCTCAACAAGGCCAAATCAGATCTCGAGGAATCAAAAGAATGGATAAGAAGGTCAAATCAAAAGCTAGATTCTATTGGGAGTTGGCATCAATCTAGCACTACAATCATAGTTATTTTGATAATGATGATTATATTGTTTATAATTAATATAACAATAATTACAATTGCAATTAAGTATTACAGAATTCAAAAGAGAAATCGAGTGGATCAAAATGATAAGCCATATGTATTAACAAACAAA"/>
                        <sequence id="seq_KX574707.1_Human_respirovirus_3_strain_SCH-8_complete_genome_2016" taxon="KX574707.1_Human_respirovirus_3_strain_SCH-8_complete_genome_2016" totalcount="4" value="ATGCTAATTTCAATATCGTTAATTATCACAACCATGATCATGGCATCACATTGCCAAATAGACATCACAAAACTACAGCATGTAGGTGTATTGGTCAACAGTCCTAAGGGTATGAAGATATCACAAAATTTCGAAACAAGATATCTAATTTTGAGTCTCATACCAAAAATAGAGGATTCTAACTCTTGTGGTGACCAGCAGATCAAGCAATACAAGAGGTTATTGGATAGACTGATTATTCCTTTATATGATGGACTAAAATTACAGAAGGATGTGATAGTGACTAATCAAGAATCCAATGAAAACACTGATCCCAGAACAGAACGATTCTTTGGAGGGGTAATTGGAACTATTGCTCTAGGAGTAGCAACCTCAGCACAAATTACAGCAGCAGTTGCTCTGGTTGAAGCCAAGCAGGCAAGATCAGACATTGAAAAACTCAAGGAAGCGATCAAGGACACAAACAAAGCAGTGCAGTCAGTTCAGAGCTCCGTAGGAAACTTGATAGTAGCAATTAAATCAGTCCAGGATTATGTCAACAAAGAAATCGTGCCATCAATTGCGAGACTAGGTTGTGAAGCAGCAGGACTTCAGCTAGGAATTGCATTAACACAGCATTACTCAGAATTAACAAACATATTCGGTGATAACATAGGATCGTTACAAGAAAAAGGAATAAAATTACAAGGTATAGCATCATTATACCGCACAAATATCACAGAAATATTCACAACATCAACAGTTGATAAATATGATATTTATGATCTATTATTTACAGAATCAATAAAGGTGAGAGTTATAGATGTTGATTTGAATGATTACTCAATCACCCTCCAAGTCAGACTCCCTCTATTAACCAGATTGCTGAACACTCAAATCTATAAGGTAGATTCCATATCATATAATATCCAAAACAGAGAATGGTATATCCCTCTTCCCAGCCATATCATGACGAAAGGGGCATTTCTAGGTGGAGCAGATGTCAAAGAATGCATAGAAGCATTCAGCAGTTATATATGCCCCTCTGATCCAGGATTTGTACTAAACCATGAAATGGAGAGCTGTCTATCAGGAAACATATCCCAATGTCCAAGAACCACAGTCACATCAGACATAGTTCCAAGGTATGCATTTGTCAATGGAGGAGTGGTTGCGAATTGTATAACAACCACATGTACATGCAATGGTATCGGTAATAGAATCAACCAACCACCTGATCAAGGGGTTAAAATTATAACGCATAAAGAATGTAATACAATAGGTATCAACGGAATGCTGTTCAATACAAATAAAGAAGGAACCCTTGCATTCTACACACCAGATGACATAACATTAAACAATTCTGTTGCACTTGATCCAATTGACATATCAATCGAGCTCAACAAGGCCAAATCAGATCTAGAGGAATCAAAAGAATGGATAAGAAGGTCAAATCAAAAGCTAGATTCTATTGGAAGTTGGCATCAATCTAGCACGACAATCATAATTATTTTGATAATGATGATTATATTGTTTATAATTAATATAACAATAATTACAGTTGCAATTAAGTACTACAGAATTCAAAAGAGAAATCGAGTGGATCAAAATGATAAGCCATATGTATTAACAAACAAA"/>
                        <sequence id="seq_KX574708.1_Human_respirovirus_3_strain_SCH-2_complete_genome_2016" taxon="KX574708.1_Human_respirovirus_3_strain_SCH-2_complete_genome_2016" totalcount="4" value="ATGCCAATTTCAATACTGTTAATTATTACAACCATGATCATGGCATCACACTGCCAAATAGACATCACAAAACTACAGCATGTAGGTGTATTGGTCAACAGTCCCAAAGGGATGAAGATATCACAAAACTTCGAAACAAGATATCTAATCCTGAGTCTCATACCAAAAATAGAAGATTCTAACTCTTGTGGTGACCAACAGATCAAGCAATACAAGAGGTTATTGGATAGACTGATCATTCCTTTATATGATGGACTAAGATTACAGAAGGATGTGATAGTGACTAATCAAGAATCCAATGAAAACACTGATCCCAGAACAGAACGATTCTTTGGAGGGGTAATTGGAACTATTGCTCTAGGAGTAGCAACCTCAGCACAAATTACAGCAGCAGTTGCTCTGGTTGAAGCCAAGCAGGCAAGATCAGACATTGAAAAACTCAAGGAAGCAATCAGGGACACAAATAAAGCAGTGCAGTCAGTTCAGAGCTCTGTAGGAAATTTGATAGTAGCAATTAAATCAGTCCAGGATTATGTCAACAAAGAAATCGTGCCATCGATTGCGAGACTAGGTTGTGAAGCAGCAGGACTTCAGTTAGGGATTGCATTAACACAGCATTACTCAGAATTAACAAATATATTTGGCGATAACATAGGATCGTTACAAGAAAAAGGAATAAAATTACAAGGTATAGCATCATTATACCGCACAAATATCACAGAAATATTTACAACATCAACAGTTGACAAATATGATATTTATGATCTATTATTTACAGAATCAATAAAGGTGAGAGTTATAGATGTTGATTTGAATGATTACTCAATAACCCTCCAAGTCAGACTTCCTTTATTGACCAGACTGCTGAACACTCAAATCTACAAAGTAGATTCCATATCATACAATATCCAAAATAGAGAATGGTATATCCCTCTTCCCAGCCATATCATGACGAAAGGGGCATTTCTAGGTGGAGCAGATGTCAAAGAATGCATAGAAGCATTTAGCAGTTATATATGCCCTTCTGATCCAGGATTTATACTAAACCATGAAATGGAGAGCTGTCTATCAGGAAACATATCCCAATGTCCAAGAACCACAGTCACATCAGACATAGTTCCTAGGTATGCATTTGTCAATGGAGGAGTGGTTGCGAATTGTATAACAACTACATGTACATGCAATGGTATCGGTAATAGAATCAACCAACCACCTGATCAAGGAGTCAAAATTATAACACATAAAGAATGTAATACAATAGGTATCAACGGAATGCTATTCAACACAAACAAAGAAGGAACTCTTGCATTCTACACACCAGACGACATAACATTAAACAATTCTGTTGCACTTGATCCGATTGACATATCAATCGAGCTCAACAAGGCCAAATCAGATCTAGAGGAATCAAAAGAATGGATAAGAAGGTCAAATCAAAAGCTAGATTCTATTGGAAGTTGGCATCAATCTAGCACTACAATCATAGTTATTTTGATAATGATGATTATATTGTTTATAATTAATATAACAATAATTACAATTGCAATTAAGTATTACAGAATTCAAAAGAGAAATCGAATGGATCAAAATGATAAGCCATATGTATTAACAAACAAA"/>
                        <sequence id="seq_KX574710.1_Human_respirovirus_3_strain_SCH-11_complete_genome_2016" taxon="KX574710.1_Human_respirovirus_3_strain_SCH-11_complete_genome_2016" totalcount="4" value="ATGCCAATTTCAATACTGTTAATTATTACAACCATGATCATGGCATCACACTGCCAAATAGACATCACAAAACTACAGCATGTGGGTGTATTGGTCAACAGTCCTAAAGGGATGAAGATATCACAAAACTTCGAAACAAGATATCTAATCCTGAGTCTCATACCAAAAATAGAAGATTCTAACTCTTGTGGTGACCAACAGATCAAGCAATACAAGAGGTTATTGGATAGACTGATCATTCCTTTATATGATGGACTAAGATTACAGAAGGATGTGATAGTGACTAATCAAGAATCCAATGAAAACACTGATCCCAGAACAGAACGATTCTTTGGAGGGGTAATTGGAACTATTGCTCTAGGAGTAGCAACCTCAGCACAAATTACAGCAGCAGTTGCTCTGGTTGAAGCCAAGCAGGCAAGATCAGACATTGAAAAACTCAAGGAAGCAATCAGGGACACAAATAAAGCAGTGCAGTCAGTTCAAAGCTCTGTAGGAAATTTGATAGTAGCAATTAAATCAGTCCAGGATTATGTCAACAAAGAAATCGTGCCATCGATTGCGAGACTAGGTTGTGAAGCAGCAGGACTTCAGTTAGGGATTGCATTAACACAGCATTACTCAGAATTAACAAATATATTTGGTGATAACATAGGATCGTTACAAGAAAAAGGAATAAAATTACAAGGTATAGCATCATTATACCGCACAAATATCACGGAAATATTCACAACATCAACAGTTGACAAATATGATATTTATGATCTATTATTTACAGAATCAATAAAGGTGAGAGTTATAGATGTTGATTTGAATGATTACTCAATAACCCTCCAAGTCAGACTCCCTTTATTGACCAGACTGCTGAACACTCAAATCTACAAAGTAGATTCCATATCATACAATATCCAAAATAGAGAATGGTATATCCCTCTTCCCAGCCATATCATGACGAAAGGGGCATTTCTAGGTGGAGCAGATGTCAAAGAATGCATAGAAGCATTCAGCAGTTATATATGCCCCTCTGATCCAGGATTTGTGCTAAACCATGAAATGGAGAGCTGTCTATCAGGAAACATATCCCAATGTCCAAGAACCACAGTCACATCAGACATAGTTCCTAGGTATGCATTTGTCAATGGAGGAGTGGTTGCGAATTGTATAACAACTACATGTACATGCAATGGTATCGGTAATAGAATCAACCAACCACCTGATCAAGGAGTCAAAATTATAACACATAAAGAATGTAATACAATAGGTATCAACGGAATGCTATTCAACACAAACAAAGAAGGAACTCTTGCATTCTACACACCAGACGACATAACATTAAACAATTCTGTTGCACTTGATCCGATTGACATATCAATCGAGCTCAACAAGGCCAAATCAGATCTAGAGGAATCAAAAGAATGGATAAGAAGGTCAAATCAAAAGCTAGACTCTATTGGAAGTTGGCATCAATCTAGCACTACAATCATAGTTATTTTGATAATGATGATTATATTGTTTATAATTAATATAACAATAATTACAATTGCAATTAAGTATTACAGAATTCAAAAGAGAAATCGAGTGGATCAAAATGATAAGCCATATGTATTAACAAACAAA"/>
                        <sequence id="seq_KY234287.1_Human_respirovirus_3_strain_HPIV3/China/BCH01/2016_complete_genome_2016" taxon="KY234287.1_Human_respirovirus_3_strain_HPIV3/China/BCH01/2016_complete_genome_2016" totalcount="4" value="ATGCTAATTTCAATATTGTCAATTATTACAACCATGATCATGGCATCACACTGCCAAATAGACATCACAAAACTACAGCATGTAGGTGTATTGGTCAACAGTCCCAAAGGGATGAAGATATCACAAAATTTCGAAACGAGATATCTAATCTTGAGTCTCATACCAAAAATAGAAGATTCTAACTCTTGTGGTGACCAACAGATCAAGCAATACAAGAGATTATTGGATAGACTGATCATTCCTTTATATGATGGACTAAGATTACAGAAGGATGTGATAGTGACTAATCAAGAATCCAATGAAAACACTGATCCCAGAACAGAACGATTCTTTGGAGGGGTAATTGGAACCATTGCTTTAGGAGTAGCAACCTCAGCACAAATTACAGCAGCAGTTGCTCTGGTTGAAGCCAAGCAGGCAAGATCAGACATTGGAAAACTCAAGGAAGCAATCAGGGACACAAACAAAGCAGTGCAGTCAGTTCAGAGCTCTATAGGAAATTTGATAGTAGCAATTAAATCAGTCCAGGATTATGTCAACAAAGAAATCGTGCCATCGATTGCGAGACTAGGTTGTGAAGCGGCAGGACTTCAGTTAGGGATTGCATTAACACAGCATTACTCAGAATTAACAAACATATTTGGTGATAACATAGGATCGTTACAAGAAAAAGGAATAAAATTACAAGGTATAGCATCATTATACCGCACAAATATCACAGAAATATTTACAACATCAACAGTTGATAAATATGATATTTATGATCTATTATTTACAGAATCAATAAAGGTGAGAGTTATAGATGTTGATTTGAATGATTACTCAATAACCCTCCAAGTCAGACTCCCTTTATTAACCAGACTGCTGAACACTCAAATCTACAAAGTAGATTCCATATCATATAATATCCAAAATAGAGAATGGTATATCCCTCTTCCCAGCCATATCATGACGAAAGGGGCATTTCTAGGTGGAGCAGATGTCAAAGAATGCATAGAAGCATTCAGCAGTTATATATGCCCTTCTGATCCAGGATTTGTACTAAACCATGAAATGGAGAGCTGTCTATCAGGAAACATATCCCAATGTCCAAGAACCACAGTCACATCAGACATAGTTCCCAGGTATGCATTTGTCAATGGAGGAGTGGTTGCGAATTGTATAACAACTACATGTACATGCAATGGTATCGGCAATAGAATCAACCAACCACCTGATCAAGGAGTCAAAATTATTACACATAAAGAATGTAATACAATAGGTATCAACGGAATGCTATTCAACACAAACAAAGAAGGAACTCTTGCATTCTACACACCAGACGACATAACATTAAACAATTCTGTTGCACTTGATCCAATTGACATATCAATCGAGCTCAACAGGGCCAAATCAGATCTAGAGGAATCAAAAGAATGGATAAGAAGGTCAAATCAAAAGCTAGACTCCATTGGAAGTTGGCATCAATCCAGCACTACAATCATAGTTATTTTGATAATGATGATTATATTGTTTATAATTAATATAACAATAATTACAATTGCAATTAAGTATTACAGAATTCAAAAGAGAAATCGAGTGGATCAAAATGATAAGCCATATGTATTAACAAATAAA"/>
                        <sequence id="seq_KY369863.1_Human_respirovirus_3_strain_SC161_complete_genome_2016" taxon="KY369863.1_Human_respirovirus_3_strain_SC161_complete_genome_2016" totalcount="4" value="ATGCCAATTTCAATACTGTTAATTATTACAACCATGATCATGGCATCACACTGCCAAATAGACATCACAAAACTACAGCATGTAGGTGTATTGGTCAACAGTCCTAAAGGGATGAAGATATCACAAAACTTCGAAACAAGATATCTAATCCTGAGTCTCATACCAAAAATAGAAGATTCCAATTCTTGTGGTGACCAACAGATCAAGCAATACAAGAGGTTATTGGATAGACTGATCATTCCTTTATATGATGGACTAAGATTACAGAAGGATGTGATAGTGACTAATCAAGAATCCAATGAAAACACTGATCCCAGAACAGAACGATTCTTTGGAGGGGTAATTGGAACTATTGCTCTAGGAGTAGCAACCTCAGCACAAATTACAGCAGCAGTTGCTCTGGTTGAAGCCAAGCAGGCGAGATCAGACATTGAAAAACTCAAAGAAGCAATCAGGGACACAAATAAAGCAGTGCAGTCAGTTCAAAGCTCTGTAGGAAATTTGATAGTAGCAATTAAATCAGTCCAGGATTATGTCAACAAAGAAATCGTGCCATCGATTGCGAGACTAGGTTGTGAAGCAGCAGGACTTCAGTTAGGGATTGCATTAACACAGCATTACTCAGAATTAACAAATATATTTGGTGATAACATAGGATCGTTACAAGAAAAAGGAATAAAATTACAAGGTATAGCATCATTATACCGCACAAATATCACAGAAATATTCACAACATCAACAGTTGACAAATATGATATTTATGATCTATTATTTACAGAATCAATAAAGGTGAGAGTTATAGATGTTGATTTGAATGATTACTCAATAACCCTCCAAGTCAGACTCCCTTTATTGACCAGACTGCTGAACACTCAAATCTACAAAGTAGATTCCATATCATACAATATCCAAAATAGAGAATGGTATATCCCTCTTCCCAGCCATATCATGACGAAAGGGGCATTTCTAGGTGGAGCAGATGTCAAAGAATGCATAGAAGCATTCAGCAGTTATATATGCCCTTCTGATCCAGGATTTGTACTAAACCATGAAATGGAGAGCTGTCTATCAGGAAACATATCCCAATGTCTAAGAACCACAGTCACATCAGACATAGTTCCTAGGTATGCATTTGTCAATGGAGGAGTGGTTGCGAATTGTATAACAACTACATGTACATGCAATGGTATCGGTAATAGAATCAACCAACCACCTGATCAAGGAGTCAAAATTATAACACATAAAGAATGTAATACAATAGGTATCAACGGAATGCTATTCAACACAAACAAAGAAGGAACTCTTGCATTCTACACACCAGACGACATAACATTAAACAATTCTGTTGCACTTGATCCGATTGACATATCAATCGAGCTCAACAAGGCCAAATCAGATCTAGAGGAATCAAAAGAATGGATAAGAAGGTCAAATCAAAAGCTAGATTCTATTGGAAGTTGGCATCAATCTAGCACTACAATCATAGTTATTTTGATAATGATGATTATATTGTTTATAATTAATATAACAATGATTACAATTGCAATTAAGTATTACAGAATTCAAAAGAGAAATCGAGTGGATCAAAATGATAAGCCATATGTATTAACAAACAAA"/>
                        <sequence id="seq_KY369864.1_Human_respirovirus_3_strain_SC291_complete_genome_2016" taxon="KY369864.1_Human_respirovirus_3_strain_SC291_complete_genome_2016" totalcount="4" value="ATGCTAGCTTCAACATTGTCAATTGTTGCAACCATGATTGTGGCATCACACTGCCAAATAGACATCACAAAACTACAACATGTAGGTGTATTGGTCAACAGTCCTAAAGGGATGAAGATATCACAAAACTTCGAAACAAGATATCTAATTTTAAGTCTCATACCAAAAATAGAAGACTCTAACTCTTGTGGTGACCAACAGATCAAGCAATACAAGAGACTATTGGATAGACTGATCATTCCTTTATATGATGGACTAAGATTACAGAAGGATGTGATAGTGACCAATCAAGAATCCAATGAAAACACTGATCCCAGAACAGAACGATTCTTTGGAGGGGTAATTGGAACTATTGCTCTGGGAGTAGCAACATCAGCACAAATTACAGCAGCAGTTGCTCTGGTTGAAGCCAAGCAGGCAAGATCAGACATTGAAAAACTCAAGGAAGCAATCAGGGACACAAATAAAGCAGTGCAGTCAGTTCAGAGCTCTATAGGAAATTTGATAGTAGCAATTAAATCAGTCCAGGATTATGTCAACAACGAAATCGTGCCATCGATTGAGAGACTAGGTTGTGAAGCAGCAGGACTTCAGTTAGGAATTGCATTAACACAGCATTACTCAGAATTAACAAACATATTTGGTGATAACATAGGATCGTTACAAGAAAAAGGAATAAAATTACAAGGTATAGCATCATTATACCGCACAAATATCACAGAAATATTCACAACATCAACAGTTGATAAATATGATATTTATGATCTATTATTTACAGAATCAATAAAGGTCAGAGTCATAGATGTTGATTTGAATGATTACTCAATCACCCTTCAAGTCAGACTCCCTTTATTAACTAGATTGCTGAACACTCAAATCTACAAAGTAGATTCCATATCATACAATATCCAAAACAGAGAATGGTATATCCCCCTTCCCAGCCATATCATGACTAAAGGAGCATTTCTAGGTGGAGCAGATGTTAAAGAATGTATAGAAGCATTCAGCAGTTATATATGCCCTTCTGATCCAGGATTTGTACTAAACCATGAAATGGAGAGCTGTTTATCAGGAAACATATCTCAATGTCCAAGAACCACAGTTACATCAGACATAGTTCCGAGGTATGCATTCGTCAATGGAGGAGTGGTTGCAAATTGTATAACAACTACATGTACATGCAATGGTATCGGTAATAGAATCAACCAACCACCTGATCAAGGAGTAAAAATTATAACACACAAAGAATGCAATACAATAGGTATCAACGGAATGCTGTTCAACACAAACAAAGAAGGAACTCTTGCATTCTACACACCAGATGACATAACACTAAACAATTCTGTTGCTCTTGATCCGATTGACATATCAATCGAGCTCAACAAGGCCAAATCAGATCTAGAGGAATCAAAAGAATGGATAAGAAGGTCAAATCAAAAGCTAGATTCTATTGGAAGTTGGCATCAATCCAGCGCTACAATTATAGTTATTTTGATAATGATGATTATATTGTTTATAATTAATGTAACGATTATTACAATTGCAATTAAGTATTACAGAATTCAAAAGAGAAATCGAGTGGATCAAAATGAAAAGCCATATGTATTAACAAACAAA"/>
                        <sequence id="seq_KY369865.1_Human_respirovirus_3_strain_SC789_complete_genome_2016" taxon="KY369865.1_Human_respirovirus_3_strain_SC789_complete_genome_2016" totalcount="4" value="ATGCTAGCTTCAACATTGTCAATTGTTGCAATCATGATTGTGGCATCACACTGCCAAATAGACATCACAAAACTACAACATGTAGGTGTATTGGTCAACAGTCCTAAAGGGATGAAGATATCACAAAACTTCGAAACAAGATATCTAATTTTAAGTCTCATACCAAAAATAGAAGACTCTAACTCTTGTGGTGACCAACAGATCAAGCAATACAAGAGACTATTGGATAGACTGGTCATTCCTTTATATGATGGACTAAGATTACAGAAGGATGTGATAGTGACCAATCAAGAATCCAATGAAAACACTGATCCCAGAACAGAACGATTCTTTGGAGGGGTAATTGGAACTATTGCTCTGGGAGTAGCAACATCAGCACAAATTACAGCAGCAGTTGCTCTGGTTGAAGCCAAGCAGGCAAGATCAGACATTGAAAAACTCAAGGAAGCAATCAGGGACACAAATAAAGCAGTGCAGTCAGTTCAGAGCTCTATAGGAAATTTGATAGTAGCAATTAAATCAGTCCAGGATTATGTCAACAACGAAATCGTGCCATCGATTGAGAGACTAGGTTGTGAAGCAGCAGGACTTCAGTTAGGAATTGCATTAACACAGCATTACTCAGAATTAACAAACATATTTGGTGATAACATAGGATCGTTACAAGAAAAAGGAATAAAATTACAAGGTATAGCATCATTATACCGCACAAATATCACAGAAATATTCACAACATCAACAGTTGATAAATATGATATTTATGATCTATTATTTACAGAATCAATAAAGGTAAGAGTTATAGATGTTGATTTGAATGATTACTCAATCACCCTCCAAGTCAGACTCCCTTTATTAACTAGATTGCTGAACACTCAAATCTACAAAGTAGATTCCATATCATACAATATCCAAAACAGAGAATGGTATATCCCCCTTCCCAGCCATATCATGACCAAAGGGGCATTTCTAGGTGGGGCAGATGTTAAAGAATGCATAGAAGCATTCAGCAGCTATATATGCCCTTCTGATCCAGGATTTGTACTAAACCATGAAATGGAGAGCTGTTTATCAGGAAACATATCTCAATGTCCAAGAACCACAGTTACATCAGACATAGTTCCAAGGTATGCATTCGTCAATGGAGGAGTGGTTGCGAATTGTATAACAACCACATGTACATGCAATGGTATCGGTAATAGAATCAACCAACCACCTGATCAAGGAGTAAAAATTATAACACACAAAGAATGCAATACAATAGGTATCAACGGAATGCTGTTCAACACAAACAAAGAAGGAACTCTTGCATTCTACACACCAGATGACATAACACTAAACAATTCTGTTGCTCTTGATCCGATTGACATATCAATCGAGCTCAACAAGGCCAAATCAGATCTAGAGGAATCAAAAGAATGGATAAGAAGGTCAAATCAAAAGCTAGATTCTATTGGAAGTTGGCATCAATCCAGCGCTACAATTATAGTTATTTTGATAATGATGATTATATTGTTTATAATTAATGTAACGATTATTACAATTGCAATTAAGTATTACAGAATTCAAAAGAGAAATCGAGTGGATCAAAATGAAAAGCCATATGTATTAACGAACAAA"/>
                        <sequence id="seq_KY369866.1_Human_respirovirus_3_strain_SC876_complete_genome_2016" taxon="KY369866.1_Human_respirovirus_3_strain_SC876_complete_genome_2016" totalcount="4" value="ATGCTAATTTCAATATTGTTAATTATCACAACCATGATCATGGCATCACATTGCCAAATAGACATCACAAAACTACAGCATGTAGGTGTATTGGTCAACAGTCCTAAGGGTATGAAGATATCACAAAATTTCGAAACAAGATATCTAATTTTGAGTCTCATACCAAAAATAGAGGATTCTAACTCTTGTGGTGACCAGCAGATCAAGCAATACAAGAAGTTATTGGATAGACTGATTATTCCTTTATATGATGGACTAAAATTACAGAAGGATGTGATAGTGACTAATCAAGAATCCAATGAAAACACTGATCCCAGAACAGAACGATTCTTTGGAGGGGTAATTGGAACTATTGCTCTAGGAGTAGCAACCTCAGCACAAATTACAGCAGCAGTTGCTCTGGTTGAAGCCAAGCAGGCAAGATCAGACATTGAAAAACTCAAAGAAGCGATCAAGGACACAAACAAAGCAGTGCAGTCAGTTCAGAGCTCCGTAGGAAACTTGATAGTAGCAATTAAATCAGTCCAGGATTATGTCAACAAAGAAATCGTGCCATCGATTGCGAGACTAGGTTGTGAAGCAGCAGGACTTCAGCTAGGTATTGCATTAACACAGCATTACTCAGAATTAACAAACATATTCGGTGATAACATAGGATCGTTACAAGAAAAAGGAATAAAATTACAAGGTATAGCATCATTATACCGCACAAATATCACAGAAATATTCACAACATCAACAGTTGATAAATATGATATTTATGATCTATTATTTACAGAATCAATAAAGGTGAGAGTTATAGATGTTGATTTGAATGATTACTCAATCACCCTCCAAGTCAGACTCCCTCTATTAACCAGATTGCTGAACACTCAAATCTATAAGGTAGATTCCATATCATATAATATCCAAAACAGAGAATGGTATATCCCTCTTCCCAGCCATATCATGACGAAAGGGGCATTTCTAGGTGGAGCAGATGTCAAAGAATGCATAGAAGCATTCAGCAGTTATATATGCCCCTCTGATCCAGGATTTGTACTAAACCATGAAATGGAGAGCTGTCTATCAGGAAACATATCCCAATGTCCAAGAACCACAGTCACATCAGACATAGTTCCAAGGTATGCATTTGTCAATGGAGGAGTGGTTGCGAATTGTATAACAACCACATGTACATGCAATAGTATCGGTAATAGAATCAACCAACCACCTGATCAAGGGGTTAAAATTATAACGCATAAAGAATGTAATACAATAGGTATCAACGGAATGCTGTTCAATACAAACAAAGAAGGAACCCTTGCATTCTACACACCAGATGACATAACATTAAACAATTCTGTTGCACTTGATCCAATTGACATATCAATCGAGCTCAACAAGGCCAAATCAGATCTAGAGGAATCAAAAGAATGGATAAGAAGGTCAAATCAAAAGCTAGATTCTATTGGAAGTTGGCATCAATCTAGCACGACAATCATAATTATTTTGATAATGATGATTATATTGTTTATAATTAATATAACAATAATTACAATTGCAATTAAGTACTACAGAATTCAAAAGAGAAATCGAGTGGATCAAAATGATAAGCCATATGTATTAACAAACAAA"/>
                        <sequence id="seq_KY369869.1_Human_respirovirus_3_strain_SC271_complete_genome_2016" taxon="KY369869.1_Human_respirovirus_3_strain_SC271_complete_genome_2016" totalcount="4" value="ATGCTAGCTTCAACATTATCAATTGTTGCAACCATGATTGTGGCATCACACTGCCAAATAGACATCACAAAACTACAACATGTAGGTGTATTGGTCAACAGTCCTAAAGGGATGAAGATATCACAAAACTTCGAAACGAGATATCTAATTTTAAGTCTCATACCAAAAATAGAAGACTCTAACTCTTGTGGTGACCAACAGATCAAGCAATACAAGAGACTATTGGATAGACTGATCATTCCTTTATATGATGGACTAAGATTACAGAAGGATGTGATAGTGACCAATCAAGAATCCAATGAAAACACTGATCCCAGAACAGAACGATTCTTTGGAGGGGTAATTGGAACTATTGCTCTGGGAGTAGCAACATCAGCACAAATTACAGCAGCAGTTGCTCTGGTTGAAGCCAAGCAGGCAAGATCAGACATTGAAAAACTCAAGGAAGCAATCAGGGACACAAATAAAGCAGTGCAGTCAGTTCAGAGCTCCATAGGAAATTTGATAGTAGCAATTAAATCAGTCCAGGATTATGTCAACAACGAAATCGTGCCATCGATTGAGAGACTAGGTTGTGAAGCAGCAGGACTTCAGTTAGGAATTGCATTAACACAGCATTACTCAGAATTAACAAACATATTTGGTGATAACATAGGATCGTTACAAGAAAAAGGAATAAAATTACAAGGTATAGCATCATTATACCGCACAAATATCACAGAAATATTCACAACATCAACAGTTGATAAATATGATATTTATGATCTACTATTTACAGAATCAATAAAGGTAAGAGTCATAGATGTTGATTTGAATGATTACTCAATCACCCTCCAAGTCAGACTCCCTTTATTAACTAGATTGCTGAACACTCAAATCTACAAAGTAGATTCCATATCATACAATATCCAAAACAGAGAATGGTATATCCCCCTTCCCAGCCATATCATGACTAAAGGGGCATTTCTAGGTGGAGCAGATGTTAAAGAATGTATAGAAGCATTCAGCAGTTATATATGCCCTTCTGATCCGGGATTTGTACTAAACCATGAAATGGAGAGCTGTTTATCAGGAAACATATCTCAATGTCCAAGAACCACAGTTACATCAGACATAGTTCCAAGGTATGCATTCGTCAATGGAGGAGTGGTTGCGAATTGTATAACAACCACATGTACATGCAATGGTATCGGTAATAGAATCAACCAACCACCTGATCAAGGAGTAAAAATTATAACACACAAAGAATGCAATACAATAGGTATCAACGGAATGCTGTTCAACACAAACAAAGAAGGAACTCTTGCATTCTACACACCAGATGACATAACACTAAACAATTCTGTTGCTCTTGATCCGATTGACATATCAATCGAGCTCAACAAGGCCAAATCGGATCTAGAGGAATCAAAAGAATGGATAAGAAGGTCAAATCAAAAGCTAGATTCTATTGGAAGTTGGCATCAATCCAGCGCTACAATTATAGTTATTTTGATAATGATGATTATATTGTTTATAATTAATGTAACGATTATTACAATTGCAATTAAGTATTACAGAATTCAAAAGAGAAATCGAGTGGATCAAAATGAAAAGCCATACGTACTAACAAACAAA"/>
                        <sequence id="seq_KY369870.1_Human_respirovirus_3_strain_SC332_complete_genome_2016" taxon="KY369870.1_Human_respirovirus_3_strain_SC332_complete_genome_2016" totalcount="4" value="ATGCCAATTTCAATACTGTTAATTATTACAACCATGATCATGGCATCACACTGCCAAATAGACATCACAAAACTACAGCATGTAGGTGTATTGGTCAACAGTCCCAAAGGGATGAAGATATCACAAAACTTCGAAACAAGATATCTAATCCTGAGTCTCATACCAAAAATAGACGATTCTAACTCTTGTGGTGACCAACAGATCAAGCAATACAAGAGGTTATTGGATAGACTGATCATTCCTTTATATGATGGACTAAGATTACAGAAGGATGTGATAGTGGCTAATCAAGAATCCAATGAAAACACTGATCCCAGAACAGAACGATTCTTTGGAGGGGTAATTGGAACTATTGCTCTAGGAGTAGCAACCTCAGCACAAATTACAGCAGCAGTTGCTCTGGTTGAAGCCAAGCAGGCAAGATCAGACATTGAAAAACTCAAGGAGGCAATCAGGGACACAAATAAAGCAGTGCAGTCAGTTCAGAGCTCTGTAGGAAATTTGATAGTAGCAATTAAATCAGTCCAGGATTATGTCAACAAAGAAATCGTGCCATCGATTGCGAGACTAGGTTGTGAAGCAGCAGGACTTCAGTTAGGGATTGCATTAACACAGCATTACTCAGAATTAACAAATATATTTGGTGATAACATAGGATCGTTACAAGAAAAAGGAATAAAATTACAAGGTATAGCATCATTATACCGCACAAATATCACAGAAATATTCACAACATCAACAGTTGACAAATATGATATTTATGATCTATTATTTACAGAATCAATAAAGGTGAGAGTTATAGATGTTGATTTGAATGATTACTCAATAACCCTCCAAGTCAGACTCCCTTTATTGACCAGACTGCTGAACACTCAAATCTACAAAGTAGATTCCATATCATACAATATCCAAAATAGAGAATGGTATATCCCTCTTCCCAGCCATATCATGACGAAAGGGGCATTTCTAGGTGGGGCAGATGTCAAAGAATGTATAGAAGCATTCAGCAGTTATATATGCCCTTCTGATCCAGGATTTGTACTAAACCATGAAATGGAGAGCTGTCTATCAGGAAACATATCCCAATGTCCAAGAACCACAGTCACATCAGACATAGTTCCTAGGTATGCATTTGTCAATGGAGGAGTGGTTGCGAATTGTATAACAACTACATGTACATGCAATGGTATCGGTAATAGAATCAACCAACCACCTGATCAAGGAGTCAAAATTATAACACATAAAGAATGTAATACAATAGGTATCAACGGAATGCTATTCAACACAAACAAAGAAGGAACTCTTGCATTCTACACACCAGACGACATAACATTAAACAATTCTGTTGCACTTGATCCGATTGACATATCAATCGAGCTCAACAAGGCCAAATCAGATCTAGAGGAATCAAAAGAATGGATAAGAAGGTCAAATCAAAAGCTAGATTCTATTGGAAGTTGGCATCAATCTAGCACTACAATCATAGTTATTTTGATAATGATGATTATATTGTTTATAATTAATATAACAATAATTACAATTGCAATTAAGTATTACAGAATTCAAAAGAGAAATCGAGTGGATCAAAATGATAAGCCATATGTATTAACAAACAAA"/>
                        <sequence id="seq_KY369871.1_Human_respirovirus_3_strain_SC717_complete_genome_2016" taxon="KY369871.1_Human_respirovirus_3_strain_SC717_complete_genome_2016" totalcount="4" value="ATGCTAGCTTCAACATTGTCAATTGTTGCAACCATGATTGTGGCATCACACTGCCAAATAGACATCACAAAACTACAACATGTAGGTGTATTGGTCAACAGTCCTAAAGGGATGAAGATATCACAAAACTTCGAAACAAGATATCTAATTTTAAGTCTCATACCAAAAATAGAAGACTCTAACTCTTGTGGTGACCAACAGATCAAGCAATACAAGAGACTATTGGATAGACTGATCATTCCTTTATATGATGGACTAAGATTACAGAAGGATGTGATAGTGACCAATCAAGAATCCAATGAAAACACTGATCCCAGAACAGAACGATTCTTTGGAGGGGTAATTGGAACTATTGCTCTGGGAGTAGCAACATCAGCACAAATTACAGCAGCAGTTGCTCTGGTTGAAGCCAAGCAGGCAAGATCAGACATTGAAAAACTCAAGGAAGCAATCAGGGACACAAATAAAGCAGTGCAGTCAGTTCAGAGCTCTATAGGAAATTTGATAGTAGCAATTAAATCAGTCCAGGATTATGTCAACAACGAAATCGTGCCATCGATTGAGAGACTAGGTTGTGAAGCAGCAGGACTTCAGTTAGGAATTGCATTAACACAGCATTACTCAGAATTAACAAACATATTTGGTGATAACATAGGATCGTTACAAGAAAAAGGAATAAAATTACAAGGTATAGCATCATTATACCGCACCAATATCACAGAAATATTCACAACATCAACAGTTGATAAATATGATATTTATGATCTATTATTTACAGAATCAATAAAGGTAAGAGTCATAGATGTTGATTTGAATGATTACTCAATCACCCTCCAAGTCAGACTCCCTTTATTAACTAGATTGCTGAACACTCAAATCTACAAAGTAGATTCCATATCATACAATATCCAAAACAGAGAATGGTATATCCCCCTTCCCAGCCATATCATGACTAAAGGAGCATTTCTAGGTGGAGCAGATGTTAAAGAATGTATAGAAGCATTCAGCAGTTATATATGCCCTTCTGATCCAGGATTTGTACTAAACCATGAAATGGAGAGCTGTTTATCAGGAAACATATCTCAATGTCCAAGAACCACAGTTACATCAGACATAGTTCCAAGGTATGCATTCGTCAATGGAGGAGTGGTTGCGAATTGTATAACAACCACATGTACATGCAATGGTATCGGCAATAGAATCAACCAACCACCTGATCAAGGAGTAAAAATTATAACACACAAAGAATGCAATACAATAGGTATCAACGGAATGCTGTTCAACACAAACAAAGAAGGAACTCTTGCATTCTACACACCAGACGACATAACACTAAACAATTCTGTTGCTCTTGATCCGATTGACATATCAATCGAGCTCAACAAGGCCAAATCAGATCTAGAGGAATCAAAAGAATGGATAAGAAGGTCAAATCAAAAGCTAGATTCTATTGGAAGTTGGCATCAATCCAGCGCTACAATTATAGTTATTTTGATAATGATGATTATATTGTTTATAATTAATGTAACGATTATTACAATTGCAATTAAGTATTACAGAATTCAAAAGAGAAATCGAGTGGATCAAAATGAAAAACCATATGTATTAACGAACAAA"/>
                        <sequence id="seq_KY369872.1_Human_respirovirus_3_strain_SC9791_complete_genome_2016" taxon="KY369872.1_Human_respirovirus_3_strain_SC9791_complete_genome_2016" totalcount="4" value="ATGCTAATTTCAATATTGTTAATTATCACAACCATGATCATGGCATCACATTGCCAATTAGACATCACAAAACTACAGCATGTAGGTGTATTGGTCAACAGTCCCAAGGGTATGAAGATATCACAAAATTTCGAAACAAGATATCTAATTTTGAGTCTCATACCAAAAATAGAGGATTCTAACTCTTGTGGTGACCAGCAGATCAAGCAATACAAGAGGTTATTGGATAGACTGATTATTCCTTTATATGATGGACTAAAATTACAGAAGGATGTGATAGTGACTAATCAAGAATCCAATGAAAACACTGATCCCAGAACAGAACGATTCTTTGGAGGGGTAATTGGAACTATTGCTCTAGGAGTAGCAACCTCAGCACAAATTACAGCAGCAGTTGCTCTGGTTGAAGCCAAGCAGGCAAGATCAGACATTGAAAAACTCAAGGAAGCGGTCAAGGACACAAACAAAGCAGTGCAGTCAGTTCAGAGCTCCGTAGGAAACTTGATAGTAGCAATTAAATCAGTCCAGGATTATGTCAACAAAGAAATCGTGCCATCGATTGCGAGACTAGGTTGTGAAGCAGCAGGACTTCAGCTAGGAATTGCATTAACACAGCATTACTCAGAATTAACAAACATATTCGGTGATAACATAGGATCGTTACAAGAAAAAGGAATAAAATTACAAGGTATAGCATCATTATACCGCACAAATATCACAGAAATATTCACAACATCAACAGTTGATAAATATGATATTTATGATCTATTATTTACAGAATCAATAAAGGTGAGAGTTATAGATGTTGATTTGAATGATTACTCAATCACCCTCCAAGTCAGACTCCCTCTATTAACCAGATTGCTGAACACTCAAATCTATAAGGTAGATTCCATATCATATAATATCCAAAACAGAGAATGGTATATCCCTCTTCCCAGCCATATCATGACGAAAGGGGCATTTCTAGGTGGAGCAGATGTCAAAGAATGCATAGAAGCATTCAGCAGTTATATATGCCCCTCTGATCCAGGATTTGTACTAAACCATGAAATGGAGAGCTGTCTATCAGGAAACATATCCCAATGTCCAAGAACCACAGTCACATCAGACATAGTTCCAAGGTATGCATTTGTCAATGGAGGAGTGGTTGCGAATTGTATAACAACCACATGTACATGCAATGGTATCGGTAATAGAATCAACCAACCACCTGATCAAGGGGTTAAAATTATAACGCATAAAGAATGTAATACAATAGGTATCAACGGAATGCTGTTCAATACAAACAAAGAAGGAACCCTTGCATTCTACACACCAGATGACATAACATTAAACAATTCTGTTGCACTTGATCCAATTGACATATCAATCGAGCTCAACAAGGCCAAATCAGATCTAGAGGAATCAAAGGAATGGATAAGAAGGTCAAATCAAAAGCTAGATTCTATTGGAAGTTGGCATCAATCTAGCACGACAATCATAATTATTTTGATAATGATGATTATATTGTTTATAATTAATATAACAATAATTACAATTGCAATTAAGTACTACAGAATTCAAAAGAGAAATCAAGTGGATCAAAATGATAAGCCATATGTATTAACAAACAAA"/>
                        <sequence id="seq_KY369876.1_Human_respirovirus_3_strain_SC113_complete_genome_2016" taxon="KY369876.1_Human_respirovirus_3_strain_SC113_complete_genome_2016" totalcount="4" value="ATGCTAATTTCAATATTGTTAATTATCACAACCATGATCATGGCATCACATTGCCAAATAGACATCACAAAACTACAGCATGTAGGTGTATTGGTCAACAGTCCTAAGGGTATGAAGATATCACAAAATTTCGAAACAAGATATCTAATTTTGAGTCTCATACCAAAAATAGAGGATTCTAACTCTTGTGGTGACCAGCAGATCAAGCAATACAAGAGGTTATTGGATAGACTGATTATTCCTTTATATGATGGACTAAAATTACAGAAGGATGTGATAGTGACTAATCAAGAATCCAATGAAAACACTGATCCCAGAACAGAACGATTCTTTGGAGGGGTAATTGGAACTATTGCTCTAGGAGTAGCAACCTCAGCACAAATTACAGCAGCAGTTGCTCTGGTTGAAGCCAAGCAGGCAAGATCAGACATTGAAAAACTCAAGGAAGCGATCAAGGACACAAACAAAGCAGTGCAGTCAGTTCAGAGCTCCGTAGGAAACTTGATAGTAGCAATTAAATCAGTCCAGGATTATGTCAACAAAGAAATAGTGCCATCGATTGCGAGACTAGGTTGTGAAGCAGCAGGACTTCAGCTAGGAATTGCATTAACACAGCATTACTCAGAATTAACAAACATATTCGGTGATAACATAGGATCGTTACAAGAAAAAGGAATAAAATTACAAGGTATAGCATCATTATACCGCACAAATATCACAGAAATATTCACAACATCAACAGTTGATAAATATGATATTTATGATCTATTATTTACAGAATCAATAAAGGTGAGGGTTATAGATGTTGATTTGAATGATTACTCAATCACCCTCCAAGTCAGACTCCCTCTATTAACCAGATTGCTGAACACTCAAATCTATAAGGTAGATTCCATATCATATAATATCCAAAACAGAGAATGGTATATCCCTCTTCCCAGCCACATCATGACGAAAGGGGCATTTCTAGGTGGAGCAGATGTCAAAGAATGCATAGAAGCATTCAGCAGCTATATATGCCCCTCTGATCCAGGATTTGTACTAAACCATGAAATGGAGAGCTGTCTATCAGGAAACATATCCCAATGTCCAAGAACCACAGTCACATCAGACATAGTTCCAAGGTATGCATTTGTTAATGGAGGAGTGGTTGCGAATTGTATAACAACCACATGTACATGCAATGGTATCGGTAATAGAATCAACCAACCACCTGATCAAGGGGTTAAAATTATAACGCATAAAGAATGTAATACAATAGGTATCAACGGAATGCTGTTCAATACAAACAAAGAAGGAACCCTTGCATTCTACACACCAGATGACATAACATTAAACAATTCTGTTGCACTTGATCCAATTGACATATCAATCGAGCTCAACAAGGCCAAATCAGATCTAGAGGAATCAAAAGAATGGATAAGAAGGTCAAATCAAAAACTAGATTCTATTGGAAGTTGGCATCAATCTAGCACGACAATCATAATTATCTTGATAATGATGATTATATTGTTTATAATTAATATAACAATAATTACAATTGCAATTAAATACTACAGAATTCAAAAGAGAAATCGAGTGGATCAAAATGATAAGCCATATGTATTAACAAACAAA"/>
                        <sequence id="seq_KY629772.1_Human_respirovirus_3_strain_16-J1_complete_genome_2016" taxon="KY629772.1_Human_respirovirus_3_strain_16-J1_complete_genome_2016" totalcount="4" value="ATGCTAGCTTCAACATTGTCAATTGTTGCAATCATGATTGTGGCATCACACTGCCAAATAGACATCACAAAACTACAACATGTAGGTGTATTGGTCAACAGTCCTAAAGGGATGAAGATATCACAAAACTTCGAAACAAGATATCTAATTTTAAGTCTCATACCAAAAATAGAAGACTCTAACTCTTGTGGTGACCAACAGATCAAGCAATACAAGAGACTATTGGATAGACTGATCATTCCTTTATATGATGGACTAAGATTACAGAAGGATGTGATAGTGACCAATCAAGAATCCAATGAAAACACTGATCCCAGAACAGAACGATTCTTTGGAGGGGTAATTGGAACTATTGCTCTGGGAGTAGCAACATCAGCACAAATTACAGCAGCAGTTGCTCTGGTTGAAGCCAAGCAGGCAAGATCAGACATTGAAAAACTCAAGGAAGCAATCAGGGACACAAATAAAGCAGTGCAGTCAGTTCAGAGCTCTATAGGAAATTTGATAGTAGCAATTAAATCAGTCCAGGATTATGTCAACAACGAAATCGTGCCATCGATTGAGAGACTAGGTTGTGAAGCAGCAGGACTTCAGTTAGGAATTGCATTAACACAGCATTACTCAGAATTAACAAACATATTTGGTGATAACATAGGATCGTTACAAGAAAAAGGAATAAAATTACAAGGTATAGCATCATTATACCGCACAAATATCACAGAAATATTCACAACATCAACAGTTGATAAATATGATATTTATGATCTATTATTTACAGAATCAATAAAGGTAAGAGTTATAGATGTTGATTTGAATGATTACTCAATCACCCTCCAAGTCAGACTCCCTTTATTAACTAGATTGCTGAACACTCAAATCTACAAAGTAGATTCCATATCATACAATATCCAAAACAGAGAATGGTATATCCCCCTTCCCAGCCATATCATGACCAAAGGGGCATTTCTAGGTGGGGCAGATGTTAAAGAATGCATAGAAGCATTCAGCAGCTATATATGCCCTTCTGATCCAGGATTTGTACTAAACCATGAAATGGAGAGCTGTTTATCAGGAAACATATCTCAATGTCCAAGAACCACAGTTACATCAGACATAGTTCCAAGGTATGCATTCGTCAATGGAGGAGTGGTTGCGAATTGTATAACAACCACATGTACATGCAATGGTATCGGTAATAGAATCAACCAACCACCTGATCAAGGAGTAAAAATTATAACACACAAAGAATGCAATACAATAGGTATCAACGGAATGCTGTTCAACACAAACAAAGAAGGAACTCTTGCATTCTACACACCAGATGACATAACACTAAACAATTCTGTTGCTCTTGATCCGATTGACATATCAATCGAGCTCAACAAGGCCAAATCAGATCTAGAGGAATCAAAAGAATGGATAAGAAGGTCAAATCAAAAGCTAGATTCTATTGGAAGTTGGCATCAATCCAGCGCTACAATTATAGTTATCTTGATAATGATGATTATATTGTTTATAATTAATGTAACGATTATTACAATTGCAATTAAGTATTACAGAATTCAAAAGAGAAATCGAGTGGATCAAAATGAAAAGCCATATGTATTAACGAACAAA"/>
                        <sequence id="seq_KY629774.1_Human_respirovirus_3_strain_16-J5_complete_genome_2016" taxon="KY629774.1_Human_respirovirus_3_strain_16-J5_complete_genome_2016" totalcount="4" value="ATGCCAATTTCAATACTGTTAATTATTACAACCATGATCATGGCATCACACTGCCAAATAGACATCACAAAACTACAGCATGTAGGTGTATTGGTCAACAGTCCTAAAGGGATGAAGATATCACAAAACTTCGAAACAAGATATCTAATCCTGAGTCTCATACCAAAAATAGAAGATTCTAACTCTTGTGGTGACCAACAGATCAAGCAATACAAGAGGTTATTGGATAGACTGATCATTCCTTTATATGATGGACTAAGATTACAGAAGGATGTGATAGTGTCTAATCAAGAATCCAATGAAAACACTGATCCCAGAACAGAACGATTCTTTGGAGGGGTAATTGGAACTATTGCTCTAGGAGTAGCAACCTCAGCACAAATTACAGCAGCAGTTGCTCTGGTTGAAGCCAAGCAGGCAAGATCAGACATTGAAAAACTCAAGGAAGCAATCAGGGACACAAATAAAGCAGTGCAGTCAGTTCAAAGCTCTGTAGGAAATTTGATAGTAGCAATTAAATCAGTCCAGGATTATGTCAACAAAGAAATCGTGCCATCGATTGCGAGACTAGGTTGTGAAGCAGCAGGACTTCAGTTAGGGATTGCATTAACACAGCATTACTCAGAATTAACAAATATATTTGGTGATAACATAGGATCGTTACAAGAAAAAGGAATAAAATTACAAGGAATAGCATCACTATACCGCACAAATATTACAGAAATATTCACAACATCAACAGTTGACAAATATGATATTTATGATCTATTATTTACAGAATCAATAAAGGTGAGAGTTATAGATGTTGATTTGAATGATTACTCAATAACCCTCCAAGTCAGACTCCCTTTATTGACCAGACTGCTGAACACTCAAATCTACAAAGTAGATTCCATATCATACAATATCCAAAATAGAGAATGGTATATCCCTCTTCCCAGCCATATCATGACGAAAGGGGCATTTCTAGGTGGAGCAGATGTCAAAGAATGCATAGAAGCATTCAGCAGTTATATATGCCCTTCTGATCCAGGATTTGTACTAAACCATGAAATGGAGAGCTGTCTATCAGGAAACATATCCCAATGTCCAAGAACCACAGTCACATCAGACATAGTTCCTAGGTATGCATTTGTCAATGGAGGAGTGGTTGCGAATTGTATAACAACTACATGTACATGCAATGGTATCGGTAATAGAATCAACCAACCACCTGATCAAGGAGTCAAAATTATAACACATAAAGAATGTAATACAATAGGTATCAACGGAATGCTATTCAACACAAACAAAGAAGGAACTCTTGCATTCTACACACCAGACGACATAACATTAAACAATTCTGTTGCACTTGATCCGATTGACATATCAATCGAGCTCAACAAGGCCAAATCAGATCTAGAGGAATCAAAAGAATGGATAAGAAGGTCAAATCAAAAGCTAGATTCTATTGGAAGTTGGCATCAATCTAGCACTACAATCATAGTTATTTTGATAATGATGATTATATTGTTTATAATTAATATAACAATAATTACAATTGCAATTAAGTATTACAGAATTCAAAAGAGAAATCGAGTGGATCAAAATGATAAGCCATATGTATTAACAAACAAA"/>
                        <sequence id="seq_KY674922.1_Human_respirovirus_3_strain_16G3_complete_genome_2016" taxon="KY674922.1_Human_respirovirus_3_strain_16G3_complete_genome_2016" totalcount="4" value="ATGCTAATTTCAATATTGTTAATTATCACAACTATGATCATGGCATCACATTGCCAAATAGACATCACAAAACTACAGCATGTAGGTGTATTGGTCAACAGTCCCAAAGGTATGAAGATATCACAAAATTTCGAAACAAGATATCTAATTTTGAGTCTCATACCAAAAATAGAAGATTCTAACTCTTGTGGTGACCAACAGATCAAGCAATACAAGAGGTTATTGGATAGACTGATTATTCCTTTATATGATGGACTAAAATTACAGAAGGATGTGATAGTGACTAATCAAGAATCCAATGAAAACACTGATCCCAGAACAAAACGATTCTTTGGAGGGGTAATTGGAACCATTGCTCTAGGAGTAGCAACCTCAGCACAAATTACAGCAGCAGTTGCTCTGGTTGAAGCCAAGCAGGCAAGATCAGACATTGAAAAACTCAAGGAAGCAATCAGGGACACAAACAAAGCAGTGCAGTCAGTTCAGAGCTCCGTAGGAAACTTGATAGTAGCAATTAAATCAGTCCAGGATTATGTCAACAAAGAAATCGTGCCATCGATTGCGAGACTAGGTTGTGAAGCAGCGGGACTTCAGCTAGGAATTGCATTAACACAGCATTACTCAGAATTAACAAACATATTCGGTGATAACATAGGATCGTTACAAGAAAAAGGAATAAAATTACAAGGTATAGCATCATTATACCGCACAAATATCACAGAAATATTCACAACATCAACAGTTGATAAATATGATATTTATGATCTATTATTTACAGAATCAATAAAGGTGAGAGTTATAGATGTTGATTTGAATGATTACTCAATCACCCTCCAAGTCAGACTCCCTCTATTAACCAGATTGCTGAACACTCAAATCTACAAGGTAGATTCCATATCATATAATATCCAAAACAGAGAATGGTATATCCCTCTTCCCAGCCATATCATGACGAAAGGGGCATTTCTAGGTGGAGCAGATGTCAAAGAATGCATAGAAGCATTCAGCAGTTATATATGCCCCTCTGATCCAGGATTTGTACTAAACCATGAAATGGAGAGCTGTCTATCAGGAAACATATCCCAATGTCCAAGAACCACAGTCACATCAGACATAGTTCCAAGGTATGCATTTGTTAATGGAGGAGTGGTTGCAAATTGTATAACAACCACATGTACATGCAATGGTATCGGTAATAGAATCAACCAACCACCTGATCAAGGAGTTAAAATTATAACACATAAAGAATGTAATACAATAGGTATCAACGGAATGCTGTTCAATACAAACAAAGAAGGAACCCTTGCATTCTACACACCAGATGACATAACATTAAACAATTCTGTTGCACTTGATCCAATTGACATATCAATCGAGCTCAACAAGGCCAAATCAGATCTAGAGGAATCAAAAGAATGGATAAGAAGGTCAAATCAAAAGCTAGATTCTATTGGAAGTTGGCATCAATCTAGCACTACAATCATAATTATTTTGATAATGATGATTATATTGTTTATAATTAATATAACAATAATTACAATTGCAATTAAGCATCACAGAATTCAAAAGAGAAATCGAGTGGATCAAAATGATAAGCCATATGTATTAACAAACAAA"/>
                        <sequence id="seq_KY674924.1_Human_respirovirus_3_strain_9T7_complete_genome_2009" taxon="KY674924.1_Human_respirovirus_3_strain_9T7_complete_genome_2009" totalcount="4" value="ATGCTAATTTCAATATTGTTAATTATTACAACCATGATCATGGCATCACACTGCCAAATAGACATCACGAAACTACAGCATGTAGGTGTATTGGTCAACAGTCCCAAAGGGATGAAGATATCACAAAACTTCGAAACAAGATATCTAATCCTGAGTCTCATACCAAAAATAGAAGATTCCAACTCTTGTGGTGACCAACAGATCAAGCAATACAAGAGGTTATTGGATAGACTGATCATTCCTTTATATGATGGACTAAGATTACAGAAGGATGTGATAGTGACTAATCAAGAATCCAATGAAAACACTGATCCCAGAACAGAACGATTCTTTGGAGGGGTAATTGGAACTATTGCTCTAGGAGTAGCAACCTCAGCACAAATTACAGCAGCAGTTGCTCTGGTTGAAGCCAAGCAGGCAAGATCAGACATTGAAAAACTCAAGGAAGCAATCAGGGACACAAATAAAGCAGTGCAGTCAGTTCAGAGCTCTGTAGGAAATTTGATAGTAGCAATTAAATCAGTCCAGGATTATGTCAACAAAGAAATCGTGCCATCGATTGCGAGACTAGGTTGTGAAGCAGCAGGACTTCAGTTAGGGATTGCATTAACACAGCATTACTCAGAATTAACAAATATATTTGGTGATAACATAGGATCGTTACAAGAAAAAGGAATAAAATTACAAGGTATAGCATCATTATACCGCACAAATATCACAGAAATATTCACAACATCAACAGTTGACAAATATGATATCTATGATCTATTATTTACAGAATCAATAAAGGTGAGAGTTATAGATGTTGATTTGAATGATTACTCAATAACCCTCCAAGTCAGACTCCCTTTATTGACCAGACTGCTGAACACTCAAATCTACAAAGTAGATTCCATATCATATAATATCCAAAATAGAGAATGGTATATCCCTCTTCCCAGCCATATCATGACGAAAGGGGCATTTCTAGGTGGAGCAGATGTCAAAGAATGCATAGAAGCATTCAGCAGTTATATATGCCCTTCTGATCCAGGATTTGTACTAAACCATGAAATGGAGAGTTGTCTATCAGGAAACATATCCCAATGTCCAAGAACCACAGTTACATCAGACATAGTTCCTAGGTATGCATTTGTCAATGGAGGAGTGGTTGCGAATTGTATAACAACTACATGTACATGCAATGGTATCGGTAATAGAATCAACCAACCACCTGATCAAGGAGTCAAAATTATAACACATAAAGAATGTAATACAATAGGTATCAACGGAATGCTATTCAACACAAACAAAGAAGGAACTCTTGCATTCTACACACCAGACGACATAACATTAAACAATTCTGTTGCACTTGATCCGATTGACATATCAATCGAGCTCAACAAGGCCAAATCAGATCTAGAGGAATCAAAAGAATGGATAAGAAGGTCAAATCAAAAGCTAGATTCTATTGGAAGTTGGCATCAATCTAGCACTACAATCATAGTTATTTTGATAATGATGATTATATTGTTTATAATTAATATAACAATAATTACAATTGCAATTAAGTATTACAGAATTCAAAAGAGAAATCGAGTGGATCAAAATGATAAGCCATATGTATTAACAAACAAA"/>
                        <sequence id="seq_KY674926.1_Human_respirovirus_3_strain_9T2_complete_genome_2009" taxon="KY674926.1_Human_respirovirus_3_strain_9T2_complete_genome_2009" totalcount="4" value="ATGCTAGCTTCAACATTGTTAATTATTACAACCATGATTATGGCATCACACTGCCAAATAGACATCACAAAACTACAGCATGTAGGTGTATTGGTCAACAGTCCCAAAGGGATGAAGATATCACAAAACTTCGAAACAAGATACCTAATTTTGAGTCTCATACCAAAAATAGAAGATTCTAACTCTTGTGGTGACCAACAGATCAAGCAATACAAGAGACTATTGGATAGACTGATCATTCCTTTATATGATGGACTAAGATTACAGAAAGATGTGATAGTGACTAATCAAGAATCCAATGAAAACACTGATCCCAGAACAGAACGATTCTTTGGAGGGGTAATTGGAACTATTGCTCTGGGAGTAGCAACATCAGCACAAATTACAGCAGCAGTTGCTCTGGTTGAAGCCAAGCAGGCAAGATCGGACATTGAAAAACTCAAAGAAGCAATCAGGGACACAAATAAAGCAGTGCAGTCGGTTCAGAGCTCTGTAGGAAATTTGATAGTAGCAATTAAATCGGTCCAGGACTATGTCAACAACGAAATCGTGCCATCAATTACGAGACTAGGTTGTGAAGCAGCAGGACTTCAGTTAGGAATTGCATTAACACAGCATTACTCAGAATTAACAAACATATTTGGTGATAACATAGGATCGTTACAAGAAAAAGGAATAAAATTACAAGGTATAGCATCGTTATACCGCACAAATATCACAGAAATATTCACAACATCAACAGTTGATAAATATGATATTTATGATCTATTATTTACAGAATCAATAAAGGTGAGAGTTATAGATGTTGATTTGAATGATTACTCAATCACTCTCCAAGTCAGACTCCCTTTATTAACTAGACTACTGAACACTCAAATCTACAAAGTAGACTCCATATCATATAATATCCAAAACAGAGAATGGTATATCCCTCTTCCCAGCCATATCATGACGAAAGGGGCATTTCTAGGTGGAGCAGATGTCAAAGAATGCATAGAAGCATTCAGCAGTTATATATGCCCTTCTGATCCAGGATTTGTACTAAACCATGAAATGGAGAGCTGTTTATCAGGAAACATATCTCAATGTCCAAGAACCACAGTCACATCAGACATAGTTCCAAGGTATGCATTTGTCAATGGAGGAGTGGTTGCGAATTGTATAACAACCACATGTACGTGCAATGGTATCGGCAACAGAATCAACCAACCACCTGATCAAGGAGTAAAAATTATAACACATAAAGAATGTAATACAATAGGTATCAACGGAATGCTATTCAACACAAACAAAGAAGGAACTCTTGCATTCTACACACCAGATGACATAACATTAAACAATTCTGTTGCTCTTGATCCAATTGACATATCAATAGAGCTCAACAAGGCCAAATCAGATCTAGAGGAATCAAAAGAATGGATAAGAAGGTCAAATCAAAAGCTAGATTCTATTGGAAGTTGGCATCAATCCAGCACTACAATTATAGTTATTTTGATAATGATGATTATATTGTTTATAATTAATGTAACGATAATTACAATTGCAATTAAGTATTACAGAATTCAAAAGAGAAATCGAATGGATCAAAATGAAAAGCCATATGTATTAACAAACAAA"/>
                        <sequence id="seq_KY674927.1_Human_respirovirus_3_strain_9T8_complete_genome_2009" taxon="KY674927.1_Human_respirovirus_3_strain_9T8_complete_genome_2009" totalcount="4" value="ATGCCAATTTTAATATTGTTAATTATCACAACCATGATCATGGCATCACATTGCCAAATAGACATCACAAAACTACAGCATGTAGGTGTATTGGTCAACAGTCCCAAAGGTATGAAGATATCACAAAATTTCGAAACAAGATATCTAATTTTGAGTCTCATACCAAAAATAGAAGATTCTAACTCTTGTGGTGACCAACAGATCAAGCAATACAAGAGGTTATTGGATAGACTGATTATTCCTTTATATGATGGACTAAAATTACAGAAGGATGTGATAGTGACTAATCAAGAATCCAATGAAAACACTGATCCCAGAACAGAACGATTCTTTGGAGGGGTAATTGGAACTATTGCTCTAGGAGTAGCAACCTCAGCACAAATCACAGCAGCAGTTGCTCTGGTTGAAGCCAAGCAGGCAAGATCAGACATTGAAAAACTCAAGGAAGCAATCAGGGACACAAACAAAGCAGTGCAGTCAGTTCAGAGCTCCGTAGGGAACTTGATAGTAGCAATTAAATCAGTCCAGGATTATGTCAACAAGGAAATCGTGCCATCGATTGCGAGACTAGGTTGTGAAGCAGCAGGACTTCAGCTAGGAATTGCATTAACACAGCATTACTCAGAATTAACAAACATATTCGGTGATAACATAGGATCGTTACAAGAAAAAGGAATAAAATTACAAGGTATAGCATCATTATACCGCACAAATATCACAGAAATATTCACAACATCAACAGTTGATAAATATGATATTTATGATCTATTATTTACAGAATCAATAAAGGTGAGAGTTATAGATGTTGATTTGAATGATTACTCAATCACCCTCCAAGTCAGACTCCCTCTATTAACCAGATTGCTGAACACTCAAATCTACAAGGTAGATTCCATATCATATAATATCCAAAACAGAGAATGGTATATCCCTCTTCCCAGCCATATCATGACGAAAGGGGCATTTCTAGGTGGAGCAGATGTCAAAGAATGCATAGAAGCATTCAGCAGTTATATATGCCCCTCTGATCCAGGATTTGTACTAAATCATGAAATGGAGAGCTGTCTATCAGGAAACATATCCCAATGTCCAAGAACCACAGTCACATCAGACATAGTTCCAAGGTATGCATTTGTCAATGGAGGAGTGGTTGCGAATTGCATAACAACCACATGTACATGCAATGGTATCGGTAATAGAATCAACCAACCACCTGATCAAGGAGTTAAAATTATAACACATAAAGAATGTAATACAATAGGTATCAACGGAATGCTGTTCAATACAAACAAAGAAGGAACCCTTGCATTCTACACACCAGATGACATAACATTAAACAATTCTGTTGCACTTGATCCAATTGACATATCAATCGAGCTCAACAAGGCCAAATCAGATCTAGAGGAATCAAAAGAATGGATAAGAAGGTCAAATCAAAAACTAGATTCTATTGGAAGTTGGCATCAATCTAGCACTACAATCATAATTATTTTGATAATGATGATTATATTGTTTATAATTAATATGACAATAATTACAATTGCAATTAAGTATTACAGAATTCAAAAGAGAAATCGAGTGGATCAAAATGATAAGCCATATGTATTAACAAACAAA"/>
                        <sequence id="seq_KY674928.1_Human_respirovirus_3_strain_9S5_complete_genome_2009" taxon="KY674928.1_Human_respirovirus_3_strain_9S5_complete_genome_2009" totalcount="4" value="ATGCTAATTTCAATATTGTTAATTATTACAACCATGATCATGGCATCACACTGCCAAATAGACATCACAAAACTACAGCATGTAGGTGTACTGGTCAACAGTCCCAAAGGGATGAAGATATCACAAAACTTCGAAACAAGATATCTAATCCTGAGTCTCATACCAAAAATAGAAGATTCTAACTCTTGTGGTGACCAACAGATCAAGCAATACAAGAGGTTATTGGATAGACTGATCATTCCTTTATATGATGGACTAAGATTACAGAAGGATGTGATAGTGACTAATCAAGAATCCAATGAAAACACTGATCCCAGAACAGAACGATTCTTTGGAGGGGTAATTGGAACCATTGCTCTAGGAGTAGCAACCTCAGCACAAATTACAGCAGCAGTTGCTCTGGTTGAAGCCAAGCAGGCAAGATCAGACATTGAAAAACTCAAGGAAGCAATCAGGGACACAAATAAAGCAGTGCAGTCAGTTCAGAGCTCTATAGGAAATTTGATAGTAGCAATTAAATCAGTCCAGGATTATGTCAACAAAGAAATCGTGCCATCGATTGCGAGACTAGGTTGTGAAGCAGCAGGACTTCAGTTAGGGATTGCATTAACACAGCATTACTCAGAATTAACAAATATATTTGGTGATAACATAGGATCGTTACAAGAAAAAGGAATAAAATTACAAGGTATAGCATCATTATACCGCACAAATATCACAGAAATATTCACAACATCAACAGTTGACAAATATGATATTTATGATTTATTATTTACAGAATCAATAAAGGTGAGAGTTATAGATGTTGATTTGAATGATTACTCAATAACCCTCCAAGTCAGACTCCCTTTATTGACCAGACTGCTGAACACCCAAATCTACAAAGTAGATTCCATATCATATAATATCCAAAATAGAGAATGGTATATCCCTCTTCCCAGCCATATCATGACGAAAGGGGCATTTCTAGGTGGAGCAGATGTCAAAGAATGCATAGAAGCATTCAGCAGTTATATATGCCCTTCTGATCCAGGATTTGTACTAAACCATGAAATGGAAAGCTGTCTATCAGGAAACATATCCCAATGTCCAAGAACCACAGTCACATCAGACATAGTTCCCAGATATGCATTTGTCAATGGAGGAGTGGTTGCGAATTGTATAACAACTACATGTACATGCAATGGTATCGGTAATAGAATCAACCAACCACCTGATCAAGGAGTCAAAATTATAACACATAAAGAATGTAATACAATAGGTATCAACGGAATGCTATTCAACACAAACAAAGAAGGAACTCTTGCATTCTACACACCAGACGACATAACATTAAACAATTCTGTTGCACTTGATCCAATTGATATATCAATCGAGCTCAACAAGGCCAAATCGGATCTAGAGGAATCAAAAGAATGGATAAGAAGGTCAAATCAAAAGCTAGATTCTATTGGAAGTTGGCATCAATCTAGCACTACAATCATAGTTATTTTGATAATGATGATTATATTGTTTATAATTAATATAACAATAATTACAATTGCAATTAAGTATTACAGAATTCAAAAGAGAAATCGAGTGGATCAAAATGATAAGCCATATGTATTAACAAACAAA"/>
                        <sequence id="seq_KY674929.1_Human_respirovirus_3_strain_9R4_complete_genome_2009" taxon="KY674929.1_Human_respirovirus_3_strain_9R4_complete_genome_2009" totalcount="4" value="ATGCCAATTTCAATACTGTTAATTATTACAACCATGATCATGGCATCACACTGCCAAATAGACATCACAAAACTACAGCATGTAGGTGTATTGGTCAACAGTCCCAAAGGGATGAAGATATCACAAAACTTCGAAACAAGATATCTAATCCTGAGTCTCATACCAAAAATAGAAGATTCTAACTCTTGTGGTGACCAACAGATCAAGCAATACAAGAGGTTATTGGATAGACTGATCATTCCTTTATATGATGGACTAAGATTACAGAAGGATGTGATAGTGACTAATCAAGAATCCAATGAAAACACTGATCCCAGAACAGAACGATTCTTTGGAGGGGTAATTGGAACTATTGCTCTAGGAGTAGCAACCTCAGCACAAATTACAGCAGCAGTTGCTCTGGTTGAAGCCAAGCAGGCAAGATCAGACATTGAAAAACTCAAGGAAGCAATCAGGGACACAAATAAAGCAGTGCAGTCAGTTCAGAGCTCTGTAGGAAATTTGATAGTAGCAATTAAATCAGTCCAGGATTATGTCAACAAAGAAATCGTGCCATCGATTGCGAGACTAGGTTGTGAAGCAGCAGGACTTCAGTTAGGGATTGCATTAACACAGCATTACTCAGAATTAACAAATATATTTGGTGATAACATAGGATCGTTACAAGAAAAAGGAATAAAATTACAAGGTATAGCATCATTATACCGCACAAATATCACAGAAATATTCACAACATCAACAGTTGACAAATATGATATTTATGATCTATTATTTACAGAATCAATAAAGGTGAGAGTTATAGATGTTGATTTGAATGATTACTCAATAACCCTCCAAGTCAGACTCCCTTTATTGACCAGACTGCTGAACACTCAAATCTACAAAGTAGATTCCATATCATACAATATCCAAAATAGAGAATGGTATATCCCTCTTCCCAGCCATATCATGACGAAAGGGGCATTTCTAAGTGGAGCAGATGTCAAAGAATGCATAGAAGCATTCAGCAGTTATATATGCCCTTCTGATCCAGGATTTGTACTAAACCATGAAATGGAGAGCTGTCTATCAGGAAACATATCCCAGTGTCCAAGAACCACAGTCACATCAGACATAGTTCCTAGGTATGCATTTGTCAATGGAGGAGTGGTTGCGAATTGTATAACAACTACATGTACATGCAATGGTATCGGTAATAGAATCAACCAACCACCTGATCAAGGAGTCAAAATTATAACACATAAAGAATGTAATACAATAGGTATCAACGGAATGCTATTCAACACAAACAAAGAAGGAACTCTTGCATTCTACACACCAGACGACATAACATTAAACAATTCTGTTGCACTTGATCCGATTGACATATCAATCGAGCTCAACAAGGCCAAATCAGATCTAGAGGAATCAAAAGAATGGATAAGAAGGTCAAATCAAAAGCTAGATTCTATTGGAAGTTGGCATCAATCTAGCACTACAATCATAGTTATTTTGATAATGATGATTATATTGTTTATAATTAATATAACAATAATTACAATTGCAATTAAGTATTACAGAATTCAAAAGAGAAATCGAGTGGATCAAAATGATAAGCCATATGTATTAACAAACAAA"/>
                        <sequence id="seq_KY674930.1_Human_respirovirus_3_strain_9R3_complete_genome_2009" taxon="KY674930.1_Human_respirovirus_3_strain_9R3_complete_genome_2009" totalcount="4" value="ATGCTAATTTCAATATTGTTAATTATCACAACCATGGTCACGGCATCACATTGCCAAATAGACATCACAAAACTACAGCATGTAGGTGTATTGGTCAACAGTCCCAAAGGTATGAAGATATCACAAAATTTCGAAACAAGATATCTAATTTTGAGTCTCATACCAAAAATAGAAGATTCTAACTCTTGTGGTGACCAACAGATCAAGCAATACAAGAGGTTATTGGATAGACTGATTATTCCTTTATATGATGGACTAAAATTACAGAAGGATGTGATAGTGACTAATCAAGAATCCAATGAAAACACTGATCCCAGAACAGAACGATTCTTTGGAGGGGTAATTGGAACTATTGCTTTAGGAGTAGCAACCTCAGCACAAATTACAGCAGCAGTTGCTCTGGTTGAAGCCAAGCAGGCAAGATCAGACATTGAAAAACTCAAGGAAGCAATCAGGGACACAAACAAAGCAGTGCAGTCAGTTCAGAGCTCCGTAGGAAACTTGATAGTAGCAATTAAATCAGTTCAGGATTATGTCAACAAAGAAATCGTGCCATCGATTGCGAGACTAGGTTGTGAAGCAGCAGGACTTCAGCTAGGAATTGCATTAACACAGCATTACTCAGAATTAACAAACATATTCGGTGATAACATAGGATCGTTACAAGAAAAAGGAATAAAATTACAAGGTATAGCATCATTATACCGCACAAATATCACAGAAATATTCACAACATCAACAGTTGATAAATATGATATTTATGATCTATTATTTACAGAATCAATAAAGGTGAGAGTTATAGATGTTGATTTGAATGATTACTCAATCACCCTCCAAGTCAGACTCCCTCTATTAACCAGATTGCTGAACACTCAAATCTACAAGGTAGATTCCATATCATATAATATCCAAAACAGAGAATGGTATATCCCTCTTCCCAGCCATATCATGACGAAAGGGGCATTTCTAGGTGGAGCAGATGTCAAAGAATGCATAGAAGCATTCAGCAGTTATATATGCCCCTCTGATCCAGGATTTGTACTAAACCATGAAATGGAGAGCTGTCTATCAGGAAACATATCCCAATGTCCAAGAACCACAGTCACATCAGACATAGTTCCAAGGTATGCATTTGTCAATGGAGGAGTGGTTGCGAATTGTATAACAACCACATGTACATGCAATGGTATCGGTAATAGAATCAACCAACCACCTGATCAAGGAGTTAAAATTATAACACATAAAGAATGTAATACAATAGGTATCAACGGAATGCTGTTCAATACAAACAAAGAAGGAACCCTTGCATTCTACACACCAGATGACATAACATTAAACAATTCTGTTGCACTTGATCCAATTGACATATCAATCGAGCTCAACAAGGCCAAATCAGATCTAGAGGAATCAAAAGAATGGATAAGAAGGTCAAATCAAAAGCTAGATTCTATTGGAAGTTGGCATCAATCTAGCACTACAATCATAATTATTTTGATAATGATGATTATATTGTTTATAATTAATATAACAATAATTACAATTGCAATTAAGTATTACAGAATTCAAAAGAGAAATCGAGTGGATCAAAATGATAAGCCATATGTATTAACAAACAAA"/>
                        <sequence id="seq_KY674931.1_Human_respirovirus_3_strain_9Q10_complete_genome_2009" taxon="KY674931.1_Human_respirovirus_3_strain_9Q10_complete_genome_2009" totalcount="4" value="ATGCTAATTTCAATATTGTCAATTATCACAACCATGATCATGGCATCACATTGCCAAATAGACATCACAAAACTACAGCATGTAGGTGTATTGGTCAACAGTCCCAAAGGTATGAAGATATCACAAAATTTCGAAACAAGATATCTAATTTTGAGTCTCATACCAAAAATAGAAGATTCTAACTCTTGTGGTGACCAACAGATCAAGCAATACAAGAGGTTATTGGATAGACTGATTATTCCTTTATATGATGGACTAAAATTACAGAAGGATGTGATAGTGACTAATCAAGAATCCAATGAAAACACTGATCCCAGAACAGAACGATTCTTTGGAGGGGTAATTGGAACTATTGCTCTAGGAGTAGCAACCTCAGCACAAATTACAGCAGCAGTTGCTCTGGTTGAAGCCAAGCAGGCAAGATCAGACATTGAAAAACTCAAGGAAGCAATCAGGGACACAAACAAAGCAGTGCAGTCAGTTCAGAGCTCCGTAGGAAACTTGATAGTAGCAATTAAATCAGTCCAGGATTATGTCAACAAAGAAATCGTGCCATCGATTGCAAGACTAGGTTGTGAAGCAGCAGGACTTCAGCTAGGAATTGCATTAACACAGCATTACTCAGAATTAACAAACATATTCGGTGATAACATAGGATCGTTACAAGAAAAAGGAATAAAATTACAAGGTATAGCATCATTATACCGCACAAATATCACAGAAATATTCACAACATCAACAGTTGATAAATATGATATTTATGATCTATTATTTACAGAATCAATAAAGGTGAGAGTTATAGATGTTGATTTGAATGATTACTCAATCACCCTCCAAGTCAGACTCCCTCTATTAACCAGATTGCTGAACACTCAAATCTACAAGGTAGATTCCATATCATATAATATCCAAAACAGAGAATGGTATATCCCTCTTCCCAGCCATATCATGACGAAAGGGGCATTTCTAGGTGGAGCAGATGTCAAAGAATGCATAGAAGCATTCAGCAGTTATATATGCCCCTCTGATCCAGGATTTGTACTAAACCATGAAATGGAGAGCTGTCTATCAGGAAACATATCCCAATGTCCAAGAACCACAGTCACATCAGACATAGTTCCAAGGTATGCATTTGTCAATGGAGGAGTGGTTGCGAATTGTATAACAACCACATGTACATGCAATGGCATCGGTAATAGAATCAACCAACCACCTGATCAAGGAGTTAAAATTATAACACATAAAGAATGCAATACAATAGGTATCAATGGAATGCTGTTCAATACAAACAAAGAAGGAACCCTTGCATTCTACACACCAGATGACATAACACTAAACAATTCTGTTGCACTTGATCCAATTGACATATCAATCGAGCTCAACAAGGCCAAATCAGATCTAGAGGAATCAAAAGAATGGATAAGAAGGTCAAATCAAAAGCTAGATTCTATTGGAAGTTGGCATCAATCTAGCACTACAATCATAATTATTTTGATAATGATGATTATATTGTTTATAATTAATATAACAATAATTACAACTGCAATTAAGTATTACAGAATTCAAAAGAGAAATCGAGTGGATCAAAATGATAAGCCATATGTATTAACAAACAAA"/>
                        <sequence id="seq_KY674933.1_Human_respirovirus_3_strain_9Q4_complete_genome_2009" taxon="KY674933.1_Human_respirovirus_3_strain_9Q4_complete_genome_2009" totalcount="4" value="ATGCTAATTTCAATATTGTTAATTATCACAACCATGGTCATGGCATCACATTGCCAAATAGACATCACAAAACTACAGCATGTAGGTGTATTGGTCAACAGTCCCAAAGGTATGAAGATATCACAAAATTTCGAAACAAGATATCTAATTTTGAGTCTCATACCAAAAATAGAAGATTCTAACTCTTGTGGTGACCAACAGATCAAGCAATACAAGAGGTTATTGGATAGACTGATTATTCCTTTATATGATGGACTAAAATTACAGAAGGATGTGATAGTGACTAATCAAGAATCCAATGAAAACACTGATCCCAGAACAGAACGATTCTTTGGAGGGGTAATTGGAACTATTGCTTTAGGAGTAGCAACCTCAGCACAAATTACAGCAGCAGTTGCTCTGGTTGAAGCCAAGCAGGCAAGATCAGACATTGAAAAACTCAAGGAAGCAATCAGGGACACAAACAAAGCAGTGCAGTCAGTTCAGAGCTCCGTAGGAAACTTGATAGTAGCAATTAAATCAGTTCAGGATTATGTCAACAAAGAAATCGTGCCATCGATTGCGAGACTAGGTTGTGAAGCAGCAGGACTTCAGCTAGGAATTGCATTAACACAGCATTACTCAGAATTAACAAACATATTCGGTGATAACATAGGATCGTTACAAGAAAAAGGAATAAAATTACAAGGTATAGCATCATTATACCGCACAAATATCACAGAAATATTCACAACATCAACAGTTGATAAATATGATATTTATGATCTATTATTTACAGAATCAATAAAGGTGAGAGTTATAGATGTTGATTTGAATGATTACTCAATCACCCTCCAAGTCAGACTCCCTCTATTAACCAGATTGCTGAACACTCAAATCTACAAGGTAGATTCCATATCATATAATATCCAAAACAGAGAATGGTATATCCCTCTTCCCAGCCATATCATGACGAAAGGGGCATTTCTAGGTGGAGCAGATGTCAAAGAATGCATAGAAGCATTCAGCAGTTATATATGCCCCTCTGATCCAGGATTTGTACTAAACCATGAAATGGAGAGCTGTCTATCAGGAAACATATCCCAATGTCCAAGAACCACAGTCACATCAGACATAGTTCCAAGGTATGCATTTGTCAATGGAGGAGTGGTTGCGAATTGCATAACAACCACATGTACATGCAATGGTATCGGTAATAGAATCAACCAACCACCTGATCAAGGAGTTAAAATTATAACACATAAAGAATGTAATACAATAGGTATCAACGGAATGCTGTTCAATACAAACAAAGAAGGAACCCTTGCATTCTACACACCAGATGACATAACATTAAACAATTCTGTTGCACTTGATCCAATTGACATATCAATCGAGCTCAACAAGGCCAAATCAGATCTAGAGGAATCAAAAGAATGGATAAGAAGGTCAAATCAAAAGCTAGATTCTATTGGAAGTTGGCATCAATCTAGCACTACAATCATAATTATTTTGATAATGATGATTATATTGTTTATAATTAATATAACAATAATTACAATTGCAATTAAGTATTACAGAATTCAAAAGAGAAATCGAGTGGATCAAAATGATAAGCCATATGTATTAACAAACAAA"/>
                        <sequence id="seq_KY674934.1_Human_respirovirus_3_strain_9Q3_complete_genome_2009" taxon="KY674934.1_Human_respirovirus_3_strain_9Q3_complete_genome_2009" totalcount="4" value="ATGCTAATTTCAATATTGTTAATTATCACAACTATGATCATGGCATCACATTGCCAAATAGACATTACAAAACTACAGCATGTAGGTGTATTGGTCAACAGTCCCAAAGGTATGAAGATATCACAAAATTTCGAAACAAGATATCTAATTTTGAGTCTCATACCAAAAATAGAAGATTCTAACTCTTGTGGTGACCAACAGATCAAGCAATACAAGAGGTTATTAGATAGACTGATTATTCCTTTATATGATGGACTTAAATTACAGAAGGATGTGATAGTGACTAATCAAGAATCCGATGAAAACACTGATCCCAGAACAGAACGATTCTTTGGAGGGGTAATTGGAACTATTGCTCTAGGAGTAGCAACCTCAGCACAAATTACAGCAGCAGTTGCTCTGGTTGAAGCCAAGCAGGCAAGATCAGACATTGAAAAACTCAAGGAAGCAATCAGGGACACAAACAAAGCAGTGCAGTCAGTTCAGAGTTCCGTAGGAAACTTGATAGTAGCAATTAAATCAGTCCAGGATTATGTCAACAAAGAAATCGTGCCATCGATTGCGAGACTAGGTTGTGAAGCAGCAGGACTTCAGCTAGGTATTGCATTAACACAGCATTACTCAGAATTAACAAATATATTCGGTGATAACATAGGATCGTTACAAGAAAAAGGAATAAAATTACAAGGTATAGCATCATTATACCGCACAAATATCACAGAAATATTCACAACATCAACAGTTGATAAATATGATATTTATGATCTATTATTTACAGAATCAATAAAGGTGAGAGTTATAGATGTTGATTTGAATGATTACTCAATCACCCTTCAAGTCAGACTCCCTCTATTAACCAGATTGCTGAACACTCAAATCTACAAGGTAGATTCCATATCATATAATATCCAAAACAGAGAATGGTATATCCCTCTTCCCAGCCATATCATGACGAAAGGGGCATTTCTAGGTGGAGCAGATGTCAAAGAATGCATAGAAGCATTCAGCAGTTATATATGCCCCTCTGATCCAGGATTTGTACTAAACCATGAAATGGAGAGCTGTCTATCAGGAAACATATCCCAATGTCCAAGAACCACAGTCACATCAGACATAGTTCCAAGGTATGCATTTGTCAATGGAGGAGTGGTTGCGAATTGTATAACAACCACATGTACATGCAATGGCATCGGTAATAGAATCAACCAACCACCTGATCAAGGAGTTAAAATTATAACACATAAAGAATGTAATACAATAGGTATCAACGGAATGCTGTTCAATACAAACAAAGAAGGAACCCTTGCATTCTACACACCAGATGACATAACATTAAACAATTCTGTTGCACTTGATCCAATTGACATATCAATCGAGCTCAACAAGGCCAAATCAGATCTAGAGGAATCAAAAGAATGGATAAGAAGGTCAAATCAAAAGCTAGATTCTATTGGAAGTTGGCATCAATCTAGCACTACAATCATAATTATTTTGATAATGATGATTATATTGTTTATAATTAATATAACAATAATTACAATTGCAATTAAGTATTACAGAATTCAAAAGAGAAATCGAGTGGATCAAAATGATAAGCCATATGTATTAACAAACAAA"/>
                        <sequence id="seq_KY674935.1_Human_respirovirus_3_strain_9Q2_complete_genome_2009" taxon="KY674935.1_Human_respirovirus_3_strain_9Q2_complete_genome_2009" totalcount="4" value="ATGCTAATTTCAATATTGTTAATTATTACAACCATGATCATGGCATCACACTGCCAAATAGACATCACAAAACTACAGCATGTAGGTGTACTGGTCAGCAGTCCCAAAGGGATGAAGATATCACAAAACTTCGAAACAAGATATCTAATCCTGAGTCTCATACCAAAAATAGAAGATTCTAACTCTTGTGGTGACCAACAGATCAAGCAATACAAGAGGTTATTGGATAGACTGATCATTCCTTTATATGATGGACTAAGATTACAGAAGGATGTGATAGTGACTAATCAAGAATCCAATGAAAACACTGATCCCAGAACAGAACGATTCTTTGGAGGGGTAATTGGAACCATTGCTCTAGGAGTAGCAACCTCAGCACAAATTACAGCAGCAGTTGCTCTGGTTGAAGCCAAGCAGGCAAGATCAGACATTGAAAAACTCAAGGAAGCAATCAGGGACACAAATAAAGCAGTGCAGTCAGTTCAGAGCTCTATAGGAAATTTGATAGTAGCAATTAAATCAGTCCAGGATTATGTCAACAAAGAAATCGTGCCATCGATTGCGAGACTAGGTTGTGAAGCAGCAGGACTTCAGTTAGGGATTGCATTAACACAGCATTACTCAGAATTAACAAATATATTTGGTGATAACATAGGATCGTTACAAGAAAAAGGAATAAAATTACAAGGTATAGCATCATTATACCGCACAAATATCACAGAAATATTCACAACATCAACAGTTGACAAATATGATATTTATGATCTATTATTTACAGAATCAATAAAGGTGAGAGTTATAGATGTTGATTTGAATGATTACTCAATAACCCTCCAAGTCAGACTCCCTTTATTGACCAGACTGCTGAACACCCAAATCTACAAAGTAGATTCCATATCATATAATATCCAAAATAGAGAATGGTATATCCCTCTTCCCAGCCATATCATGACGAAAGGGGCATTTCTAGGTGGAGCAGATGTCAAAGAATGCATAGAAGCATTCAGCAGTTATATATGCCCTTCTGATCCAGGATTTGTACTAAACCATGAAATGGAAAGCTGTCTATCAGGAAACATATCCCAATGTCCAAGAACCACAGTCACATCAGACATAGTTCCCAGATATGCATTTGTCAATGGAGGAGTGGTTGCGAATTGTATAACAACTACATGTACATGTAATGGTATCGGTAATAGAATCAACCAACCACCTGATCAAGGAGTCAAAATTATAACACATAAAGAATGTAATACAATAGGTATCAACGGAATGCTATTCAACACAAACAAAGAAGGAACTCTTGCATTCTACACACCAGACGACATAACATTAAACAATTCTGTTGCACTTGATCCAATTGACATATCAATCGAGCTCAACAAGGCCAAATCGGATCTAGAGGAATCAAAAGAATGGATAAGAAGGTCAAATCAAAAGCTAGATTCTATTGGAAGTTGGCATCAATCTAGCACTACAATCATAGTTATTTTGATAATGATGATTATATTGTTTATAATTAATATAACAATAATTACAATTGCAATTAAGTATTACAGAATTCAAAAGAGAAATCGAGTGGATCAAAATGATAAGCCATATGTATTAACAAACAAA"/>
                        <sequence id="seq_KY674936.1_Human_respirovirus_3_strain_9Q1_complete_genome_2009" taxon="KY674936.1_Human_respirovirus_3_strain_9Q1_complete_genome_2009" totalcount="4" value="ATGCTAATTTCAATATTGTTAATTATTACAACCATGATCATGGCATCACACTGCCAAATAGACATCACAAAACTACAGCATGTAGGTGTACTGGTCAGCAGTCCCAAAGGGATGAAGATATCACAAAACTTCGAAACAAGATATCTAATCCTGAGTCTCATACCAAAAATAGAAGATTCTAACTCTTGTGGTGACCAACAGATCAAGCAATACAAGAGGTTATTGGATAGACTGATCATTCCTTTATATGATGGACTAAGATTACAGAAGGATGTGATAGTGACTAATCAAGAATCCAATGAAAACACTGATCCCAGAACAGAACGATTCTTTGGAGGGGTAATTGGAACCATTGCTCTAGGAGTAGCAACCTCAGCACAAATTACAGCAGCAGTTGCTCTGGTTGAAGCCAAGCAGGCAAGATCAGACATTGAAAAACTCAAGGAAGCAATCAGGGACACAAATAAAGCAGTGCAGTCAGTTCAGAGCTCTATAGGAAATTTGATAGTAGCAATTAAATCAGTCCAGGATTATGTCAACAAAGAAATCGTGCCATCGATTGCGAGACTAGGTTGTGAAGCAGCAGGACTTCAGTTAGGGATTGCATTAACACAGCATTACTCAGAATTAACAAATATATTTGGTGATAACATAGGATCGTTACAAGAAAAAGGAATAAAATTACAAGGTATAGCATCATTATACCGCACAAATATCACAGAAATATTCACAACATCAACAGTTGACAAATATGATATTTATGATCTATTATTTACAGAATCAATAAAGGTGAGAGTTATAGATGTTGATTTGAATGATTACTCAATAACCCTCCAAGTCAGACTCCCTTTATTGACCAGACTGCTGAACACCCAAATCTACAAAGTAGATTCCATATCATATAATATCCAAAATAGAGAATGGTATATCCCTCTTCCCAGCCATATCATGACGAAAGGGGCATTTCTAGGTGGAGCAGATGTCAAAGAATGCATAGAAGCATTCAGCAGTTATATATGCCCTTCTGATCCAGGATTTGTACTAAACCATGAAATGGAAAGCTGTCTATCAGGAAACATATCCCAATGTCCAAGAACCACAGTCACATCAGACATAGTTCCCAGATATGCATTTGTCAATGGAGGAGTGGTTGCGAATTGTATAACAACTACATGTACATGTAATGGTATCGGTAATAGAATCAACCAACCACCTGATCAAGGAGTCAAAATTATAACACATAAAGAATGTAATACAATAGGTATCAACGGAATGCTATTCAACACAAACAAAGAAGGAACTCTTGCATTCTACACACCAGACGACATAACATTAAACAATTCTGTTGCACTTGATCCAATTGACATATCAATCGAGCTCAACAAGGCCAAATCGGATCTAGAGGAATCAAAAGAATGGATAAGAAGGTCAAATCAAAAGCTAGATTCTATTGGAAGTTGGCATCAATCTAGCACTACAATCATAGTTATTTTGATAATGATGATTATATTGTTTATAATTAATATAACAATAATTACAATTGCAATTAAGTATTACAGAATTCAAAAGAGAAATCGAGTGGATCAAAATGATAAGCCATATGTATTAACAAACAAA"/>
                        <sequence id="seq_KY674938.1_Human_respirovirus_3_strain_9P6_complete_genome_2009" taxon="KY674938.1_Human_respirovirus_3_strain_9P6_complete_genome_2009" totalcount="4" value="ATGCTAATTTCAATATTGTTAATTATCACAACCATGGTCATGGCATCACATTGCCAAATAGACATCACAAAACTACAGCATGTAGGTGTATTGGTCAACAGTCCCAAAGGTATGAAGATATCACAAAATTTCGAAACAAGATATCTAATTTTGAGTCTCATACCAAAAATAGAAGATTCTAACTCTTGTGGTGACCAACAGATCAAGCAATACAAGAGGTTATTGGATAGACTGATTATTCCTTTATATGATGGACTAAAATTACAGAAGGATGTGATAGTGACTAATCAAGAATCCAATGAAAACACTGATCCCAGAACAGAACGATTCTTTGGAGGGGTAATTGGAACTATTGCTTTAGGAGTAGCAACCTCAGCACAAATTACAGCAGCAGTTGCTCTGGTTGAAGCCAAGCAGGCAAGATCAGACATTGAAAAACTCAAGGAAGCAATCAGGGACACAAACAAAGCAGTGCAGTCAGTTCAGAGCTCCGTAGGAAACTTGATAGTAGCAATTAAATCAGTTCAGGATTATGTCAACAAAGAAATCGTGCCATCGATTGCGAGACTAGGTTGTGAAGCAGCAGGACTTCAGCTAGGAATTGCATTAACACAGCATTACTCAGAATTAACAAACATATTCGGTGATAACATAGGATCGTTACAAGAAAAAGGAATAAAATTACAAGGTATAGCATCATTATACCGCACAAATATCACAGAAATATTCACAACATCAACAGTTGATAAATATGATATTTATGATCTATTATTTACAGAATCAATAAAGGTGAGAGTTATAGATGTTGATTTGAATGATTACTCAATCACCCTCCAAGTCAGACTCCCTCTATTAACCAGATTGCTGAACACTCAAATCTACAAGGTAGATTCCATATCATATAATATCCAAAACAGAGAATGGTATATCCCTCTTCCCAGCCATATCATGACGAAAGGGGCATTTCTAGGTGGAGCAGATGTCAAAGAATGCATAGAAGCATTCAGCAGTTATATATGCCCCTCTGATCCAGGATTTGTACTAAACCATGAAATGGAGAGCTGTCTATCAGGAAACATATCCCAATGTCCAAGAACCACAGTCACATCAGACATAGTTCCAAGGTATGCATTTGTCAATGGAGGAGTGGTTGCGAATTGTATAACAACCACATGTACATGCAATGGTATCGGTAATAGAATCAACCAACCACCTGATCAAGGAGTTAAAATTATAACACATAAAGAATGTAATACAATAGGTATCAACGGAATGCTGTTCAATACAAACAAAGAAGGAACCCTTGCATTCTACACACCAGATGACATAACATTAAACAATTCTGTTGCACTTGATCCAATTGACATATCAATCGAGCTCAACAAGGCCAAATCAGATCTAGAGGAATCAAAAGAATGGATAAGAAGGTCAAATCAAAAGCTAGATTCTATTGGAAGTTGGCATCAATCTAGCACTACAATCATAATTATTTTGATAATGATGATTATATTGTTTATAATTAATATAACAATAATTACAATTGCAATTAAGTATTACAGAATTCAAAAGAGAAATCGAGTGAATCAAAATGATAAGCCATATGTATTAACAAACAAA"/>
                        <sequence id="seq_KY674939.1_Human_respirovirus_3_strain_9P5_complete_genome_2009" taxon="KY674939.1_Human_respirovirus_3_strain_9P5_complete_genome_2009" totalcount="4" value="ATGCTAATTTCAATATTGTTAATTATTACAACCATGATCATGGCATCACACTGCCAAATAGACATCACAAAACTACAGCATGTAGGTGTATTGGTCAACAGTCCCAAAGGGATGAAGATATCACAAAACTTCGAAACAAGATATCTAATCCTGAGTCTCATACCAAAAATAGAAGATTCTAACTCTTGTGGTGACCAACAGATCAAGCAATACAAGAGGTTATTGGACAGACTGATCATTCCTTTATATGATGGACTAAGATTACAGAAGGATGTGATAGTGACTAATCAAGAATCCAATGAAAACACTGATCCTAGAATAGAACGATTCTTTGGAGGGGTAATTGGAACTATTGCTCTAGGAGTAGCAACCTCAGCACAAATTACAGCAGCAGTTGCTCTGGTTGAAGCCAAGCAGGCAAGATCAGACATTGAAAAACTCAAGGAAGCAATCAGGGACACAAATAAAGCAGTGCAGTCAGTTCAGAGCTCTGTAGGAAATTTGATAGTAGCAATTAAATCAGTCCAGGATTATGTCAACAAAGAAATCGTGCCATCGATTGCGAGACTAGGTTGTGAAGCAGCAGGACTTCAGTTAGGGATTGCATTAACACAGCATTACTCAGAATTAACAAATATATTTGGTGATAACATAGGATCGTTACAAGAAAAAGGAATAAAATTACAAGGTATAGCATCATTATACCGCACAAATATCACAGAAATATTCACAACATCAACAGTTGACAAATATGATATTTATGATCTATTATTTACAGAATCAATAAAGGTGAGAGTTATAGATGTTGATTTGAATGATTACTCAATAACCCTCCAAGTCAGACTCCCTTTATTGACCAGACTGCTGAACACTCAAATCTACAAAGTAGATTCCATATCATATAATATCCAAAATAGAGAATGGTATATCCCTCTTCCCAGCCATATCATGACGAAAGGGGCATTTCTAGGTGGAGCAGATGTCAAAGAATGCATAGAAGCATTCAGCAGTTATATATGCCCTTCTGATCCAGGATTTGTACTAAACCATGAAATGGAGAGCTGTCTATCAGGAAACATATCCCAATGTCCAAGAACCACAGTCACATCAGACATAGTTCCTAGGTATGCATTTGTCAATGGAGGAGTGGTTGCGAATTGTATAACAACTACATGTACATGCAATGGTATCGGTAATAGAATCAACCAGCCACCTGATCAAGGAGTCAAAATTATAACACATAAAGAATGTAATACAATAGGTATCAACGGAATGCTATTCAACACAAACAAAGAAGGAACTCTTGCATTCTACACACCAGACGACATAACATTAAACAACTCTGTTGCACTTGATCCAATTGACATATCAATCGAGCTCAACAAGGCCAAATCAGATCTAGAGGAATCAAAAGAATGGATAAGAAGGTCAAATCAAAAGCTAGATTCTATTGGAAGTTGGCATCAATCTAGCACTACAATCATAGTTATTTTGATAATGATGATTATATTGTTTATAATTAATATAACAATAATTACAATTGCAATTAAGTATTACAGAATTCAAAAGAGAAATCGAATGGATCAAAATGACAAGCCGTATGTATTAACAAACAAA"/>
                        <sequence id="seq_KY674963.1_Human_respirovirus_3_strain_12M7_complete_genome_2012" taxon="KY674963.1_Human_respirovirus_3_strain_12M7_complete_genome_2012" totalcount="4" value="ATGCTAGCTTCAACATTGTTAACTATTACAACCATGATTATGGCATCACACTGCCAAATAGACATTACAAAACTACAGCATGTAGGTGTATTGGTCAACAGTCCTAAAGGGATGAAGATATCACAAAACTTCGAAACAAGATACCTAATTTTGAGTCTCATACCAAAAATAGAAGATTCTAACTCTTGTGGTGACCAACAGATCAAGCAATACAAGAGACTATTGGATAGACTGATCATTCCTTTATATGATGGACTAAGATTACAGAAAGATGTGATAGTGACTAATCAAGAATCCAATGAAAACACTGATCCCAGAACAGAACGATTCTTTGGAGGGGTAATTGGAACTATTGCTCTGGGAGTAGCAACATCAGCACAAATTACAGCAGCAGTTGCTCTGGTTGAAGCCAAGCAGGCAAGATCGGACATTGAAAAACTCAAAGAAGCAATCAGGGACACAAATAAAGCAGTGCAGTCGGTTCAGAGCTCTGTAGGAAATTTGATAGTAGCAATTAAATCGGTCCAGGATTATGTCAACAACGAAATCGTGCCATCAATTACAAGACTAGGTTGTGAAGCAGCAGGACTTCAGTTAGGAATTGCATTAACACAGCATTACTCAGAATTAACAAACATATTTGGTGATAACATAGGATCGTTACAAGAAAAAGGAATAAAATTACAAGGTATAGCATCGTTATACCGCACAAATATCACAGAAATATTCACAACATCAACAGTTGATAAATATGATATTTATGATCTATTATTTACAGAATCAATAAAGGTGAGAGTTATAGATGTTGATTTGAATGATTACTCAATCACTCTCCAAGTCAGACTCCCTTTATTAACTAGACTACTGAACACTCAAATCTACAAAGTAGATTCCATATCATATAATATCCAAAACAGAGAATGGTATATCCCCCTTCCCAGCCATATTATGACGAAAGGGGCATTTCTAGGTGGAGCAGATGTCAAAGAATGCATAGAAGCATTCAGCAGTTATATATGCCCTTCTGATCCAGGATTTGTATTAAACCATGAAATGGAGAGCTGTTTATCAGGAAACATATCTCAATGTCCAAGAACCACAGTCACATCAGACATAGTTCCAAGGTATGCATTTGTCAATGGTGGAGTGGTTGCGAATTGTATAACAACCACATGTACGTGCAATGGTATCGGCAACAGAATCAACCAACCACCTGATCAAGGAGTAAAAATTATAACGCATAAAGAATGTAATACAATAGGTATCAACGGAATGCTATTCAACACAAACAAAGAAGGAACTCTTGCATTCTACACACCAGATGACATAACACTAAACAATTCTGTTGCTCTTGATCCAATTGACATATCAATCGAGCTCAACAAGGCCAAATCAGATCTAGAGGAATCAAAAGAATGGATAAGAAGGTCAAATCAAAAGTTAGATTCTATTGGAAGTTGGCATCAATCCAGCACTACAATTATAGTTATTTTGATAATGATGATTATATTGTTTATAATTAATGTAACGATAATTACAATTGCAATTAAGTATTACAGAATTCAAAAGAGAAATCGAATGGATCAAAATGAAAAGCCATATGTATTAACAAACAAA"/>
                        <sequence id="seq_KY674964.1_Human_respirovirus_3_strain_12N3_complete_genome_2012" taxon="KY674964.1_Human_respirovirus_3_strain_12N3_complete_genome_2012" totalcount="4" value="ATGCTAATTTCAATACTGTCAATTATTACAACCATGATCGTGGCATCACACTGCCAAATAGACATTACAAAACTACAGCATGTAGGTGTACTGGTCAACAGTCCCAAAGGGATGAAGATATCACAAAACTTCGAAACAAGATATCTAATCCTGAGTCTCATACCAAAAATAGAAGATTCTAACTCTTGTGGTGACCAACAGATCAAGCAATACAAGAGGTTATTAGATAGACTGATCATTCCTTTATATGATGGACTAAGATTACAGAAGGATGTGATAGTGACTAATCAAGAATCCAATGAAAACACTGATCCCAGAACAGAACGATTCTTTGGAGGGGTAATTGGAACCATTGCTCTAGGAGTAGCAACCTCAGCACAAATTACAGCAGCAGTTGCTCTGGTTGAAGCCAAGCAGGCAAGATCAGACATTGAAAAACTCAAGGAAGCAATCAGGGACACAAATAAAGCAGTGCAGTCAGTTCAGAGCTCTATAGGAAATTTGATAGTAGCAATTAAATCAGTCCAGGATTATGTCAACAAAGAAATCGTGCCATCGATTGCGAGACTAGGTTGTGAAGCAGCAGGACTTCAGTTAGGGATCGCATTAACACAGCATTACTCAGAATTAACAAATATATTTGGTGATAACATAGGATCGTTACAAGAAAAAGGAATAAAATTACAAGGTATAGCATCATTATACCGCACAAATATCACAGAAATATTCACAACATCAACAGTTGACAAATATGATATTTATGATCTATTATTTACAGAATCAATAAAGGTGAGAGTTATAGATGTTGATTTGAATGATTACTCAATAACCCTCCAAGTCAGACTCCCTTTATTGACCAGACTGCTGAACACCCAAATCTACAAAGTAGATTCCATATCATATAATATCCAAAATAGAGAATGGTATATCCCTCTTCCCAGCCATATCATGACGAAAGGGGCATTTCTAGGTGGAGCAGATGTCAAAGAATGCATAGAAGCATTCAGCAGTTATATATGCCCTTCTGATCCAGGATTTGTACTAAACCATGAAATGGAGAGCTGTCTATCAGGAAACATATCCCAATGTCCAAGAACCACAGTCACATCAGACATAGTTCCCAGGTATGCATTTGTCAATGGAGGAGTGGTTGCGAATTGTATAACAACTACATGTACATGCAATGGTATCGGTAATAGAATCAACCAACCACCTGATCAAGGAGTCAAAATTATAACACATAAAGAGTGTAATACAATAGGTATCAACGGAATGCTATTCAACACAAACAAAGAAGGAACTCTTGCATTCTACACACCAGACGACATAACATTAAACAATTCTGTTGCACTTGATCCAATTGACATATCAATCGAGCTCAACAAGGCCAAATCAGATCTAGAGGAATCAAAAGAATGGATAAGAAGGTCAAATCAAAAGCTAGATTCTATTGGAAGTTGGCATCAATCTAGCACTACAATCATAGTTATTTTGATAATGATGATTATATTGTTTATAATTAATATAACAATAATTACAATTGCAATCAAGTATTACAGAATTCAAAAGAGAAATCGGGTGGATCAAAATGATAAGCCATATGTATTAACAAACAAA"/>
                        <sequence id="seq_KY674975.1_Human_respirovirus_3_strain_16C7_complete_genome_2016" taxon="KY674975.1_Human_respirovirus_3_strain_16C7_complete_genome_2016" totalcount="4" value="ATGCTAATTTCAATATTGTCAATTATTACAACCATGATCATGGCATCACACTGCCAAATAGACATCACAAAACTACAGCATGTAGGTGTATTGGTCAACAGTCCTAAAGGGATGAAGATATCACAAAACTTCGAAACAAGATATCTAATCTTGAGTCTCATACCAAAAATAGAAGATTCTAACTCTTGTGGTGACCAACAGATCAAGCAATACAAGAGGTTATTGGACAGACTGATCATTCCCCTATATGATGGACTAAGATTACAGAAGGATGTGATAGTGACTAATCAAGAATCCAATGAAAACACTGATCCCAGAACAGAACGATTCTTTGGAGGGGTAATTGGAACTATTGCTCTAGGAGTAGCAACCTCAGCACAAATTACAGCAGCAGTTGCTCTGGTTGAAGCCAAGCAGGCAAGATCAGACATTGAAAAACTCAAGGAAGCAATCAGGGACACAAACAAAGCAGTGCAGTCAGTTCAAAGCTCCATAGGAAATTTGATAGTAGCAATTAAATCAGTCCAGGATTATGTCAATAAAGAAATTGTGCCATCGATTGCGAGACTAGGTTGTGAAGCAGCAGGACTTCAGTTAGGGATTGCATTAACACAGCATTACTCAGAATTAACAAACATATTTGGTGATAACATAGGATCGTTACAAGAAAAAGGAATAAAATTGCAAGGTATAGCATCATTATACCGCACAAATATCACAGAAATATTCACAACATCAACAGTTGATAAATATGATATTTATGATCTATTATTTACAGAATCAATAAAGGTGAGAGTTATAGATGTTGATTTGAATGATTACTCAATCACCCTCCAAGTCAGACTCCCTTTATTAACCAGACTGCTGAACACTCAAATCTACAAAGTAGATTCTATATCATATAATATCCAGAATAGAGAATGGTATATCCCTCTTCCAAGCCATATCATGACGAAAGGGGCATTTCTAGGTGGAGCAGATGTCAAAGAATGCATAGAAGCATTCAGCAGTTATATATGCCCTTCTGATCCAGGATTTGTACTAAACCATGAAATGGAGAGCTGTCTATCAGGAAACATATCCCAATGTCCAAGAACCACAGTCACATCAGACATAGTTCCAAGGTATGCATTTGTCAATGGAGGAGTGGTTGCGAATTGTATAACAACTACATGTACATGCAATGGTATCGGTAATAGAATCAACCAACCACCTGATCAAGGAGTCAAAATTATAACACATAAAGAATGTAATACAATAGGTATTAACGGAATGCTGTTCAACACAAACAAAGAAGGAACTCTTGCATTCTACACACCAGACGACATAACATTAAACAATTCTGTTGCGCTTGATCCAATTGACATATCAATCGAGCTCAACAAGGCCAAATCAGATCTAGAGGAATCAAAAGAATGGATAAGAAGGTCAAATCAAAAGCTAGATTCTATTGGAAGTTGGTATCAATCTAGCACTACAATCATAATTATCCTGATAATGATGATCATATTGTTTATAATTAATATAACAATAATTACAATTGCAATTAAGTATTACAGAATTCAAAAGAGAAATCGAGTGGATCAAAATGATAAGCCATATATATTAACAAACAAA"/>
                        <sequence id="seq_KY674977.1_Human_respirovirus_3_strain_16D1_complete_genome_2016" taxon="KY674977.1_Human_respirovirus_3_strain_16D1_complete_genome_2016" totalcount="4" value="ATGCCAATTTCAATACTGTTAATTATTACAACCATGATCATGGCATCACACTGCCAAATAGACATCACAAAACTACAGCATGTAGGTGTATTGGTCAACAGTCCTAAAGGGATGAAGATATCACAAAACTTCGAAACAAGATATCTAATCCTGAGTCTCATACCAAAAATAGAAGATTCTAACTCTTGTGGTGACCAACAGATCAAGCAATACAAGAGGTTATTGGATAGACTGATCATTCCTTTATATGATGGACTAAGATTACAGAAGGATGTGATAGTGACTAATCAAGAATCCAATGAAAACACTGATCCCAGAACAGAACGATTCTTTGGAGGGGTAATTGGAACTATTGCTCTAGGAGTAGCAACCTCAGCACAAATTACAGCAGCAGTTGCTCTGGTTGAAGCCAAGCAGGCAAGATCAGACATTGAAAAACTCAAGGAAGCAATCAGGGACACAAATAAAGCAGTGCAGTCAGTTCAAAGCTCTGTAGGAAATTTGATAGTAGCAATTAAATCAGTCCAGGATTATGTCAACAAAGAAATCGTGCCATCGATTGCGAGACTAGGTTGTGAAGCAGCAGGACTTCAGTTAGGGATTGCATTAACACAGCATTACTCAGAATTAACAAATATATTTGGTGATAACATAGGATCGTTACAAGAAAAAGGAATAAAATTACAAGGTATAGCATCATTATACCGCACAAATATCACGGAAATATTCACAACATCAACAGTTGACAAATATGATATTTATGATCTATTATTTACAGAATCAATAAAGGTGAGAGTTATAGATGTTGATTTGAATGATTACTCAATAACCCTCCAAGTCAGACTCCCTTTATTGACCAGACTGCTGAACACTCAAATCTACAAAGTAGATTCCATATCATACAATATCCAAAATAGAGAATGGTATATCCCTCTTCCCAGCCATATCATGACGAAAGGGGCATTTCTAGGTGGAGCAGATGTCAAAGAATGCATAGAAGCATTCAGCAGTTATATATGCCCCTCTGATCCAGGATTTGTGCTAAACCATGAAATGGAGAGCTGTCTATCAGGAAACATATCCCAATGTCCAAGAACCACAGTCACATCAGACATAGTTCCTAGGTATGCATTTGTCAATGGAGGAGTGGTTGCGAATTGTATAACAACTACATGTACATGCAATGGTATCGGTAATAGAATCAACCAACCACCTGATCAAGGAGTCAAAATTATAACACATAAAGAATGTAATACAATAGGTATCAACGGAATGCTATTCAACACAAACAAAGAAGGAACTCTTGCATTCTACACACCAGACGACATAACATTAAACAATTCTGTTGCACTTGATCCGATTGACATATCAATCGAGCTCAACAAGGCCAAATCAGATCTAGAGGAATCAAAAGAATGGATAAGAAGGTCAAATCAAAAGCTAGACTCTATTGGAAGTTGGCATCAATCTAGCACTACAATCATAGTTATTTTGATAATGATGATTATATTGTTTATAATTAATATAACAATAATTACAATTGCAATTAAGTATTACAGAATTCAAAAGAGAAATCGAGTGGATCAAAATGATAAGCCATATGTATTAACAAACAAA"/>
                        <sequence id="seq_KY674978.1_Human_respirovirus_3_strain_16D10_complete_genome_2016" taxon="KY674978.1_Human_respirovirus_3_strain_16D10_complete_genome_2016" totalcount="4" value="ATGCTAGCTTCAACATTGTCAATTGTTGCAATCATGATTGTGGCATCACACTGCCAAATAGACATCACAAAACTACAACATGTAGGTGTATTGGTCAACAGTCCTAAAGGGATGAAGATATCACAAAACTTCGAAACAAGATATCTAATTTTAAGTCTCATACCAAAAATAGAAGACTCTAACTCTTGTGGTGACCAACAGATCAAGCAATACAAGAGACTATTGGATAGACTGATCATTCCTTTATATGATGGACTAAGATTACAGAAGGATGTGATAGTGACCAATCAAGAATCCAATGAAAACACTGATCCCAGAACAGAACGATTCTTTGGAGGGGTAATTGGAACTATTGCTCTGGGAGTAGCAACATCAGCACAAATTACAGCAGCAGTTGCTCTGGTTGAAGCCAAGCAGGCAAGATCAGACATTGAAAAACTCAAGGAAGCAATCAGGGACACAAATAAAGCAGTGCAGTCAGTTCAGAGCTCTATAGGAAATTTGATAGTAGCAATTAAATCAGTCCAGGATTATGTCAACAACGAAATCGTGCCATCGATTGAGAGACTAGGTTGTGAAGCAGCAGGACTTCAGTTAGGAATTGCATTAACACAGCATTACTCAGAATTAACAAACATATTTGGTGATAACATAGGATCGTTACAAGAAAAAGGAATAAAATTACAAGGTATAGCATCATTATACCGCACAAATATCACAGAAATATTCACAACATCAACAGTTGATAAATATGATATTTATGATCTATTATTTACAGAATCAATAAAGGTAAGAGTTATAGATGTTGATTTGAATGATTACTCAATCACCCTCCAAGTCAGACTCCCTTTATTAACTAGATTGCTGAACACTCAAATCTACAAAGTAGATTCCATATCATACAATATCCAAAACAGAGAATGGTATATCCCCCTTCCCAGCCATATCATGACCAAAGGGGCATTTCTAGGTGGGGCAGATGTTAAAGAATGCATAGAAGCATTCAGCAGCTATATATGCCCTTCTGATCCAGGATTTGTACTAAACCATGAAATGGAGAGCTGTTTATCAGGAAACATATCTCAATGTCCAAGAACCACAGTTACATCAGACATAGTTCCAAGGTATGCATTCGTCAATGGAGGAGTGGTTGCGAATTGTATAACAACCACATGTACATGCAATGGTATCGGTAATAGAATCAACCAACCACCTGATCAAGGAGTAAAAATTATAACACACAAAGAATGCAATACAATAGGTATCAACGGAATGCTGTTCAACACAAACAAAGAAGGAACTCTTGCATTCTACACACCAGATGACATAACACTAAACAATTCTGTTGCTCTTGATCCGATTGACATATCAATCGAGCTCAACAAGGCCAAATCAGATCTAGAGGAATCAAAAGAATGGATAAGAAGGTCAAATCAAAAGCTAGATTCTATTGGAAGTTGGCATCAATCCAGCGCTACAATTATAGTTATTTTGATAATGATGATTATATTGTTTATAATTAATGTAACGATTATTACAATTGCAATTAAGTATTACAGAATTCAAAAGAGAAATCGAGTGGATCAAAATGAAAAGCCATATGTATTAACGAACAAA"/>
                        <sequence id="seq_KY674979.1_Human_respirovirus_3_strain_16E1-_complete_genome_2016" taxon="KY674979.1_Human_respirovirus_3_strain_16E1-_complete_genome_2016" totalcount="4" value="ATGCCAATTTCAATACTGTTAATTATTACAACCATGATCATGGCATCACACTGCCAAATAGACATCACAAAACTACAGCATGTAGGTGTATTGGTCAACAGTCCTAAAGGGATGAAGATATCACAAAACTTCGAAACAAGATATCTAATCCTGAGTCTCATACCAAAAATAGAAGATTCTAACTCTTGTGGTGACCAACAGATCAAGCAATACAAGAGGTTATTGGATAGACTGATCATTCCTTTATATGATGGACTAAGATTACAGAAGGATGTGATAGTGACTAATCAAGAATCCAATGAAAACACTGATCCCAGAACAGAACGATTCTTTGGAGGGGTAATTGGAACTATTGCTCTAGGAGTAGCAACCTCAGCACAAATTACAGCAGCAGTTGCTCTGGTTGAAGCCAAGCAGGCAAGATCAGACATTGAAAAACTCAAGGAAGCAATCAGGGACACAAATAAAGCAGTGCAGTCAGTTCAAAGCTCTGTAGGAAATTTGATAGTAGCAATTAAATCAGTCCAGGATTATGTCAACAAAGAAATCGTGCCATCGATTGCGAGACTAGGTTGTGAAGCAGCAGGACTTCAGTTAGGGATTGCATTAACACAGCATTACTCAGAATTAACAAATATATTTGGTGATAACATAGGATCGTTACAAGAAAAAGGAATAAAATTACAAGGTATAGCATCATTATACCGCACAAATATCACGGAAATATTCACAACATCAACAGTTGACAAATATGATATTTATGATCTATTATTTACAGAATCAATAAAGGTGAGAGTTATAGATGTTGATTTGAATGATTACTCAATAACCCTCCAAGTCAGACTCCCTTTATTGACCAGACTGCTGAACACTCAAATCTACAAAGTAGATTCCATATCATACAATATCCAAAATAGAGAATGGTATATCCCTCTTCCCAGCCATATCATGACGAAAGGGGCATTTCTAGGTGGAGCAGATGTCAAAGAATGCATAGAAGCATTCAGCAGTTATATATGCCCCTCTGATCCAGGATTTGTGCTAAACCATGAAATGGAGAGCTGTCTATCAGGAAACATATCCCAATGTCCAAGAACCACAGTCACATCAGACATAGTTCCTAGGTATGCATTTGTCAATGGAGGAGTGGTTGCGAATTGTATAACAACTACATGTACATGCAATGGTATCGGTAATAGAATCAACCAACCACCTGATCAAGGAGTCAAAATTATAACACATAAAGAATGTAATACAATAGGTATCAACGGAATGCTATTCAACACAAACAAAGAAGGAACTCTTGCATTCTACACACCAGACGACATAACATTAAACAATTCTGTTGCACTTGATCCGATTGACATATCAATCGAGCTCAACAAGGCCAAATCAGATCTAGAGGAATCAAAAGAATGGATAAGAAGGTCAAATCAAAAGCTAGACTCTATTGGAAGTTGGCATCAATCTAGCACTACAATCATAGTTATTTTGATAATGATGATTATATTGTTTATAATTAATATAACAATAATTACAATTGCAATTAAGTATTACAGAATTCAAAAGAGAAATCGAGTGGATCAAAATGATAAGCCATATGTATTAACAAACAAA"/>
                        <sequence id="seq_KY674981.1_Human_respirovirus_3_strain_16E8-_complete_genome_2016" taxon="KY674981.1_Human_respirovirus_3_strain_16E8-_complete_genome_2016" totalcount="4" value="ATGCCAATTTCAATACTGTTAATTATTACAACCATGATCATGGCATCACACTGCCAAATAGACATCACAAAACTACAGCATGTAGGTGTATTGGTCAACAGTCCTAAAGGGATGAAGATATCACAAAACTTCGAAACAAGATATCTAATCCTGAGTCTCATACCAAAAATAGAAGATTCCAATTCTTGTGGTGACCAACAGATCAAGCAATACAAGAGGTTATTGGATAGACTGATCATTCCTTTATATGATGGACTAAGATTACAGAAGGATGTGATAGTGACTAATCAAGAATCCAATGAAAACACTGATCCCAGAACAGAACGATTCTTTGGAGGGGTAATTGGAACTATTGCTCTAGGAGTAGCAACCTCAGCACAAATTACAGCAGCAGTTGCTCTGGTTGAAGCCAAGCAGGCGAGATCAGACATTGAAAAACTCAAAGAAGCAATCAGGGACACAAATAAAGCAGTGCAGTCAGTTCAAAGCTCTGTAGGAAATTTGATAGTAGCAATTAAATCAGTCCAGGATTATGTCAACAAAGAAATCGTGCCATCGATTGCGAGACTAGGTTGTGAAGCAGCAGGACTTCAGTTAGGGATTGCATTAACACAGCATTACTCAGAATTAACAAATATATTTGGTGATAACATAGGATCGTTACAAGAAAAAGGAATAAAATTACAAGGTATAGCATCATTATACCGCACAAATATCACAGAAATATTCACAACATCAACAGTTGACAAATATGATATTTATGATCTATTATTTACAGAATCAATAAAGGTGAGAGTTATAGATGTTGATTTGAATGATTACTCAATAACCCTCCAAGTCAGACTCCCTTTATTGACCAGACTGCTGAACACTCAAATCTACAAAGTAGATTCCATATCATACAATATCCAAAATAGAGAATGGTATATCCCTCTTCCCAGCCATATCATGACGAAAGGGGCATTTCTAGGTGGAGCAGATGTCAAAGAATGCATAGAAGCATTCAGCAGTTATATATGCCCTTCTGATCCAGGATTTGTACTAAACCATGAAATGGAGAGCTGTCTATCAGGAAACATATCCCAATGTCTAAGAACCACAGTCACATCAGACATAGTTCCTAGGTATGCATTTGTCAATGGAGGAGTGGTTGCGAATTGTATAACAACTACATGTACATGCAATGGTATCGGTAATAGAATCAACCAACCACCTGATCAAGGAGTCAAAATTATAACACATAAAGAATGTAATACAATAGGTATCAACGGAATGCTATTCAACACAAACAAAGAAGGAACTCTTGCATTCTACACACCAGACGACATAACATTAAACAATTCTGTTGCACTTGATCCGATTGACATATCAATCGAGCTCAACAAGGCCAAATCAGATCTAGAGGAATCAAAAGAATGGATAAGAAGGTCAAATCAAAAGCTAGATTCTATTGGAAGTTGGCATCAATCTAGCACTACAATCATAGTTATTTTGATAATGATGATTATATTGTTTATAATTAATATAACAATGATTACAATTGCAATTAAGTATTACAGAATTCAAAAGAGAAATCGAGTGGATCAAAATGATAAGCCATATGTATTAACAAACAAA"/>
                        <sequence id="seq_KY674982.1_Human_respirovirus_3_strain_16F7_complete_genome_2016" taxon="KY674982.1_Human_respirovirus_3_strain_16F7_complete_genome_2016" totalcount="4" value="ATGCTAATTTCAATATTGTTAATTATCACAACTATGATCATGGCATCACATTGCCAAATAGACATCACAAAACTACAGCATGTAGGTGTATTGGTCAACAGTCCCAAAGGTATGAAGATATCACAAAATTTCGAAACAAGATATCTAATTTTGAGTCTCATACCAAAAATAGAAGATTCTAACTCTTGTGGTGACCAACAGATCAAGCAATACAAGAGGTTATTGGATAGACTGATTATTCCTTTATATGATGGACTAAAATTACAGAAGGATGTGATAGTGACTAATCAAGAATCCAATGAAAACACTGATCCCAGAACAAAACGATTCTTTGGAGGGGTAATTGGAACCATTGCTCTAGGAGTAGCAACCTCAGCACAAATTACAGCAGCAGTTGCTCTGGTTGAAGCCAAGCAGGCAAGATCAGACATTGAAAAACTCAAGGAAGCAATCAGGGACACAAACAAAGCAGTGCAGTCAGTTCAGAGCTCCGTAGGAAACTTGATAGTAGCAATTAAATCAGTCCAGGATTATGTCAACAAAGAAATCGTGCCATCGATTGCGAGACTAGGTTGTGAAGCAGCGGGACTTCAGCTAGGAATTGCATTAACACAGCATTACTCAGAATTAACAAACATATTCGGTGATAACATAGGATCGTTACAAGAAAAAGGAATAAAATTACAAGGTATAGCATCATTATACCGCACAAATATCACAGAAATATTCACAACATCAACAGTTGATAAATATGATATTTATGATCTATTATTTACAGAATCAATAAAGGTGAGAGTTATAGATGTTGATTTGAATGATTACTCAATCACCCTCCAAGTCAGACTCCCTCTATTAACCAGATTGCTGAACACTCAAATCTACAAGGTAGATTCCATATCATATAATATCCAAAACAGAGAATGGTATATCCCTCTTCCCAGCCATATCATGACGAAAGGGGCATTTCTAGGTGGAGCAGATGTCAAAGAATGCATAGAAGCATTCAGCAGTTATATATGCCCCTCTGATCCAGGATTTGTACTAAACCATGAAATGGAGAGCTGTCTATCAGGAAACATATCCCAATGTCCAAGAACCACAGTCACATCAGACATAGTTCCAAGGTATGCATTTGTTAATGGAGGAGTGGTTGCAAATTGTATAACAACCACATGTACATGCAATGGTATCGGTAATAGAATCAACCAACCACCTGATCAAGGAGTTAAAATTATAACACATAAAGAATGTAATACAGTAGGTATCAACGGAATGCTGTTCAATACAAACAAAGAAGGAACCCTTGCATTCTACACACCAGATGACATAACATTAAACAATTCTGTTGCACTTGATCCAATTGACATATCAATCGAGCTCAACAAGGCCAAATCAGATCTAGAGGAATCAAAAGAATGGATAAGAAGGTCAAATCAAAAGCTAGATTCTATTGGAAGTTGGCATCAATCTAGCACTACAATCATAATTATTTTGATAATGATGATTATATTGTTTATAATTAATATAACAATAATTACAATTGCAATTAAGCATCACAGAATTCAAAAGAGAAATCGAGTGGATCAAAATGATAAGCCATATGTATTAACAAACAAA"/>
                        <sequence id="seq_KY684744.1_Human_respirovirus_3_strain_9E7_complete_genome_2009" taxon="KY684744.1_Human_respirovirus_3_strain_9E7_complete_genome_2009" totalcount="4" value="ATGCTAATTTCAATATTGTTAATTATTACAACCATGATCATGGCATCACACTGCCAAATAGACATCACAAAACTACAGCATGTAGGTGTATTGGTCAACAGTCCCAAAGGGATGAAGATATCACAAAACTTCGAAACAAGATATCTAATCCTGAGTCTCATACCAAAAATAGAAGATTCTAACTCTTGTGGTGACCAACAGATCAAGCAATACAAGAGGTTATTGGATAGACTGATCATTCCTTTATATGATGGACTAAGATTACAGAAGGATGTGATAGTGACTAATCAAGAATCCAATGAAAACACTGACCCCAGAACAGAACGATTCTTTGGAGGGGTAATTGGAACTATTGCTCTAGGAGTAGCAACCTCAGCACAAATTACAGCAGCAGTTGCTCTGGTTGAAGCCAAGCAGGCAAGATCAGACATTGAAAAACTCAAGGAAGCAATCAGGGACACAAATAAAGCAGTGCAGTCAGTTCAGAGCTCTGTAGGAAATTTGATAGTAGCAATTAAATCAGTCCAGGATTATGTCAACAAAGAAATCGTGCCATCGATTGCGAGACTAGGTTGTGAAGCAGCAGGACTTCAGTTAGGGATTGCATTAACACAGCATTACTCAGAATTAACAAATATATTTGGTGATAACATAGGATCATTACAAGAAAAAGGAATAAAATTACAAGGTATAGCATCATTATACCGCACAAATATCACAGAAATATTCACAACATCAACAGTTGACAAATATGATATTTATGATCTATTATTTACAGAATCAATAAAGGTGAGAGTTATAGATGTTGATTTGAATGATTACTCAATAACCCTCCAAGTCAGACTCCCTTTATTGACCAGACTGCTGAACACCCAAATCTACAAAGTAGATTCCATATCATATAATATCCAAAATAGAGAATGGTATATCCCTCTTCCCAGCCATATCATGACAAAAGGGGCATTTCTAGGTGGAGCAGATGTCAAAGAATGCATAGAAGCATTCAGCAGTTATATATGCCCTTCTGATCCAGGATTTGTACTAAACCATGAAATGGAGAGCTGTCTATCAGGAAACATATCCCAATGTCCAAGAACCACAGTCACATCAGACATAGTTCCTAGGTATGCATTTGTCAATGGAGGAGTGGTTGCGAATTGTATAACGACTACATGTACATGCAATGGTATCGGTAATAGAATCAACCAACCACCTGATCAAGGAGTCAAAATTATAACACATAAAGAATGTAATACAATAGGTATCAACGGAATGCTATTCAACACAAACAAAGAAGGAACTCTTGCATTCTACACACCAGACGACATAACATTAAACAATTCTGTTGCACTTGATCCGATTGACATATCAATCGAGCTCAACAAGGCCAAATCAGATCTAGAGGAATCAAAAGAATGGATAAGAAGGTCAAATCAAAAGCTAGATTCTATTGGAAGTTGGCATCAATCTAGCACTACAATCATAGTTATTTTGATAATGATGATTATATTGTTTATAATTAATATAACAATAATTACAATTGCAATTAAGTATTACAGAATTCAAAAGAGAAATCGAGTGGATCAAAACGATAAGCCATATGTATTAACAAACAAA"/>
                        <sequence id="seq_KY684745.1_Human_respirovirus_3_strain_9C2_complete_genome_2009" taxon="KY684745.1_Human_respirovirus_3_strain_9C2_complete_genome_2009" totalcount="4" value="ATGCTAATTTCAATATTGTTAATTATTACAACCATGATCATGGCATCACACTGCCAAATAGACATCACAAAACTACAGCATGTAGGTGTATTGGTCAACAGTCCCAAAGGGATGAAGATATCACAAAACTTCGAAACAAGATATCTAATCCTGAGTCTCATACCAAAAATAGAAGATTCTAACTCTTGTGGTGACCAACAGATCAAGCAATACAAGAGGTTATTGGATAGACTGATCATTCCTTTATATGATGGACTAAAATTACAGAAGGATGTGATAGTGACTAATCAAGAATCCAATGAAAACACTGATCCCAGAACAGAACGATTCTTTGGAGGGGTAATTGGAACTATTGCTCTAGGAGTAGCAACCTCAGCACAAATTACAGCAGCAGTTGCTCTGGTTGAAGCCAAGCAGGCAAGATCAGACATTGAAAAACTCAAGGAAGCAATCAGGGACACAAATAAAGCAGTGCAGTCAGTTCAGAGCTCTGTAGGAAATTTGATAGTAGCAATTAAATCAGTCCAGGATTATGTCAACAAAGAAATCGTGCCATCGATTGCGAGACTAGGTTGTGAAGCAGCAGGACTTCAGTTAGGGATTGCATTAACACAGCATTACTCAGAATTAACAAATATATTTGGTGATAACATAGGATCGTTACAAGAAAAAGGAATAAAATTACAAGGTATAGCATCATTATACCGCACAAATATCACAGAAATATTCACAACATCAACAGTTGACAAATATGATATTTATGATCTATTATTTACAGAATCAATAAAGGTGAGAGTTATAGATGTCGATTTGAATGATTACTCAATAACCCTCCAAGTCAGACTCCCTTTATTGACCAGACTGCTGAACACTCAAATCTACAAAGTAGATTCCATATCATATAATATCCAAAATAGAGAATGGTATATCCCTCTTCCCAGCCATATCATGACGAAAGGGGCATTTCTAGGTGGAGCAGATGTCAAAGAATGCATAGAAGCATTCAGCAGTTATATATGCCCTTCTGATCCAGGATTTGTACTAAACCATGAAATGGAGAGCTGTCTATCAGGAAACATATCCCAATGTCCAAGAACCACAGTCACATCAGACATAGTTCCTAGGTATGCATTTGTCAATGGAGGAGTGGTTGCGAATTGTATAACAACTACATGTACATGCAATGGTATCGGTAATAGAATCAACCAACCACCTGATCAAGGAGTCAAAATTATAACACATAAAGAATGTAATACAATAGGTATCAACGGAATGCTATTCAACACAAACAAAGAAGGAACTCTTGCATTCTACACACCAGACGACATAACATTAAACAATTCTGTTGCACTTGATCCAATTGACATATCAATCGAGCTCAACAAGGCCAAATCAGATCTAGAGGAATCAAAAGAATGGATAAGAAGGTCAAATCAAAAGCTAGATTCTATTGGAAGTTGGCATCAATCTAGCACTACAATCATAGTTATTTTGATAATGATGATCATATTGTTTATAATTAATATAACAATAATTACAATTGCAATTAAGTATTACAGAATTCAAAAGAGAAATCGAGTGGATCAAAATGATAAGCCATATGTATTAACAAACAAA"/>
                        <sequence id="seq_KY684746.1_Human_respirovirus_3_strain_9D2_complete_genome_2009" taxon="KY684746.1_Human_respirovirus_3_strain_9D2_complete_genome_2009" totalcount="4" value="ATGCTAATTTCAATATTGTTAATTATTACAACCATGATCATGGCATCACACTGCCAAATAGACATCACAAAACTACAGCATGTAGGTGTATTGGTCAACAGTCCCAAAGGGATGAAGATATCACAAAACTTCGAAACAAGATATCTAATCCTGAGTCTCATACCAAAAATAGAAGATTCTAACTCTTGTGGTGACCAACAGATCAAGCAATACAAGAGGTTATTGGACAGACTGATCATTCCTTTATATGATGGACTAAGATTACAGAAGGATGTGATAGTGACTAATCAAGAATCCAATGAAAACACTGATCCCAGAACAGAACGATTCTTTGGAGGGGTAATTGGAACTATTGCTCTAGGAGTAGCAACCTCAGCACAAATTACAGCAGCAGTTGCTCTGGTTGAAGCCAAGCAGGCAAGATCAGACATTGAAAAACTCAAGGAAGCAATCAGGGACACAAATAAAGCAGTGCAGTCAGTTCAGAGCTCTGTAGGAAATTTGATAGTAGCAATTAAATCAGTCCAGGATTATGTCAACAAAGAAATCGTGCCATCGATTGCGAGACTAGGTTGTGAAGCAGCAGGACTTCAGTTAGGGATTGCATTAACACAGCATTACTCAGAATTAACAAATATATTTGGTGATAACATAGGATCGTTACAAGAAAAAGGAATAAAGTTACAAGGTATAGCATCATTATACCGCACAAATATCACAGAAATATTCACAACATCAACAGTTGACAAATATGATATTTATGATCTATTATTTACAGAATCAATAAAGGTGAGAGTTATAGATGTTGATTTGAATGATTACTCAATAACCCTCCAAGTCAGACTCCCTTTATTGACCAGACTGCTGAACACTCAAATCTACAAAGTAGATTCCATATCATATAATATCCAAAATAGAGAATGGTATATCCCTCTTCCCAGCCATATCATGACGAAAGGGGCATTTCTAGGTGGAGCAGATGTCAAAGAATGCATAGAAGCATTCAGCAGTTATATATGCCCTTCTGATCCAGGATTTGTACTAAACCATGAAATGGAGAGCTGTCTATCAGGAAACATATCCCAATGTCCAAGAACCACAGTCACATCAGACATAGTTCCTAGGTATGCATTTGTCAATGGAGGAGTGGTTGCGAATTGTATAACAACTACATGTACATGCAATGGTATCGGTAATAGAATCAACCAGCCACCTGATCAAGGAGTCAAAATTATAACACATAAAGAATGTAATACAATAGGTATCAACGGAATGCTATTCAACACAAACAAAGAAGGAACTCTTGCATTCTACACACCAGACGACATAACATTAAACAACTCTGTTGCACTTGATCCAATTGACATATCAATCGAGCTCAACAAGGCCAAATCAGATCTAGAGGAATCAAAAGAATGGATAAGAAGGTCAAATCAAAAGCTAGATTCTATTGGAAGTTGGCATCAATCTAGCACTACAATCATAGTTATTTTGATAATGATGATTATATTGTTTATAATTAATATAACAATAATTACAATTGCAATTAAGTATTACAGAATTCAAAAGAGAAATCGAGTGGATCAAAATGATAAGCCGTATGTATTAACAAACAAA"/>
                        <sequence id="seq_KY684747.1_Human_respirovirus_3_strain_9F7_complete_genome_2009" taxon="KY684747.1_Human_respirovirus_3_strain_9F7_complete_genome_2009" totalcount="4" value="ATGCTAATTTCAATATTGTTAATTATTACAACCATGATCATGGCATCACACTGCCAAATAGACATCACAAAACTACAGCATGTAGGTGTATTGGTCAACAGTCCCAAAGGGATGAAGATATCACAAAACTTCGAAACAAGATATCTAATCCTGAGTCTCATACCAAAAATAGAAGATTCTAACTCTTGTGGTGACCAACAGATCAAGCAATACAAGAGGTTATTGGATAGACTGATCATTCCTTTATATGATGGACTAAGATTACAGAAGGATGTGATAGTGACTAATCAAGAATCCAATGAAAACACTGACCCCAGAACAGAACGATTCTTTGGAGGGGTAATTGGAACTATTGCTCTAGGAGTAGCAACCTCAGCACAAATTACAGCAGCAGTTGCTCTGGTTGAAGCCAAGCAGGCAAGATCAGACATTGAAAAACTCAAGGAAGCAATCAGGGACACAAATAAAGCAGTGCAGTCAGTTCAGAGCTCTGTAGGAAATTTGATAGTAGCAATTAAATCAGTCCAGGATTATGTCAACAAAGAAATCGTGCCATCGATTGCGAGACTAGGTTGTGAAGCAGCAGGACTTCAGTTAGGGATTGCATTAACACAGCATTACTCAGAATTAACAAATATATTTGGTGATAACATAGGATCATTACAAGAAAAAGGAATAAAATTACAAGGTATAGCATCATTATACCGCACAAATATCACAGAAATATTCACAACATCAACAGTTGACAAATATGATATTTATGATCTATTATTTACAGAATCAATAAAGGTGAGAGTTATAGATGTTGATTTGAATGATTACTCAATAACCCTCCAAGTCAGACTCCCTTTATTGACCAGACTGCTGAACACCCAAATCTACAAAGTAGATTCCATATCATATAATATCCAAAATAGAGAATGGTATATCCCTCTTCCCAGCCATATCATGACAAAAGGGGCATTTCTAGGTGGAGCAGATGTCAAAGAATGCATAGAAGCATTCAGCAGTTATATATGCCCTTCTGATCCAGGATTTGTACTAAACCATGAAATGGAGAGCTGTCTATCAGGAAACATATCCCAATGTCCAAGAACCACAGTCACATCAGACATAGTTCCTAGGTATGCATTTGTCAATGGAGGAGTGGTTGCGAATTGTATAACGACTACATGTACATGCAATGGTATCGGTAATAGAATCAACCAACCACCTGATCAAGGAGTCAAAATTATAACACATAAAGAATGTAATACAATAGGTATCAACGGAATGCTATTCAACACAAACAAAGAAGGAACTCTTGCATTCTACACACCAGACGACATAACATTAAACAATTCTGTTGCACTTGATCCGATTGACATATCAATCGAGCTCAACAAGGCCAAATCAGATCTAGAGGAATCAAAAGAATGGATAAGAAGGTCAAATCAAAAGCTAGATTCTATTGGAAGTTGGCATCAATCTAGCACTACAATCATAGTTATTTTGATAATGATGATTATATTGTTTATAATTAATATAACAATAATTACAATTGCAATTAAGTATTACAGAATTCAAAAGAGAAATCGAGTGGATCAAAACGATAAGCCATATGTATTAACAAACAAA"/>
                        <sequence id="seq_KY684748.1_Human_respirovirus_3_strain_9F8_complete_genome_2009" taxon="KY684748.1_Human_respirovirus_3_strain_9F8_complete_genome_2009" totalcount="4" value="ATGCTAATTTCAATATTGTCAATTATTACAACCATGATCATGGCATCACACTGCCAAATAGACATTACAAAACTACAGCATGTAGGTGTATTGGTCAACAGTCCCAAAGGGATGAAGATATCACAAAACTTCGAAACAAGATATCTAATCTTGAGTCTCATACCAAAAATAGAAGATTCTAATTCTTGTGGTGACCAACAGATCAAGCAATACAAGAGGTTATTGGATAGACTGATCATTCCTTTATATGATGGACTAAGATTACAGAAGGATGTGATTGTGACTAATCAAGAATCCAATGAAAACACTGATCCCAGAACAGAACGATTCTTTGGAGGGGTAATTGGAACTATTGCTCTAGGAGTAGCAACCTCAGCACAAATTACAGCAGCAGTTGCTCTGGTTGAAGCCAAGCAGGCAAGATCAGACATTGAAAAACTCAAGGAAGCAATCAGGGACACAAACAAAGCAGTGCAGTCAGTTCAGAGCTCCATAGGAAATTTGATAGTAGCAATTAAATCAGTCCAGGATTATGTCAACAAAGAAATCGTGCCATCGATCGCGAGACTAGGTTGTGAAGCAGCAGGACTTCAGTTAGGGATTGCATTAACACAGCATTACTCAGAATTAACAAACATATTTGGTGATAACATAGGATCGTTACAAGAAAAAGGAATAAAATTACAAGGTATAGCATCATTATACCGCACAAATATCACAGAAATATTCACAACATCAACAGTTGATAAATATGATATTTATGATCTATTATTTACAGAATCAATAAAAGTGAGAGTTATAGATGTTGATTTGAATGATTACTCAATCACCCTCCAAGTCAGACTCCCTTTATTAACCAGACTGCTAAACACTCAAATCTACAAAGTAGATTCCATATCATATAATATCCAAAATAGAGAATGGTATATCCCTCTTCCCAGCCATATCATGACGAAAGGGGCATTTCTAGGTGGAGCAGATGTCAAAGAATGCATAGAAGCATTCAGCAGTTATATATGCCCTTCTGATCCAGGATTTGTACTAAACCATGAAATGGAGAGCTGTCTATCAGGAAACATATCCCAATGTCCAAGAACCACAGTCACATCAGACATAGTTCCAAGGTATGCATTTGTCAATGGAGGAGTGGTTGCGAATTGTATAACAACTACATGTACATGCAATGGTATCGGTAATAGAATCAACCAACCACCTGATCAAGGAGTCAAAATTATAACACATAAGGAATGTAATACAATAGGTATTAACGGAATGCTGTTCAACACAAACAAAGAAGGAACTCTTGCATTCTACACACCAGACGATATAACATTAAACAATTCTGTTGCACTTGATCCAATCGACATATCAATCGAGCTCAACAAGGCCAAATCAGATCTAGAGGAATCAAAAGAATGGATAAGAAGGTCAAATCAAAAGCTAGATTCTATTGGAAGTTGGCATCAATCTAGCACTACAATCATAGTTATTTTGATAATGATGATTATATTGTTTATAATTAATATAACAATAATTACAATTGCAATTAAGTATTACAGAATTCAAAAGAGAAATCGAGTGGATCAAAATGATAAGCCATATGTATTAACAAACAAA"/>
                        <sequence id="seq_KY684749.1_Human_respirovirus_3_strain_9G3_complete_genome_2009" taxon="KY684749.1_Human_respirovirus_3_strain_9G3_complete_genome_2009" totalcount="4" value="ATGCCAATTTTAATATTGTTAATTATCACAACCATGATCATGGCATCACATTGCCAAATAGACATCACAAAACTACAGCATGTAGGTGTATTGGTCAACAGTCCCAAAGGTATGAAGATATCACAAAATTTCGAAACAAGATATCTAATTTTGAGTCTCATACCAAAAATAGAAGATTCTAACTCTTGTGGTGACCAACAGATCAAGCAATACAAGAGGTTATTGGATAGACTGATTATTCCTTTATATGATGGACTAAAATTACAGAAGGATGTGATAGTGACTAATCAAGAATCCAATGAAAACACTGATCCCAGAACAGAACGATTCTTTGGAGGGGTAATTGGAACTATTGCTCTAGGAGTAGCAACCTCAGCACAAATCACAGCAGCAGTTGCTCTGGTTGAAGCCAAGCAGGCAAGATCAGACATTGAAAAACTCAAGGAAGCAATCAGGGACACAAACAAAGCAGTGCAGTCAGTTCAGAGCTCCGTAGGGAACTTGATAGTAGCAATTAAATCAGTCCAGGATTATGTCAACAAGGAAATCGTGCCATCGATTGCGAGACTAGGTTGTGAAGCAGCAGGACTTCAGCTAGGAATTGCATTAACACAGCATTACTCAGAATTAACAAACATATTCGGTGATAACATAGGATCGTTACAAGAAAAAGGAATAAAATTACAAGGTATAGCATCATTATACCGCACAAATATCACAGAAATATTCACAACATCAACAGTTGATAAATATGATATTTATGATCTATTATTTACAGAATCAATAAAGGTGAGAGTTATAGATGTTGATTTGAATGATTACTCAATCACCCTCCAAGTCAGACTCCCTCTATTAACCAGATTGCTGAACACTCAAATCTACAAGGTAGATTCCATATCATATAATATCCAAAACAGAGAATGGTATATCCCTCTTCCCAGCCATATCATGACGAAAGGGGCATTTCTAGGTGGAGCAGATGTCAAAGAATGCATAGAAGCATTCAGCAGTTATATATGCCCCTCTGATCCAGGATTTGTACTAAATCATGAAATGGAGAGCTGTCTATCAGGAAACATATCCCAATGTCCAAGAACCACAGTCACATCAGACATAGTTCCAAGGTATGCATTTGTCAATGGAGGAGTGGTTGCGAATTGCATAACAACCACATGTACATGCAATGGTATCGGTAATAGAATCAACCAACCACCTGATCAAGGAGTTAAAATTATAACACATAAAGAATGTAATACAATAGGTATCAACGGAATGCTGTTCAATACAAACAAAGAAGGAACCCTTGCATTCTACACACCAGATGACATAACATTAAACAATTCTGTTGCACTTGATCCAATTGACATATCAATCGAGCTCAACAAGGCCAAATCAGATCTAGAGGAATCAAAAGAATGGATAAGAAGGTCAAATCAAAAACTAGATTCTATTGGAAGTTGGCATCAATCTAGCACTACAATCATAATTATTTTGATAATGATGATTATATTGTTTATAATTAATATGACAATAATTACAATTGCAATTAAGTATTACAGAATTCAAAAGAGAAATCGAGTGGATCAAAATGATAAGCCATATGTATTAACAAACAAA"/>
                        <sequence id="seq_KY684750.1_Human_respirovirus_3_strain_9I8_complete_genome_2009" taxon="KY684750.1_Human_respirovirus_3_strain_9I8_complete_genome_2009" totalcount="4" value="ATGCTAATTTCAATATTGTTAATTATTACAACCATGATCATGGCATCACACTGCCAAATAGACATCACAAAACTACAGCATGTAGGTGTATTGGTCAACAGTCCCAAAGGGATGAAGATATCACAAAACTTCGAAACAAGATATCTAATCCTGAGTCTCATACCAAAAATAGAAGATTCTAACTCTTGTGGTGACCAACAGATCAAGCAATACAAGAGGTTATTGGATAGACTGATCATTCCTTTATATGATGGACTAAGATTACAGAAGGATGTGATAGTGAATAATCAAGAATCCAATGAAAACACTGATCCCAGAACAGAACGATTCTTTGGAGGGGTAATTGGAACTATTGCTCTAGGAGTAGCAACCTCAGCACAAATTACAGCAGCAGTTGCTCTGGTTGAAGCCAAGCAGGCAAGATCAGACATTGAAAAACTCAAGGAAGCAATCAGGGACACAAATAAAGCAGTGCAGTCAGTTCAGAGCTCTGTAGGAAATTTGATAGTAGCAATTAAATCAGTCCAGGATTATGTCAACAAAGAAATCGTGCCATCGATTGCGAGACTAGGTTGTGAAGCAGCAGGACTTCAGTTAGGGATTGCATTAACACAGCATTACTCAGAATTAACAAATATATTTGGTGATAACATAGGATCGTTACAAGAAAAAGGAATAAAATTACAAGGTATAGCATCATTATACCGCACAAATATCACAGAAATATTCACAACATCAACAGTTGACAAATATGATATTTATGATCTATTATTTACAGAATCAATAAAGGTGAGAGTTATAGATGTTGATTTGAATGATTACTCAATAACCCTCCAAGTCAGACTCCCTTTATTGACCAGACTGCTGAACACTCAAATCTACAAAGTAGATTCCATATCATATAATATCCAAAATAGAGAATGGTATATCCCTCTTCCCAGCCATATCATGACGAAAGGGGCATTTCTAGGTGGAGCAGATGTCAAAGAATGCATAGAAGCATTCAGCAGTTATATATGCCCTTCTGATCCAGGATTTGTACTAAACCATGAAATGGAGAGCTGTCTATCAGGAAACATATCCCAATGTCCAAGAACCACAGTCACATCAGACATAGTTCCTAGGTATGCATTTGTCAATGGAGGAGTGGTTGCGAATTGTATAACAACTACATGTACATGCAATGGTATCGGTAATAGAATCAACCAACCACCTGATCAAGGAGTCAAAATTATAACACATAAAGAATGTAATACAATAGGTATCAACGGAATGCTATTCAACACAAACAAAGAAGGAACTCTTGCATTCTACACACCAGACGACATAACATTAAACAATTCTGTTGCACTTGATCCGATTGACATATCAATCGAGCTCAACAAGGCCAAATCAGATCTAGAGGAATCAAAAGAATGGATAAGAAGGTCAAATCAAAAGCTAGATTCTATTGGAAGTTGGCATCAATCTAGCACTACAATCATAGTTATTTTGATAATGATGATTATATTGTTTATAATTAATATAACAATAATTACAATTGCAATTAAGTATTACAGAATTCAAAAGAGAAATCGAGTGGATCAAAATGATAAGCCATATGTATTAACAAACAAA"/>
                        <sequence id="seq_KY684751.1_Human_respirovirus_3_strain_9I9_complete_genome_2009" taxon="KY684751.1_Human_respirovirus_3_strain_9I9_complete_genome_2009" totalcount="4" value="ATGCTAGCTTCAACATTGTTAATTATTACAACCATGATTATGGCATCACACTGCCAAATAGACATCACAAAACTACAGCATGTAGGTGTATTGGTCAACAGTCCCAAAGGGATGAAGATATCACAAAACTTCGAAACAAGATACCTAATTTTGAGTCTCATACCAAAAATAGAAGATTCTAACTCTTGTGGTGACCAACAGATCAAGCAATACAAGAGACTATTGGATAGACTGATCATTCCTTTATATGATGGACTAAGATTACAGAAAGATGTGATAGTGACTAATCAAGAATCCAATGAAAACACTGATCCCAGAACAGAACGATTCTTTGGAGGGGTAATTGGAACTATTGCTCTGGGAGTAGCAACATCAGCACAAATTACAGCAGCAGTTGCTCTGGTTGAAGCCAAGCAGGCAAGATCGGACATTGAAAAACTCAAAGAAGCAATCAGGGACACAAATAAAGCAGTGCAGTCGGTTCAGAGCTCTGTAGGAAATTTGATAGTAGCAATTAAATCGGTCCAGGATTATGTCAACAACGAAATCGTGCCATCAATTACGAGACTAGGTTGTGAAGCAGCAGGACTTCAGTTAGGAATTGCATTAACACAGCATTACTCAGAATTAACAAACATATTTGGTGATAACATAGGATCGTTACAAGAAAAAGGAATAAAATTACAAGGTATAGCATCGTTATACCGCACAAATATTACAGAAATATTCACAACATCAACAGTTGATAAATATGATATTTATGATCTATTATTTACAGAATCAATAAAGGTGAGAGTTATAGATGTTGATTTGAATGATTACTCAATCACTCTCCAAGTCAGACTCCCTTTATTAACTAGACTACTGAACACTCAAATCTACAAAGTAGACTCCATATCATATAATATCCAAAACAGAGAATGGTATATCCCCCTTCCCAGCCATATCATGACGAAAGGGGCATTTCTAGGTGGAGCAGATGTCAAAGAATGCATAGAAGCATTCAGCAGTTATATATGCCCTTCTGATCCAGGATTTGTACTAAACCATGAAATGGAGAGCTGTTTATCAGGAAACATATCTCAATGTCCAAGAACCACAGTCACATCAGACATAGTTCCAAGGTATGCATTTGTCAATGGAGGAGTGGTTGCGAATTGTATAACAACCACATGTACGTGCAATGGTATCGGCAACAGAATCAACCAACCACCTGATCAAGGAGTAAAAATTATAACACATAAAGAATGTAATACAATAGGTATCAACGGAATGCTATTCAACACAAACAAAGAAGGAACTCTTGCATTCTACACACCAGATGACATAACACTAAACAATTCTGTTGCTCTTGATCCAATCGACATATCAATCGAGCTCAACAAGGCCAAATCAGATCTAGAGGAATCAAAAGAATGGATAAGAAGGTCAAATCAAAAGCTAGACTCTATTGGAAGTTGGCATCAATCCAGCACTACAATCATAGTTATCTTGATAATGATGATTATATTGTTTATAATTAATGTAACGATAATTACAATTGCAATTAAGCATTACAGAATTCAAAAGAGAAATCGAATGGATCAAAATGAAAAGCCATATGTATTAACAAACAAA"/>
                        <sequence id="seq_KY684752.1_Human_respirovirus_3_strain_9K9_complete_genome_2009" taxon="KY684752.1_Human_respirovirus_3_strain_9K9_complete_genome_2009" totalcount="4" value="ATGCTAATTTCAATATTGTCAATTATCACAACCATGATCATGGCATCACATTGCCAAATAGACATCACAAAACTACAGCATGTAGGTGTATTGGTCAACAGTCCCAAAGGTATGAAGATATCACAAAATTTCGAAACAAGATATCTAATTTTGAGTCTCATACCAAAAATAGAAGATTCTAACTCTTGTGGTGACCAACAGATCAATCAATACAAGAGGTTATTGGATAGACTGATTATTCCTTTATATGATGGACTAAAATTACAGAAGGATGTGATAGTGACTAACCAAGAATCCAATGAAAACACTGATCCCAGAACAGAACGATTCTTTGGAGGGGTAATTGGAACTATTGCTCTAGGAGTAGCAACCTCAGCACAAATTACAGCAGCAGTTGCTCTGGTTGAAGCCAAGCAGGCAAGATCAGACATTGAAAAACTCAAGGAAGCAATCAAGGACACAAACAAAGCAGTGCAGTCAGTTCAGAGCTCCGTAGGAAACTTAATAGTAGCAATTAAATCAGTCCAGGATTATGTCAACAAAGAAATCGTGCCATCGATTGCGAGACTAGGTTGTGAAGCAGCAGGACTTCAGCTAGGAATTGCATTAACACAGCATTACTCAGAATTAACAAACATATTCGGTGATAACATAGGATCGTTACAAGAAAAAGGAATAAAATTACAAGGTATAGCATCATTATACCGCACAAATATCACAGAAATATTCACAACATCAACAGTTGATAAATATGATATTTATGATCTATTATTTACAGAATCAATAAAGGTGAGAGTTATAGATGTTGATTTGAATGATTACTCAATCACCCTCCAAGTCAGACTCCCTCTATTAACCAGATTACTGAACACTCAAATCTACAAGGTAGATTCCATATCATATAATATCCAAAACAGAGAATGGTATATCCCTCTTCCCAGCCATATCATGACGAAAGGGGCATTTCTAGGTGGAGCAGATGTCAAAGAATGCATAGAAGCATTCAGCAGTTATATATGCCCCTCTGATCCAGGATTTGTACTAAACCATGAAATGGAGAGCTGTCTATCAGGAAACATATCCCAATGTCCAAGAACCACAGTCACATCAGACATAGTTCCAAGGTATGCATTTGTCAATGGAGGAGTGGTTGCGAATTGTATAACAACCACATGTACATGCAATGGTATCGGTAATAGAATCAACCAACCACCTGATCAAGGAGTTAAAATTATAACACATAAAGAATGTAATACAATAGGTATCAACGGAATGCTATTCAATACAAACAAAGAAGGAACCCTTGCATTCTACACACCAGATGACATAACATTAAACAATTCTGTTGCACTTGATCCAATTGACATATCAATCGAGCTCAACAAGGCCAAATCAGATCTAGAGGAATCAAAAGAATGGATAAGAAGGTCAAATCAAAAGCTAGATTCTATTGGAAGTTGGCATCAATCTAGCACTACAATCATAATTATTTTGATAATGATGATTATATTGTTTATAATTAATATAACAATAATTGCAATTGCAATCAAGTATTACAGAATTCAAAAGAGAAATCGAGTGGATCAAAATGACAAGCCATATGTATTAACAAACAAA"/>
                        <sequence id="seq_KY684753.1_Human_respirovirus_3_strain_9L10_complete_genome_2009" taxon="KY684753.1_Human_respirovirus_3_strain_9L10_complete_genome_2009" totalcount="4" value="ATGCTAATTTCAATATTGTTAATTATCACAACCATGGTCACGGCATCACATTGCCAAATAGACATCACAAAACTACAGCATGTAGGTGTATTGGTCAACAGTCCCAAAGGTATGAAGATATCACAAAATTTCGAAACAAGATATCTAATTTTGAGTCTCATACCAAAAATAGAAGATTCTAACTCTTGTGGTGACCAACAGATCAAGCAATACAAGAGGTTATTGGATAGACTGATTATTCCTTTATATGATGGACTAAAATTACAGAAGGATGTGATAGTGACTAATCAAGAATCCAATGAAAACACTGATCCCAGAACAGAACGATTCTTTGGAGGGGTAATTGGAACTATTGCTTTAGGAGTAGCAACCTCAGCACAAATTACAGCAGCAGTTGCTCTGGTTGAAGCCAAGCAGGCAAGATCAGACATTGAAAAACTCAAGGAAGCAATCAGGGACACAAACAAAGCAGTGCAGTCAGTTCAGAGCTCCGTAGGAAACTTGATAGTAGCAATTAAATCAGTTCAGGATTATGTCAACAAAGAAATCGTGCCATCGATTGCGAGACTAGGTTGTGAAGCAGCAGGACTTCAGCTAGGAATTGCATTAACACAGCATTACTCAGAATTAACAAACATATTCGGTGATAACATAGGATCGTTACAAGAAAAAGGAATAAAATTACAAGGTATAGCATCATTATACCGCACAAATATCACAGAAATATTCACAACATCAACAGTTGATAAATATGATATTTATGATCTATTATTTACAGAATCAATAAAGGTGAGAGTTATAGATGTTGATTTGAATGATTACTCAATCACCCTCCAAGTCAGACTCCCTCTATTAACCAGATTGCTGAACACTCAAATCTACAAGGTAGATTCCATATCATATAATATCCAAAACAGAGAATGGTATATCCCTCTTCCCAGCCATATCATGACGAAAGGGGCATTTCTAGGTGGAGCAGATGTCAAAGAATGCATAGAAGCATTCAGCAGTTATATATGCCCCTCTGATCCAGGATTTGTACTAAACCATGAAATGGAGAGCTGTCTATCAGGAAACATATCCCAATGTCCAAGAACCACAGTCACATCAGACATAGTTCCAAGGTATGCATTTGTCAATGGAGGAGTGGTTGCGAATTGTATAACAACCACATGTACATGCAATGGTATCGGTAATAGAATCAACCAACCACCTGATCAAGGAGTTAAAATTATAACACATAAAGAATGTAATACAATAGGTATCAACGGAATGCTGTTCAATACAAACAAAGAAGGAACCCTTGCATTCTACACACCAGATGACATAACATTAAACAATTCTGTTGCACTTGATCCAATTGACATATCAATCGAGCTCAACAAGGCCAAATCAGATCTAGAGGAATCAAAAGAATGGATAAGAAGGTCAAATCAAAAGCTAGATTCTATTGGAAGTTGGCATCAATCTAGCACTACAATCATAATTATTTTGATAATGATGATTATATTGTTTATAATTAATATAACAATAATTACAATTGCAATTAAGTATTACAGAATTCAAAAGAGAAATCGAGTGGATCAAAATGATAAGCCATATGTATTAACAAACAAA"/>
                        <sequence id="seq_KY684754.1_Human_respirovirus_3_strain_9M6_complete_genome_2009" taxon="KY684754.1_Human_respirovirus_3_strain_9M6_complete_genome_2009" totalcount="4" value="ATGCTAGCTTCAACATTGTCAATTGTTGCAACCATGATTGTGGCATCACACTGCCAAATAGACATCACAAAGCTACAGCATGTAGGTGTATTGGTCAACAGTCCCAAAGGGATGAAGATATCACAAAACTTCGAAACAAGATATCTAATTTTGAGTCTCATACCAAAAATAGAAGACTCTAACTCTTGTGGTGACCAACAGATCAAGCAATACAAGAGATTATTGGATAGACTGATCATTCCTTTATATGATGGACTAAGATTACAGAAGGATGTGATAGTGACCAATCAAGAATCCAATGAAAACACTGATCCCAGAACAGAACGATTCTTTGGAGGGGTAATTGGAACTATTGCTCTGGGAGTAGCAACATCAGCACAAATTACAGCAGCAGTTGCTCTGGTTGAAGCCAAGCAGGCAAGATCAGACATTGAAAAACTCAAGGAAGCAATCAGGGACACAAATAAAGCAGTGCAGTCGGTTCAGAGCTCTATAGGAAATTTGATAGTAGCAATTAAATCAGTCCAGGATTATGTCAACAACGAAATCGTGCCATCGATTGAGAGACTAGGTTGTGAAGCAGCAGGACTTCAGTTAGGAATTGCATTAACACAGCATTACTCAGAATTAACAAACATATTTGGTGATAACATAGGATCGTTACAAGAAAAAGGAATAAAATTACAAGGTATAGCATCATTATACCGCACAAATATCACAGAAATATTCACAACATCAACAGTTGATAAATATGATATTTATGATCTATTATTTACAGAATCAATAAAGGTGAGAGTCATAGATGTTGATTTGAATGATTACTCAATCACCCTCCAAGTCAGACTCCCTTTATTAACTAGACTGTTGAACACTCAAATCTACAAATTAGATTCCATATCATACAATATCCAAAACAGAGAATGGTATATCCCCCTTCCCAGCCACATCATGACTAAAGGGGCATTTCTAGGTGGAGCAGATGTTAAAGAATGTATAGAAGCATTCAGCAGTTATATATGCCCTTCTGATCCAGGATTTGTACTAAACCATGAAATGGAGAGCTGTTTATCAGGAAACATATCTCAATGTCCAAGAACCACAGTCACATCAGACATAGTTCCAAGGTATGCATTCGTCAATGGAGGAGTGGTTGCGAATTGTATAACAACCACATGTACGTGCAATGGTATCGGTAATAGAATCAACCAACCACCTGATCAAGGAGTAAAAATTATAACACACAAAGAATGCAATACAATAGGTATCAACGGAATGCTGTTCAACACAAACAAAGAAGGAACTCTTGCATTCTACACACCAGATGACATAACACTAAACAATTCTGTTGCTCTTGATCCAATTGACATATCAATCGAGCTCAACAAGGCCAAATCAGATCTAGAGGAATCAAAAGAATGGATAAGAAGGTCAAATCAAAAGCTAGATTCTATTGGAAGTTGGCATCAATCCAGCGCTACAATTATAGTTATTTTGATAATGATGATTATATTGTTTATAATTAATGTAACGATTATTACAATTGCAATTAAGTATTACAGAATTCAAAAGAGAAATCGAGTGGATCAAAATGAAAAGCCATATGTATTAACAAACAAA"/>
                        <sequence id="seq_KY684755.1_Human_respirovirus_3_strain_SC2155_complete_genome_2016" taxon="KY684755.1_Human_respirovirus_3_strain_SC2155_complete_genome_2016" totalcount="4" value="ATGCTAGCTTCAACATTGTCAATTGTTGCAACCATGATTGTGGCATCACACTGCCAAATAGACATCACAAAACTACAACATGTAGGTGTATTGGTCAACAGTCCTAAAGGGATGAAGATATCACAAAACTTCGAAACAAGATATCTAATTTTAAGTCTCATACCAAAAATAGAAGACTCTAACTCTTGTGGTGACCAACAGATCAAGCAATACAAGAGACTATTGGATAGACTGATCATTCCTTTATATGATGGACTAAGATTACAGAAGGATGTGATAGTGACCAATCAAGAATCCAATGAAAACACTGATCCCAGAACAGAACGATTCTTTGGAGGGGTAATTGGAACTATTGCTCTGGGAGTAGCAACATCAGCACAAATTACAGCAGCAGTTGCTCTGGTTGAAGCCAAGCAGGCAAGATCAGACATTGAAAAACTCAAGGAAGCAATCAGGGACACAAATAAAGCAGTGCAGTCAGTTCAGAGCTCTATAGGAAATTTGATAGTAGCAATTAAATCAGTCCAGGATTATGTCAACAACGAAATCGTGCCATCGATTGAGAGACTAGGTTGTGAAGCAGCAGGACTTCAGTTAGGAATTGCATTAACACAGCATTACTCAGAATTAACAAACATATTTGGTGATAACATAGGATCGTTACAAGAAAAAGGAATAAAATTACAAGGTATAGCATCATTATACCGCACAAATATCACAGAAATATTCACAACATCAACAGTTGATAAATATGATATTTATGATCTATTATTTACAGAATCAATAAAGGTCAGAGTCATAGATGTTGATTTGAATGATTACTCAATCACCCTTCAAGTCAGACTCCCTTTATTAACTAGATTGCTGAACACTCAAATCTACAAAGTAGATTCCATATCATACAATATCCAAAACAGAGAATGGTATATCCCCCTTCCCAGCCATATCATGACTAAAGGAGCATTTCTAGGTGGAGCAGATGTTAAAGAATGTATAGAAGCATTCAGCAGTTATATATGCCCTTCTGATCCAGGATTTGTACTAAACCATGAAATGGAGAGCTGTTTATCAGGAAACATATCTCAATGTCCAAGAACCACAGTTACATCAGACATAGTTCCGAGGTATGCATTCGTCAATGGAGGAGTGGTTGCAAATTGTATAACAACTACATGTACATGCAATGGTATCGGTAATAGAATCAACCAACCACCTGATCAAGGAGTAAAAATTATAACACACAAAGAATGCAATACAATAGGTATCAACGGAATGCTGTTCAACACAAACAAAGAAGGAACTCTTGCATTCTACACACCAGATGACATAACACTAAACAATTCTGTTGCTCTTGATCCGATTGACATATCAATCGAGCTCAACAAGGCCAAATCAGATCTAGAGGAATCAAAAGAATGGATAAGAAGGTCAAATCAAAAGCTAGATTCTATTGGAAGTTGGCATCAATCCAGCGCTACAATTATAGTTATTTTGATAATGATGATTATATTGTTTATAATTAATGTAACGATTATTACAATTGCAATTAAGTATTACAGAATTCAAAAGAGAAATCGAGTGGATCAAAATGAAAAGCCATATGTATTAACAAACAAA"/>
                        <sequence id="seq_KY684756.1_Human_respirovirus_3_strain_SC2171_complete_genome_2016" taxon="KY684756.1_Human_respirovirus_3_strain_SC2171_complete_genome_2016" totalcount="4" value="ATGCTAGCTTCAACATTGTCAATTGTTGCAATCATGATTGTGGCATCACACTGCCAAATAGACATCACAAAACTACAACATGTAGGTGTATTGGTCAACAGTCCTAAAGGGATGAAGATATCACAAAACTTCGAAACAAGATATCTAATTTTAAGTCTCATACCAAAAATAGAAGACTCTAACTCTTGTGGTGACCAACAGATCAAGCAATACAAGAGACTATTGGATAGACTGATCATTCCTTTATATGATGGACTAAGATTACAGAAGGATGTGATAGTGACCAATCAAGAATCCAATGAAAACACTGATCCCAGAACAGAACGATTCTTTGGAGGGGTAATTGGAACTATTGCTCTGGGAGTAGCAACATCAGCACAAATTACAGCAGCAGTTGCTCTGGTTGAAGCCAAGCAGGCAAGATCAGACATTGAAAAACTCAAGGAAGCAATCAGGGACACAAATAAAGCAGTGCAGTCAGTTCAGAGCTCTATAGGAAATTTGATAGTAGCAATTAAATCAGTCCAGGATTATGTCAACAACAAAATCGTGCCATCGATTGAGAGACTAGGTTGTGAAGCAGCAGGACTTCAGTTAGGAATTGCATTAACACAGCATTACTCAGAATTAACAAACATATTTGGTGATAACATAGGATCGTTACAAGAAAAAGGAATAAAATTACAAGGTATAGCATCATTATACCGCACAAATATCACAGAAATATTCACAACATCAACAGTTGATAAATATGATATTTATGATCTATTATTTACAGAATCAATAAAGGTAAGAGTTATAGATGTTGATTTGAATGATTACTCAATCACCCTCCAAGTCAGACTCCCTTTATTAACTAGATTGCTGAACACTCAAATCTACAAAGTAGATTCCATATCATACAATATCCAAAACAGAGAATGGTATATCCCCCTTCCCAGCCATATCATGACCAAAGGGGCATTTCTAGGTGGGGCAGATGTTAAAGAATGCATAGAAGCATTCAGCAGCTATATATGCCCTTCTGATCCAGGATTTGTACTAAACCATGAAATGGAGAGCTGTTTATCAGGAAACATATCTCAATGTCCAAGAACCACAGTTACATCAGACATAGTTCCAAGGTATGCATTCGTCAATGGAGGAGTGGTTGCGAATTGTATAACAACCACATGTACATGCAATGGTATCGGTAATAGAATCAACCAACCACCTGATCAAGGAGTAAAAATTATAACACACAAAGAATGCAATACAATAGGTATCAACGGAATGCTGTTCAACACAAACAAAGAAGGAACTCTTGCATTCTACACACCAGATGACATAACACTAAACAATTCTGTTGCTCTTGATCCGATTGACATATCAATCGAGCTCAACAAGGCCAAATCAGATCTAGAGGAATCAAAAGAATGGATAAGAAGGTCAAATCAAAAGCTAGATTCTATTGGAAGTTGGCATCAATCCAGCGCTACAATTATAGTTATTTTGATGATGATCATTATATTGTTTATAATTAATGTAACGATTATTACAATTGCAATTAAGTATTACAGAATTCAAAAGAGAAATCGAGTGGATCAAAATGAAAAGCCATATGTATTAACGAACAAA"/>
                        <sequence id="seq_KY684761.1_Human_respirovirus_3_strain_9M7_complete_genome_2009" taxon="KY684761.1_Human_respirovirus_3_strain_9M7_complete_genome_2009" totalcount="4" value="ATGCTAATTTCAATATTGTTAATTATTACAACCATGATCATGGCATCACACTGCCAAATAGACATCACGAAACTACAGCATGTAGGTGTATTGGTCAACAATCCCAAAGGGATGAAGATATCACAAAACTTCGAAACAAGATATCTAATCCTGAGTCTCATACCAAAAATAGAAGATTCTAACTCTTGTGGTGACCAACAGATCAAGCAATACAAGAGGTTATTGGATAGACTGATCATTCCTTTATATGATGGACTAAGATTACAGAAGGATGTGATAGTGACTAATCAAGAATCCAATGAAAACACTGATCCCAGAACAGAACGATTCTTTGGAGGGGTAATTGGAACTATTGCTCTAGGAGTAGCAACCTCAGCACAAATTACAGCAGCAGTTGCTCTGGTTGAAGCCAAGCAGGCAAGATCAGACATTGAAAAACTCAAGGAAGCAATCAGGGACACAAATAAAGCAGTGCAGTCAGTTCAGAGCTCTGTAGGAAATTTGATAGTAGCAATTAAATCAGTCCAGGATTATGTCAACAAAGAAATCGTGCCATCGATTGCGAGACTAGGTTGTGAAGCAGCAGGACTTCAGTTAGGGATTGCATTAACACAGCATTACTCAGAATTAACAAATATATTTGGTGATAACATAGGATCGTTACAAGAAAAAGGAATAAAATTACAAGGTATAGCATCATTATACCGCACAAATATCACAGAAATATTCACAACATCAACAGTTGACAAATATGATATCTATGATCTATTATTTACAGAATCAATAAAGGTGAGAGTTATAGATGTTGATTTGAATGATTACTCAATAACCCTCCAAGTCAGACTCCCTTTATTGACCAGACTGCTGAACACTCAAATCTACAAAGTAGATTCCATATCATATAATATCCAAAATAGAGAATGGTATATCCCTCTTCCCAGCCATATCATGACGAAAGGGGCATTTCTAGGTGGAGCAGATGTCAAAGAATGCATAGAAGCATTCAGCAGTTATATATGCCCTTCTGATCCAGGATTTGTACTAAACCATGAAATGGAGAGCTGTCTATCAGGAAACATATCCCAATGTCCAAGAACCACAGTCACATCAGACATAGTTCCTAGGTATGCATTTGTCAATGGAGGAGTAGTTGCGAATTGTATAACAACTACATGTACATGCAATGGTATCGGTAATAGAATCAACCAACCACCTGATCAAGGAGTCAAAATTATAACACATAAAGAATGTAATACAATAGGTATCAACGGAATGCTATTCAACACAAACAAAGAAGGAACTCTTGCATTCTACACACCAGACGACATAACATTAAACAATTCTGTTGCACTTGATCCGATTGACATATCAATCGAGCTCAACAAGGCCAAATCAGATCTAGAGGAATCAAAAGAATGGATAAGAAGGTCAAATCAAAAGCTAGATTCTATTGGAAGTTGGCATCAATCTAGCACTACAATCATAGTTATTTTGATAATGATGATTATATTGTTTATAATTAATATAACAATAATTACAATTGCAATTAAGTATTACAGAATTCAAAAGAGAAATCGAGTGGATCAAAATGATAAGCCATATGTATTAACAAACAAA"/>
                        <sequence id="seq_KY779601.1_Human_respirovirus_3_strain_4539_complete_genome_2015" taxon="KY779601.1_Human_respirovirus_3_strain_4539_complete_genome_2015" totalcount="4" value="ATGCCAATTTCAATACTGTTAATTATTACAACCATGATCATGGCATCACACTGCCAAATAGACATCACAAAACTACAGCATGTAGGTGTATTGGTCAACAGTCCTAAAGGGATGAAGATATCACAAAACTTCGAAACAAGATATCTAATCCTGAGTCTCATACCAAAAATAGAAGATTCTAACTCTTGTGGTGACCAACAGATCAAGCAATACAAGAGGTTATTGGATAGACTGATCATCCCTTTATATGATGGACTAAGATTACAGAAGGATGTGATAGTGACTAATCAAGAATCCAATGAAAACACTGATCCCAGAACAGAACGATTCTTTGGAGGGGTAATTGGAACTATTGCTCTAGGAGTAGCAACCTCAGCACAAATTACAGCAGCAGTTGCTCTGGTTGAAGCCAAGCAGGCAAGATCAGACATTGAAAAACTCAAGGAAGCAATCAGGGACACAAATAAAGCAGTGCAGTCAGTTCAAAGCTCTGTAGGAAATTTGATAGTAGCAATTAAATCAGTCCAGGATTATGTCAACAAAGAAATCGTGCCATCGATTGCGAGACTAGGTTGTGAAGCAGCAGGACTTCAGTTAGGGATTGCATTAACACAGCATTACTCAGAATTAACAAATATATTTGGTGATAACATAGGATCGTTACAAGAAAAAGGAATAAAATTACAAGGTATAGCATCATTATACCGCACAAATATCACGGAAATATTCACAACATCAACAGTTGACAAATATGATATTTATGATCTATTATTTACAGAATCAATAAAGGTGAGAGTTATAGATGTTGATTTGAATGATTACTCAATAACCCTCCAAGTCAGACTCCCTTTATTGACCAGACTGCTGAACACTCAAATCTACAAAGTAGATTCCATATCATACAATATCCAAAATAGAGAATGGTATATCCCTCTTCCCAGCCATATCATGACGAAAGGGGCATTTCTAGGTGGAGCAGATGTCAAAGAATGCATAGAAGCATTCAGCAGTTATATATGCCCCTCTGATCCAGGATTTGTGCTAAACCATGAAATGGAGAGCTGTCTATCAGGAAACATATCCCAATGTCCAAGAACCACAGTCACATCAGACATAGTTCCTAGGTATGCATTTGTCAATGGAGGAGTGGTTGCGAATTGTATAACAACTACATGTACATGCAATGGTATCGGTAATAGAATCAACCAACCACCTGATCAAGGAGTCAAAATTATAACACATAAAGAATGTAATACAATAGGTATCAACGGAATGCTATTCAACACAAACAAAGAAGGAACTCTTGCATTCTACACACCAGACGACATAACATTAAACAATTCTGTTGCACTTGATCCGATTGACATATCAATCGAGCTCAACAAGGCCAAATCAGATCTAGAGGAATCAAAAGAATGGATAAGAAGGTCAAATCGAAAGCTAGACTCTATTGGAAGTTGGCATCAATCTAGCACTACAATCATAGTTATTTTGATAATGATGATTATATTGTTTATAATTAATATAACAATAATTACAATTGCAATTAAGTATTACAGAATTCAAAAGAGAAATCGAGTGGATCAAAATGATAAGCCATATGTATTAACAAACAAA"/>
                        <sequence id="seq_KY779608.1_Human_respirovirus_3_strain_4407_complete_genome_2015" taxon="KY779608.1_Human_respirovirus_3_strain_4407_complete_genome_2015" totalcount="4" value="ATGCCAATTCCAATACTGTTAATTATTACAACCATGATCATGGCATCACACTGCCAAATAGACATCACAAAACTACAGCATGTAGGTGTATTGGTCAACAGTCCTAAAGGGATGAAGATATCACAAAACTTCGAAACAAGATATCTAATCCTGAGTCTCATACCAAAAATAGAAGATTCTAACTCTTGTGGTGACCAACAGATCAAGCAATACAAGAGGTTATTGGATAGACTGATCATTCCCTTATATGATGGACTAAGATTACAGAAGGATGTGATAGTGACTAATCAAGAATCCAATGAAAACACTGATCCCAGAACAGAACGATTCTTTGGAGGGGTAATTGGAACTATTGCTCTAGGAGTAGCAACCTCGGCACAAATTACAGCAGCAGTTGCTCTGGTTGAAGCCAAGCAGGCAAGATCAGACATTGAAAAACTCAAGGAAGCAATCAGGGACACAAATAAAGCAGTGCAGTCAGTTCAAAGCTCTGTAGGAAATTTGATAGTAGCAATTAAATCAGTCCAGGATTATGTCAACAAAGAAATCGTGCCATCGATTGCGAGACTAGGTTGTGAAGCAGCAGGACTTCAGTTAGGGATTGCATTAACACAGCATTACTCAGAATTAACAAATATATTTGGTGATAACATAGGATCGTTACAAGAAAAAGGGATAAAATTACAAGGTATAGCATCATTATACCGCACAAATATCACAGAAATATTCACAACATCAACAGTTGACAAATATGATATTTATGATCTATTATTTACAGAATCAATAAAGGTGAGAGTTATAGATGTTGATTTGAATGATTACTCAATAACCCTCCAAGTCAGACTCCCTTTATTGACCAGACTGCTGAACACTCAAATCTACAAAGTAGATTCCATATCATACAATATCCAAAATAGAGAATGGTATATCCCTCTTCCCAGCCATATCATGACGAAAGGGGCATTTCTAGGTGGAGCAGATGTCAAAGAATGCATAGAAGCATTCAGCAGTTATATATGCCCTTCTGATCCAGGATTTGTACTAAACCATGAAATGGAGAGCTGTCTATCAGGAAACATATCCCAATGTCCAAGAACCACAGTCACATCAGACATAGTTCCTAGGTATGCATTTGTCAATGGAGGAGTGGTTGCGAATTGTATAACAACTACATGTACATGCAATGGTATCGGTAATAGAATCAACCAACCACCTGATCAAGGAGTCAAAATTATAACACATAAAGAATGTAATACAATAGGTATCAACGGAATGCTATTCAACACAAACAAAGAAGGAACTCTTGCATTCTACACACCAGACGACATAACATTAAACAATTCTGTTGCACTTGATCCGATTGACATATCAATCGAGCTCAACAAGGCCAAATCAGATCTAGAGGAGTCAAAAGAATGGATAAGAAGGTCAAATCAAAAGCTAGATTCTATTGGAAGTTGGCATCAATCTAGCACTACAATCATAGTTATTTTGATAATGATGATTATATTGTTTATAATTAATATAACAATAATTACAATTGCAATTAAGTATTACAGAATTCAAAAGAGAAATCGAGTGGATCAAAATGATAAGCCATATGTATTAACAAACAAA"/>
                        <sequence id="seq_KY779612.1_Human_respirovirus_3_strain_4362_complete_genome_2015" taxon="KY779612.1_Human_respirovirus_3_strain_4362_complete_genome_2015" totalcount="4" value="ATGCCAATTTCAATACTGTTAATTATTACAACCATGATCATGGCATCACACTGCCAAATAGACATCACAAAACTACAGCATGTAGGTGTATTGGTAAACAGTCCTAAAGGGATGAAGATATCACAAAACTTCGAAACAAGATATCTAATCCTGAGTCTCATACCAAAAATAGAAGATTCTAACTCTTGTGGTGACCAACAGATCAAGCAATACAAGAGGTTATTGGATAGACTGATCATTCCTTTATATGATGGACTAAGACTACAGAAGGATGTGATAGTGACTAATCAAGAATCCAATGAAAACACTGATCCCAGAACAGAACGATTCTTTGGAGGGGTAATTGGAACTATTGCTCTAGGAGTAGCAACCTCAGCACAAATTACAGCAGCAGTTGCTCTGGTTGAAGCCAAGCAGGCAAGATCAGACATTGAAAAACTCAAGGAAGCAATCAGGGACACAAATAAAGCAGTGCAGTCAGTTCAAAGCTCTGTAGGAAATTTGATAGTAGCAATTAAATCAGTCCAGGATTATGTCAACAAAGAAATCGTGCCATCGATTGCGAGACTAGGTTGTGAAGCAGCAGGACTTCAGTTAGGGATTGCATTAACACAGCATTACTCAGAATTAACAAATATATTTGGTGATAACATAGGATCGTTACAAGAAAAAGGAATAAAATTACAAGGTATAGCATCATTATACCGCACAAATATCACAGAAATATTCACAACATCAACAGTTGACAAATATGATATTTATGATCTATTATTTACAGAATCAATAAAGGTGAGAGTTATAGATGTTGATTTGAATGATTACTCAATAACCCTCCAAGTCAGACTCCCTTTATTGACCAGACTGCTGAACACTCAAATCTACAAAGTAGATTCCATATCATACAATATCCAAAATAGAGAATGGTATATCCCTCTTCCCAGCCATATCATGACGAAAGGGGCATTTCTAGGTGGAGCAGATGTCAAAGAATGCATAGAAGCATTCAGCAGTTATATATGCCCTTCTGATCCAGGATTTGTACTAAACCATGAAATGGAGAGCTGTCTATCAGGAAACATATCCCAATGTCCAAGAACCACAGTCACATCAGACATAGTTCCTAGGTATGCATTTGTCAATGGAGGAGTGGTTGCGAATTGTATAACAACTACATGTACATGCAATGGTATCGGTAATAGAATCAACCAACCACCTGATCAAGGAGTCAAAATTATAACACATAAAGAATGTAATACAATAGGTATCAACGGAATGCTATTCAACACAAACAAAGAAGGAACTCTTGCATTCTACACACCAGACGACATAACATTAAACAATTCTGTTGCACTTGATCCGATTGACATATCAATCGAGCTCAACAAGGCCAAATCAGATCTAGAGGAATCAAAAGAATGGATAAGAAGGTCAAATCAAAAGCTAGATTCTATTGGAAGTTGGCATCAATCTAGCACTACAATCATAGTTATTTTGATAATGATGATTATATTGTTTATAATTAATATAACAATAATTACAATTGCAATTAAGTATTACAGAATTCAAAAGAGAAATCGAGTGGATCAAAATGATAAGCCATATGTATTAACAAACAAA"/>
[truncated: 325,872 more chars]
