# Supplementary material for: Molecular Evolution of the Fusion Protein (F) Gene in Human Respirovirus 3
Source: Front Microbiol. 2020 Jan 15;10:3054. doi: 10.3389/fmicb.2019.03054 (PMC6974460; doi:10.3389/fmicb.2019.03054)
Supplement: Supplementary file 1 [file Data_Sheet_1.ZIP › Aso_HRV3 F_Revised Supplementary Files/Supplementary File S5.xml]

<?xml version="1.0" encoding="UTF-8" standalone="no"?><beast beautitemplate='Standard' beautistatus='' namespace="beast.core:beast.evolution.alignment:beast.evolution.tree.coalescent:beast.core.util:beast.evolution.nuc:beast.evolution.operators:beast.evolution.sitemodel:beast.evolution.substitutionmodel:beast.evolution.likelihood" required="SSM v1.0.1" version="2.4">


    <data
id="03"
name="alignment">
                        <sequence id="seq_KF530228.1_UNVERIFIED__Human_parainfluenza_virus_3_strain_HPIV3/ZAF/3314/2010_cRNA_sequence_20101" taxon="KF530228.1_UNVERIFIED__Human_parainfluenza_virus_3_strain_HPIV3/ZAF/3314/2010_cRNA_sequence_2010" totalcount="4" value="ATGCTAGCTTCAACATTGTTAATTATTACAACCATGATTATGGCATCACACTGCCAAATAGACATCACAAAACTACAGCATGTAGGTGTATTGGTCAACAGTCCCAAAGGGATGAAGATATCACAAAACTTCGAAACAAGATACCTAATTTTGAGTCTCATACCAAAAATAGAAGATTCTAACTCTTGTGGTGACCAACAGATCAAGCAATACAAGAGACTATTGGATAGACTGATCATTCCTTTATATGATGGACTAAGATTACAGAAAGATGTGATAGTGACTAATCAAGAATCCAATGAAAACACTGATCCCAGAACAGAACGATTCTTTGGAGGGGTAATTGGAACCATTGCTCTGGGAGTAGCAACATCAGCACAAATTACAGCGGCAGTTGCTCTGGTTGAAGCCAAGCAGGCAAGATCGGACATTGAAAAACTCAAAGAAGCAATCAGGGACACAAATAAAGCAGTGCAGTCGGTTCAGAGCTCTGTAGGAAATTTGATAGTAGCAATTAAATCGGTCCAGGATTATGTCAACAACGAAATCGTGCCATCAATTACGAGACTAGGTTGTGAAGCAGCAGGACTTCAGTTAGGAATTGCATTAACACAGCATTACTCAGAATTAACAAACATATTTGGTGATAACATAGGATCGTTACAAGAAAAAGGAATAAAATTACAAGGTATAGCATCGTTATACCGCACAAATATCACAGAAATATTCACAACATCAACAGTTGATAAATATGATATTTATGATCTATTATTTACAGAATCAATAAAGGTGAGAGTTATAGATGTTGATTTGAATGATTACTCAATCACTCTCCAAGTCAGACTCCCTTTATTAACTAGACTACTGAACACTCAAATCTACAAAGTAGACTCCATATCATATAATATCCAAAACAGAGAATGGTATATCCCCCTTCCCAGCCATATCATGACGAAAGGGGCATTTCTAGGTGGAGCAGATGTCAAAGAATGCATAGAAGCATTCAGCAGTTATATATGCCCTTCTGATCCAGGATTTGTACTAAATCATGAAATGGAGAGCTGTTTATCAGGAAACATATCTCAATGTCCAAGAACCACAGTCACATCAGACATAGTTCCAAGGTATGCATTTGTCAATGGAGGAGTGGTTGCGAATTGTATAACAACCACATGTACGTGCAATGGTATCGGCAACAGAATCAACCAACCACCTGATCAAGGAGTAAAAATTATAACACATAAAGAATGTAATACAATAGGTATCAACGGAATGCTATTCAACACAAACAAAGAAGGAACTCTTGCATTCTACACACCAGATGACATAACACTAAACAATTCTGTTGCTCTTGATCCAATTGACATATCAATCGAGCTCAACAAGGCCAAATCAGATCTAGAGGAATCAAAAGAATGGATAAGAAGGTCAAATCAAAAGCTAGATTCTATTGGAAGTTGGCATCAATCCAGCACTACAATTATAGTTATTTTGATAATGTTGATTATATTGTTTATAATTAATGTAACGATAATTACAATTGCAATTAAGTATTACAGAATTCAAAAGAGAAATCGAATGGATCAAAATGAAAAGCCATATGTATTAACAAACAAA"/>
                        <sequence id="seq_KF530231.1_UNVERIFIED__Human_parainfluenza_virus_3_strain_HPIV3/USA/629-D00155/2007_cRNA_sequence_20071" taxon="KF530231.1_UNVERIFIED__Human_parainfluenza_virus_3_strain_HPIV3/USA/629-D00155/2007_cRNA_sequence_2007" totalcount="4" value="ATGCTAGCTTCAACATTGTTAATTATTACAACCATGATTATGGCATCACACTGCCAAATAGACATCACAAAACTACAGCATGTAGGTGTATTGGTCAACAGTCCCAAAGGAATGAAGATATCACAAAACTTCGAAACAAGATATCTAATTTTGAGTCTCATACCAAAAATAGAAGATTCTAACTCTTGTGGTGACCAACAGATCAAGCAATACAAGAGACTATTGGATAGGCTGATCATTCCTTTATATGATGGACTAAGATTACAGAAAGATGTGATAGTGACTAATCAAGAATCCAATGAAAACACTGATCCCAGAACAGAACGATTCTTTGGAGGAGTAATTGGAACTATTGCTCTGGGAGTAGCAACATCAGCACAAATTACAGCAGCAGTTGCTCTGGTTGAAGCCAAGCAGGCAAGATCAGACATTGAAAAACTCAAAGAAGCAATCAGGGACACAAATAAAGCAGTGCAGTCGGTTCAGAGCTCTATAGGAAATTTGATAGTAGCAATTAAATCGGTCCAGGATTATGTCAACAACGAAATCGTGCCATCGATTACGAGACTAGGTTGTGAAGCAGCAGGACTTCAGTTAGGAATTGCATTAACACAGCATTACTCAGAATTAACAAACATATTTGGTGATAATATAGGATCGTTACAAGAAAAAGGAATAAAATTACAAGGTATCGCATCATTATACCGCACAAATATCACAGAAATATTCACAACATCAACAGTTGATAAATATGATATTTATGATCTATTATTTACAGAATCAATAAAGGTGAGAGTTATAGATGTTGATTTGAATGATTACTCAATCACTCTCCAAGTCAGACTCCCTTTATTAACTAGACTGCTGAACACTCAAATCTACAAAGTAGATTCCATATCATATAATATCCAAAACAGAGAATGGTATATCCCCCTTCCCAGCCATATCATGACGAAAGGGGCATTTCTAGGTGGAGCAGATGTCAAAGAATGCATAGAAGCATTCAGCAGTTATATATGCCCTTCTGATCCAGGATTTGTACTAAACCATGAAATGGAGAGCTGTTTATCAGGAAACATATCCCAATGTCCAAGAACCACAGTCACATCAGACATAGTTCCAAGGTATGCATTTGTCAATGGAGGAGTGGTTGCGAACTGTATAACAACCACATGTACGTGCAATGGTATCGGCAATAGAATCAACCAACCACCTGATCAAGGAGTCAAAATTATAACACATAAAGAATGTAATACAATAGGTATCAACGGAATGCTGTTCAACACAAACAAAGAAGGAACTCTTGCATTCTACACACCAGATGACATAACACTAAACAATTCTGTTGCTCTTGATCCAATTGACATATCAATCGAGCTCAACAAGGCCAAATCAGATCTAGAGGAATCAAAAGAATGGATAAGAAGGTCAAATCAAAAGTTAGATTCTATTGGAAGTTGGCATCAATCCAGCACTACAATTATAGTTATTTTGATAATGATGATTATATTGTTTATAATTAATGTAACGATAATTACAATTGCAATTAAGTATTACAGAATTCAAAAGAGAAATCGAGTGGATCAAAATGAAAAGCCATATGTATTAACAAACAAA"/>
                        <sequence id="seq_KF530237.1_UNVERIFIED__Human_parainfluenza_virus_3_strain_HPIV3/AUS/2/2007_cRNA_sequence_20071" taxon="KF530237.1_UNVERIFIED__Human_parainfluenza_virus_3_strain_HPIV3/AUS/2/2007_cRNA_sequence_2007" totalcount="4" value="ATGCTAGCTTCAACATTGTTAATTATTACAACCATGATTATGGCATCACACTGCCAAATAGACATCACAAAACTACAGCATGTAGGTGTATTGGTCAACAGTCCCAAAGGGATGAAGATATCACAAAACTTCGAAACAAGATATCTAATTTTGAGTCTCATACCAAAAATAGAAGATTCTAACTCTTGTGGTGACCAACAAATCAAGCAATACAAGAGACTATTGGATAGACTGATCATTCCTTTATATGATGGACTAAGATTACAGAAAGATGTGATAGTGACTAATCAAGAATCCAATGAAAACACTGATCCCAGAACAGAACGATTCTTTGGAGGGGTAATTGGAACTATTGCTCTGGGAGTAGCAACATCAGCACAAATTACAGCAGCAGTTGCTCTGGTTGAAGCCAAGCAGGCAAGATCAGACATTGAAAAACTTAAAGAAGCAATCAGGGACACAAATAAAGCAGTGCAGTCGGTTCAGAGCTCTATAGGAAATTTGATAGTAGCAATTAAATCGGTCCAGGATTATGTCAACAACGAAATCGTGCCATCGATTACGAGACTAGGTTGTGAAGCAGCAGGACTTCAGTTAGGAATTGCATTAACACAGCATTACTCAGAATTAACAAACATATTTGGTGATAACATAGGATCGTTACAAGAAAAAGGAATAAAATTACAAGGTATAGCATCATTATACCGCACAAATATCACAGAAATATTCACAACATCAACAGTTGATAAATATGATATTTATGATCTATTATTTACAGAATCAATAAAGGTGAGAGTTATAGATGTTGATTTGAATGATTACTCAATCACTCTCCAAGTCAGACTCCCTTTATTAACTAGACTGCTGAACACTCAAATCTACAAAGTAGATTCCATATCATATAATATCCAAAACAGAGAATGGTATATCCCCCTTCCCAGCCATATCATGACGAAAGGGGCATTTCTAGGTGGAGCAGATGTCAAAGAATGCATAGAAGCATTCAGCAGTTATATATGCCCTTCTGATCCAGGGTTTGTACTAAACCATGAAATGGAGAGCTGTTTATCAGGAAACATATCCCAATGTCCAAGAACCACAGTCACATCAGACATAGTTCCAAGGTATGCATTTGTCAATGGAGGAGTGGTTGCGAATTGTATAACAACCACATGTACGTGCAATGGTATCGGTAATAGAATCAACCAACCACCTGATCAAGGAGTAAAAATTATAACACATAAAGAATGCAATACAATAGGTATCAACGGAATGCTGTTCAACACAAACAAAGAAGGAACTCTTGCATTCTACACACCAGATGACATAACACTAAACAATTCTGTTGCTCTTGATCCAATTGACATATCAATCGAGCTCAACAAGGCCAAATCAGATTTAGAGGAATCAAAAGAATGGATAAGAAGGTCAAATCAAAAGCTAGATTCTATTGGAAGTTGGCATCAATCCAGCACTACAATTATAGTTATTTTGATAATGATGATTATATTGTTTATAATTAATGTAACGATAATTACAATTGCAATTAAGTATTACAGAATTCAAAAGAGAAATCGAGTGGATCAAAATGAAAAGCCATATGTATTAACAAACAAA"/>
                        <sequence id="seq_KF530241.1_Human_parainfluenza_virus_3_strain_HPIV3/USA/629-D1/2009_complete_genome_20091" taxon="KF530241.1_Human_parainfluenza_virus_3_strain_HPIV3/USA/629-D1/2009_complete_genome_2009" totalcount="4" value="ATGCTAGCTTCAACATTGTTAATTATTACAACCATGATTATGGCATCACACTGCCAAATAGACATCACAAAACTACAGCATGTAGGTGTATTGGTCAACAGTCCCAAAGGGATGAAGATATCACAAAACTTCGAAACAAGATACCTAATTTTGAGTCTCATACCAAAAATAGAAGATTCTAACTCTTGTGGTGACCAACAGATCAAGCAATACAAGAGACTATTGGATAGACTGATCATTCCTTTATATGATGGACTAAGATTACAGAAAGATGTGATAGTGACTAATCAAGAATCCAATGAAAACACTGATCCCAGAACAGAACGATTCTTTGGAGGGGTAATTGGAACTATTGCTCTGGGAGTAGCAACATCAGCACAAATTACAGCAGCAGTTGCTCTGGTTGAAGCCAAGCAGGCAAGATCGGACATTGAAAAACTCAAAGAAGCAATCAGGGACACAAATAAAGCAGTGCAGTCGGTTCAGAGCTCTGTAGGAAATTTGATAGTAGCAATTAAATCGGTCCAGGATTATGTCAACAACGAAATCGTGCCATCAATTACAAGACTAGGTTGTGAAGCAGCAGGACTTCAGTTAGGAATTGCATTAACACAGCATTACTCAGAATTAACAAACATATTTGGTGATAACATAGGATCGTTACAAGAAAAAGGAATAAAATTACAAGGTATAGCATCGTTATACCGCACAAATATCACAGAAATATTCACAACATCAACAGTTGATAAATATGATATTTATGATCTATTATTTACAGAATCAATAAAGGTGAGAGTTATAGATGTTGATTTGAATGATTACTCAATCACTCTCCAAGTCAGACTCCCTTTATTAACTAGACTACTGAACACTCAAATCTACAAAGTAGATTCCATATCATATAATATCCAAAACAGAGAATGGTATATCCCCCTTCCCAGCCATATCATGACGAAAGGGGCATTTCTAGGTGGAGCAGATGTCAAAGAATGCATAGAAGCATTCAGCAGTTATATATGCCCTTCTGATCCAGGATTTGTACTAAACCATGAAATGGAGAGCTGTTTATCAGGAAACATATCTCAATGTCCAAGAACCACAGTCACATCAGACATAGTTCCAAGGTATGCATTTGTCAATGGAGGAGTGGTTGCGAATTGTATAACAACCACATGTACGTGCAATGGTATCGGCAACAGAATCAACCAACCACCTGATCAAGGAGTAAAAATTATAACACATAAAGAATGTAATACAATAGGTATCAACGGAATGCTATTCAACACAAACAAAGAAGGAACTCTTGCATTCTACACACCAGATGACATAACACTAAACAATTCTGTTGCTCTTGATCCAATTGACATATCAATCGAGCTCAACAAGGCCAAATCAGATCTAGAGGAATCAAAAGAATGGATAAGAAGGTCAAATCAAAAGCTAGATTCTATTGGAAGTTGGCATCAATCCAGCACTACAATTATAGTTATTTTGATAATGATGATTATATTGTTTATAATTAATGTAACGATAATTACAATTGCAATTAAGTATTACAGAATTCAAAAGAGAAATCGAATGGATCAAAATGAAAAGCCATATGTATTAACAAACAAA"/>
                        <sequence id="seq_KF530245.1_Human_parainfluenza_virus_3_strain_HPIV3/ARG/10068/2004_complete_genome_20041" taxon="KF530245.1_Human_parainfluenza_virus_3_strain_HPIV3/ARG/10068/2004_complete_genome_2004" totalcount="4" value="ATGCTAGCTTCAACATTGTTAATTATTACAACCATGATTATGGCATCACACTGCCAAATAGACATCACAAAACTACAGCATGTAGGTGTATTGGTCAACAGTCCCAAAGGGATGAAGATATCACAAAACTTCGAAACAAGATATCTAATTTTGAGTCTCATACCAAAAATAGAAGATTCTAACTCTTGTGGTGACCAACAGATCAAGCAATACAAGAGACTATTGGATAGACTGATCATTCCTTTATATGATGGACTAAGATTACAGAAAGATGTGATAGTGACTAATCAAGAATCCAATGAAAACACTGATCCCAGAACAGAACGATTCTTTGGAGGGGTAATTGGAACTATTGCTCTGGGAGTAGCAACATCAGCACAAATTACAGCAGCAGTTGCTCTGGTTGAAGCCAAGCAGGCAAGATCAGACATTGAAAAACTCAAAGAAGCAATCAGGGACACAAATAAGGCAGTGCAGTCGGTTCAGAGCTCTGTAGGAAATTTGATAGTAGCAATTAAGTCGGTCCAGGATTATGTCAACAACGAAATCGTGCCATCGATTACGAGACTAGGTTGTGAAGCAGCAGGACTTCAGTTAGGAATTGCATTAACACAGCATTACTCAGAATTAACAAACATATTTGGTGATAACATAGGATCGTTACAAGAAAAAGGAATAAAATTACAAGGTATAGCATCATTATACCGCACAAATATCACAGAAATATTCACAACATCAACAGTTGATAAATATGATATTTATGATCTATTATTTACAGAATCAATAAAGGTGAGAGTTATAGATGTTGATTTGAATGATTACTCAATCACTCTCCAAGTCAGACTCCCTTTATTAACTAGACTGCTGAACACTCAAATCTACAAAGTAGATTCCATATCATATAATATCCAAAACAGAGAATGGTATATCCCCCTTCCCAGTCATATCATGACGAAAGGGGCATTTCTAGGTGGAGCAGATGTCAAAGAATGCATAGAAGCATTCAGCAGTTATATATGCCCTTCTGATCCAGGATTTGTACTAAACCATGAAATGGAGAGCTGTTTATCAGGAAACATATCCCAATGTCCAAGAACCACAGTCACATCAGACATAGTTCCAAGGTATGCATTTGTCAATGGAGGAGTGGTTGCGAATTGTATAACAACCACATGTACGTGCAATGGTATCGGTAATAGAATCAACCAACCACCTGATCAAGGAGTAAAAATTATAACACATAAAGAATGTAATACAATAGGTATCAACGGAATGCTGTTCAACACAAACAAAGAAGGAACTCTTGCATTCTACACACCAGATGACATAACACTAAACAATTCTGTTGCTCTTGATCCAATTGACATATCAATCGAGCTCAACAAAGCCAAATCAGATCTAGAGGAATCAAAAGAATGGATAAGAAGGTCAAATCAAAAGCTAGATTCTATTGGAAGTTGGCATCAATCCAGCACTACAATTATAATTATTTTGATAATGATGATTATATTGTTTATAATTAATGTAACGATAATTACAATTGCAATTAAGTATTACAGAATTCAAAAGAGAAATCGAGTGGATCAAAATGAAAAGCCATATGTATTAACAAACAAA"/>
                        <sequence id="seq_KF687319.1_Human_parainfluenza_virus_3_strain_HPIV3/MEX/1077/2004_complete_genome_20041" taxon="KF687319.1_Human_parainfluenza_virus_3_strain_HPIV3/MEX/1077/2004_complete_genome_2004" totalcount="4" value="ATGCTGGCTTCAACATTGTTAATTATTACAACCATGATTATGGCATCACACTGCCAAATAGACATCACAAAACTACAGCATGTAGGTGTATTGGTCAACAGTCCCAAAGGGATGAAGATATCACAAAACTTCGAAACAAGATATCTAATTTTGAGTCTCATACCAAAAATAGAAGATTCTAACTCTTGTGGTGACCAACAGATCAAGCAATACAAGAGACTATTGGATAGACTGATCATTCCTTTATATGATGGACTAAGATTACAGAAAGATGTGATAGTGACTAATCAAGAATCCAATGAAAACACTGATCCCAGAACAGAACGATTCTTTGGAGGGGTAATTGGAACTATTGCTCTGGGAGTAGCAACATCAGCACAAATTACAGCAGCAGTTGCTCTGGTTGAAGCCAAGCAGGCAAGATCAGACATTGAAAAACTCAAAGAAGCAATCAGGGACACAAATAAAGCAGTGCAGTCGGTTCAGAGCTCTATAGGAAATTTGATAGTAGCAATTAAATCGGTCCAGGATTATGTCAACAACGAAATCGTGCCATCGATTACAAGACTAGGTTGTGAAGCAGCAGGACTTCAGTTAGGAATTGCATTAACACAGCATTACTCAGAATTAACAAACATATTTGGTGATAACATAGGATCGTTACAAGAAAAAGGAATAAAATTACAAGGTATAGCATCATTATACCGCACAAATATCACAGAAATATTCACAACATCAACAGTTGATAAATATGATATCTATGATCTATTATTTACAGAATCAATAAAGGTGAGAGTTATAGATGTTGATTTGAATGATTACTCAATCACTCTCCAAGTCAGACTCCCTTTATTAACTAGACTGCTGAACACTCAAATCTACAAAGTAGATTCCATATCATATAATATCCAAAACAGAGAATGGTATATCCCCCTTCCCAGCCATATCATGACGAAAGGGGCATTTCTAGGTGGAGCAGATGTCAAAGAATGCATAGAAGCATTCAGCAGTTATATATGCCCTTCTGATCCAGGATTTGTACTAAACCATGAAATGGAGAGCTGTTTATCAGGAAACATATCCCAATGTCCAAGAACCACAGTCACATCAGACATAGTTCCAAGGTATGCATTTGTCAATGGAGGAGTGGTTGCGAATTGTATAACAACCACATGTACGTGCAATGGTATCGGTAATAGAATCAACCAACCACCTGATCAAGGAGTAAAAATTATAACACATAAAGAATGTAATACAATAGGTATCAACGGAATGCTGTTCAACACAAACAAAGAAGGAACTCTTGCATTCTACACACCAGATGACATAACACTAAACAATTCTGTTGCTCTTGATCCAATTGACATATCAATCGAGCTCAACAAGGCCAAATCAGATCTAGAGGAATCAAAAGAATGGATAAGAAGGTCGAATCAAAAACTAGATTCTATTGGAAGTTGGCATCAATCCAGCACTACAATTATAGTTATTTTGATAATGATGATTCTATTGTTTATAATTAATGTAACGATAATTACAATTGCAATTAAGTATTACAGAATTCAAAAGAGAAATCGAGTGGATCAAAATGAAAAGCCATATGTATTAACAAACAAA"/>
                        <sequence id="seq_KF687321.1_Human_parainfluenza_virus_3_strain_HPIV3/MEX/1110/2004_complete_genome_20041" taxon="KF687321.1_Human_parainfluenza_virus_3_strain_HPIV3/MEX/1110/2004_complete_genome_2004" totalcount="4" value="ATGCTAGCTTCAACATTGTTAATTATTACAACCATGATTATGGCATCACACTGCCAAATAGACATCACAAAACTACAGCATGTAGGTGTATTGGTCAACAGTCCCAAAGGGATGAAGATATCACAAAACTTCGAAACAAGATATCTAATTTTGAGTCTCATACCAAAAATAGAAGATTCTAACTCTTGTGGTGACCAACAAATCAAGCAATACAAGAGACTATTGGATAGACTGATCATTCCTTTATATGATGGACTAAGATTACAGAAAGATGTGATAGTGACTAATCAAGAATCCAATGAAAACACTGATCCCAGAACAGAACGATTCTTTGGAGGGGTAATTGGAACTATTGCTCTGGGAGTAGCAACATCAGCACAAATTACAGCAGCAGTTGCTCTGGTTGAAGCCAAGCAGGCAAGATCAGACATTGAAAAACTTAAAGAAGCAATCAGGGACACAAATAAAGCAGTGCAGTCGGTTCAGAGCTCTATAGGAAATTTGATAGTAGCAATTAAATCGGTCCAGGATTATGTCAACAACGAAATCGTGCCATCGATTACGAGACTAGGTTGTGAAGCAGCAGGACTTCAGTTAGGAATTGCATTAACACAGCATTACTCAGAATTAACAAACATATTTGGTGATAACATAGGATCGTTACAAGAAAAAGGAATAAAATTACAAGGTATAGCATCATTATACCGCACAAATATCACAGAAATATTCACAACATCAACAGTTGATAAATATGATATTTATGATCTATTATTTACAGAATCAATAAAGGTGAGAGTTATAGATGTTGATTTGAATGATTACTCAATCACTCTCCAAGTCAGACTCCCTTTATTAACTAGACTGCTGAACACTCAAATCTACAAAGTAGATTCCATATCATATAATATCCAAAACAGAGAATGGTATATCCCCCTTCCCAGCCATATCATGACGAAAGGGGCATTTCTAGGTGGAGCAGATGTCAAAGAATGCATAGAAGCATTCAGCAGTTATATATGCCCTTCTGATCCAGGGTTTGTACTAAACCATGAAATGGAGAGCTGTTTATCAGGAAACATATCCCAATGTCCAAGAACCACAGTCACATCAGACATAGTTCCAAGGTATGCATTTGTCAATGGAGGAGTGGTTGCGAATTGTATAACAACCACATGTACGTGCAATGGTATCGGTAATAGAATCAACCAACCACCTGATCAAGGAGTAAAAATTATAACACATAAAGAATGCAATACAATAGGTATCAACGGAATGCTGTTCAACACAAACAAAGAAGGAACTCTTGCATTCTACACACCAGATGACATAACACTAAACAATTCTGTTGCTCTTGATCCAATTGACATATCAATCGAGCTCAACAAGGCCAAATCAGATTTAGAGGAATCAAAAGAATGGATAAGAAGGTCAAATCAAAAGCTAGATTCTATTGGAAGTTGGCATCAATCCAGCACTACAATTATAGTTATTTTGATAATGATGATTATATTGTTTATAATTAATGTAACGATAATTACAATTGCAATTAAGTATTACAGAATTCAAAAGAGAAATCGAGTGGATCAAAATGAAAAGCCATATGTATTAACAAACAAA"/>
                        <sequence id="seq_KF687323.1_Human_parainfluenza_virus_3_strain_HPIV3/MEX/1527/2005_partial_genome_20051" taxon="KF687323.1_Human_parainfluenza_virus_3_strain_HPIV3/MEX/1527/2005_partial_genome_2005" totalcount="4" value="ATGCTAGCTTCAACATTGTTAATTATTACAACCATGATTATGGCATCACACTGCCAAATAGACATCACAAAACTACAGCATGTAGGTGTATTGGTCAACAGTCCCAAAGGAATGAAGATATCACAAAACTTCGAAACAAGATATCTAATTTTGAGTCTCATACCAAAAATAGAAGATTCTAACTCTTGTGGTGACCAACAGATCAAGCAATACAAGAGACTATTGGATAGGCTGATCATTCCTTTATATGATGGACTAAGATTACAGAAAGATGTGATAGTGACTAATCAAGAATCCAATGAAAACACTGATCCCAGAACAGAACGATTCTTTGGAGGAGTAATTGGAACTATTGCTCTGGGAGTAGCAACATCAGCACAAATTACAGCAGCAGTTGCTCTGGTTGAAGCCAAGCAGGCAAGATCAGACATTGAAAAACTCAAAGAAGCAATCAGGGACACAAATAAAGCAGTGCAGTCGGTTCAGAGCTCTATAGGAAATTTGATAGTAGCAATTAAATCGGTCCAGGATTATGTCAACAACGAAATCGTGCCATCGATTACGAGACTAGGTTGTGAAGCAGCAGGACTTCAGTTAGGAATTGCATTAACACAGCATTACTCAGAATTAACAAACATATTTGGTGATAATATAGGATCGTTACAAGAAAAAGGAATAAAATTACAAGGTATCGCATCATTATACCGCACAAATATCACAGAAATATTCACAACATCAACAGTTGATAAATATGATATTTATGATCTATTATTTACAGAATCAATAAAGGTGAGAGTTATAGATGTTGATTTGAATGATTACTCAATCACTCTCCAAGTCAGACTCCCTTTATTAACTAGACTGCTGAACACTCAAATCTACAAAGTAGATTCCATATCATATAATATCCAAAACAGAGAATGGTATATCCCCCTTCCCAGCCATATCATGACGAAAGGGGCATTTCTAGGTGGAGCAGATGTCAAAGAATGCATAGAAGCATTCAGCAGTTATATATGCCCTTCTGATCCAGGATTTGTACTAAACCATGAAATGGAGAGCTGTTTATCAGGAAACATATCCCAATGTCCAAGAACCACAGTCACATCAGACATAGTTCCAAGGTATGCATTTGTCAATGGAGGAGTGGTTGCGAACTGTATAACAACCACATGTACGTGCAATGGTATCGGCAATAGAATCAACCAACCACCTGATCAAGGAGTCAAAATTATAACACATAAAGAATGTAATACAATAGGTATCAACGGAATGCTGTTCAACACAAACAAAGAAGGAACTCTTGCATTCTACACACCAGATGACATAACACTAAACAATTCTGTTGCTCTTGATCCAATTGACATATCAATCGAGCTCAACAAGGCCAAATCAGATCTAGAGGAATCAAAAGAATGGATAAGAAGGTCAAATCAAAAGTTAGATTCTATTGGAAGTTGGCATCAATCCAGCACTACAATTATAGTTATTTTGATAATGATGATTATATTGTTTATAATTAATGTAACGATAATTACAATTGCAATTAAGTATTACAGAATTCAAAAGAGAAATCGAGTGGATCAAAATGAAAAGCCATATGTATTAACAAACAAA"/>
                        <sequence id="seq_KF687325.1_Human_parainfluenza_virus_3_strain_HPIV3/MEX/2831/2006_partial_genome_20061" taxon="KF687325.1_Human_parainfluenza_virus_3_strain_HPIV3/MEX/2831/2006_partial_genome_2006" totalcount="4" value="ATGCTAGCTTCAACATTGTTAATTATTACAACCATGATTATGGCATCACACTGCCAAATAGACATCACAAAACTACAGCATGTAGGTGTATTGGTCAACAGTCCCAAAGGGATGAAGATATCACAAAACTTCGAAACAAGATATCTAATTTTGAGTCTCATACCAAAAATAGAAGATTCTAACTCTTGTGGTGACCAACAGATCAAGCAATACAAGAGACTATTGGATAGACTGATCATTCCTTTATATGATGGACTAAGATTACAGAAAGATGTGATAGTGACTAATCAAGAATCCAATGAAAACACTGATCCCAGAACAGAACGATTCTTTGGAGGGGTAATTGGAACTATTGCTCTGGGAGTAGCAACATCAGCACAAATTACAGCAGCAGTTGCTCTGGTTGAAGCCAAGCAGGCAAGATCAGACATTGAAAAACTCAAAGAAGCAATCAGGGACACAAATAAAGCAGTGCAGTCGGTTCAGAGTTCTGTAGGAAATTTGATAGTAGCAATTAAATCGGTCCAGGATTATGTCAACAACGAAATCGTGCCATCGATTACGAGACTAGGTTGTGAAGCAGCAGGACTTCAGTTAGGAATTGCATTAACACAGCATTACTCAGAATTAACAAACATATTTGGTGATAATATAGGATCGTTACAAGAAAAAGGAATAAAATTACAAGGTATAGCATCATTATACCGCACAAATATCACAGAAATATTCACAACATCAACAGTTGATAAATATGATATTTATGATCTATTATTTACAGAATCAATAAAGGTGAGAGTTATAGATGTTGATTTGAATGATTACTCAATCACTCTCCAAGTCAGACTCCCTTTATTAACTAGACTGCTGAACACTCAAATCTACAAAGTAGATTCCATATCATATAATATCCAAAACAGAGAATGGTATATCCCCCTTCCCAGCCATATCATGACGAAAGGGGCATTTCTAGGTGGAGCAGATGTCAAAGAATGCATAGAAGCATTCAGCAGTTATATATGCCCTTCTGATCCAGGATTTGTACTAAACCATGAAATGGAGAGCTGTTTATCAGGAAACATATCCCAATGTCCAAGAACCACAGTCACATCAGACATAGTTCCAAGGTATGCATTTGTCAATGGAGGAGTGGTTGCGAATTGTATAACAACCACATGTACGTGCAATGGTATCGGTAATAGAATCAACCAACCACCTGATCAAGGAGTAAAAATTATAACACATAAAGAATGTAATACAATAGGTATCAACGGAATGCTGTTCAACACAAACAAAGAAGGAACTCTTGCATTCTACACACCAGATGACATAACACTAAACAATTCTGTTGCTCTTGACCCAATTGACATATCAATCGAGCTCAACAAGGCCAAATCAGATCTAGAGGAATCAAAAGAATGGATAAGAAGGTCAAATCAAAAGCTAGATTCCATTGGAAGTTGGCATCAATCCAGCACTACAATTATAGTTATTTTGATAATGATGATTATATTGTTTATAATTAATGTAACGATAATTACAATTGCAATTAAGTATTACAGAATTCAAAAGAGAAATCGAGTGGATCAAAATGAAAAGCCATATGTATTAACAAACAAA"/>
                        <sequence id="seq_KF687337.2_UNVERIFIED__Human_parainfluenza_virus_3_strain_HPIV3/ZAF/3066/2008_cRNA_sequence_20081" taxon="KF687337.2_UNVERIFIED__Human_parainfluenza_virus_3_strain_HPIV3/ZAF/3066/2008_cRNA_sequence_2008" totalcount="4" value="ATGCTAGCTTCAACATTGTTAATTATTACAACCATGATTATGGCATCACACTGCCAAATAGACATCACAAAACTACAGCATGTAGGTGTATTGGTCAACAGTCCCAAAGGGATGAAGATATCACAAAACTTCGAAACAAGATACCTAATTTTGAGTCTCATACCAAAAATTGAAGATTCTAACTCTTGTGGTGACCAACAGATCAAGCAATACAAGAGACTATTGGATAGACTGATCATTCCTTTATATGATGGACTAAGATTACAGAAAGATGTGATAGTGACTAATCAAGAATCCAATGAAAACACTGATCCCAGAACAGAACGATTCTTTGGAGGGGTAATTGGAACTATTGCTCTGGGAGTAGCAACATCAGCACAAATTACAGCAGCAGTTGCTCTGGTTGAAGCCAAGCAGGCAAGATCGGACATTGAAAAACTCAAAGAAGCAATCAGGGACACAAATAAAGCAGTGCAGTCGGTTCAGAGCTCTGTAGGAAATTTGATAGTAGCAATTAAATCGGTCCAGGATTATGTCAACAACGAAATCGTGCCATCAATTACGAGACTAGGTTGTGAAGCAGCAGGACTTCAGTTAGGAATTGCATTAACACAGCATTACTCAGAATTAACAAACATATTTGGTGATAACATAGGATCGTTACAAGAAAAAGGAATAAAATTACAAGGTATAGCATCGTTATACCGCACAAATATCACAGAAATATTCACAACATCAACAGTTGATAAATATGATATTTATGATCTATTATTTACAGAATCAATAAAGGTGAGAGTTATAGATGTTGATTTGAATGATTACTCAATCACTCTCCAAGTCAGACTCCCTTTATTAACTAGACTACTGAACACTCAAATCTACAAAGTAGACTCCATATCATATAATATCCAAAACAGAGAATGGTATATCCCCCTTCCCAGCCATATCATGACGAAAGGGGCATTTCTAGGTGGAGCAGATGTCAAAGAATGCATAGAAGCATTCAGCAGTTATATATGCCCTTCTGATCCAGGATTTGTACTAAATCATGAAATGGAGAGCTGTTTATCAGGAAACATATCTCAATGTCCAAGAACCACAGTCACATCAGACATAGTTCCAAGGTATGCATTTGTCAATGGAGGAGTGGTTGCGAATTGTATAACAACCACATGTACGTGCAATGGTATCGGTAACAGAATCAACCAACCACCTGATCAAGGAGTAAAAATTATAACACATAAAGAATGTAATACAATAGGTATCAACGGAATGCTATTCAACACAAACAAAGAAGGAACTCTTGCATTCTACACACCAGATGACATAACACTAAACAATTCTGTTGCTCTTGATCCAATTGACATATCAATCGAGCTCAACAAGGCCAAATCAGATCTAGAGGAATCAAAAGAATGGATAAGAAGGTCAAATCAAAAGCTAGATTCTATTGGAAGTTGGCATCAATCCAGCACTACAATTATAGTTATTTTGATAATGATGATTATATTGTTTATAATTAATGTAACGATAATTACAATTGCAATTAAGTATTACAGAATTCAAAAGAGGAATCGAATGGATCAAAATGAAAAGCCATATGTATTAACAAACAAA"/>
                        <sequence id="seq_KF687340.1_Human_parainfluenza_virus_3_strain_HPIV3/ZAF/3372/2010_complete_genome_20101" taxon="KF687340.1_Human_parainfluenza_virus_3_strain_HPIV3/ZAF/3372/2010_complete_genome_2010" totalcount="4" value="ATGCTAGCTTCAACATTGTTAATTATTACAACCATGATTATGGCATCACACTGCCAAATAGACATCACAAGACTACAGCATGTAGGTGTATTGGTCAACAGTCCCAAAGGGATGAAGATATCACAAAACTTCGAAACAAGATACCTAATTTTGAGTCTCATACCAAAAATAGAAGATTCTAACTCTTGTGGTGACCAACAGATCAAGCAATACAAGAGACTATTGGATAGACTGATCATTCCTTTATATGATGGACTAAGACTACAGAAAGATGTGATAGTGACTAATCAAGAATCCAATGAAAACACTGATCCCAGAACAGAACGATTCTTTGGAGGGGTAATTGGAACCATTGCTCTGGGAGTAGCAACATCAGCACAAATTACAGCAGCAGTTGCTCTGGTTGAAGCCAAGCAGGCAAGATCGGACATTGAAAAACTCAAAGAAGCAATCAGGGACACAAATAAAGCAGTGCAGTCGGTTCAGAGCTCTGTAGGAAATTTGATAGTAGCAATTAAATCGGTCCAGGATTATGTCAACAACGAAATCGTGCCATCAATTACGAGACTAGGTTGTGAAGCAGCAGGACTTCAGTTAGGAATTGCATTAACACAGCATTACTCAGAATTAACAAACATATTTGGTGATAACATAGGATCGTTACAAGAAAAAGGAATAAAATTACAAGGTATAGCATCGTTATACCGCACAAATATCACAGAAATATTCACAACATCAACAGTTGATAAATATGATATTTATGATCTATTATTTACAGAATCAATAAAGGTGAGAGTTATAGATGTTGATTTGAATGATTACTCAATCACTCTCCAAGTCAGACTCCCTTTATTAACTAGACTACTGAACACTCAAATCTACAAAGTAGACTCCATATCATATAATATCCAAAACAGAGAATGGTATATCCCCCTTCCCAGCCATATCATGACGAAAGGGGCATTTCTAGGTGGAGCAGATGTCAAAGAATGCATAGAAGCATTCAGCAGTTATATATGCCCTTCTGATCCAGGATTTGTACTAAATCATGAAATGGAGAGCTGTTTATCAGGAAACATATCTCAATGTCCAAGAACCACAGTCACATCAGACATAGTTCCAAGGTATGCATTTGTCAATGGAGGAGTGGTTGCGAATTGTATAACAACCACATGTACGTGCAATGGTATCGGCAACAGAATCAACCAACCACCTGATCAAGGAGTAAAAATTATAACACATAAAGAATGTAATACAATAGGTATCAACGGAATGCTATTCAACACAAACAAAGAAGGAACTCTTGCATTCTACACACCAGATGACATAACACTAAACAATTCTGTTGCTCTTGATCCAATTGACATATCAATCGAGCTCAACAAGGCCAAATCAGATCTAGAGGAATCAAAAGAATGGATAAGAAGGTCAAATCAAAAGCTAGATTCTATTGGAAGTTGGCATCAATCCAGCACTACAATTATAGTTATTTTGATAATGATGATTATATTGTTTATAATTAATGTAACGATAATTACAATTGCAATTAAGTATTACAGAATTCAAAAGAGAAATCGAATGGATCAAAATGAAAAGCCATATGTATTAACAAACAAA"/>
                        <sequence id="seq_KF687341.2_UNVERIFIED__Human_parainfluenza_virus_3_strain_HPIV3/ARG/12894/2006_cRNA_sequence_20061" taxon="KF687341.2_UNVERIFIED__Human_parainfluenza_virus_3_strain_HPIV3/ARG/12894/2006_cRNA_sequence_2006" totalcount="4" value="ATGCTAGCTTCAACATTGTTAATTATTACAACCATGATTATGGCATCACACTGCCAAATAGACATCACAAAACTACAGCATGTAGGTGTATTGGTCAACAGTCCCAAAGGGATGAAGATATCACAAAACTTCGAGACAAGATATCTAATTTTGAGTCTCATACCAAAAATAGAAGATTCTAACTCTTGTGGTGACCAACAGATCAAGCAATACAAGAGACTATTGGATAGACTGATCATTCCTTTATATGATGGACTAAGATTACAGAAAGATGTGATAGTGACTAATCAAGAATCCAATGAAAACACTGATCCCAGAACAGAACGATTCTTTGGAGGGGTAATTGGAACTATTGCTCTGGGAGTAGCAACATCAGCACAAATTACAGCAGCGGTTGCTCTGGTTGAAGCCAAGCAGGCCAGATCAGACATTGAAAAACTCAAAGAAGCAATCAGGGACACAAATAAAGCAGTGCAGTCGGTTCAGAGCTCTATAGGAAATTTGATAGTAGCAATTAAATCGGTCCAGGATTATGTCAACAACGAAATCGTGCCATCGATTACGAGACTAGGTTGTGAAGCAGCAGGACTTCAGTTAGGAATTGCATTAACACAGCATTACTCAGAATTAACAAACATATTTGGTGATAACATAGGATCGTTACAAGAAAAAGGAATAAAATTACAAGGTATAGCATCATTATACCGCACAAATATCACAGAAATATTCACAACATCAACAGTTGATAAATATGATATTTATGATCTATTATTTACAGAATCAATAAAGGTGAGAGTTATAGATGTTGATTTGAATGATTACTCAATCACTCTCCAAGTCAGACTCCCTTTATTAACTAGACTGCTGAACACTCAAATCTACAAAGTAGATTCCATATCATATAATATCCAAAACAGAGAATGGTATATCCCTCTTCCCAGTCATATCATGACGAAAGGGGCATTTCTAGGTGGAGCAGATGTCAAAGAATGCATAGAAGCATTCAGCAGTTACATATGCCCTTCTGATCCAGGATTTGTACTAAACCATGAAATGGAGAGCTGTTTATCAGGAAACATATCCCAATGTCCAAGAACCACAGTCACATCAGACATAGTTCCAAGGTATGCATTTGTCAATGGAGGAGTGGTTGCGAATTGTATAACAACCACATGTACGTGCAATGGTATCGGTAATAGAATCAACCAACCACCTGATCAAGGAGTAAAAATTATAACACATAAAGAATGTAATACAATAGGTATCAACGGAATGCTGTTCAACACAAACAAAGAAGGAACTCTTGCATTCTACACACCAGATGACATAACACTAAACAATTCTGTTGCTCTTGATCCAATTGACATATCAATCGAGCTCAACAAGGCCAAATCAGATCTAGAGGAATCAAAAGAATGGATAAGAAGGTCAAATCAAAAGCTAAATTCTATTGGAAGTTGGCATCAATCCAGCACTACAATTATAGTTATTTTAATAATGATGATTATATTGTTTATAATTAATGTAACGATAATTACAATTGCAATTAAGTATTACAGAATTCAAAAGAGAAATCGAGTGGATCAAAATGAAAAGCCATATGTATTAACAAACAAA"/>
                        <sequence id="seq_KF687345.1_Human_parainfluenza_virus_3_strain_HPIV3/ZAF/6281/2009_partial_genome_20091" taxon="KF687345.1_Human_parainfluenza_virus_3_strain_HPIV3/ZAF/6281/2009_partial_genome_2009" totalcount="4" value="ATGCTAGCTTCAACATTGTTAATTATTACAACCATGATTATGGCATCACACTGCCAAATAGACATCACAAGACTACAGCATGTAGGTGTATTGGTCAACAGTCCCAAAGGGATGAAGATATCACAAAACTTCGAAACAAGATACCTAATTTTGAGTCTCATACCAAAAATAGAAGATTCTAACTCTTGTGGTGACCAACAGATCAAGCAATACAAGAGACTATTGGATAGACTGATCATTCCTTTATATGATGGACTAAGACTACAGAAAGATGTGATAGTGACTAATCAAGAATCCAATGAAAACACTGATCCCAGAACAGAACGATTCTTTGGAGGGGTAATTGGAACCATTGCTCTGGGAGTAGCAACATCAGCACAAATTACAGCAGCAGTTGCTCTGGTTGAAGCCAAGCAGGCAAGATCGGACATTGAAAAACTCAAAGAAGCAATCAGGGACACAAATAAAGCAGTGCAGTCGGTTCAGAGCTCTGTAGGAAATTTGATAGTAGCAATTAAATCGGTCCAGGATTATGTCAACAACGAAATCGTGCCATCAATTACGAGACTAGGTTGTGAAGCAGCAGGACTTCAGTTAGGAATTGCATTAACACAGCATTACTCAGAATTAACAAACATATTTGGTGATAACATAGGATCGTTACAAGAAAAAGGAATAAAATTACAAGGTATAGCATCGTTATACCGCACAAATATCACAGAAATATTCACAACATCAACAGTTGATAAATATGATATTTATGATCTATTATTTACAGAATCAATAAAGGTGAGAGTTATAGATGTTGATTTGAATGATTACTCAATCACTCTCCAAGTCAGACTCCCTTTATTAACTAGACTACTGAACACTCAAATCTACAAAGTAGACTCCATATCATATAATATCCAAAACAGAGAATGGTATATCCCCCTTCCCAGCCATATCATGACGAAAGGGGCATTTCTAGGTGGAGCAGATGTCAAAGAATGCATAGAAGCATTCAGCAGTTATATATGCCCTTCTGATCCAGGATTTGTACTAAATCATGAAATGGAGAGCTGTTTATCAGGAAACATATCTCAATGTCCAAGAACCACAGTCACATCAGACATAGTTCCAAGGTATGCATTTGTCAATGGAGGAGTGGTTGCGAATTGTATAACAACCACATGTACGTGCAATGGTATCGGCAACAGAATCAACCAACCACCTGATCAAGGAGTAAAAATTATAACACATAAAGAATGTAATACAATAGGTATCAACGGAATGCTATTCAACACAAACAAAGAAGGAACTCTTGCATTCTACACACCAGATGACATAACACTAAACAATTCTGTTGCTCTTGATCCAATTGACATATCAATCGAGCTCAACAAGGCCAAATCAGATCTAGAGGAATCAAAAGAATGGATAAGAAGGTCAAATCAAAAGCTAGATTCTATTGGAAGTTGGCATCAATCCAGCACTACAATTATAGTTATTTTGATAATGATGATTATATTGTTTATAATTAATGTAACGATAATTACAATTGCAATTAAGTATTACAGAATTCAAAAGAGAAATCGAATGGATCAAAATGAAAAGCCATATGTATTAACAAACAAA"/>
                        <sequence id="seq_KF687346.1_Human_parainfluenza_virus_3_strain_HPIV3/ZAF/6538/2009_complete_genome_20091" taxon="KF687346.1_Human_parainfluenza_virus_3_strain_HPIV3/ZAF/6538/2009_complete_genome_2009" totalcount="4" value="ATGCTAGCTTCAACATTGTTAATTATTACAACCATGATTATGGCATCACACTGCCAAATAGACATCACAAAACTACAGCATGTAGGTGTATTGGTCAACAGTCCCAAAGGGATGAAGATATCACAAAACTTCGAAACAAGATACCTAATTTTGAGTCTCATACCAAAAATTGAAGATTCTAACTCTTGTGGTGACCAACAGATCAAGCAATACAAGAGACTATTGGATAGACTGATCATTCCTTTATATGATGGACTAAGATTACAGAAAGATGTGATAGTGACTAATCAAGAATCCAATGAAAACACTGATCCCAGAACAGAACGATTCTTTGGAGGGGTAATTGGAACTATTGCTCTGGGAGTAGCAACATCAGCACAAATTACAGCAGCAGTTGCTCTGGTTGAAGCCAAGCAGGCAAGATCGGACATTGAAAAACTCAAAGAAGCAATCAGGGACACAAATAAAGCAGTGCAGTCGGTTCAGAGCTCTGTAGGAAATTTGATAGTAGCAATTAAATCGGTCCAGGATTATGTCAACAACGAAATCGTGCCATCAATTACGAGACTAGGCTGTGAAGCAGCAGGACTTCAGTTAGGAATTGCATTAACACAGCATTACTCAGAATTAACAAACATATTTGGTGATAACATAGGATCGTTACAAGAAAAAGGAATAAAATTACAAGGTATAGCATCGTTATACCGCACAAATATCACAGAAATATTCACAACATCAACAGTTGATAAATATGATATTTATGATCTATTATTTACAGAATCAATAAAGGTGAGAGTTATAGATGTTGATTTGAATGATTACTCAATCACTCTCCAAGTCAGACTCCCTTTATTAACTAGACTACTGAACACTCAAATCTACAAAGTAGACTCCATATCATATAATATCCAAAATAGAGAATGGTATATCCCCCTTCCCAGCCATATCATGACGAAAGGGGCATTTCTAGGTGGAGCAGATGTCAAAGAATGCATAGAAGCATTCAGCAGTTATATATGCCCTTCTGATCCAGGATTTGTACTAAATCATGAAATGGAGAGCTGTTTATCAGGAAACATATCTCAATGTCCAAGAACCACAGTCACATCAGACATAGTTCCAAGGTATGCATTTGTCAATGGAGGAGTGGTTGCGAATTGTATAACAACCACATGTACGTGCAATGGTATCGGCAACAGAATCAACCAACCACCTGATCAAGGAGTAAAAATTATAACACATAAAGAATGTAATACAATAGGTATCAACGGAATGCTATTCAACACAAACAAAGAAGGAACTCTTGCATTCTACACACCAGATGACATAACACTAAACAATTCTGTTGCTCTTGATCCAATTGACATATCAATCGAGCTCAACAAGGCCAAATCAGATCTAGAGGAATCAAAAGAATGGATAAGAAGGTCAAATCAAAAGCTAGATTCTATTGGAAGTTGGCATCAATCCAGCACTACAATTATAGTTATTTTGATAATGATGATTATATTGTTTATAATTAATGTAACGATAATTACAATTGCAATTAAGTATTACAGAATTCAAAAGAGGAATCGAATGGATCAAAATGAAAAGCCATATGTATTAACAAACAAA"/>
                        <sequence id="seq_KF687353.1_Human_parainfluenza_virus_3_strain_HPIV3/FRA/30254042/2010_partial_genome_20101" taxon="KF687353.1_Human_parainfluenza_virus_3_strain_HPIV3/FRA/30254042/2010_partial_genome_2010" totalcount="4" value="ATGCTAGCTTCAACATTGTTAATTATTACAACCATGATTATGGCATCACACTGCCAAATAGACATCACAAAACTACAGCATGTAGGTGTATTGGTCAACAGTCCCAAAGGGATGAAGATATCACAAAACTTCGAAACAAGATACCTAATTTTGAGTCTCATACCAAAAATAGAAGATTCTAACTCTTGTGGTGACCAACAGATCAAGCAATACAAGAGACTATTGGATAGACTGATCATTCCTTTATATGATGGACTAAGATTACAGAAAGATGTGATAGTGACTAATCAAGAATCCAATGAAAACACTGATCCCAGAACAGAACGATTCTTTGGAGGGGTAATTGGAACTATTGCTCTGGGAGTAGCAACATCAGCACAAATTACAGCAGCGGTTGCTCTGGTTGAAGCCAAGCAGGCAAGATCGGACATTGAAAAACTCAAGGAAGCAATCAGGGACACAAATAAAGCAGTGCAGTCGGTTCAGAGCTCTGTAGGAAATTTGATAGTAGCAATTAAATCGGTCCAGGATTATGTCAACAACGAAATCGTGCCATCAATTACGAGACTAGGTTGTGAAGCAGCAGGACTTCAGTTAGGAATTGCATTAACACAGCATTACTCAGAATTAACAAACATATTTGGTGATAACATAGGATCGTTACAAGAAAAAGGAATAAAATTACAAGGTATAGCATCGTTATACCGCACAAATATCACAGAAATATTCACAACATCAACAGTTGATAAATATGATATTTATGATCTATTATTTACAGAATCAATAAAGGTGAGAGTTATAGATGTTGATTTGAATGATTACTCAATCACTCTCCAAGTCAGACTCCCTTTATTAACTAGACTACTGAACACTCAAATCTACAAAGTAGACTCCATATCATATAATATCCAAAACAGAGAATGGTATATCCCTCTTCCCAGCCATATCATGACGAAGGGGGCATTTCTAGGTGGAGCAGATGTCAAAGAATGCATAGAAGCATTCAGCAGTTATATATGCCCTTCTGATCCAGGATTTGTACTAAACCATGAAATGGAGAGCTGTTTATCAGGAAACATATCTCAATGTCCAAGAACCACAGTCACATCAGACATAGTTCCAAGGTATGCATTTGTCAATGGAGGAGTGGTTGCGAATTGTATAACAACCACATGTACGTGCAATGGTATCGGCAACAGAATCAACCAACCACCTGATCAAGGAGTAAAAATTATAACACATAAAGAATGTAATACAATAGGTATCAACGGAATGCTATTCAACACAAACAAAGAAGGAACTCTTGCATTCTACACACCAGATGACATAACACTAAACAATTCTGTTGCTCTTGATCCAATTGACATATCAATCGAGCTCAACAAGGCCAAATCAGATCTAGAGGAATCAAAAGAATGGATAAGAAGGTCAAATCAAAAGCTAGATTCTATTGGAAGTTGGCATCAATCCAGCACTACAATTATAGTTATTTTGATAATGATGATTATATTGTTTATAATTAATGTAACGATAATTACAATTGCAATTAAGTATTACAGAATTCAAAAGAGAAATCGAATGGATCAAAATGAAAAGCCATATGTATTAACAAACAAA"/>
                        <sequence id="seq_KF687354.1_Human_parainfluenza_virus_3_strain_HPIV3/FRA/30261045/2010_partial_genome_20101" taxon="KF687354.1_Human_parainfluenza_virus_3_strain_HPIV3/FRA/30261045/2010_partial_genome_2010" totalcount="4" value="ATGCTAGCTTCAACATTGTTAATTATTACAACCATGATTATGGCATCACACTGCCAAATAGACATCACAAAACTACAGCATGTAGGTGTATTGGTCAACAGTCCCAAAGGGATGAAGATATCACAAAACTTCGAAACAAGATACCTAATTTTGAGTCTCATACCAAAAATAGAAGATTCTAACTCTTGTGGTGACCAACAGATCAAGCAATACAAGAGACTATTGGATAGACTGATCATTCCTTTATATGATGGACTAAGATTACAGAAAGATGTGATAGTGACTAATCAAGAATCCAATGAAAACACTGATCCCAGAACAGAACGATTCTTTGGAGGGGTAATTGGAACTATTGCTCTGGGAGTAGCAACATCAGCACAAATTACAGCAGCGGTTGCTCTGGTTGAAGCTAAGCAGGCAAGATCGGACATTGAAAAACTCAAGGAAGCAATCAGGGACACAAATAAAGCAGTGCAGTCGGTTCAGAGCTCTGTAGGAAATTTGATAGTAGCAATTAAATCGGTCCAGGATTATGTCAACAACGAAATCGTGCCATCAATTACGAGACTAGGTTGTGAAGCAGCAGGACTTCAGTTAGGAATTGCATTAACACAGCATTACTCAGAATTAACAAACATATTTGGTGATAACATAGGATCGTTACAAGAAAAAGGAATAAAATTACAAGGTATAGCATCGTTATACCGCACAAATATCACAGAAATATTCACAACATCAACAGTTGATAAATATGATATTTATGATCTATTATTTACAGAATCAATAAAGGTGAGAGTTATAGATGTTGATTTGAATGATTACTCAATCACTCTCCAAGTCAGACTCCCTTTATTAACTAGACTACTGAACACTCAAATCTACAAAGTAGACTCCATATCATATAATATCCAAAACAGAGAATGGTATATCCCTCTTCCCAGCCATATCATGACGAAGGGGGCATTTCTAGGTGGAGCAGATATCAAAGAATGCATAGAAGCATTCAGCAGTTATATATGCCCTTCTGATCCAGGATTTGTACTAAACCATGAAATGGAGAGCTGTTTATCAGGAAACATATCTCAATGTCCAAGAACCACAGTCACATCAGACATAGTTCCAAGGTATGCATTTGTCAATGGAGGAGTGGTTGCGAATTGTATAACAACCACATGTACGTGCAATGGTATCGGCAACAGAATCAACCAACCACCTGATCAAGGAGTAAAAATTATAACACATAAAGAATGTAATACAATAGGTATCAACGGAATGCTATTCAACACAAACAAAGAAGGAACTCTTGCATTCTACACACCAGATGACATAACACTAAACAATTCTGTTGCTCTTGATCCAATTGACATATCAATCGAGCTCAACAAGGCCAAATCAGATCTAGAGGAATCAAAAGAATGGATAAGAAGGTCAAATCAAAAGCTAGATTCTATTGGAAGTTGGCATCAATCCAGCACTACAATTATAGTTATTTTGATAATGATGATTATATTGTTTATAATTAATGTAACGATAATTACAATTGCAATTAAGTATTACAGAATTCAAAAGAGAAATCGAATGGATCAAAATGAAAAGCCATATGTATTAACAAACAAA"/>
                        <sequence id="seq_KJ672537.1_Human_parainfluenza_virus_3_strain_HPIV3/Homo_sapiens/PER/FPP00635/2011_complete_genome_20111" taxon="KJ672537.1_Human_parainfluenza_virus_3_strain_HPIV3/Homo_sapiens/PER/FPP00635/2011_complete_genome_2011" totalcount="4" value="ATGCTAGCTTCAACATTGTTAATTATTACAACTATGATTATGGCATCACACTGCCAAATAGACATCACAAAACTACAGCATGTAGGTGTATTGGTCAACAGTCCCAAAGGGATGAAGATATCACAAAACTTCGAAACAAGATATCTAATTTTGAGTCTCATACCAAAAATAGAAGATTCTAACTCTTGTGGTGACCAACAGATCAAGCAATACAAGAGACTATTGGATAGACTGATCATTCCTTTATATGATGGACTAAGATTACAGAAAGATATAATAGTGACTAATCAAGAATCCAATGAAAACACTGATCCCAGAACAGAACGATTCTTTGGAGGGGTAATTGGAACTATTGCTCTGGGAGTAGCAACATCAGCACAAATTACAGCAGCAGTTGCTCTGGTTGAAGCCAAGCAGGCAAGATCAGACATTGAAAAACTCAAAGAAGCAATCAGGGACACAAATAAAGCAGTGCAGTCGGTTCAGAGCTCTATAGGAAATCTGATAGTAGCAATTAAATCGGTCCAGGATTATGTCAACAACGAAATTGTGCCATCGATTACGAGACTAGGTTGTGAAGCAGCAGGACTTCAGTTAGGAATTGCATTAACACAGCATTACTCAGAATTAACAAACATATTTGGTGATAACATAGGATCGTTACAAGAAAAAGGAATAAAATTACAAGGTATAGCATCATTATACCGCACAAATATCACAGAAATATTTACAACATCAACAGTTGATAAATATGATATTTATGATCTATTATTTACAGAATCAATTAAGGTGAGAGTTATAGATGTTGATTTGAATGATTACTCAATCACTCTCCAAGTCAGACTCCCTTTATTAACTAGACTGCTGAACACTCAAATCTACAAAGTAGATTCCATATCATATAATATCCAAAACAGAGAATGGTATATCCCTCTTCCCAGTCATATCATGACGAAAGGGGCATTTCTAGGTGGAGCAGATGTCAAAGAATGCATAGAAGCATTCAGCAGTTATATATGCCCTTCTGATCCAGGATTTGTACTAAACCATGAAATGGAGAGCTGTTTATCAGGAAACATATCCCAATGTCCAAGAACCACAGTCACATCAGACATAGTTCCAAGGTATGCATTTGTCAATGGAGGAGTGGTTGCGAATTGTATAACAACCACATGTACGTGCAATGGTATCGGTAATAGAATCAACCAACCACCTGATCAAGGAGTAAAAATTATAACACATAAAGAATGTAATACAATAGGTATCAACGGAATGCTGTTCAACACAAACAAAGAAGGAACTCTTGCATTCTACACACCAGATGACATAACACTAAACAATTCTGTTGCTCTTGATCCAATTGACATATCAATCGAGCTCAACAAGGCCAAATCAGATCTAGAGGAATCAAAAGAATGGATAAGAAGATCAAATCAAAAGCTAGATTCTATTGGAAGTTGGCATCAATCCAGCACTACAATTATAGTTATTTTGATAATGATGATTATATTGTTTATAATTAATGTAACGATAATTACAATTGCAATTAAGTATTACAGAATTCAAAAGAGAAATCGAGTGGATCAAAATGAAAAGCCATATGTATTAACAAACAAA"/>
                        <sequence id="seq_KJ672542.1_Human_parainfluenza_virus_3_strain_HPIV3/Homo_sapiens/PER/CFI0090/2009_partial_genome_20091" taxon="KJ672542.1_Human_parainfluenza_virus_3_strain_HPIV3/Homo_sapiens/PER/CFI0090/2009_partial_genome_2009" totalcount="4" value="ATGCTAGCTTCAACATTGTTAATTATTACAACCATGATTATGGCATCATACTGCCAAATAGACATCACAAAACTACAGCATGTAGGTGTATTGGTCAACAGTCCCAAAGGGATGAAGATATCACAAAACTTCGAAACAAGATATCTAATTTTGAGTCTCATACCAAAAATAGAAGATTCTAACTCTTGTGGTGACCAACAGATCAAGCAATACAAGAGACTATTGGATAGACTGATCATTCCTTTATATGATGGGCTAAGATTACAGAAAGATGTGATAGTGACTAATCAAGAATCCAATGAAAACACTGATCCCAGAACAGAACGATTCTTTGGAGGGGTAATTGGAACTATTGCTCTGGGAGTAGCAACATCAGCACAAATTACAGCAGCAGTTGCTCTGGTTGAAGCCAAGCAGGCAAGATCAGACATTGAAAAACTCAAAGAAGCAATCAGGGACACAAATAAAGCAGTGCAGTCGGTTCAGAGCTCTATAGGAAATTTGATAGTAGCAATTAAATCGGTCCAGGATTATGTCAACAACGAAATCGTGCCATCAATTACGAGACTAGGTTGTGAAGCAGCAGGACTTCAGTTAGGAATTGCATTAACACAGCATTACTCAGAATTAACAAACATATTTGGTGATAACATAGGATCATTACAAGAAAAAGGAATAAAATTACAAGGTATAGCATCATTATACCGCACAAATATCACAGAAATATTCACAACATCAACAGTTGATAAATATGATATTTATGATCTATTATTTACAGAATCAATAAAGGTGAGAGTTATAGATGTTGATTTGAATGATTACTCAATCACTCTCCAAGTCAGACTCCCTTTATTAACTAGACTGCTGAACACTCAAATCTACAAAGTAGATTCCATATCATATAATATCCAAAACAGAGAATGGTATATCCCCCTTCCCAGTCATATCATGACGAAAGGGGCATTTCTAGGTGGAGCAGATGTCAAAGAATGCATAGAAGCATTCAGTAGTTATATATGCCCTTCTGATCCAGGATTTGTACTAAACCATGAAATGGAGAGCTGTTTATCAGGAAACATATCCCAATGTCCAAGAACCACAGTCACATCAGACATAGTTCCAAGGTATGCATTTGTCAATGGAGGAGTGGTTGCGAATTGTATAACAACCACATGTACGTGCAATGGTATCGGTAATAGAATCAACCAACCACCTGATCAAGGAGTAAAAATTATAACACATAAAGAATGCAATACAATAGGTATCAACGGAATGCTGTTCAATACAAACAAAGAAGGAACTCTTGCATTCTACACACCAGATGACATAACACTAAACAATTCTGTTGCTCTTGATCCAATTGACATATCAATCGAGCTCAACAAGGCCAAATCAGATCTAGAGGAATCAAAAGAATGGATAAGAAGGTCAAATCAAAAGCTAGATTCTATTGGAAGTTGGCATCAATCCAGCACTACAATTATAGTTATTTTGATAATGATGATCATATTGTTTATAATTAATGTAACGATAATTACAATTGCAATTAAGTATCACAGAATTCAAAAGAGAAATCGAGTGGATCAAAATGAAAAGCCATATGTATTAACAAACAAA"/>
                        <sequence id="seq_KJ672544.1_UNVERIFIED__Human_parainfluenza_virus_3_strain_HPIV3/Homo_sapiens/PER/FLE8638/2010_cRNA_sequence_20101" taxon="KJ672544.1_UNVERIFIED__Human_parainfluenza_virus_3_strain_HPIV3/Homo_sapiens/PER/FLE8638/2010_cRNA_sequence_2010" totalcount="4" value="ATGCTAGCTTCAACATTGTTAATTATTACAACCATGATTATGGCATCATACTGCCAAATAGACATCACAAAACTACAGCATGTAGGTGTATTGGTCAACAGTCCCAAAGGGATGAAGATATCACAAAACTTCGAAACAAGATATCTAATTTTGAGTCTCATACCAAAAATAGAAGATTCTAACTCTTGTGGTGACCAACAGATCAAGCAATACAAGAGACTATTGGATAGACTGATCATTCCTTTATATGATGGGCTAAGATTACAGAAAGATGTGATAGTGACTAATCAAGAATCCAATGAAAACACTGATCCCAGAACAGAACGATTCTTTGGAGGGGTAATTGGAACTATTGCTCTGGGAGTAGCAACATCAGCACAAATTACAGCAGCAGTTGCTCTGGTTGAAGCCAAGCAGGCAAGATCAGACATTGAAAAACTCAAAGAAGCAATCAGGGACACAAATAAAGCAGTGCAGTCGGTTCAGAGCTCTATAGGAAATTTGATAGTAGCAATTAAATCGGTCCAGGATTATGTCAACAACGAAATCGTGCCATCAATTACGAGACTAGGTTGTGAAGCAGCAGGACTTCAGTTAGGAATTGCATTAACACAGCATTACTCAGAATTAACAAACATATTTGGTGATAACATAGGATCGTTACAAGAAAAAGGAATAAAATTACAAGGTATAGCATCATTATACCGCACAAATATCACAGAAATATTCACAACATCAACAGTTGATAAATATGATATTTATGATCTATTATTTACAGAATCAATAAAGGTGAGAGTTATAGATGTTGATTTGAATGATTACTCAATCACTCTCCAAGTCAGACTCCCTTTATTAACTAGACTGCTGAACACTCAAATCTACAAAGTAGATTCCATATCATATAATATCCAAAACAGAGAATGGTATATCCCCCTTCCCAGTCATATCATGACGAAAGGGGCATTTCTAGGTGGAGCAGATGTCAAAGAATGCATAGAAGCATTCAGTAGTTATATATGCCCTTCTGATCCAGGATTTGTACTAAACCATGAAATGGAGAGCTGTTTATCAGGAAACATATCCCAATGTCCAAGAACCACAGTCACATCAGACATAGTTCCAAGGTATGCATTTGTCAATGGAGGAGTGGTTGCGAATTGTATAACAACCACATGTACGTGCAATGGTATCGGTAATAGAATCAACCAACCACCTGATCAAGGAGTAAAAATTATAACACATAAAGAATGCAATACAATAGGTATCAACGGAATGTTGTTCAACACAAACAAAGAAGGAACTCTTGCATTCTACACACCAGATGACATAACACTAAACAATTCTGTTGCTCTTGATCCAATTGACATATCAATCGAGCTCAACAAGGCCAAATCAGATCTAGAGGAATCAAAAGAATGGATAAGAAGGTCAAATCAAAAGCTAGATTCTATTGGAAGTTGGCATCAATCCAGCACTACAATTATAGTTATTTTGATAATGATGATCATATTGTTTATAATTAATGTAACGATAATTACAATTGCAATTAAGTATCACAGAATTCAAAAGAGAAATCGAGTGGATCAAAATGAAAAGCCATATGTATTAACAAACAAA"/>
                        <sequence id="seq_KJ672549.1_Human_parainfluenza_virus_3_strain_HPIV3/Homo_sapiens/PER/FPP00584/2011_complete_genome_20111" taxon="KJ672549.1_Human_parainfluenza_virus_3_strain_HPIV3/Homo_sapiens/PER/FPP00584/2011_complete_genome_2011" totalcount="4" value="ATGCTAGCTTCAACATTGTTAATTATTACAACTATGATTATGGCATCACACTGCCAAATAGACATCACAAAACTACAGCATGTAGGTGTATTGGTCAACAGTCCCAAAGGGATGAAGATATCACAAAACTTCGAAACAAGATATCTAATTTTGAGTCTCATACCAAAAATAGAAGATTCTAACTCTTGTGGTGACCAACAGATCAAGCAATACAAGAGACTATTGGATAGACTGATCATTCCTTTATATGATGGACTAAGATTACAGAAAGATATAATAGTGACTAATCAAGAATCCAATGAAAACACTGATCCCAGAACAGAACGATTCTTTGGAGGGGTAATTGGAACTATTGCTCTGGGAGTAGCAACATCAGCACAAATTACAGCAGCAGTTGCTCTGGTTGAAGCCAAGCAGGCAAGATCAGACATTGAAAAACTCAAAGAAGCAATCAGGGACACAAATAAAGCAGTGCAGTCGGTTCAGAGCTCTATAGGAAATCTGATAGTAGCAATTAAATCGGTCCAGGATTATGTCAACAACGAAATTGTGCCATCGATTACGAGACTAGGTTGTGAAGCAGCAGGACTTCAGTTAGGAATTGCATTAACACAGCATTACTCAGAATTAACAAACATATTTGGTGATAACATAGGATCGTTACAAGAAAAAGGAATAAAATTACAAGGTATAGCATCATTATACCGCACAAATATCACAGAAATATTTACAACATCAACAGTTGATAAATATGATATTTATGATCTATTATTTACAGAATCAATTAAGGTGAGAGTTATAGATGTTGATTTGAATGATTACTCAATCACTCTCCAAGTCAGACTCCCTTTATTAACTAGACTGCTGAACACTCAAATCTACAAAGTAGATTCCATATCATATAATATCCAAAACAGAGAATGGTATATCCCCCTTCCCAGTCATATCATGACGAAAGGGGCATTTCTAGGTGGAGCAGATGTCAAAGAATGCATAGAAGCATTCAGCAGTTATATATGCCCTTCTGATCCAGGATTTGTACTAAACCATGAAATGGAGAGCTGTTTATCAGGAAACATATCCCAATGTCCAAGAACCACAGTCACATCAGACATAGTTCCAAGGTATGCATTTGTCAATGGAGGAGTGGTTGCGAATTGTATAACAACCACATGTACGTGCAATGGTATCGGTAATAGAATCAACCAACCACCTGATCAAGGAGTAAAAATTATAACACATAAAGAATGTAATACAATAGGTATCAACGGAATGCTGTTCAACACAAACAAAGAAGGAACTCTTGCATTCTACACACCAGATGACATAACACTAAACAATTCTGTTGCTCTTGATCCAATTGACATATCAATCGAGCTCAACAAGGCCAAATCAGATCTAGAGGAATCAAAAGAATGGATAAGAAGATCAAATCAAAAGCTAGATTCTATTGGAAGTTGGCATCAATCCAGCACTACAATTATAGTTATTTTGATAATGATGATTATATTGTTTATAATTAATGTAACGATAATTACAATTGCAATTAAGTATTACAGAATTCAAAAGAGAGATCGAGTGGATCAAAATGAAAAGCCATATGTATTAACAAACAAA"/>
                        <sequence id="seq_KJ672564.1_UNVERIFIED__Human_parainfluenza_virus_3_strain_HPIV3/Homo_sapiens/PER/FLE6163/2009_cRNA_sequence_20091" taxon="KJ672564.1_UNVERIFIED__Human_parainfluenza_virus_3_strain_HPIV3/Homo_sapiens/PER/FLE6163/2009_cRNA_sequence_2009" totalcount="4" value="ATGCTAGCTTCAACATTGTTAATTATTACAACTATGATTATGGCATCACACTGCCAAATAGACATCACAAAACTACAGCATGTAGGTGTATTGGTCAACAGTCCCAAAGGGATGAAGATATCACAAAACTTCGAAACAAGATATCTAATTTTGAGTCTCATACCAAAAATAGAAGATTCTAACTCTTGTGGTGACCAACAGATCAAGCAATACAAGAGACTATTGGATAGACTGATCATTCCTTTATATGATGGACTAAGATTACAGAAAGATGTAATAGTGACTAATCAAGAATCCAATGAAAACACTGATCCCAGAACAGAACGATTCTTTGGAGGGGTAATTGGAACTATTGCTCTGGGAGTAGCAACATCAGCACAAATTACAGCAGCAGTTGCTCTGGTTGAAGCCAAGCAGGCAAGATCAGACATTGAAAAACTCAAAGAAGCAATCAGGGACACAAATAAAGCAGTGCAGTCGGTTCAGAGCTCTATAGGAAATTTGATAGTAGCAATTAAATCGGTCCAGGATTATGTCAACAACGAAATCGTGCCATCGATTACGAGACTAGGTTGTGAAGCAGCAGGACTTCAGTTAGGAATTGCATTAACACAGCATTACTCAGAATTAACAAACATATTTGGTGATAACATAGGATCGTTACAAGAAAAAGGAATAAAATTACAAGGTATAGCATCATTATACCGCACAAATATCACAGAAATATTCACAACATCAACAGTTGATAAATATGATATTTATGATCTATTATTTACAGAATCAATTAAGGTGAGAGTTATAGATGTTGATTTGAATGATTACTCAATCACTCTCCAAGTCAGACTCCCTTTATTAACTAGACTGCTGAACACTCAAATCTACAAAGTAGATTCCATATCATATAATATCCAAAACAGAGAATGGTATATCCCCCTTCCCAGTCATATCATGACGAAAGGGGCATTTCTAGGTGGAGCAGATGTCAAAGAATGCATAGAAGCATTCAGCAGTTATATATGCCCTTCTGATCCAGGATTTGTACTAAACCATGAAATGGAGAGCTGTTTATCAGGAAACATATCCCAATGTCCAAGAACCACAGTCACATCAGACATAGTTCCAAGGTATGCATTTGTCAATGGAGGAGTGGTTGCGAATTGTATAACAACCACATGTACGTGCAATGGTATCGGTAATAGAATCAACCAACCACCTGATCAAGGAGTAAAAATTATAACACATAAAGAATGTAATACAATAGGTATCAACGGAATGCTGTTCAACACAAACAAAGAAGGAACTCTTGCATTCTACACACCAGATGACATAACACTAAACAATTCTGTTGCTCTTGATCCAATTGACATATCAATCGAGCTCAACAAGGCCAAATCAGATCTAGAGGAATCAAAAGAATGGATAAGAAGATCAAATCAAAAGCTAGATTCTATTGGAAGTTGGCATCAATCCAGCACTACAATTATAGTTATTTTGATAATGATGATTATATTGTTTATAATTAATGTAACGATAATTACAATTGCAATTAAGTATTACAGAATTCAAAAGAGAAATCGAGTGGATCAAAATGAAAAGCCATATGTATTAACAAACAAA"/>
                        <sequence id="seq_KJ672567.1_UNVERIFIED__Human_parainfluenza_virus_3_strain_HPIV3/Homo_sapiens/PER/FLE8169/2010_cRNA_sequence_20101" taxon="KJ672567.1_UNVERIFIED__Human_parainfluenza_virus_3_strain_HPIV3/Homo_sapiens/PER/FLE8169/2010_cRNA_sequence_2010" totalcount="4" value="ATGCTAGCTTCAATATTGTTAATTATTACAACCATGATTATGGCATCATACTGCCAAATAGACATCACAAAACTACAGCATGTAGGTGTATTGGTCAACAGTCCCAAAGGGATGAAGATATCACAAAACTTCGAAACAAGATATCTAATTTTGAGTCTCATACCAAAAATAGAAGATTCTAACTCTTGTGGTGACCAACAGATCAAGCAATACAAGAGACTATTGGATAGACTGATCATTCCTTTATATGATGGGCTAAGATTACAGAAAGATGTGATAGTGACTAATCAAGAATCCAATGAAAACACTGATCCCAGAACAGAACGATTCTTTGGAGGGGTAATTGGAACTATTGCTCTGGGAGTAGCAACATCAGCACAAATTACAGCAGCAGTTGCTCTGGTTGAAGCCAAGCAGGCAAGATCAGACATTGAAAAACTCAAAGAAGCAATCAGGGACACAAATAAAGCAGTGCAGTCGGTTCAGAGCTCTATAGGAAATTTGATAGTAGCAATTAAATCGGTCCAGGATTATGTCAACAACGAAATCGTGCCATCAATTACGAGACTAGGTTGTGAAGCAGCAGGACTTCAGTTAGGAATTGCATTAACACAGCATTACTCAGAATTAACAAACATATTTGGTGATAACATAGGATCGTTACAAGAAAAAGGAATAAAATTACAAGGTATAGCATCATTATACCGCACAAATATCACAGAAATATTCACAACATCAACAGTTGATAAATATGATATTTATGATCTATTATTTACAGAATCAATAAAGGTGAGAGTTATAGATGTTGATTTGAATGATTACTCAATCACTCTTCAAGTCAGACTCCCTTTATTAACTAGACTGCTGAACACTCAAATCTACAAAGTAGATTCCATATCATATAATATCCAAAACAGAGAATGGTATATCCCCCTTCCCAGTCATATCATGACGAAAGGGGCATTTCTAGGTGGAGCAGATGTCAAAGAATGCATAGAAGCATTCAGTAGTTATATATGTCCTTCTGATCCAGGATTTGTACTAAACCATGAAATGGAGAGCTGTTTATCAGGAAACATATCCCAATGTCCAAGAACCACAGTCACATCAGACATAGTTCCAAGGTATGCATTTGTCAATGGAGGAGTGGTTGCGAATTGTATAACAACCACATGTACGTGCAATGGTATCGGTAATAGAATCAACCAACCACCTGATCAAGGAGTAAAAATTATAACACATAAAGAATGCAATACAATAGGTATCAACGGAATGCTGTTCAACACAAACAAAGAAGGAACTCTTGCATTCTACACACCAGATGACATAACACTAAACAATTCTGTTGCTCTTGATCCAATTGACATATCAATCGAGCTCAACAAGGCCAAATCAGATCTAGAGGAATCAAAAGAATGGATAAGAAGGTCAAATCAAAAGCTAGATTCTATTGGAAGTTGGCATCAGTCCAGCACTACAATTATAGTTATTTTGATAATGATGATTATATTGTTTATAATTAATGTAACGATAATTACAATTGCAATTAAGTATCACAGAATTCAAAATAGAAATCGAGTGGATCAAAATGAAAAGCCATATGTATTAACAAACAAA"/>
                        <sequence id="seq_KJ672568.1_Human_parainfluenza_virus_3_strain_HPIV3/Homo_sapiens/PER/FLI3275/2010_complete_genome_20101" taxon="KJ672568.1_Human_parainfluenza_virus_3_strain_HPIV3/Homo_sapiens/PER/FLI3275/2010_complete_genome_2010" totalcount="4" value="ATGCTAGCTTCAACATTGTTAATTATTACAACCATGATTATGGCATCACACTGCCAAATAGACATCACAAAACTACAGCATGTAGGTGTATTGGTCAACAGTCCCAAAGGGATGAAGATATCACAAAACTTCGAAACAAGATACCTAATTTTGAGTCTCATACCAAAAATAGAAGATTCTAACTCTTGTGGTGACCAACAGATCAAGCAATACAAGAGACTATTGGACAGACTGATCATTCCTTTATATGATGGACTAAGATTACAGAAAGATGTGATAGTGACTAATCAAGAATCCAATGAAAACACTGATCCCAGAACAGAACGATTCTTTGGAGGGGTAATTGGAACTATTGCTCTGGGAGTAGCAACATCAGCACAAATTACAGCAGCAGTTGCTCTGGTTGAAGCCAAGCAGGCAAGATCGGACATTGAAAAACTCAAAGAAGCAATCAGGGACACAAATAAAGCAGTGCAGTCGGTTCAGAGCTCTGTAGGAAATTTGATAGTAGCAATTAAATCGGTCCAGGATTATGTCAACAACGAAATCGTGCCATCAATTACGAGACTAGGTTGTGAAGCAGCAGGACTTCAGTTAGGAATTGCATTAACACAGCATTACTCAGAATTAACAAACATATTTGGTGATAACATAGGATCGTTACAAGAAAAAGGAATAAAATTACAAGGTATAGCATCGTTATACCGCACAAATATCACAGAAATATTCACAACATCAACAGTTGATAAATATGATATTTATGATCTATTATTTACAGAATCAATAAAGGTGAGAGTTATAGATGTTGATTTGAATGATTACTCAATCACTCTCCAAGTCAGACTCCCTTTATTAACTAGACTACTGAACACTCAAATCTACAAAGTAGACTCCATATCATATAACATCCAAAACAGAGAATGGTATATCCCCCTTCCCAGCCATATCATGACGAAAGGGGCATTTCTAGGTGGAGCAGATGTCAAAGAATGCATAGAAGCATTCAGCAGTTATATATGCCCTTCTGATCCAGGATTTGTACTAAACCATGAAATGGAGAGCTGTTTATCAGGAAACATATCTCAATGTCCAAGAACCACAGTCACATCAGACATAGTTCCAAGGTATGCATTTGTCAATGGAGGAGTGGTTGCGAATTGTATAACAACCACATGTACGTGCAATGGTATCGGCAACAGAATCAACCAACCACCTGATCAAGGAGTAAAAATTATAACACATAAAGAATGTAATACAATAGGTATCAACGGAATGCTATTCAACACAAACAAAGAAGGAACTCTTGCATTCTACACACCAGATGACATAACACTAAACAATTCTGTTGCTCTTGATCCAATTGACATATCAATTGAGCTCAACAAGGCCAAATCAGATCTAGAGGAATCAAAAGAATGGATAAGAAGGTCAAATCAAAAGCTAGATTCTATTGGAAGTTGGCATCAATCCAGCACTACAATTATAGTTATTTTGATAATGATGATTATATTGTTTATAATTAATGTAACGATAATTACAATTGCAATTAAGTATTACAGAATTCAAAAGAGAAATCGAATGGATCAAAATGAAAAGCCATATGTATTAACAAACAAA"/>
                        <sequence id="seq_KJ672574.1_Human_parainfluenza_virus_3_strain_HPIV3/Homo_sapiens/PER/FPP00066/2010_complete_genome_20101" taxon="KJ672574.1_Human_parainfluenza_virus_3_strain_HPIV3/Homo_sapiens/PER/FPP00066/2010_complete_genome_2010" totalcount="4" value="ATGCTAACTTCAACATTGTTAATTATTACAACCATGATTATGGCATCACACTGCCAAATAGACATCACAAAACTACAGCATGTAGGTGTATTGGTCAACAGTCCCAAAGGGATGAAGATATCACAAAACTTCGAAACAAGATACCTAATTTTGAGTCTCATACCAAAAATAGAAGATTCTAACTCTTGTGGTGACCAACAGATCAAGCAATACAAGAGACTATTGGACAGACTGATCATTCCTTTATATGATGGACTAAGATTACAGAAAGATGTGATAGTGACTAATCAAGAATCCAATGAAAACACTGATCCCAGAACGGAACGATTCTTTGGAGGGGTAATTGGAACTATTGCTCTGGGAGTAGCAACATCAGCACAAATTACAGCAGCAGTTGCTCTGGTTGAAGCCAAGCAGGCAAGATCGGACATTGAAAAACTCAAAGAAGCAATCAGGGACACAAATAAAGCAGTGCAGTCGGTTCAGAGCTCTGTAGGAAATTTGATAGTAGCAATTAAATCGGTCCAGGATTATGTCAACAACGAAATCGTGCCATCAATTACGAGACTAGGTTGTGAAGCAGCAGGACTTCAGTTAGGAATTGCATTAACACAGCATTACTCAGAATTAACAAACATATTTGGTGATAACATAGGATCGTTACAAGAAAAAGGAATAAAATTACAAGGTATAGCATCGTTATACCGCACAAATATCACAGAAATATTCACAACATCAACAGTTGATAAATATGATATTTATGATCTATTATTTACAGAATCAATAAAGGTGAGAGTTATAGATGTTGATTTGAATGATTACTCAATCACTCTTCAAGTCAGACTCCCTTTATTAACTAGACTACTGAACACTCAAATCTACAAAGTAGACTCCATATCATATAATATCCAAAACAGAGAATGGTATATCCCCCTTCCCAGCCATATCATGACGAAAGGGGCATTTCTAGGTGGAGCAGATGTCAAAGAATGCATAGAAGCATTCAGCAGTTATATATGCCCTTCTGATCCAGGATTTGTACTAAACCATGAAATGGAGAGCTGTTTATCAGGAAACATATCTCAATGTCCAAGAACCACAGTCACATCAGACATAGTTCCAAGGTATGCATTTGTCAATGGAGGAGTGGTTGCGAATTGTATAACAACCACATGTACGTGCAATGGTATCGGCAACAGAATCAACCAACCACCTGATCAAGGAGTAAAAATTATAACACATAAAGAATGTAATACAATAGGTATCAACGGAATGCTATTCAACACAAACAAAGAAGGAACTCTTGCATTCTACACACCAGATGACATAACACTAAACAATTCTGTTGCTCTTGATCCAATTGACATATCAATCGAGCTCAACAAGGCCAAATCAGATCTAGAGGAATCAAAAGAATGGATAAGAAGGTCAAATCAAAAGTTAGATTCTATTGGAAGTTGGCATCAATCCAGCACTACAATTATAGTTATTTTGATAATGATGATTATATTGTTTATAATTAATGTAACGATAATTACAATTGCAATTAAGTATTACAGAATTCAAAAGAGAAATCGAATGGATCAAAATGAAAAGCCATATGTATTAACAAACAAA"/>
                        <sequence id="seq_KJ672578.1_UNVERIFIED__Human_parainfluenza_virus_3_strain_HPIV3/Homo_sapiens/PER/CFI0033/2009_cRNA_sequence_20091" taxon="KJ672578.1_UNVERIFIED__Human_parainfluenza_virus_3_strain_HPIV3/Homo_sapiens/PER/CFI0033/2009_cRNA_sequence_2009" totalcount="4" value="ATGCTAGCTTCAACATTGTTAATTATTACAACCATGATTATGGCATCATACTGCCAAATAGACATCACAAAACTACAGCATGTAGGTGTATTGGTCAACAGTCCCAAAGGGATGAAGATATCACAAAACTTCGAAACAAGATATCTAATTTTGAGTCTCATACCAAAAATAGAAGATTCTAACTCTTGTGGTGACCAACAGATCAAGCAATACAAGAGACTATTGGATAGACTGATCATTCCTTTATATGATGGGCTAAGATTACAGAAAGATGTGATAGTGACTAATCAAGAATCCAATGAAAACACTGATCCCAGAACAGAACGATTCTTTGGAGGGGTAATTGGAACTATTGCTCTGGGAGTAGCAACATCAGCACAAATTACAGCAGCAGTTGCTCTGGTTGAAGCCAAGCAGGCAAGATCAGACATTGAAAAACTCAAAGAAGCAATCAGGGACACAAATAAAGCAGTGCAGTCGGTTCAGAGCTCTATAGGAAATTTGATAGTAGCAATTAAATCGGTCCAGGATTATGTCAACAACGAAATCGTGCCATCAATTACGAGACTAGGTTGTGAAGCAGCAGGACTTCAGTTAGGAATTGCATTAACACAGCATTACTCAGAATTAACAAACATATTTGGTGATAACATAGGATCGTTACAAGAAAAAGGAATAAAATTACAAGGTATAGCATCATTATACCGCACAAATATCACAGAAATATTCACAACATCAACAGTTGATAAATATGATATTTATGATCTATTATTTACAGAATCAATAAAGGTGAGAGTTATAGATGTTGATTTGAATGATTACTCAATCACTCTCCAAGTCAGACTCCCTTTATTAACTAGACTGCTGAACACTCAAATCTACAAAGTAGATTCCATATCATATAATATCCAAAACAGAGAATGGTATATCCCCCTTCCCAGTCATATCATGACGAAAGGGGCATTTCTAGGTGGAGCAGATGTCAAAGAATGCATAGAAGCATTCAGTAGTTATATATGCCCTTCTGATCCGGGATTTGTACTAAACCATGAAATGGAGAGCTGTTTATCAGGAAACATATCCCAATGTCCAAGAACCACAGTCACATCAGACATAGTTCCAAGGTATGCATTTGTCAATGGAGGAGTGGTTGCGAATTGTATAACAACCACATGTACGTGCAATGGTATCGGTAATAGAATCAACCAACCACCTGATCAAGGAGTAAAAATTATAACACATAAAGAATGCAATACAATAGGTATCAACGGAATGCTGTTCAACACAAACAAAGAAGGAACTCTTGCATTCTACACACCAGATGACATAACACTAAACAATTCTGTTGCTCTTGATCCAATTGACATATCAATCGAGCTCAACAAGGCCAAATCAGATCTAGAGGAATCAAAAGAATGGATAAGAAGGTCAAATCAAAAGCTAGATTCTATTGGAAGTTGGCATCAATCCAGCACTACAATTATAGTTATTTTGATAATGATGATCATATTGTTTATAATTAATGTAACGATAATTACAATTGCAATTAAGTATCACAGAATTCAAAAGAGAAATCGAGTGGATCAAAATGAAAAGCCATATGTATTAACAAACAAA"/>
                        <sequence id="seq_KJ672579.1_Human_parainfluenza_virus_3_strain_HPIV3/Homo_sapiens/PER/FLI4230/2010_complete_genome_20101" taxon="KJ672579.1_Human_parainfluenza_virus_3_strain_HPIV3/Homo_sapiens/PER/FLI4230/2010_complete_genome_2010" totalcount="4" value="ATGCTAGCTTCAACATTGTTAATTATTACAACCATGATTATGACATCACACTGCCAAATAGACATCACAAAACTACAGCATGTAGGTGTATTGGTCAACAGTCCCAAAGGGATGAAGATATCACAAAACTTCGAAACAAGATACCTAATTTTGAGTCTCATACCAAAAATAGAAGATTCTAACTCTTGTGGTGACCAACAGATCAAGCAATACAAGAGACTATTGGACAGACTGATCATTCCTTTATATGATGGACTAAGATTACAGAAAGATGTGATAGTGACTAATCAAGAATCCAATGAAAACACTGATCCCAGAACAGAACGATTCTTTGGAGGGGTAATTGGAACTATTGCTCTGGGAGTAGCAACATCAGCACAAATTACAGCAGCAGTTGCTCTGGTTGAAGCCAAGCAGGCAAGATCGGACATTGAAAAACTCAAAGAAGCAATCAGGGACACAAATAAAGCAGTGCAGTCGGTTCAGAGCTCTGTAGGAAATTTGATAGTAGCAATTAAATCGGTCCAGGATTATGTCAACAACGAAATCGTGCCATCAATTACGAGACTAGGTTGTGAAGCAGCAGGACTTCAGTTAGGAATTGCATTAACACAGCATTACTCAGAATTAACAAACATATTTGGTGATAACATAGGATCGTTACAAGAAAAAGGAATAAAATTACAAGGTATAGCATCGTTATACCGCACAAATATCACAGAAATATTCACAACATCAACAGTTGATAAATATGATATTTATGATCTATTATTTACAGAATCAATAAAAGTGAGAGTTATAGATGTTGATTTGAATGATTACTCAATCACTCTCCAAGTCAGACTCCCTTTATTAACTAGACTACTGAACACTCAAATCTACAAAGTAGACTCCATATCATATAATATCCAAAACAGAGAATGGTATATCCCCCTTCCCAGCCATATCATGACGAAAGGGGCATTTCTAGGTGGAGCAGATGTCAAAGAATGCATAGAAGCATTCAGCAGTTATATATGCCCTTCTGATCCAGGATTTGTACTAAACCATGAAATGGAGAGCTGTTTATCAGGAAACATATCTCAATGTCCAAGAACCACAGTCACATCAGACATAGTTCCAAGGTATGCATTTGTCAATGGAGGAGTGGTTGCGAATTGTATAACAACCACATGTACGTGCAATGGTATCGGCAACAGAATCAACCAACCACCTGATCAAGGAGTAAAAATTATAACACATAAAGAATGTAATACAATAGGTATCAACGGAATGCTATTCAACACAAACAAAGAAGGAACTCTTGCATTCTACACACCAGATGACATAACACTAAACAATTCTGTTGCTCTTGATCCAATTGACATATCAATCGAGCTCAACAAGGCCAAATCAGATCTAGAGGAATCAAAAGAATGGATAAGAAGGTCAAATCAAAAGCTAGATTCTATTGGAAGTTGGCATCAATCCAGCACTACAATTATAGTTATTTTGATAATGATGATTATATTGTTTATAATTAATGTAACGATAATTACAATTGCAATTAAGTATTACAGAATTCAAAAGAGAAATCGAATGGATCAAAATGAAAAGCCATATGTATTAACAAACAAA"/>
                        <sequence id="seq_KJ672580.1_UNVERIFIED__Human_parainfluenza_virus_3_strain_HPIV3/Homo_sapiens/PER/FLI1399/2010_cRNA_sequence_20101" taxon="KJ672580.1_UNVERIFIED__Human_parainfluenza_virus_3_strain_HPIV3/Homo_sapiens/PER/FLI1399/2010_cRNA_sequence_2010" totalcount="4" value="ATGCTAACTTCAACATTGTTAATTATTACAACCATGATTATGGCATCACACTGCCAAATAGACATCACAAAACTACAGCATGTAGGTGTATTGGTCAACAGTCCCAAAGGGATGAAGATATCACAAAACTTCGAAACAAGATACCTAATTTTGAGTCTCATACCAAAAATAGAAGATTCTAACTCTTGTGGTGACCAACAGATCAAGCAATACAAGAGACTATTGGACAGACTGATCATTCCTTTATATGATGGACTAAGATTACAGAAAGATGTGATAGTGACTAATCAAGAATCCAATGAAAACACTGATCCCAGAACAGAACGATTCTTTGGAGGGGTAATTGGAACTATTGCTCTGGGAGTAGCAACATCAGCACAAATTACAGCAGCAGTTGCTCTGGTTGAAGCCAAGCAGGCAAGATCGGACATTGAAAAACTCAAAGAAGCAATCAGGGACACAAATAAAGCAGTGCAGTCGGTTCAGAGCTCTGTAGGAAATTTGATAGTAGCAATTAAATCGGTCCAGGATTATGTCAACAACGAAATCGTGCCATCAATTACGAGACTAGGTTGTGAAGCAGCAGGACTTCAGTTAGGAATTGCATTAACACAGCATTACTCAGAATTAACAAACATATTTGGTGATAACATAGGATCGTTACAAGAAAAAGGAATAAAATTACAAGGTATAGCATCGTTATACCGCACAAATATCACAGAAATATTCACAACATCAACAGTTGATAAATATGATATTTATGATCTATTATTTACAGAATCAATAAAGGTGAGAGTTATAGATGTTGATTTGAATGATTACTCAATCACTCTCCAAGTCAGACTCCCTTTATTAACTAGACTACTGAACACTCAAATCTACAAAGTAGACTCCATATCATATAATATCCAAAACAGAGAATGGTATATCCCCCTTCCCAGCCATATCATGACGAAAGGGGCATTTCTAGGTGGAGCAGATGTCAAAGAATGCATAGAAGCATTCAGCAGTTATATATGCCCTTCTGATCCAGGATTTGTACTAAACCATGAAATGGAGAGCTGTTTATCAGGAAACATATCTCAATGTCCAAGAACCACAGTCACATCAGACATAGTTCCAAGGTATGCATTTGTCAATGGAGGAGTGGTTGCGAATTGTATAACAACCACATGTACGTGCAATGGTATCGGCAACAGAATCAACCAACCACCTGATCAAGGAGTAAAAATTATAACACATAAAGAATGTAATACAATAGGTATCAACGGAATGCTATTCAACACAAACAAAGAAGGAACTCTTGCATTCTACACACCAGATGACATAACACTAAACAATTCTGTTGCTCTTGATCCAATTGACATATCAATCGAGCTCAACAAGGCCAAATCAGATCTAGAGGAATCAAAAGAATGGATAAGAAGGTCAAATCAAAAGTTAGATTCTATTGGAAGTTGGCATCAATCCAGCACTACAATTATAGTTATTTTGATAATGATGATTATATTGTTTATAATTAATGTAACGATAATTACAATTGCAATTAAGTATTACAGAATTCAAAAGAGAAATCGAATGGATCAAAATGAAAAGCCATATGTATTAACAAACAAA"/>
                        <sequence id="seq_KJ672582.1_Human_parainfluenza_virus_3_strain_HPIV3/Homo_sapiens/PER/FPP00352/2011_complete_genome_20111" taxon="KJ672582.1_Human_parainfluenza_virus_3_strain_HPIV3/Homo_sapiens/PER/FPP00352/2011_complete_genome_2011" totalcount="4" value="ATGCTAACTTCAACATTGTTAATTATTACAACCATGATTATGGCATCACACTGCCAAATAGACATCACAAAACTACAGCATGTAGGTGTATTGGTCAACAGTCCCAAAGGGATGAAGATATCACAAAACTTCGAAACAAGATACCTAATTTTGAGTCTCATACCAAAAATAGAAGATTCTAACTCTTGTGGTGACCAACAGATCAAGCAATACAAGAGACTATTGGACAGACTGATCATTCCTTTATATGATGGACTAAGATTACAGAAAGATGTGATAGTGACTAATCAAGAATCCAATGAAAACACTGATCCCAGAACAGAACGATTCTTTGGAGGGGTAATTGGAACTATTGCTCTGGGAGTAGCAACATCAGCACAAATTACAGCAGCAGTTGCTCTGGTTGAAGCCAAGCAGGCAAGATCGGACATTGAAAAACTCAAAGAAGCAATCAGGGACACAAATAAAGCAGTGCAGTCGGTTCAGAGCTCTGTAGGAAATTTGATAGTAGCAATTAAATCGGTCCAGGATTATGTCAACAACGAAATCGTGCCATCAATTACGAGACTAGGTTGTGAAGCAGCAGGACTTCAATTAGGAATTGCATTAACACAGCATTACTCAGAATTAACAAACATATTTGGTGATAACATAGGATCGTTACAAGAAAAAGGAATAAAATTACAAGGTATAGCATCGTTATACCGCACAAACATCACAGAAATATTCACAACATCAACAGTTGATAAATATGATATTTATGATCTATTATTTACAGAATCAATAAAGGTGAGAGTTATAGATGTTGATTTGAATGATTACTCAATCACTCTCCAAGTCAGACTCCCTTTATTAACTAGACTACTGAACACTCAAATCTACAAAGTAGACTCCATATCATATAATATCCAAAACAGAGAATGGTATATCCCCCTTCCCAGCCATATCATGACGAAAGGGGCATTTCTAGGTGGAGCAGATGTCAAAGAATGCATAGAAGCATTCAGCAGTTATATATGCCCTTCTGATCCAGGATTTGTACTAAACCATGAAATGGAGAGCTGTTTATCAGGAAACATATCTCAATGTCCAAGAACCACAGTCACATCAGACATAGTTCCAAGGTATGCATTTGTCAATGGAGGAGTGGTTGCGAATTGTATAACAACCACATGTACGTGCAATGGTATCGGCAACAGAATCAACCAACCACCTGATCAAGGAGTAAAAATTATAACACATAAAGAATGTAATACAATAGGTATCAACGGAATGCTATTCAACACAAACAAAGAAGGAACTCTTGCATTCTACACACCAGATGACATAACACTAAACAATTCTGTTGCTCTTGATCCAATTGACATATCAATCGAGCTCAACAAGGCCAAATCAGATCTAGAGGAATCAAAAGAATGGATAAGAAGGTCAAATCAAAAGTTAGATTCTATTGGAAGTTGGCATCAATCCAGCACTACAATTATAGTTATTTTGATAATGATGATTATATTGTTTATAATTAATGTAACGATAATTACAATTGCAATTAAGTATTACAGAATTCAAAAGAGAAATCGAATGGATCAAAATGAAAAGCCATATGTATTAACAAACAAA"/>
                        <sequence id="seq_KJ672587.1_UNVERIFIED__Human_parainfluenza_virus_3_strain_HPIV3/Homo_sapiens/PER/FPP00367/2011_cRNA_sequence_20111" taxon="KJ672587.1_UNVERIFIED__Human_parainfluenza_virus_3_strain_HPIV3/Homo_sapiens/PER/FPP00367/2011_cRNA_sequence_2011" totalcount="4" value="ATGCTAGCTTCAACATTGTTAATTATTACAACTATGATTATGGCATCACACTGCCAAATAGACATCACAAAACTACAGCATGTAGGTGTATTGGTCAACAGTCCCAAAGGGATGAAGATATCACAAAACTTCGAAACAAGATATCTAATTTTGAGTCTCATACCAAAAATAGAAGATTCTAACTCTTGTGGTGACCAACAGATCAAGCAATACAAGAGACTATTGGATAGACTGATCATTCCTTTATATGATGGACTAAGATTACAGAAAGATATAATAGTGACTAATCAAGAATCCAATGAAAACACTGATCCCAGAACAGAACGATTCTTTGGAGGGGTAATTGGAACTATTGCTCTGGGAGTAGCAACATCAGCACAAATTACAGCAGCAGTTGCTCTGGTTGAAGCCAAGCAGGCAAGATCAGACATTGAAAAACTCAAAGAAGCAATCAGGGACACAAATAAAGCAGTGCAGTCGGTTCAGAGCTCTATAGGAAATCTGATAGTAGCAATTAAATCGGTCCAGGATTATGTCAACAACGAAATTGTGCCATCGATTACGAGACTAGGTTGTGAAGCAGCAGGACTTCAGTTAGGAATTGCATTAACACAGCATTACTCAGAATTAACAAACATATTTGGTGATAACATAGGATCGTTACAAGAAAAAGGAATAAAATTACAAGGTATAGCATCATTATACCGCACAAATATCACAGAAATATTTACAACATCAACAGTTGATAAATATGATATTTATGATCTATTATTTACAGAATCAATTAAGGTGAGAGTTATAGATGTTGATTTGAATGATTACTCAATCACTCTCCAAGTCAGACTCCCTTTATTAACTAGACTGCTGAACACTCAAATCTACAAAGTAGATTCCATATCATATAATATCCAAAACAGAGAATGGTATATCCCCCTTCCCAGTCATATCATGACGAAAGGGGCATTTCTAGGTGGAGCAGATGTCAAAGAATGCATAGAAGCATTCAGCAGTTATATATGCCCTTCTGATCCAGGATTTGTACTAAACCATGAAATGGAGAGCTGTTTATCAGGAAACATATCCCAATGTCCAAGAACCACAGTCACATCAGACATAGTTCCAAGGTATGCATTTGTCAATGGAGGAGTGGTTGCGAATTGTATAACAACCACATGTACGTGCAATGGTATCGGTAATAGAATCAACCAACCACCTGATCAAGGAGTAAAAATTATAACACATAAAGAATGTAATACAATAGGTATCAACGGAATGCTGTTCAACACAAACAAAGAAGGAACTCTTGCATTCTACACACCAGATGACATAACACTAAACAATTCTGTTGCTCTTGATCCAATTGACATATCAATCGAGCTCAACAAGGCCAAATCAGATCTAGAGGAATCAAAAGAATGGATAAGAAGATCAAATCAAAAGCTAGATTCTATTGGAAGTTGGCATCAATCCAGCACTACAATTATAGTTATTTTGATAATGATGATTATATTGTTTATAATTAATGTAACGATAATTACAATTGCAATTAAGTATTACAGAATTCAAAAGAGAGATCGAGTGGATCAAAATGAAAAGCCATATGTATTAACAAACAAA"/>
                        <sequence id="seq_KJ672590.1_UNVERIFIED__Human_parainfluenza_virus_3_strain_HPIV3/Homo_sapiens/PER/CFI0241/2010_cRNA_sequence_20101" taxon="KJ672590.1_UNVERIFIED__Human_parainfluenza_virus_3_strain_HPIV3/Homo_sapiens/PER/CFI0241/2010_cRNA_sequence_2010" totalcount="4" value="ATGCTAGCTTCAACATTGTTAACTATTACAACCATGATTATGGCATCATACTGCCAAATAGACATCACAAAACTACAGCATGTAGGTGTATTGGTCAACAGTCCCAAAGGGATGAAGATATCACAAAACTTCGAAACAAGATATCTAATTTTGAGTCTCATACCAAAAATAGAAGATTCTAACTCTTGTGGTGACCAACAGATCAAGCAATACAAGAGACTATTGGATAGACTGATCATTCCTTTATATGATGGGCTAAGATTACAGAAAGATGTGATAGTGACTAATCAAGAATCCAATGAAAACACTGATCCCAGAACAGAACGATTCTTTGGAGGGGTAATTGGAACTATTGCTCTGGGAGTAGCAACATCAGCACAAATTACAGCAGCAGTTGCTCTGGTTGAAGCCAAGCAGGCAAGATCAGACATTGAAAAACTCAAAGAAGCAATCAGGGACACAAATAAAGCAGTGCAGTCGGTTCAGAGCTCTATAGGAAATTTGATAGTAGCAATTAAATCGGTCCAGGATTATGTCAACAACGAAATCGTGCCATCAATTACGAGACTAGGTTGTGAAGCAGCAGGACTTCAGTTAGGAATTGCATTAACACAGCATTACTCAGAATTAACAAACATATTTGGTGATAACATAGGATCGTTACAAGAAAAAGGAATAAAATTACAAGGTATAGCATCATTATACCGCACAAATATCACAGAAATATTCACAACATCAACAGTTGATAAATATGATATTTATGATCTATTATTTACAGAATCAATAAAGGTGAGAGTTATAGATGTTGATTTGAATGATTACTCAATCACTCTCCAAGTCAGACTCCCTTTATTAACTAGACTGCTGAACACTCAAATCTACAAAGTAGATTCCATATCATATAATATCCAAAACAGAGAATGGTATATCCCCCTTCCCAGTCATATCATGACGAAAGGGGCATTTCTAGGTGGAGCAGATGTCAAAGAATGCATAGAAGCATTCAGTAGTTATATATGCCCTTCTGATCCAGGATTTGTACTAAACCATGAAATGGAGAGCTGTTTATCAGGAAACATATCCCAATGTCCAAGAACCACAGTCACATCAGACATAGTTCCAAGGTATGCATTTGTCAATGGAGGAGTGGTTGCGAATTGTATAACAACCACATGTACGTGCAATGGTATCGGTAATAGAATCAACCAACCACCTGATCAAGGAGTAAAAATTATAACACATAAAGAATGCAATACAATAGGTATCAACGGAATGCTGTTCAACACAAACAAAGAAGGAACTCTTGCATTCTACACACCAGATGACATAACACTAAACAATTCTGTTGCTCTTGATCCAATTGACATATCAATCGAGCTCAACAAGGCCAAATCAGATCTAGAGGAATCAAAAGAATGGATAAGAAGGTCAAATCAAAAGCTGGATTCTATTGGAAGTTGGCATCAATCCAGCACTACAATTATAGTTATTTTGATAATGATGATCATATTGTTTATAATTAATGTAACGATAATTACAATTGCAATTAAGTATCACAGAATTCAAAAGAGAAATCGAGTGGATCAAAATGAAAAGCCATATGTATTAACAAACAAA"/>
                        <sequence id="seq_KJ672596.1_Human_parainfluenza_virus_3_strain_HPIV3/Homo_sapiens/PER/FLU7236/2007_complete_genome_20071" taxon="KJ672596.1_Human_parainfluenza_virus_3_strain_HPIV3/Homo_sapiens/PER/FLU7236/2007_complete_genome_2007" totalcount="4" value="ATGCTAGCTTCAACATTGTTAATTATTACAACTATGATTATGGCATCACACTGCCAAATAGACATCACAAAACTACAGCATGTAGGTGTATTGGTCAACAGTCCCAAAGGGATGAAGATATCACAAAACTTCGAAACAAGATATCTAATTTTGAGTCTCATACCAAAAATAGAAGATTCTAACTCTTGTGGTGACCAACAGATCAAGCAATACAAGAGACTATTGGATAGACTGATCATTCCTTTATATGATGGACTAAGATTACAGAAAGATATAATAGTGACTAATCAAGAATCCAATGAAAACACTGATCCCAGAACAGAACGATTCTTTGGAGGGGTAATTGGAACTATTGCTCTGGGAGTAGCAACATCAGCACAAATTACAGCAGCAGTTGCTCTGGTTGAAGCCAAGCAGGCAAGATCAGACATTGAAAAACTCAAAGAAGCAATCAGGGACACAAATAAAGCAGTGCAGTCGGTTCAGAGCTCTATAGGAAATCTGATAGTAGCAATTAAATCGGTCCAGGATTATGTCAACAACGAAATTGTGCCATCGATTACGAGACTAGGTTGTGAAGCAGCAGGACTTCAGTTAGGAATTGCATTAACACAGCATTACTCAGAATTAACAAACATATTTGGTGATAACATAGGATCGTTACAAGAAAAAGGAATAAAATTACAAGGTATAGCATCATTATACCGCACAAATATCACAGAAATATTTACAACATCAACAGTTGATAAATATGATATTTATGATCTATTATTTACAGAATCAATTAAGGTGAGAGTTATAGATGTTGATTTGAATGATTACTCAATCACTCTCCAAGTCAGACTCCCTTTATTAACTAGACTGCTGAACACTCAAATCTACAAAGTAGATTCCATATCATATAATATCCAAAACAGAGAATGGTATATCCCCCTTCCCAGTCATATCATGACGAAAGGGGCATTTCTAGGTGGAGCAGATGTCAAAGAATGCATAGAAGCATTCAGCAGTTATATATGCCCTTCTGATCCAGGATTTGTACTAAACCATGAAATGGAGAGCTGTTTGTCAGGAAACATATCCCAATGTCCAAGAACCACAGTCACATCAGACATAGTTCCAAGGTATGCATTTGTCAATGGAGGAGTGGTTGCGAATTGTATAACAACCACATGTACGTGCAATGGTATCGGTAATAGAATCAACCAACCACCTGATCAAGGAGTAAAAATTATAACACATAAAGAATGTAATACAATAGGTATCAACGGAATGCTGTTCAACACAAACAAAGAAGGAACTCTTGCATTCTACACACCAGATGACATAACACTAAACAATTCTGTTGCTCTTGATCCAATTGACATATCAATCGAGCTCAACAAGGCCAAATCAGATCTAGAGGAATCAAAAGAATGGATAAGAAGATCAAATCAAAAGCTAGATTCTATTGGAAGTTGGCATCAATCCAGCACTACAATTATAGTTATTTTGATAATGATGATTATATTGTTTATAATTAATGTAACGATAATTACAATTGCAATTAAGTATTACAGAATTCAAAAGAGAGATCGAGTGGATCAAAATGAAAAGCCATATGTATTAACAAACAAA"/>
                        <sequence id="seq_KJ672598.1_UNVERIFIED__Human_parainfluenza_virus_3_strain_HPIV3/Homo_sapiens/PER/FLI1585/2010_cRNA_sequence_20101" taxon="KJ672598.1_UNVERIFIED__Human_parainfluenza_virus_3_strain_HPIV3/Homo_sapiens/PER/FLI1585/2010_cRNA_sequence_2010" totalcount="4" value="ATGCTAACTTCAACATTGTTAATTATTACAACCATGATTATGGCATCACACTGCCAAATAGACATCACAAAACTACAGCATGTAGGTGTATTGGTCAACAGTCCCAAAGGGATGAAGATATCACAAAACTTCGAAACAAGATACCTAATTTTGAGTCTCATACCAAAAATAGAAGATTCTAACTCTTGTGGTGACCAACAGATCAAGCAATACAAGAGACTATTGGACAGACTGATCATTCCTTTATATGATGGACTAAGATTACAGAAAGATGTGATAGTGACTAATCAAGAATCCAATGAAAACACTGATCCCAGAACAGAACGATTCTTTGGAGGGGTAATTGGAACTATTGCTCTGGGAGTAGCAACATCAGCACAAATTACAGCAGCAGTTGCTCTGGTTGAAGCCAAGCAGGCAAGATCGGACATTGAAAAACTCAAAGAAGCAATCAGGGACACAAATAAAGCAGTGCAGTCGGTTCAGAGCTCTGTAGGAAATTTGATAGTAGCAATTAAATCGGTCCAGGATTATGTCAACAACGAAATCGTGCCATCAATTACGAGACTAGGTTGTGAAGCAGCAGGACTTCAGTTAGGAATTGCATTAACACAGCATTACTCAGAATTAACAAACATATTTGGTGATAACATAGGATCGTTACAAGAAAAAGGAATAAAATTACAAGGTATAGCATCGTTATACCGCACAAATATCACAGAAATATTCACAACATCAACAGTTGATAAATATGATATTTATGATCTATTATTTACAGAATCAATAAAGGTGAGAGTTATAGATGTTGATTTGAATGATTACTCAATCACTCTCCAAGTCAGACTCCCTTTATTAACTAGACTACTGAACACTCAAATCTACAAAGTAGACTCCATATCATATAATATCCAAAACAGAGAATGGTATATCCCCCTTCCCAGCCATATCATGACGAAAGGGGCATTTCTAGGTGGAGCAGATGTCAAAGAATGCATAGAAGCATTCAGCAGTTATATATGCCCTTCTGATCCAGGATTTGTACTAAACCATGAAATGGAGAGCTGTTTATCAGGAAACATATCTCAATGTCCAAGAACCACAGTCACATCAGACATAGTTCCAAGGTATGCATTTGTCAATGGAGGAGTGGTTGCGAATTGTATAACAACCACATGTACGTGCAATGGTATCGGCAACAGAATCAACCAACCACCTGATCAAGGAGTAAAAATTATAACACATAAAGAATGTAATACAATAGGTATCAACGGAATGCTATTCAACACAAACAAAGAAGGAACTCTTGCATTCTACACACCAGATGACATAACACTAAACAATTCTGTTGCTCTTGATCCAATTGACATATCAATCGAGCTCAACAAGGCCAAATCAGATCTAGAGGAATCAAAAGAATGGATAAGAAGGTCAAATCAAAAGTTAGATTCTATTGGAAGTTGGCATCAATCCAGCACTACAATTATAGTTATTTTGATAATGATGATTATATTGTTTATAATTAATGTAACGATAATTACAATTGCAATTAAGTATTACAGAATTCAAAAGAGAAATCGAATGGATCAAAATGAAAAGCCATATGTATTAACAAACAAA"/>
                        <sequence id="seq_KJ672599.1_UNVERIFIED__Human_parainfluenza_virus_3_strain_HPIV3/Homo_sapiens/PER/FLE9271/2010_cRNA_sequence_20101" taxon="KJ672599.1_UNVERIFIED__Human_parainfluenza_virus_3_strain_HPIV3/Homo_sapiens/PER/FLE9271/2010_cRNA_sequence_2010" totalcount="4" value="ATGCTAGCTTCAACATTGTTAATTATTACAACCATGATTATGGCATCATACTGCCAAATAGACATCACAAAACTACAGCATGTAGGTGTATTGGTAAACAGTCCCAAAGGGATGAAGATATCACAAAACTTCGAAACAAGATATCTAATTTTGAGTCTCATACCAAAAATAGAAGATTCTAACTCTTGTGGTGACCAACAGATCAAGCAATACAAGAGACTATTGGATAGACTGATCATTCCTTTATATGATGGGCTAAGATTACAGAAAGATGTGATAGTGACTAATCAAGAATCCAATGAAAACACTGATCCCAGAACAGAACGATTCTTTGGAGGGGTAATTGGAACTATTGCTCTGGGAGTAGCAACATCAGCACAAATTACAGCAGCAGTTGCTCTGGTTGAAGCCAAGCAGGCAAGATCAGACATTGAAAAACTCAAAGAAGCAATCAGGGACACAAATAAAGCAGTGCAGTCGGTTCAGAGCTCTATAGGAAATTTGATAGTAGCAATTAAATCGGTCCAGGATTATGTCAACAACGAAATCGTGCCATCAATTACGAGACTAGGTTGTGAAGCAGCAGGACTTCAGTTAGGAATTGCATTAACACAGCATTACTCAGAATTAACAAACATATTTGGTGATAACATAGGATCGTTACAAGAAAAAGGAATAAAATTACAAGGTATAGCATCATTATACCGCACAAATATCACAGAAATATTCACAACATCAACAGTTGATAAATATGATATTTATGATCTATTATTTACAGAATCAATAAAGGTGAGAGTTATAGATGTTGATTTGAATGATTACTCAATCACTCTCCAAGTCAGACTCCCTTTATTAACTAGACTGCTGAACACTCAAATCTACAAAGTAGATTCCATATCATATAATATCCAAAACAGAGAATGGTATATCCCCCTTCCCAGTCATATCATGACGAAAGGGGCATTTCTAGGTGGAGCAGATGTCAAAGAATGCATAGAAGCATTCAGTAGTTATATATGCCCTTCTGATCCAGGATTTGTACTAAACCATGAAATGGAGAGCTGCTTATCAGGAAACATATCCCAATGTCCAAGAACCACAGTCACATCAGACATAGTTCCAAGGTATGCATTTGTCAATGGAGGAGTGGTTGCGAATTGTATAACAACCACATGTACGTGCAATGGTATCGGTAATAGAATCAACCAACCACCTGATCAAGGAGTAAAAATTATAACACATAAAGAATGCAATACAATAGGTATCAACGGAATGCTGTTCAACACAAACAAAGAAGGAACTCTTGCATTCTACACACCAGATGACATAACACTAAACAATTCTGTTGCTCTTGATCCAATTGACATATCAATCGAGCTCAACAAGGCCAAATCAGATCTAGAGGAATCAAAAGAATGGATAAGAAGGTCAAATCAAAAGCTAGATTCTATTGGAAGTTGGCATCAATCCAGCACTACAATTATAGTTATTTTGACAATGATGATCATATTGTTTATAATTAATGTAACGATAATTACAATTGCAATTAAGTATCACAGAATTCAAAAGAGAAATCGAGTGGATCAAAATGAAAAGCCATATGTATTAACAAACAAA"/>
                        <sequence id="seq_KJ672602.1_UNVERIFIED__Human_parainfluenza_virus_3_strain_HPIV3/Homo_sapiens/PER/FLE7202/2009_cRNA_sequence_20091" taxon="KJ672602.1_UNVERIFIED__Human_parainfluenza_virus_3_strain_HPIV3/Homo_sapiens/PER/FLE7202/2009_cRNA_sequence_2009" totalcount="4" value="ATGCTAGCTTCAACATTGTTAATTATTACAACCATGATTATGGCATCATACTGCCAAATAGACATCACAAAACTACAGCATGTAGGTGTATTGGTCAACAGTCCCAAAGGGATGAAGATATCACAAAACTTCGAAACAAGATATCTAATTTTGAGTCTCATACCAAAAATAGAAGATTCTAACTCTTGTGGTGACCAACAGATCAAGCAATACAAGAGACTATTGGATAGACTGATCATTCCTTTATATGATGGGCTAAGATTACAGAAAGATGTGATAGTGACTAATCAAGAATCCAATGAAAACACTGATCCCAGAACAGAACGATTCTTTGGAGGGGTAATTGGAACTATTGCTCTGGGAGTAGCAACATCAGCACAAATTACAGCAGCAGTTGCTCTGGTTGAAGCCAAGCAGGCAAGATCAGACATTGAAAAACTCAAAGAAGCAATCAGGGACACAAATAAAGCAGTGCAGTCGGTTCAGAGCTCTATAGGAAATTTGATAGTAGCAATTAAATCGGTCCAGGATTATGTCAACAACGAAATCGTGCCATCAATTACGAGACTAGGTTGTGAAGCAGCAGGACTTCAGTTAGGAATTGCATTAACACAGCATTACTCAGAATTAACAAACATATTTGGTGATAACATAGGATCGTTACAAGAAAAAGGAATAAAATTACAAGGTATAGCATCATTATACCGCACAAATATCACAGAAATATTCACAACATCAACAGTTGATAAATATGATATTTATGATCTATTATTTACAGAATCAATAAAGGTGAGAGTTATAGATGTTGATTTGAATGATTACTCAATCACTCTCCAAGTCAGACTCCCTTTATTAACTAGACTGCTGAACACTCAAATCTACAAAGTAGATTCCATATCATATAATATCCAAAACAGAGAATGGTATATCCCCCTTCCCAGTCATATCATGACGAAAGGGGCATTTCTAGGTGGAGCAGATGTCAAAGAATGCATAGAAGCATTCAGTAGTTATATATGCCCTTCTGATCCGGGATTTGTACTAAACCATGAAATGGAGAGCTGTTTATCAGGAAACATATCCCAATGTCCAAGAACCACAGTCACATCAGACATAGTTCCAAGGTATGCATTTGTCAATGGAGGAGTGGTTGCGAATTGTATAACAACCACATGTACGTGCAATGGTATCGGTAATAGAATCAACCAACCACCTGATCAAGGAGTAAAAATTATAACACATAAAGAATGCAATACAATAGGTATCAACGGAATGCTGTTCAACACAAACAAAGAAGGAACTCTTGCATTCTACACACCAGATGACATAACACTAAACAATTCTGTTGCTCTTGATCCAATTGACATATCAATCGAGCTCAACAAGGCCAAATCAGATCTAGAGGAATCAAAAGAATGGATAAGAAGGTCAAATCAAAAGCTAGATTCTATTGGAAGTTGGCATCAATCCAGCACTACAATTATAGTTATTTTGATAATGATGATCATATTGTTTATAATTAATGTAACGATAATTACAATTGCAATTAAGTATCACAGAATTCAAAAGAGAAATCGAGTGGATCAAAATGAAAAGCCATATGTATTAACAAACAAA"/>
                        <sequence id="seq_KJ672605.1_Human_parainfluenza_virus_3_strain_HPIV3/Homo_sapiens/PER/FLE4204/2009_complete_genome_20091" taxon="KJ672605.1_Human_parainfluenza_virus_3_strain_HPIV3/Homo_sapiens/PER/FLE4204/2009_complete_genome_2009" totalcount="4" value="ATGCTAGCTTCAACATTGTTAATTATTACAACTATGATTATGGCATCACACTGCCAAATAGACATCACAAAACTACAGCATGTAGGTGTATTGGTCAACAGTCCCAAAGGGATGAAGATATCACAAAACTTCGAAACAAGATATCTAATTTTGAGTCTCATACCAAAAATAGAAGATTCTAACTCTTGTGGTGACCAACAGATCAAGCAATACAAGAGACTATTGGATAGACTGATCATTCCTTTATATGATGGACTAAGATTACAGAAAGATGTAATAGTGACTAATCAAGAATCCAATGAAAACACTGATCCCAGAACAGAACGATTCTTTGGAGGGGTAATTGGAACTATTGCTCTGGGAGTAGCAACATCAGCACAAATTACAGCAGCAGTTGCTCTGGTTGAAGCCAAGCAGGCAAGATCAGACATTGAAAAACTCAAAGAAGCAATCAGGGACACAAATAAAGCAGTGCAGTCGGTTCAGAGCTCTATAGGAAATTTGATAGTAGCAATTAAATCGGTCCAGGATTATGTCAACAACGAAATCGTGCCATCGATTACGAGACTAGGTTGTGAAGCAGCAGGACTTCAGTTAGGAATTGCATTAACACAGCATTACTCAGAATTAACAAACATATTTGGTGATAACATAGGATCGTTACAAGAAAAAGGAATAAAATTACAAGGTATAGCATCATTATACCGCACAAATATCACAGAAATATTCACAACATCAACAGTTGATAAATATGATATTTATGATTTATTATTTACAGAATCAATTAAGGTGAGAGTTATAGATGTTGATTTGAATGATTACTCAATCACTCTCCAAGTCAGACTCCCTTTATTAACTAGACTGCTGAACACTCAAATCTACAAAGTAGATTCCATATCATATAATATCCAAAACAGAGAATGGTATATCCCCCTTCCCAGTCATATCATGACGAAAGGGGCATTTCTAGGTGGAGCAGATGTCAAAGAATGCATAGAAGCATTCAGCAGTTATATATGCCCTTCTGATCCAGGATTTGTACTAAACCATGAAATGGAGAGCTGTTTATCAGGAAACATATCCCAATGTCCAAGAACCACAGTCACATCAGACATAGTTCCAAGGTATGCATTTGTCAATGGAGGAGTGGTTGCGAATTGTATAACAACCACATGTACGTGCAATGGTATCGGTAATAGAATCAACCAACCACCTGATCAAGGAGTAAAAATTATAACACATAAAGAATGTAATACAATAGGTATCAACGGAATGTTGTTCAACACAAACAAAGAAGGAACTCTTGCATTCTACACACCAGATGATATAACACTAAACAATTCTGTTGCTCTTGATCCAATTGACATATCAATCGAGCTCAACAAGGCCAAATCAGATCTAGAGGAATCAAAAGAATGGATAAGAAGATCAAATCAAAAGCTAGATTCTATTGGAAGTTGGCATCAATCCAGCACTACAATTATAGTTATTTTGACAATGATGATTATATTGTTTATAATTAATATAACGATAATTACAATTGCAATTAAGTATTACAGAATTCAAAAGAGAAATCGAGTGGATCAAAACGAAAAGCCATATGTATTAACAAACAAA"/>
                        <sequence id="seq_KJ672608.1_Human_parainfluenza_virus_3_strain_HPIV3/Homo_sapiens/PER/CFI0242/2010_partial_genome_20101" taxon="KJ672608.1_Human_parainfluenza_virus_3_strain_HPIV3/Homo_sapiens/PER/CFI0242/2010_partial_genome_2010" totalcount="4" value="ATGCTAGCTTCAACATTGTTAATTATTACAACCATGATCATGGCATCACACTGCCAAATAGACATCACAAAACTACAGCATGTAGGTGTATTGGTCAACAATCCCAAAGGGATGAAGATATCACAAAACTTCGAAACAAGATATCTAATTTTGAGTCTCATACCAAAAATAGAAGATTCTAACTCTTGTGGTGACCAACAGATCAAGCAATACAAGAGACTATTGGATAGACTGATCATTCCTTTATATGATGGACTAAGATTACAGAAAGATGTGATAGTGACTAATCAAGAATCCAATGAAAACACTGATCCCAGAACAGAACGATTCTTTGGAGGGGTAATTGGAACTATTGCTCTGGGAGTAGCAACATCAGCACAAATTACAGCAGCAGTTGCTCTGGTTGAAGCCAAGCAGGCAAGATCAGACATTGAAAAACTCAAAGAAGCAATCAGGGACACAAATAAAGCAGTGCAGTCGGTTCAAAGCTCTATAGGAAATTTGATAGTAGCAATTAAATCGGTCCAGGATTATGTCAACAACGAAATCGTGCCATCGATTACGAGACTAGGTTGTGAAGCAGCAGGACTTCAGTTAGGAATTGCATTAACACAGCATTACTCAGAATTAACAAACATATTTGGTGATAACATAGGATCGTTACAAGAAAAAGGAATAAAATTACAAGGTATAGCATCATTATACCGCACAAATATCACAGAAATATTCACAACATCAACAGTTGATAAATATGATATTTATGATCTATTATTTACAGAATCAATAAAGGTGAGAGTTATAGATGTTGATTTGAATGATTACTCAATCACTCTCCAAGTCAGACTCCCTTTATTAACTAGACTACTGAACACTCAAATCTACAAAGTAGATTCCATATCATATAATATCCAAAACAGAGAATGGTATATCCCCCTTCCCAGCCATATCATGACGAAAGGGGCATTTCTAGGTGGAGCAGATGTCAAAGAATGCATAGAAGCATTCAGCAGTTATATATGCCCTTCTGATCCAGGATTTGTACTAAACCATGAAATGGAGAGCTGTTTATCAGGAAACATATCTCAATGTCCAAGAACCACAGTCACATCAGACATAGTTCCAAGGTATGCATTTGTCAATGGAGGAGTGGTTGCGAATTGTATAACAACCACATGTACATGCAATGGTATTGGTAATAGAATCAACCAACCACCTGATCAAGGAGTAAAAATTATAACACATAAAGAATGTAATACAATAGGTATCAACGGAATGCTGTTCAACACAAACAAAGAAGGAACTCTTGCATTCTACACACCAGATGACATAACACTAAACAATTCTGTTGCTCTTGATCCAATTGACATATCAATCGAGCTCAACAAGGCCAAATCAGATCTAGAGGAATCAAAAGAATGGATAAGAAGGTCAAATCAAAAGCTAGATTCTATTGGAAGTTGGCATCAATCCAGCACTACAATTATAGTTATTTTGATAATGATGATTATATTGTTTATAATTAATGTAACGATAATTACAATTGCAATTAAGTATTACAGAATTCAAAAGAGAAATCGAGTGGATCAAAATGAAAAGCCATATGTATTAACAAACAAA"/>
                        <sequence id="seq_KJ672609.1_Human_parainfluenza_virus_3_strain_HPIV3/Homo_sapiens/PER/FLE8246/2010_partial_genome_20101" taxon="KJ672609.1_Human_parainfluenza_virus_3_strain_HPIV3/Homo_sapiens/PER/FLE8246/2010_partial_genome_2010" totalcount="4" value="ATGCTAGCTTCAACATTGTTAATTATTACAACCATGATTATGGCATCATACTGCCAAATAGACATCACAAAACTACAGCATGTAGGTGTATTGGTAAACAGTCCCAAAGGGATGAAGATATCACAAAACTTCGAAACAAGATATCTAATTTTGAGTCTCATACCAAAAATAGAAGATTCTAACTCTTGTGGTGACCAACAGATCAAGCAATACAAGAGACTATTGGATAGACTGATCATTCCTTTATATGATGGGCTAAGATTACAGAAAGATGTGATAGTGACTAATCAAGAATCCAATGAAAACACTGATCCCAGAACAGAACGATTCTTTGGAGGGGTAATTGGAACTATTGCTCTGGGAGTAGCAACATCAGCACAAATTACAGCAGCAGTTGCTCTGGTTGAAGCCAAGCAGGCAAGATCAGACATTGAAAAACTCAAAGAAGCAATCAGGGACACAAATAAAGCAGTGCAGTCGGTTCAGAGCTCTATAGGAAATTTGATAGTAGCAATTAAATCGGTCCAGGATTATGTCAACAACGAAATCGTGCCATCAATTACGAGACTAGGTTGTGAAGCAGCAGGACTTCAGTTAGGAATTGCATTAACACAGCATTACTCAGAATTAACAAACATATTTGGTGATAACATAGGATCGTTACAAGAAAAAGGAATAAAATTACAAGGTATAGCATCATTATATCGCACAAATATCACAGAAATATTCACAACATCAACAGTTGATAAATATGATATTTATGATCTATTATTTACAGAATCAATAAAGGTGAGAGTTATAGATGTTGATTTGAATGATTACTCAATCACTCTCCAAGTCAGACTCCCTTTATTAACTAGACTGCTGAACACTCAAATCTACAAAGTAGATTCCATATCATATAATATCCAAAACAGAGAATGGTATATCCCCCTTCCCAGTCATATCATGACGAAAGGGGCATTTCTAGGTGGAGCAGATGTCAAAGAATGCATAGAAGCATTCAGTAGTTATATATGCCCTTCTGATCCAGGATTTGTACTAAACCATGAAATGGAGAGCTGTTTATCAGGAAACATATCCCAATGTCCAAGAACCACAGTCACATCAGACATAGTTCCAAGGTATGCATTTGTCAATGGAGGAGTGGTTGCGAATTGTATAACAACCACATGTACGTGCAATGGTATCGGTAATAGAATCAACCAACCACCTGATCAAGGAGTAAAAATTATAACACATAAAGAATGCAATACAATAGGTATCAACGGAATGCTGTTCAACACAAACAAAGAAGGAACTCTTGCATTCTACACACCAGATGACATAACACTAAACAATTCTGTTGCTCTTGATCCAATTGACATATCAATCGAGCTCAACAAGGCCAAATCAGATCTAGAGGAATCAAAAGAATGGATAAGAAGGTCAAATCAAAAGCTAGATTCTATTGGAAGTTGGCATCAATCCAGCACTACAATTATAGTTATTTTGACAATGATGATCATATTGTTTATAATTAATGTAACGATAATTACAATTGCAATTAAGTATCACAGAATTCAAAAGAGAAATCGAGTGGATCAAAATGAAAAGCCATATGTATTAACAAACAAA"/>
                        <sequence id="seq_KJ672611.1_UNVERIFIED__Human_parainfluenza_virus_3_strain_HPIV3/Homo_sapiens/PER/FLE9483/2010_cRNA_sequence_20101" taxon="KJ672611.1_UNVERIFIED__Human_parainfluenza_virus_3_strain_HPIV3/Homo_sapiens/PER/FLE9483/2010_cRNA_sequence_2010" totalcount="4" value="ATGCTAGCTTCAACATTGTTAATTATTACAACTATGATTATGGCATCACACTGCCAAATAGACATCACAAAACTACAGCATGTAGGTGTATTGGTCAACAGTCCCAAAGGGATGAAGATATCACAAAACTTCGAAACAAGATATCTAATTTTGAGTCTCATACCAAAAATAGAAGATTCTAACTCTTGTGGTGACCAACAGATCAAGCAATACAAGAGACTATTGGATAGACTGATCATTCCTTTATATGATGGACTAAGATTACAGAAAGATGTAATAGTGACTAATCAAGAATCCAATGAAAACACTGATCCCAGAACAGAACGATTCTTTGGAGGGGTAATTGGAACTATTGCTCTGGGAGTAGCAACATCAGCACAAATTACAGCAGCAGTTGCTCTGGTTGAAGCCAAGCAGGCAAGATCAGACATTGAAAAACTCAAAGAAGCAATCAGGGACACAAATAAAGCAGTGCAGTCGGTTCAGAGCTCTATAGGAAATTTGATAGTAGCAATTAAATCGGTCCAGGATTATGTCAACAACGAAATCGTGCCATCGATTACGAGACTAGGTTGTGAAGCAGCAGGACTTCAGTTAGGAATTGCATTAACACAGCATTACTCAGAATTAACAAACATATTTGGTGATAACATAGGATCGTTACAAGAAAAAGGAATAAAATTACAAGGTATAGCATCATTATACCGCACAAATATCACAGAAATATTCACAACATCAACAGTTGATAAATATGATATTTATGATCTATTATTTACAGAATCAATTAAGGTGAGAGTTATAGATGTTGATTTGAATGATTACTCAATCACTCTCCAAGTCAGACTCCCTTTATTAACTAGACTGCTGAACACTCAAATCTACAAAGTAGATTCCATATCATATAATATCCAAAACAGAGAATGGTATATCCCCCTTCCCAGTCATATCATGACGAAAGGGGCATTTCTAGGTGGAGCAGATGTCAAAGAATGCATAGAAGCATTCAGCAGTTATATATGCCCTTCTGATCCAGGATTTGTACTAAACCATGAAATGGAGAGCTGTTTATCAGGAAACATATCCCAATGTCCAAGAACCACAGTCACATCAGACATAGTTCCAAGGTATGCATTTGTCAATGGAGGAGTGGTTGCGAATTGTATAACAACCACATGTACGTGCAATGGTATCGGTAATAGAATCAACCAACCACCTGATCAAGGAGTAAAAATTATAACACATAAAGAATGTAATACAATAGGTATCAACGGAATGCTGTTCAACACAAACAAAGAAGGAACTCTTGCATTCTACACACCAGATGACATAACACTAAACAATTCTGTTGCTCTTGATCCAATTGACATATCAATCGAGCTCAACAAGGCCAAATCAGATCTAGAGGAATCAAAAGAATGGATAAGAAGATCAAATCAAAAGCTAGATTCTATTGGAAGTTGGCATCAATCCAGCACTACAATTATAGTTATTTTGATAATGATGATTATATTGTTTATAATTAATGTAACGATAATTACAATTGCAATTAAGTATTACAGAATTCAAAAGAGAAATCGAGTGGATCAAAATGAAAAGCCATATGTATTAACAAACAAA"/>
                        <sequence id="seq_KJ672617.1_UNVERIFIED__Human_parainfluenza_virus_3_strain_HPIV3/Homo_sapiens/PER/FLE3936/2009_cRNA_sequence_20091" taxon="KJ672617.1_UNVERIFIED__Human_parainfluenza_virus_3_strain_HPIV3/Homo_sapiens/PER/FLE3936/2009_cRNA_sequence_2009" totalcount="4" value="ATGCTAGCTTCAACATTGTTAATTATTACAACCATGATTATGGCATCATACTGCCAAATAGACATCACAAAACTACAGCATGTAGGTGTATTGGTCAACAGTCCCAAAGGGATGAAGATATCACAAAACTTCGAAACAAGATATCTAATTTTGAGTCTCATACCAAAAATAGAAGATTCTAACTCTTGTGGTGACCAACAGATCAAGCAATACAAGAGACTATTGGATAGACTGATCATTCCTTTATATGATGGGCTAAGATTACAGAAAGATGTGATAGTGACTAATCAAGAATCCAATGAAAACACTGATCCCAGAACAGAACGATTCTTTGGAGGGGTAATTGGAACTATTGCTCTGGGAGTAGCAACATCAGCACAAATTACAGCAGCAGTTGCTCTGGTTGAAGCCAAGCAGGCAAGATCAGACATTGAAAAACTCAAAGAAGCAATCAGGGACACAAATAAAGCAGTGCAGTCGGTTCAGAGCTCTATAGGAAATTTGATAGTAGCAATTAAATCGGTCCAGGATTATGTCAACAACGAAATCGTGCCATCAATTACGAGACTAGGTTGTGAAGCAGCAGGACTTCAGTTAGGAATTGCATTAACACAGCATTACTCAGAATTAACAAACATATTTGGTGATAACATAGGATCGTTACAAGAAAAAGGAATAAAATTACAAGGTATAGCATCATTATACCGCACAAATATCACAGAAATATTCACAACATCAACAGTTGATAAATATGATATTTATGATCTATTATTTACAGAATCAATAAAGGTGAGAGTTATAGATGTTGATTTGAATGATTACTCAATCACTCTCCAAGTCAGACTCCCTTTATTAACTAGACTGCTGAACACTCAAATCTACAAAGTAGATTCCATATCATATAATATCCAAAACAGAGAATGGTATATCCCCCTTCCCAGTCATATCATGACGAAAGGGGCATTTCTAGGTGGAGCAGATGTCAAAGAATGCATAGAAGCATTCAGTAGTTATATATGCCCTTCTGATCCAGGATTTGTACTAAACCATGAAATGGAGAGCTGTTTATCAGGAAACATATCCCAATGTCCAAGAACCACAGTCACATCAGACATAGTTCCAAGGTATGCATTTGTCAATGGAGGAGTGGTTGCGAATTGTATAACAACCACATGTACGTGCAATGGTATCGGTAATAGAATCAACCAACCACCTGATCAAGGAGTAAAAATTATAACACATAAAGAATGCAATACAATAGGTATCAACGGAATGCTGTTCAACACAAACAAAGAAGGAACTCTTGCATTCTACACACCAGATGACATAACACTAAACAATTCTGTTGCTCTTGATCCAATTGACATATCAATCGAGCTCAACAAGGCCAAATCAGATCTAGAGGAATCAAAAGAATGGATAAGAAGGTCAAATCAAAAGCTAGATTCTATTGGAAGTTGGCATCAATCCAGCACTACAATTATAGTTATTTTGATAATGATGATCATATTGTTTATAATTAATGTAACGATAATTACAATTGCAATTAAGTATCACAGAATTCAAAAGAGAAATCGAGTGGATCAAAATGAAAAGCCATATGTATTAACAAACAAA"/>
                        <sequence id="seq_KX467886.1_Human_respirovirus_3_isolate_HPIV3s/Zagreb.HR/14.11_8322__fusion_glycoprotein__F__and_hemagglutinin-neuraminidase__HN__genes_complete_cds_20111" taxon="KX467886.1_Human_respirovirus_3_isolate_HPIV3s/Zagreb.HR/14.11_8322__fusion_glycoprotein__F__and_hemagglutinin-neuraminidase__HN__genes_complete_cds_2011" totalcount="4" value="ATGCTAGCTTCAACATTGTTAATTATTACAACCATGATTATGGCATCACACTGCCAAATAGACATCACAAAACTACAGCATGTAGGTGTATTGGTCAACAGTCCTAAAGGGATGAAGATATCACAAAACTTCGAAACAAGATATCTAATTTTGAGTCTCATACCAAAAATAGAAGATTCTAACTCTTGTGGTGACCAACAGATCAAGCAATACAAGAGACTATTGGATAGACTGATCATTCCTTTATATGATGGACTAAGATTACAGAAAGATGTGATAGTGACTAATCAAGAATCCAATGAAAACACTGATCCCAGAACAGAACGATTCTTTGGAGGGGTAATTGGAACTATTGCTCTGGGAGTAGCAACATCAGCACAAATTACGGCAGCAGTTGCTCTGGTTGAAGCCAAGCAGGCAAGATCGGACATTGAAAAACTCAAAGAAGCAATCAGGGACACAAATAAAGCAGTGCAGTCGGTTCAGAGCTCTGTAGGAAATTTGATAGTAGCAATTAAATCGGTCCAGGATTATGTCAACAACGAAATCGTGCCATCAATTACGAGACTAGGTTGTGAAGCAGCAGGACTTCAGTTAGGAATTGCATTAACACAGCATTACTCAGAATTAACAAACATATTTGGTGATAACATAGGATCGTTACAAGAAAAAGGAATAAAATTACAAGGTATAGCATCGTTATACCGCACAAATATCACAGAAATATTCACAACATCAACAGTTGATAAATATGATATTTATGATCTATTATTTACAGAATCAATAAAGGTGAGAGTTATAGATGTTGATTTGAATGATTACTCAATCACTCTCCAAGTCAGACTCCCTTTATTAACTAGACTACTGAACACTCAAATCTACAAAGTAGATTCCATATCATATAATATCCAAAACAGAGAATGGTATATCCCCCTTCCCAGCCATATCATGACGAAAGGGGCATTTCTAGGTGGAGCAGATGTCAAAGAATGCATAGAAGCATTCAGCAGTTATATATGCCCTTCTGATCCAGGATTTGTACTAAACCATGAAATGGAGAGCTGTTTATCAGGAAACATATCTCAATGTCCAAGAACCACAGTCACATCAGACATAGTTCCAAGGTATGCATTTGTCAATGGTGGAGTGGTTGCGAATTGTATAACAACCACATGTACGTGCAATGGTATCGGCAACAGAATCAACCAACCACCTGATCAAGGAGTAAAAATTATAACACATAAAGAATGTAATACAATAGGTATCAACGGAATGCTATTCAACACAAACAAAGAAGGAACTCTTGCATTCTACACACCAGATGACATAACACTAAACAATTCTGTTGCTCTTGATCCAATTGACATATCAATCGAGCTCAACAAGGCCAAATCAGATCTAGAGGAATCAAAAGAATGGATAAGAAGGTCAAATCAAAAGCTAGATTCTATTGGAAGTTGGCATCAATCCAGCACTACAATTATAGTTATTTTGATAATGATGATTATATTGTTTATAATTAATGTAACGATAATTACAATTGCAATTAAGTATTACAGAATTCAAAAGAGAAATCGAATGGATCAAAATGAAAAGCCATATGTATTAACAAACAAA"/>
                        <sequence id="seq_KX467889.1_Human_respirovirus_3_isolate_HPIV3s/Zagreb.HR/23.11_11100__fusion_glycoprotein__F__and_hemagglutinin-neuraminidase__HN__genes_complete_cds_20111" taxon="KX467889.1_Human_respirovirus_3_isolate_HPIV3s/Zagreb.HR/23.11_11100__fusion_glycoprotein__F__and_hemagglutinin-neuraminidase__HN__genes_complete_cds_2011" totalcount="4" value="ATGCTAGCTTCAACATTGTTAATTATTACAACCATGATTATGGCATCACACTGCCAAATAGACATCACAAAACTACAGCATGTAGGTGTATTGGTCAACAGTCCCAAAGGGATGAAGATATCACAAAACTTCGAAACAAGATACCTAATTTTGAGTCTCATACCAAAAATAGAAGATTCTAACTCTTGTGGTGACCAACAGATCAAGCAATACAAGAGACTATTGGATAGACTGATCATTCCTTTATATGATGGACTAAGATTACAGAAAGATGTGATAGTGACTAATCAAGAATCCAATGAAAACACTGATCCCAGAACAGAACGATTCTTTGGAGGGGTAATTGGAACTATTGCTCTGGGAGTAGCAACATCAGCACAAATTACAGCAGCAGTTGCTCTGGTTGAAGCCAAGCAGGCAAGATCGGACATTGAAAAACTCAAAGAAGCAATCAGGGACACAAATAAAGCAGTGCAGTCGGTTCAGAGCTCTGTAGGAAATTTGATAGTAGCAATCAAATCGGTCCAGGATTATGTCAACAACGAAATCGTGCCATCAATCACGAGACTAGGTTGTGAAGCAGCAGGACTTCAGTTAGGAATTGCATTAACACAGCATTACTCAGAATTAACAAACATATTTGGTGATAACATAGGATCGTTACAAGAAAAAGGAATAAAATTACAAGGTATAGCATCGTTATACCGCACAAATATCACAGAAATATTCACAACATCAACAGTTGATAAATATGATATTTATGATCTATTATTTACAGAATCAATAAAGGTGAGAGTTATAGATGTTGATTTGAATGATTACTCAATCACTCTCCAAGTCAGACTCCCTTTATTAACTAGACTACTGAACACTCAAATCTACAAAGTAGATTCCATATCATATAATATCCAAAACAGAGAATGGTATATCCCCCTTCCCAGCCATATCATGACGAAAGGGGCATTTCTAGGTGGAGCAGATGTCAAAGAATGCATAGAAGCATTCAGCAGTTATATATGCCCTTCTGATCCAGGATTTGTACTAAACCATGAAATGGAGAGCTGTTTATCAGGAAACATATCTCAATGTCCAAGAACCACAGTCACATCAGACATAGTTCCAAGGTATGCATTTGTCAATGGTGGAGTGGTTGCGAATTGTATAACAACCACATGTACGTGCAATGGTATCGGCAACAGAATCAACCAACCACCTAATCAGGGAGTAAAAATTATAACACATAAAGAATGTAATACAATAGGTATCAACGGAATGCTATTCAACACAAACAAAGAAGGAACTCTTGCATTCTACACACCAGATGACATAACACTAAACAATTCTGTTGCTCTTGATCCAATTGACATATCAATCGAGCTCAACAAGGCCAAATCAGATCTAGAGGAATCAAAAGAATGGATAAGAAGGTCAAATCAAAAGCTAGATTCTATTGGAAGTTGGCATCAATCCAGCACTACAATTATAGTTATTTTGATAATGATGATTATATTGTTTATAATTAATGTAACGATAATTACAATTGCAATTAAGTATTACAGAATTCAAAAGAGAAATCGAATGGATCAAAATGAAAAGCCATATGTATTAACAAACAAA"/>
                        <sequence id="seq_KX467890.1_Human_respirovirus_3_isolate_HPIV3s/Zagreb.HR/25.11_11676__fusion_glycoprotein__F__and_hemagglutinin-neuraminidase__HN__genes_complete_cds_20111" taxon="KX467890.1_Human_respirovirus_3_isolate_HPIV3s/Zagreb.HR/25.11_11676__fusion_glycoprotein__F__and_hemagglutinin-neuraminidase__HN__genes_complete_cds_2011" totalcount="4" value="ATGCTAGCTTCAACATTGTTAATTATTACAACCATGATTATGGCATCACACTGCCAAATAGACATCACAAAACTACAGCATGTAGGTGTATTGGTCAACAGTCCCAAAGGGATGAAGATATCACAAAACTTCGAAACAAGATACCTAATTTTGAGTCTCATACCAAAAATAGAAGATTCTAACTCTTGTGGTGACCAACAGATCAAGCAATACAAGAGACTATTGGATAGACTGATCATTCCTTTATATGATGGACTAAGATTACAGAAAGATGTGATAGTGACTAATCAAGAATCCAATGAAAACACTGATCCCAGAACAGAACGATTCTTTGGAGGGGTAATTGGAACTATTGCTCTGGGAGTAGCAACATCAGCACAAATTACAGCAGCAGTTGCTCTGGTTGAAGCCAAGCAGGCAAGATCGGACATTGAAAAACTCAAAGAAGCAATCAGGGACACAAATAAAGCAGTGCAGTCGGTTCAGAGCTCTGTAGGAAATTTGATAGTAGCAATCAAATCGGTCCAGGATTATGTCAACAACGAAATCGTGCCATCAATCACGAGACTAGGTTGTGAAGCAGCAGGACTTCAGTTAGGAATTGCATTAACACAGCATTACTCAGAATTAACAAACATATTTGGTGATAACATAGGATCGTTACAAGAAAAAGGAATAAAATTACAAGGTATAGCATCGTTATACCGCACAAATATCACAGAAATATTCACAACATCAACAGTTGATAAATATGATATTTATGATCTATTATTTACAGAATCAATAAAGGTGAGAGTTATAGATGTTGATTTGAATGATTACTCAATCACTCTCCAAGTCAGACTCCCTTTATTAACTAGACTACTGAACACTCAAATCTACAAAGTAGATTCCATATCATATAATATCCAAAACAGAGAATGGTATATCCCCCTTCCCAGCCATATCATGACGAAAGGGGCATTTCTAGGTGGAGCAGATGTCAAAGAATGCATAGAAGCATTCAGCAGTTATATATGCCCTTCTGATCCAGGATTTGTACTAAACCATGAAATGGAGAGCTGTTTATCAGGAAACATATCTCAATGTCCAAGAACCACAGTCACATCAGACATAGTTCCAAGGTATGCATTTGTCAATGGTGGAGTGGTTGCGAATTGTATAACAACCACATGTACGTGCAATGGTATCGGCAACAGAATCAACCAACCACCTAATCAGGGAGTAAAAATTATAACACATAAAGAATGTAATACAATAGGTATCAACGGAATGCTATTCAACACAAACAAAGAAGGAACTCTTGCATTCTACACACCAGATGACATAACACTAAACAATTCTGTTGCTCTTGATCCAATTGACATATCAATCGAGCTCAACAAGGCCAAATCAGATCTAGAGGAATCAAAAGAATGGATAAGAAGGTCAAATCAAAAGCTAGATTCTATTGGAAGTTGGCATCAATCCAGCACTACAATTATAGTTATTTTGATAATGATGATTATATTGTTTATAATTAATGTAACGATAATTACAATTGCAATTAAGTATTACAGAATTCAAAAGAGAAATCGAATGGATCAAAATGAAAAGCCATATGTATTAACAAACAAA"/>
                        <sequence id="seq_KX467898.1_Human_respirovirus_3_isolate_HPIV3s/Zagreb.HR/08.14_390__fusion_glycoprotein__F__and_hemagglutinin-neuraminidase__HN__genes_complete_cds_20141" taxon="KX467898.1_Human_respirovirus_3_isolate_HPIV3s/Zagreb.HR/08.14_390__fusion_glycoprotein__F__and_hemagglutinin-neuraminidase__HN__genes_complete_cds_2014" totalcount="4" value="ATGCTAGCTTCAACATTGTTAATTATTACAACCATGATTATGGCATCACACTGCCAAATAGACATCACAAAACTACAGCATGTAGGTGTATTGGTCAACAGTCCCAAAGGGATGAAGATATCACAAAACTTCGAAACAAGATACCTAATTTTGAGTCTCATACCAAAAATAGAAGATTCTAACTCTTGTGGTGACCAACAGATCAAGCAATACAAGAGACTATTGGATAGACTGATCATTCCTTTATATGATGGACTAAGATTACAGAAAGATGTGATAGTGACTAATCAAGAATCCAATGAAAACACTGATCCCAGAACAGAACGATTCTTTGGAGGGGTAATTGGAACTATTGCTCTGGGAGTAGCAACATCAGCACAAATTACAGCAGCAGTTGCTCTGGTTGAAGCCAAGCAGGCAAGATCGGACATTGAAAAACTCAAAGAAGCAATCAGGGACACAAATAAAGCAGTGCAGTCGGTTCAGAGCTCTGTAGGAAATTTGATAGTAGCAATTAAATCGGTCCAGGATTATGTCAACAACGAAATCGTGCCATCAATTACGAGACTAGGTTGTGAAGCAGCAGGACTTCAGTTAGGAATTGCATTAACACAGCATTACTCAGAATTAACAAACATATTTGGTGATAACATAGGATCGTTACAAGAAAAAGGAATAAAATTACAAGGTATAGCATCGTTATACCGCACAAATATCACAGAAATATTCACAACATCAACAGTTGATAAATATGATATTTATGATCTATTATTTACAGAATCAATAAAGGTGAGAGTTATAGATGTTGATTTGAATGATTACTCAATCACTCTCCAAGTCAGACTCCCTTTATTAACTAGACTACTGAACACTCAAATCTACAAAGTAAATTCCATATCATATAATATCCAAAACAGAGAATGGTATATCCCCCTTCCCAGCCATATCATGACGAAAGGGGCATTTCTAGGTGGAGCAGATGTCAAAGAATGCATAGAAGCATTCAGCAGTTATATATGCCCTTCTGATCCAGGATTTGTACTAAACCATGAAATGGAGAGTTGTTTATCAGGAAACATATCTCAATGTCCAAGAACCACAGTCACATCAGACATAGTTCCAAGGTATGCATTTGTCAATGGTGGAGTGGTTGCGAATTGTATAACAACTACATGTACGTGCAATGGTATCGGCAATAGAATCAACCAACCACCTGATCAGGGAGTAAAAATTATAACACATAAAGAATGTAATACAATAGGTATCAACGGAATGCTATTCCACACAAACAAAGAAGGAACTCTTGCATTCTACACACCAGATGACATAACACTAAACAATTCTGTTGCTCTTGATCCAATTGACATATCAATCGAGCTCAACAAGGCCAAATCAGATCTAGAGGAATCAAAAGAATGGATAAGAAGGTCAAATCAAAAGCTAGATTCTATTGGAAGTTGGCATCAATCCAGCACTACAATTATAGTTATTTTGATAATGATGATTATATTGTTTATAATTAATGTAACGATAATTACAATTGCAATTAAGTATTACAGAATTCAAAAGAGAAATCGAATGGATCAAAATGAAAAGCCATATGTATTAACAAACAAA"/>
                        <sequence id="seq_KX467900.1_Human_respirovirus_3_isolate_HPIV3s/Zagreb.HR/19.11_9935__fusion_glycoprotein__F__and_hemagglutinin-neuraminidase__HN__genes_complete_cds_20111" taxon="KX467900.1_Human_respirovirus_3_isolate_HPIV3s/Zagreb.HR/19.11_9935__fusion_glycoprotein__F__and_hemagglutinin-neuraminidase__HN__genes_complete_cds_2011" totalcount="4" value="ATGCTAGCTTCAACATTGTTAATTATTACGACCATGATTATGGCATCACACTGCCAAATAGACATTACAAAACTACAGCATGTAGGTGTATTGGTCAACAGTCCTAAAGGGATGAAGATATCACAAAACTTCGAAACAAGATACCTAATTTTGAGTCTCATACCAAAAATAGAAGATTCTAACTCTTGTGGTGACCAACAGATCAAGCAATACAAGAGACTATTGGATAGACTGATCATTCCTTTATATGATGGACTAAGATTACAGAAAGATGTGATAGTGACTAATCAAGAATCCAATGAAAACACTGATCCCAGAACAGAACGATTCTTTGGAGGGGTAATTGGAACTATTGCTCTGGGAGTAGCAACATCAGCACAAATTACAGCAGCAGTTGCTCTGGTTGAAGCCAAGCAGGCAAGATCGGACATTGAAAAACTCAAAGAAGCAATCAGGGACACAAATAAAGCAGTGCAGTCGGTTCAGAGCTCTGTAGGAAATTTGATAGTAGCAATTAAATCGGTCCAGGATTATGTTAACAATGAAATCGTGCCATCAATTACGAGATTAGGTTGTGAAGCAGCAGGACTTCAGTTAGGAATTGCATTAACACAGCATTACTCAGAATTAACAAACATATTTGGTGATAACATAGGATCGTTACAAGAAAAAGGGATAAAATTACAAGGTATAGCATCGTTATACCGCACAAATATCACAGAAATATTCACAACATCAACAGTTGATAAATATGATATTTATGATCTATTATTTACAGAATCAATAAAGGTGAGAGTTATAGATGTTGATTTGAATGATTACTCAATCACTCTCCAAGTCAGACTCCCTTTATTAACTAGACTACTGAACACTCAAATCTACAAAGTAGATTCCATATCATATAATATCCAAAACAGAGAATGGTATATCCCCCTTCCCAGCCATATCATGACGAAAGGGGCATTTCTAGGTGGAGCAGATGTCAAAGAATGCATAGAAGCATTCAGCAGTTATATATGCCCTTCTGATCCAGGATTTGTACTAAACCATGAAATGGAGAGCTGTTTATCAGGAAACATATCTCAATGTCCAAGAACCACAGTCACATCAGACATAGTTCCAAGGTATGCATTTGTCAATGGCGGAGTGGTTGCGAATTGTATAACAACCACATGTACGTGCAATGGTATCGGCAACAGAATCAACCAACCACCTGATCAAGGAGTAAAAATTATAACACATAAAGAATGTAATACAATAGGTATCAACGGAATGCTATTCAACACAAACAAAGAAGGAACTCTTGCATTCTACACACCAGATGACATAACACTAAACAATTCTGTTGCTCTTGATCCAATTGACATATCAATCGAGCTCAATAAGGCCAAATCAGATCTAGAGGAATCAAAAGAATGGATAAGAAGGTCAAATCAAAAGCTAGATTCTATTGGAAGTTGGCATCAATCCAGCACTACAATTATAGTTATTTTGATAATGATGATTATATTGTTTATAATTAATGTAACGATAATTACAATTGCAATTAAGTATTACAGAATTCAAAAGAGAAATCGAATGGATCAAAATGAAAAGCCATATGTATTAACAAACAAA"/>
                        <sequence id="seq_KY369864.1_Human_respirovirus_3_strain_SC291_complete_genome_20161" taxon="KY369864.1_Human_respirovirus_3_strain_SC291_complete_genome_2016" totalcount="4" value="ATGCTAGCTTCAACATTGTCAATTGTTGCAACCATGATTGTGGCATCACACTGCCAAATAGACATCACAAAACTACAACATGTAGGTGTATTGGTCAACAGTCCTAAAGGGATGAAGATATCACAAAACTTCGAAACAAGATATCTAATTTTAAGTCTCATACCAAAAATAGAAGACTCTAACTCTTGTGGTGACCAACAGATCAAGCAATACAAGAGACTATTGGATAGACTGATCATTCCTTTATATGATGGACTAAGATTACAGAAGGATGTGATAGTGACCAATCAAGAATCCAATGAAAACACTGATCCCAGAACAGAACGATTCTTTGGAGGGGTAATTGGAACTATTGCTCTGGGAGTAGCAACATCAGCACAAATTACAGCAGCAGTTGCTCTGGTTGAAGCCAAGCAGGCAAGATCAGACATTGAAAAACTCAAGGAAGCAATCAGGGACACAAATAAAGCAGTGCAGTCAGTTCAGAGCTCTATAGGAAATTTGATAGTAGCAATTAAATCAGTCCAGGATTATGTCAACAACGAAATCGTGCCATCGATTGAGAGACTAGGTTGTGAAGCAGCAGGACTTCAGTTAGGAATTGCATTAACACAGCATTACTCAGAATTAACAAACATATTTGGTGATAACATAGGATCGTTACAAGAAAAAGGAATAAAATTACAAGGTATAGCATCATTATACCGCACAAATATCACAGAAATATTCACAACATCAACAGTTGATAAATATGATATTTATGATCTATTATTTACAGAATCAATAAAGGTCAGAGTCATAGATGTTGATTTGAATGATTACTCAATCACCCTTCAAGTCAGACTCCCTTTATTAACTAGATTGCTGAACACTCAAATCTACAAAGTAGATTCCATATCATACAATATCCAAAACAGAGAATGGTATATCCCCCTTCCCAGCCATATCATGACTAAAGGAGCATTTCTAGGTGGAGCAGATGTTAAAGAATGTATAGAAGCATTCAGCAGTTATATATGCCCTTCTGATCCAGGATTTGTACTAAACCATGAAATGGAGAGCTGTTTATCAGGAAACATATCTCAATGTCCAAGAACCACAGTTACATCAGACATAGTTCCGAGGTATGCATTCGTCAATGGAGGAGTGGTTGCAAATTGTATAACAACTACATGTACATGCAATGGTATCGGTAATAGAATCAACCAACCACCTGATCAAGGAGTAAAAATTATAACACACAAAGAATGCAATACAATAGGTATCAACGGAATGCTGTTCAACACAAACAAAGAAGGAACTCTTGCATTCTACACACCAGATGACATAACACTAAACAATTCTGTTGCTCTTGATCCGATTGACATATCAATCGAGCTCAACAAGGCCAAATCAGATCTAGAGGAATCAAAAGAATGGATAAGAAGGTCAAATCAAAAGCTAGATTCTATTGGAAGTTGGCATCAATCCAGCGCTACAATTATAGTTATTTTGATAATGATGATTATATTGTTTATAATTAATGTAACGATTATTACAATTGCAATTAAGTATTACAGAATTCAAAAGAGAAATCGAGTGGATCAAAATGAAAAGCCATATGTATTAACAAACAAA"/>
                        <sequence id="seq_KY369865.1_Human_respirovirus_3_strain_SC789_complete_genome_20161" taxon="KY369865.1_Human_respirovirus_3_strain_SC789_complete_genome_2016" totalcount="4" value="ATGCTAGCTTCAACATTGTCAATTGTTGCAATCATGATTGTGGCATCACACTGCCAAATAGACATCACAAAACTACAACATGTAGGTGTATTGGTCAACAGTCCTAAAGGGATGAAGATATCACAAAACTTCGAAACAAGATATCTAATTTTAAGTCTCATACCAAAAATAGAAGACTCTAACTCTTGTGGTGACCAACAGATCAAGCAATACAAGAGACTATTGGATAGACTGGTCATTCCTTTATATGATGGACTAAGATTACAGAAGGATGTGATAGTGACCAATCAAGAATCCAATGAAAACACTGATCCCAGAACAGAACGATTCTTTGGAGGGGTAATTGGAACTATTGCTCTGGGAGTAGCAACATCAGCACAAATTACAGCAGCAGTTGCTCTGGTTGAAGCCAAGCAGGCAAGATCAGACATTGAAAAACTCAAGGAAGCAATCAGGGACACAAATAAAGCAGTGCAGTCAGTTCAGAGCTCTATAGGAAATTTGATAGTAGCAATTAAATCAGTCCAGGATTATGTCAACAACGAAATCGTGCCATCGATTGAGAGACTAGGTTGTGAAGCAGCAGGACTTCAGTTAGGAATTGCATTAACACAGCATTACTCAGAATTAACAAACATATTTGGTGATAACATAGGATCGTTACAAGAAAAAGGAATAAAATTACAAGGTATAGCATCATTATACCGCACAAATATCACAGAAATATTCACAACATCAACAGTTGATAAATATGATATTTATGATCTATTATTTACAGAATCAATAAAGGTAAGAGTTATAGATGTTGATTTGAATGATTACTCAATCACCCTCCAAGTCAGACTCCCTTTATTAACTAGATTGCTGAACACTCAAATCTACAAAGTAGATTCCATATCATACAATATCCAAAACAGAGAATGGTATATCCCCCTTCCCAGCCATATCATGACCAAAGGGGCATTTCTAGGTGGGGCAGATGTTAAAGAATGCATAGAAGCATTCAGCAGCTATATATGCCCTTCTGATCCAGGATTTGTACTAAACCATGAAATGGAGAGCTGTTTATCAGGAAACATATCTCAATGTCCAAGAACCACAGTTACATCAGACATAGTTCCAAGGTATGCATTCGTCAATGGAGGAGTGGTTGCGAATTGTATAACAACCACATGTACATGCAATGGTATCGGTAATAGAATCAACCAACCACCTGATCAAGGAGTAAAAATTATAACACACAAAGAATGCAATACAATAGGTATCAACGGAATGCTGTTCAACACAAACAAAGAAGGAACTCTTGCATTCTACACACCAGATGACATAACACTAAACAATTCTGTTGCTCTTGATCCGATTGACATATCAATCGAGCTCAACAAGGCCAAATCAGATCTAGAGGAATCAAAAGAATGGATAAGAAGGTCAAATCAAAAGCTAGATTCTATTGGAAGTTGGCATCAATCCAGCGCTACAATTATAGTTATTTTGATAATGATGATTATATTGTTTATAATTAATGTAACGATTATTACAATTGCAATTAAGTATTACAGAATTCAAAAGAGAAATCGAGTGGATCAAAATGAAAAGCCATATGTATTAACGAACAAA"/>
                        <sequence id="seq_KY369869.1_Human_respirovirus_3_strain_SC271_complete_genome_20161" taxon="KY369869.1_Human_respirovirus_3_strain_SC271_complete_genome_2016" totalcount="4" value="ATGCTAGCTTCAACATTATCAATTGTTGCAACCATGATTGTGGCATCACACTGCCAAATAGACATCACAAAACTACAACATGTAGGTGTATTGGTCAACAGTCCTAAAGGGATGAAGATATCACAAAACTTCGAAACGAGATATCTAATTTTAAGTCTCATACCAAAAATAGAAGACTCTAACTCTTGTGGTGACCAACAGATCAAGCAATACAAGAGACTATTGGATAGACTGATCATTCCTTTATATGATGGACTAAGATTACAGAAGGATGTGATAGTGACCAATCAAGAATCCAATGAAAACACTGATCCCAGAACAGAACGATTCTTTGGAGGGGTAATTGGAACTATTGCTCTGGGAGTAGCAACATCAGCACAAATTACAGCAGCAGTTGCTCTGGTTGAAGCCAAGCAGGCAAGATCAGACATTGAAAAACTCAAGGAAGCAATCAGGGACACAAATAAAGCAGTGCAGTCAGTTCAGAGCTCCATAGGAAATTTGATAGTAGCAATTAAATCAGTCCAGGATTATGTCAACAACGAAATCGTGCCATCGATTGAGAGACTAGGTTGTGAAGCAGCAGGACTTCAGTTAGGAATTGCATTAACACAGCATTACTCAGAATTAACAAACATATTTGGTGATAACATAGGATCGTTACAAGAAAAAGGAATAAAATTACAAGGTATAGCATCATTATACCGCACAAATATCACAGAAATATTCACAACATCAACAGTTGATAAATATGATATTTATGATCTACTATTTACAGAATCAATAAAGGTAAGAGTCATAGATGTTGATTTGAATGATTACTCAATCACCCTCCAAGTCAGACTCCCTTTATTAACTAGATTGCTGAACACTCAAATCTACAAAGTAGATTCCATATCATACAATATCCAAAACAGAGAATGGTATATCCCCCTTCCCAGCCATATCATGACTAAAGGGGCATTTCTAGGTGGAGCAGATGTTAAAGAATGTATAGAAGCATTCAGCAGTTATATATGCCCTTCTGATCCGGGATTTGTACTAAACCATGAAATGGAGAGCTGTTTATCAGGAAACATATCTCAATGTCCAAGAACCACAGTTACATCAGACATAGTTCCAAGGTATGCATTCGTCAATGGAGGAGTGGTTGCGAATTGTATAACAACCACATGTACATGCAATGGTATCGGTAATAGAATCAACCAACCACCTGATCAAGGAGTAAAAATTATAACACACAAAGAATGCAATACAATAGGTATCAACGGAATGCTGTTCAACACAAACAAAGAAGGAACTCTTGCATTCTACACACCAGATGACATAACACTAAACAATTCTGTTGCTCTTGATCCGATTGACATATCAATCGAGCTCAACAAGGCCAAATCGGATCTAGAGGAATCAAAAGAATGGATAAGAAGGTCAAATCAAAAGCTAGATTCTATTGGAAGTTGGCATCAATCCAGCGCTACAATTATAGTTATTTTGATAATGATGATTATATTGTTTATAATTAATGTAACGATTATTACAATTGCAATTAAGTATTACAGAATTCAAAAGAGAAATCGAGTGGATCAAAATGAAAAGCCATACGTACTAACAAACAAA"/>
                        <sequence id="seq_KY369871.1_Human_respirovirus_3_strain_SC717_complete_genome_20161" taxon="KY369871.1_Human_respirovirus_3_strain_SC717_complete_genome_2016" totalcount="4" value="ATGCTAGCTTCAACATTGTCAATTGTTGCAACCATGATTGTGGCATCACACTGCCAAATAGACATCACAAAACTACAACATGTAGGTGTATTGGTCAACAGTCCTAAAGGGATGAAGATATCACAAAACTTCGAAACAAGATATCTAATTTTAAGTCTCATACCAAAAATAGAAGACTCTAACTCTTGTGGTGACCAACAGATCAAGCAATACAAGAGACTATTGGATAGACTGATCATTCCTTTATATGATGGACTAAGATTACAGAAGGATGTGATAGTGACCAATCAAGAATCCAATGAAAACACTGATCCCAGAACAGAACGATTCTTTGGAGGGGTAATTGGAACTATTGCTCTGGGAGTAGCAACATCAGCACAAATTACAGCAGCAGTTGCTCTGGTTGAAGCCAAGCAGGCAAGATCAGACATTGAAAAACTCAAGGAAGCAATCAGGGACACAAATAAAGCAGTGCAGTCAGTTCAGAGCTCTATAGGAAATTTGATAGTAGCAATTAAATCAGTCCAGGATTATGTCAACAACGAAATCGTGCCATCGATTGAGAGACTAGGTTGTGAAGCAGCAGGACTTCAGTTAGGAATTGCATTAACACAGCATTACTCAGAATTAACAAACATATTTGGTGATAACATAGGATCGTTACAAGAAAAAGGAATAAAATTACAAGGTATAGCATCATTATACCGCACCAATATCACAGAAATATTCACAACATCAACAGTTGATAAATATGATATTTATGATCTATTATTTACAGAATCAATAAAGGTAAGAGTCATAGATGTTGATTTGAATGATTACTCAATCACCCTCCAAGTCAGACTCCCTTTATTAACTAGATTGCTGAACACTCAAATCTACAAAGTAGATTCCATATCATACAATATCCAAAACAGAGAATGGTATATCCCCCTTCCCAGCCATATCATGACTAAAGGAGCATTTCTAGGTGGAGCAGATGTTAAAGAATGTATAGAAGCATTCAGCAGTTATATATGCCCTTCTGATCCAGGATTTGTACTAAACCATGAAATGGAGAGCTGTTTATCAGGAAACATATCTCAATGTCCAAGAACCACAGTTACATCAGACATAGTTCCAAGGTATGCATTCGTCAATGGAGGAGTGGTTGCGAATTGTATAACAACCACATGTACATGCAATGGTATCGGCAATAGAATCAACCAACCACCTGATCAAGGAGTAAAAATTATAACACACAAAGAATGCAATACAATAGGTATCAACGGAATGCTGTTCAACACAAACAAAGAAGGAACTCTTGCATTCTACACACCAGACGACATAACACTAAACAATTCTGTTGCTCTTGATCCGATTGACATATCAATCGAGCTCAACAAGGCCAAATCAGATCTAGAGGAATCAAAAGAATGGATAAGAAGGTCAAATCAAAAGCTAGATTCTATTGGAAGTTGGCATCAATCCAGCGCTACAATTATAGTTATTTTGATAATGATGATTATATTGTTTATAATTAATGTAACGATTATTACAATTGCAATTAAGTATTACAGAATTCAAAAGAGAAATCGAGTGGATCAAAATGAAAAACCATATGTATTAACGAACAAA"/>
                        <sequence id="seq_KY629772.1_Human_respirovirus_3_strain_16-J1_complete_genome_20161" taxon="KY629772.1_Human_respirovirus_3_strain_16-J1_complete_genome_2016" totalcount="4" value="ATGCTAGCTTCAACATTGTCAATTGTTGCAATCATGATTGTGGCATCACACTGCCAAATAGACATCACAAAACTACAACATGTAGGTGTATTGGTCAACAGTCCTAAAGGGATGAAGATATCACAAAACTTCGAAACAAGATATCTAATTTTAAGTCTCATACCAAAAATAGAAGACTCTAACTCTTGTGGTGACCAACAGATCAAGCAATACAAGAGACTATTGGATAGACTGATCATTCCTTTATATGATGGACTAAGATTACAGAAGGATGTGATAGTGACCAATCAAGAATCCAATGAAAACACTGATCCCAGAACAGAACGATTCTTTGGAGGGGTAATTGGAACTATTGCTCTGGGAGTAGCAACATCAGCACAAATTACAGCAGCAGTTGCTCTGGTTGAAGCCAAGCAGGCAAGATCAGACATTGAAAAACTCAAGGAAGCAATCAGGGACACAAATAAAGCAGTGCAGTCAGTTCAGAGCTCTATAGGAAATTTGATAGTAGCAATTAAATCAGTCCAGGATTATGTCAACAACGAAATCGTGCCATCGATTGAGAGACTAGGTTGTGAAGCAGCAGGACTTCAGTTAGGAATTGCATTAACACAGCATTACTCAGAATTAACAAACATATTTGGTGATAACATAGGATCGTTACAAGAAAAAGGAATAAAATTACAAGGTATAGCATCATTATACCGCACAAATATCACAGAAATATTCACAACATCAACAGTTGATAAATATGATATTTATGATCTATTATTTACAGAATCAATAAAGGTAAGAGTTATAGATGTTGATTTGAATGATTACTCAATCACCCTCCAAGTCAGACTCCCTTTATTAACTAGATTGCTGAACACTCAAATCTACAAAGTAGATTCCATATCATACAATATCCAAAACAGAGAATGGTATATCCCCCTTCCCAGCCATATCATGACCAAAGGGGCATTTCTAGGTGGGGCAGATGTTAAAGAATGCATAGAAGCATTCAGCAGCTATATATGCCCTTCTGATCCAGGATTTGTACTAAACCATGAAATGGAGAGCTGTTTATCAGGAAACATATCTCAATGTCCAAGAACCACAGTTACATCAGACATAGTTCCAAGGTATGCATTCGTCAATGGAGGAGTGGTTGCGAATTGTATAACAACCACATGTACATGCAATGGTATCGGTAATAGAATCAACCAACCACCTGATCAAGGAGTAAAAATTATAACACACAAAGAATGCAATACAATAGGTATCAACGGAATGCTGTTCAACACAAACAAAGAAGGAACTCTTGCATTCTACACACCAGATGACATAACACTAAACAATTCTGTTGCTCTTGATCCGATTGACATATCAATCGAGCTCAACAAGGCCAAATCAGATCTAGAGGAATCAAAAGAATGGATAAGAAGGTCAAATCAAAAGCTAGATTCTATTGGAAGTTGGCATCAATCCAGCGCTACAATTATAGTTATCTTGATAATGATGATTATATTGTTTATAATTAATGTAACGATTATTACAATTGCAATTAAGTATTACAGAATTCAAAAGAGAAATCGAGTGGATCAAAATGAAAAGCCATATGTATTAACGAACAAA"/>
                        <sequence id="seq_KY674926.1_Human_respirovirus_3_strain_9T2_complete_genome_20091" taxon="KY674926.1_Human_respirovirus_3_strain_9T2_complete_genome_2009" totalcount="4" value="ATGCTAGCTTCAACATTGTTAATTATTACAACCATGATTATGGCATCACACTGCCAAATAGACATCACAAAACTACAGCATGTAGGTGTATTGGTCAACAGTCCCAAAGGGATGAAGATATCACAAAACTTCGAAACAAGATACCTAATTTTGAGTCTCATACCAAAAATAGAAGATTCTAACTCTTGTGGTGACCAACAGATCAAGCAATACAAGAGACTATTGGATAGACTGATCATTCCTTTATATGATGGACTAAGATTACAGAAAGATGTGATAGTGACTAATCAAGAATCCAATGAAAACACTGATCCCAGAACAGAACGATTCTTTGGAGGGGTAATTGGAACTATTGCTCTGGGAGTAGCAACATCAGCACAAATTACAGCAGCAGTTGCTCTGGTTGAAGCCAAGCAGGCAAGATCGGACATTGAAAAACTCAAAGAAGCAATCAGGGACACAAATAAAGCAGTGCAGTCGGTTCAGAGCTCTGTAGGAAATTTGATAGTAGCAATTAAATCGGTCCAGGACTATGTCAACAACGAAATCGTGCCATCAATTACGAGACTAGGTTGTGAAGCAGCAGGACTTCAGTTAGGAATTGCATTAACACAGCATTACTCAGAATTAACAAACATATTTGGTGATAACATAGGATCGTTACAAGAAAAAGGAATAAAATTACAAGGTATAGCATCGTTATACCGCACAAATATCACAGAAATATTCACAACATCAACAGTTGATAAATATGATATTTATGATCTATTATTTACAGAATCAATAAAGGTGAGAGTTATAGATGTTGATTTGAATGATTACTCAATCACTCTCCAAGTCAGACTCCCTTTATTAACTAGACTACTGAACACTCAAATCTACAAAGTAGACTCCATATCATATAATATCCAAAACAGAGAATGGTATATCCCTCTTCCCAGCCATATCATGACGAAAGGGGCATTTCTAGGTGGAGCAGATGTCAAAGAATGCATAGAAGCATTCAGCAGTTATATATGCCCTTCTGATCCAGGATTTGTACTAAACCATGAAATGGAGAGCTGTTTATCAGGAAACATATCTCAATGTCCAAGAACCACAGTCACATCAGACATAGTTCCAAGGTATGCATTTGTCAATGGAGGAGTGGTTGCGAATTGTATAACAACCACATGTACGTGCAATGGTATCGGCAACAGAATCAACCAACCACCTGATCAAGGAGTAAAAATTATAACACATAAAGAATGTAATACAATAGGTATCAACGGAATGCTATTCAACACAAACAAAGAAGGAACTCTTGCATTCTACACACCAGATGACATAACATTAAACAATTCTGTTGCTCTTGATCCAATTGACATATCAATAGAGCTCAACAAGGCCAAATCAGATCTAGAGGAATCAAAAGAATGGATAAGAAGGTCAAATCAAAAGCTAGATTCTATTGGAAGTTGGCATCAATCCAGCACTACAATTATAGTTATTTTGATAATGATGATTATATTGTTTATAATTAATGTAACGATAATTACAATTGCAATTAAGTATTACAGAATTCAAAAGAGAAATCGAATGGATCAAAATGAAAAGCCATATGTATTAACAAACAAA"/>
                        <sequence id="seq_KY674963.1_Human_respirovirus_3_strain_12M7_complete_genome_20121" taxon="KY674963.1_Human_respirovirus_3_strain_12M7_complete_genome_2012" totalcount="4" value="ATGCTAGCTTCAACATTGTTAACTATTACAACCATGATTATGGCATCACACTGCCAAATAGACATTACAAAACTACAGCATGTAGGTGTATTGGTCAACAGTCCTAAAGGGATGAAGATATCACAAAACTTCGAAACAAGATACCTAATTTTGAGTCTCATACCAAAAATAGAAGATTCTAACTCTTGTGGTGACCAACAGATCAAGCAATACAAGAGACTATTGGATAGACTGATCATTCCTTTATATGATGGACTAAGATTACAGAAAGATGTGATAGTGACTAATCAAGAATCCAATGAAAACACTGATCCCAGAACAGAACGATTCTTTGGAGGGGTAATTGGAACTATTGCTCTGGGAGTAGCAACATCAGCACAAATTACAGCAGCAGTTGCTCTGGTTGAAGCCAAGCAGGCAAGATCGGACATTGAAAAACTCAAAGAAGCAATCAGGGACACAAATAAAGCAGTGCAGTCGGTTCAGAGCTCTGTAGGAAATTTGATAGTAGCAATTAAATCGGTCCAGGATTATGTCAACAACGAAATCGTGCCATCAATTACAAGACTAGGTTGTGAAGCAGCAGGACTTCAGTTAGGAATTGCATTAACACAGCATTACTCAGAATTAACAAACATATTTGGTGATAACATAGGATCGTTACAAGAAAAAGGAATAAAATTACAAGGTATAGCATCGTTATACCGCACAAATATCACAGAAATATTCACAACATCAACAGTTGATAAATATGATATTTATGATCTATTATTTACAGAATCAATAAAGGTGAGAGTTATAGATGTTGATTTGAATGATTACTCAATCACTCTCCAAGTCAGACTCCCTTTATTAACTAGACTACTGAACACTCAAATCTACAAAGTAGATTCCATATCATATAATATCCAAAACAGAGAATGGTATATCCCCCTTCCCAGCCATATTATGACGAAAGGGGCATTTCTAGGTGGAGCAGATGTCAAAGAATGCATAGAAGCATTCAGCAGTTATATATGCCCTTCTGATCCAGGATTTGTATTAAACCATGAAATGGAGAGCTGTTTATCAGGAAACATATCTCAATGTCCAAGAACCACAGTCACATCAGACATAGTTCCAAGGTATGCATTTGTCAATGGTGGAGTGGTTGCGAATTGTATAACAACCACATGTACGTGCAATGGTATCGGCAACAGAATCAACCAACCACCTGATCAAGGAGTAAAAATTATAACGCATAAAGAATGTAATACAATAGGTATCAACGGAATGCTATTCAACACAAACAAAGAAGGAACTCTTGCATTCTACACACCAGATGACATAACACTAAACAATTCTGTTGCTCTTGATCCAATTGACATATCAATCGAGCTCAACAAGGCCAAATCAGATCTAGAGGAATCAAAAGAATGGATAAGAAGGTCAAATCAAAAGTTAGATTCTATTGGAAGTTGGCATCAATCCAGCACTACAATTATAGTTATTTTGATAATGATGATTATATTGTTTATAATTAATGTAACGATAATTACAATTGCAATTAAGTATTACAGAATTCAAAAGAGAAATCGAATGGATCAAAATGAAAAGCCATATGTATTAACAAACAAA"/>
                        <sequence id="seq_KY674978.1_Human_respirovirus_3_strain_16D10_complete_genome_20161" taxon="KY674978.1_Human_respirovirus_3_strain_16D10_complete_genome_2016" totalcount="4" value="ATGCTAGCTTCAACATTGTCAATTGTTGCAATCATGATTGTGGCATCACACTGCCAAATAGACATCACAAAACTACAACATGTAGGTGTATTGGTCAACAGTCCTAAAGGGATGAAGATATCACAAAACTTCGAAACAAGATATCTAATTTTAAGTCTCATACCAAAAATAGAAGACTCTAACTCTTGTGGTGACCAACAGATCAAGCAATACAAGAGACTATTGGATAGACTGATCATTCCTTTATATGATGGACTAAGATTACAGAAGGATGTGATAGTGACCAATCAAGAATCCAATGAAAACACTGATCCCAGAACAGAACGATTCTTTGGAGGGGTAATTGGAACTATTGCTCTGGGAGTAGCAACATCAGCACAAATTACAGCAGCAGTTGCTCTGGTTGAAGCCAAGCAGGCAAGATCAGACATTGAAAAACTCAAGGAAGCAATCAGGGACACAAATAAAGCAGTGCAGTCAGTTCAGAGCTCTATAGGAAATTTGATAGTAGCAATTAAATCAGTCCAGGATTATGTCAACAACGAAATCGTGCCATCGATTGAGAGACTAGGTTGTGAAGCAGCAGGACTTCAGTTAGGAATTGCATTAACACAGCATTACTCAGAATTAACAAACATATTTGGTGATAACATAGGATCGTTACAAGAAAAAGGAATAAAATTACAAGGTATAGCATCATTATACCGCACAAATATCACAGAAATATTCACAACATCAACAGTTGATAAATATGATATTTATGATCTATTATTTACAGAATCAATAAAGGTAAGAGTTATAGATGTTGATTTGAATGATTACTCAATCACCCTCCAAGTCAGACTCCCTTTATTAACTAGATTGCTGAACACTCAAATCTACAAAGTAGATTCCATATCATACAATATCCAAAACAGAGAATGGTATATCCCCCTTCCCAGCCATATCATGACCAAAGGGGCATTTCTAGGTGGGGCAGATGTTAAAGAATGCATAGAAGCATTCAGCAGCTATATATGCCCTTCTGATCCAGGATTTGTACTAAACCATGAAATGGAGAGCTGTTTATCAGGAAACATATCTCAATGTCCAAGAACCACAGTTACATCAGACATAGTTCCAAGGTATGCATTCGTCAATGGAGGAGTGGTTGCGAATTGTATAACAACCACATGTACATGCAATGGTATCGGTAATAGAATCAACCAACCACCTGATCAAGGAGTAAAAATTATAACACACAAAGAATGCAATACAATAGGTATCAACGGAATGCTGTTCAACACAAACAAAGAAGGAACTCTTGCATTCTACACACCAGATGACATAACACTAAACAATTCTGTTGCTCTTGATCCGATTGACATATCAATCGAGCTCAACAAGGCCAAATCAGATCTAGAGGAATCAAAAGAATGGATAAGAAGGTCAAATCAAAAGCTAGATTCTATTGGAAGTTGGCATCAATCCAGCGCTACAATTATAGTTATTTTGATAATGATGATTATATTGTTTATAATTAATGTAACGATTATTACAATTGCAATTAAGTATTACAGAATTCAAAAGAGAAATCGAGTGGATCAAAATGAAAAGCCATATGTATTAACGAACAAA"/>
                        <sequence id="seq_KY684751.1_Human_respirovirus_3_strain_9I9_complete_genome_20091" taxon="KY684751.1_Human_respirovirus_3_strain_9I9_complete_genome_2009" totalcount="4" value="ATGCTAGCTTCAACATTGTTAATTATTACAACCATGATTATGGCATCACACTGCCAAATAGACATCACAAAACTACAGCATGTAGGTGTATTGGTCAACAGTCCCAAAGGGATGAAGATATCACAAAACTTCGAAACAAGATACCTAATTTTGAGTCTCATACCAAAAATAGAAGATTCTAACTCTTGTGGTGACCAACAGATCAAGCAATACAAGAGACTATTGGATAGACTGATCATTCCTTTATATGATGGACTAAGATTACAGAAAGATGTGATAGTGACTAATCAAGAATCCAATGAAAACACTGATCCCAGAACAGAACGATTCTTTGGAGGGGTAATTGGAACTATTGCTCTGGGAGTAGCAACATCAGCACAAATTACAGCAGCAGTTGCTCTGGTTGAAGCCAAGCAGGCAAGATCGGACATTGAAAAACTCAAAGAAGCAATCAGGGACACAAATAAAGCAGTGCAGTCGGTTCAGAGCTCTGTAGGAAATTTGATAGTAGCAATTAAATCGGTCCAGGATTATGTCAACAACGAAATCGTGCCATCAATTACGAGACTAGGTTGTGAAGCAGCAGGACTTCAGTTAGGAATTGCATTAACACAGCATTACTCAGAATTAACAAACATATTTGGTGATAACATAGGATCGTTACAAGAAAAAGGAATAAAATTACAAGGTATAGCATCGTTATACCGCACAAATATTACAGAAATATTCACAACATCAACAGTTGATAAATATGATATTTATGATCTATTATTTACAGAATCAATAAAGGTGAGAGTTATAGATGTTGATTTGAATGATTACTCAATCACTCTCCAAGTCAGACTCCCTTTATTAACTAGACTACTGAACACTCAAATCTACAAAGTAGACTCCATATCATATAATATCCAAAACAGAGAATGGTATATCCCCCTTCCCAGCCATATCATGACGAAAGGGGCATTTCTAGGTGGAGCAGATGTCAAAGAATGCATAGAAGCATTCAGCAGTTATATATGCCCTTCTGATCCAGGATTTGTACTAAACCATGAAATGGAGAGCTGTTTATCAGGAAACATATCTCAATGTCCAAGAACCACAGTCACATCAGACATAGTTCCAAGGTATGCATTTGTCAATGGAGGAGTGGTTGCGAATTGTATAACAACCACATGTACGTGCAATGGTATCGGCAACAGAATCAACCAACCACCTGATCAAGGAGTAAAAATTATAACACATAAAGAATGTAATACAATAGGTATCAACGGAATGCTATTCAACACAAACAAAGAAGGAACTCTTGCATTCTACACACCAGATGACATAACACTAAACAATTCTGTTGCTCTTGATCCAATCGACATATCAATCGAGCTCAACAAGGCCAAATCAGATCTAGAGGAATCAAAAGAATGGATAAGAAGGTCAAATCAAAAGCTAGACTCTATTGGAAGTTGGCATCAATCCAGCACTACAATCATAGTTATCTTGATAATGATGATTATATTGTTTATAATTAATGTAACGATAATTACAATTGCAATTAAGCATTACAGAATTCAAAAGAGAAATCGAATGGATCAAAATGAAAAGCCATATGTATTAACAAACAAA"/>
                        <sequence id="seq_KY684754.1_Human_respirovirus_3_strain_9M6_complete_genome_20091" taxon="KY684754.1_Human_respirovirus_3_strain_9M6_complete_genome_2009" totalcount="4" value="ATGCTAGCTTCAACATTGTCAATTGTTGCAACCATGATTGTGGCATCACACTGCCAAATAGACATCACAAAGCTACAGCATGTAGGTGTATTGGTCAACAGTCCCAAAGGGATGAAGATATCACAAAACTTCGAAACAAGATATCTAATTTTGAGTCTCATACCAAAAATAGAAGACTCTAACTCTTGTGGTGACCAACAGATCAAGCAATACAAGAGATTATTGGATAGACTGATCATTCCTTTATATGATGGACTAAGATTACAGAAGGATGTGATAGTGACCAATCAAGAATCCAATGAAAACACTGATCCCAGAACAGAACGATTCTTTGGAGGGGTAATTGGAACTATTGCTCTGGGAGTAGCAACATCAGCACAAATTACAGCAGCAGTTGCTCTGGTTGAAGCCAAGCAGGCAAGATCAGACATTGAAAAACTCAAGGAAGCAATCAGGGACACAAATAAAGCAGTGCAGTCGGTTCAGAGCTCTATAGGAAATTTGATAGTAGCAATTAAATCAGTCCAGGATTATGTCAACAACGAAATCGTGCCATCGATTGAGAGACTAGGTTGTGAAGCAGCAGGACTTCAGTTAGGAATTGCATTAACACAGCATTACTCAGAATTAACAAACATATTTGGTGATAACATAGGATCGTTACAAGAAAAAGGAATAAAATTACAAGGTATAGCATCATTATACCGCACAAATATCACAGAAATATTCACAACATCAACAGTTGATAAATATGATATTTATGATCTATTATTTACAGAATCAATAAAGGTGAGAGTCATAGATGTTGATTTGAATGATTACTCAATCACCCTCCAAGTCAGACTCCCTTTATTAACTAGACTGTTGAACACTCAAATCTACAAATTAGATTCCATATCATACAATATCCAAAACAGAGAATGGTATATCCCCCTTCCCAGCCACATCATGACTAAAGGGGCATTTCTAGGTGGAGCAGATGTTAAAGAATGTATAGAAGCATTCAGCAGTTATATATGCCCTTCTGATCCAGGATTTGTACTAAACCATGAAATGGAGAGCTGTTTATCAGGAAACATATCTCAATGTCCAAGAACCACAGTCACATCAGACATAGTTCCAAGGTATGCATTCGTCAATGGAGGAGTGGTTGCGAATTGTATAACAACCACATGTACGTGCAATGGTATCGGTAATAGAATCAACCAACCACCTGATCAAGGAGTAAAAATTATAACACACAAAGAATGCAATACAATAGGTATCAACGGAATGCTGTTCAACACAAACAAAGAAGGAACTCTTGCATTCTACACACCAGATGACATAACACTAAACAATTCTGTTGCTCTTGATCCAATTGACATATCAATCGAGCTCAACAAGGCCAAATCAGATCTAGAGGAATCAAAAGAATGGATAAGAAGGTCAAATCAAAAGCTAGATTCTATTGGAAGTTGGCATCAATCCAGCGCTACAATTATAGTTATTTTGATAATGATGATTATATTGTTTATAATTAATGTAACGATTATTACAATTGCAATTAAGTATTACAGAATTCAAAAGAGAAATCGAGTGGATCAAAATGAAAAGCCATATGTATTAACAAACAAA"/>
                        <sequence id="seq_KY684755.1_Human_respirovirus_3_strain_SC2155_complete_genome_20161" taxon="KY684755.1_Human_respirovirus_3_strain_SC2155_complete_genome_2016" totalcount="4" value="ATGCTAGCTTCAACATTGTCAATTGTTGCAACCATGATTGTGGCATCACACTGCCAAATAGACATCACAAAACTACAACATGTAGGTGTATTGGTCAACAGTCCTAAAGGGATGAAGATATCACAAAACTTCGAAACAAGATATCTAATTTTAAGTCTCATACCAAAAATAGAAGACTCTAACTCTTGTGGTGACCAACAGATCAAGCAATACAAGAGACTATTGGATAGACTGATCATTCCTTTATATGATGGACTAAGATTACAGAAGGATGTGATAGTGACCAATCAAGAATCCAATGAAAACACTGATCCCAGAACAGAACGATTCTTTGGAGGGGTAATTGGAACTATTGCTCTGGGAGTAGCAACATCAGCACAAATTACAGCAGCAGTTGCTCTGGTTGAAGCCAAGCAGGCAAGATCAGACATTGAAAAACTCAAGGAAGCAATCAGGGACACAAATAAAGCAGTGCAGTCAGTTCAGAGCTCTATAGGAAATTTGATAGTAGCAATTAAATCAGTCCAGGATTATGTCAACAACGAAATCGTGCCATCGATTGAGAGACTAGGTTGTGAAGCAGCAGGACTTCAGTTAGGAATTGCATTAACACAGCATTACTCAGAATTAACAAACATATTTGGTGATAACATAGGATCGTTACAAGAAAAAGGAATAAAATTACAAGGTATAGCATCATTATACCGCACAAATATCACAGAAATATTCACAACATCAACAGTTGATAAATATGATATTTATGATCTATTATTTACAGAATCAATAAAGGTCAGAGTCATAGATGTTGATTTGAATGATTACTCAATCACCCTTCAAGTCAGACTCCCTTTATTAACTAGATTGCTGAACACTCAAATCTACAAAGTAGATTCCATATCATACAATATCCAAAACAGAGAATGGTATATCCCCCTTCCCAGCCATATCATGACTAAAGGAGCATTTCTAGGTGGAGCAGATGTTAAAGAATGTATAGAAGCATTCAGCAGTTATATATGCCCTTCTGATCCAGGATTTGTACTAAACCATGAAATGGAGAGCTGTTTATCAGGAAACATATCTCAATGTCCAAGAACCACAGTTACATCAGACATAGTTCCGAGGTATGCATTCGTCAATGGAGGAGTGGTTGCAAATTGTATAACAACTACATGTACATGCAATGGTATCGGTAATAGAATCAACCAACCACCTGATCAAGGAGTAAAAATTATAACACACAAAGAATGCAATACAATAGGTATCAACGGAATGCTGTTCAACACAAACAAAGAAGGAACTCTTGCATTCTACACACCAGATGACATAACACTAAACAATTCTGTTGCTCTTGATCCGATTGACATATCAATCGAGCTCAACAAGGCCAAATCAGATCTAGAGGAATCAAAAGAATGGATAAGAAGGTCAAATCAAAAGCTAGATTCTATTGGAAGTTGGCATCAATCCAGCGCTACAATTATAGTTATTTTGATAATGATGATTATATTGTTTATAATTAATGTAACGATTATTACAATTGCAATTAAGTATTACAGAATTCAAAAGAGAAATCGAGTGGATCAAAATGAAAAGCCATATGTATTAACAAACAAA"/>
                        <sequence id="seq_KY684756.1_Human_respirovirus_3_strain_SC2171_complete_genome_20161" taxon="KY684756.1_Human_respirovirus_3_strain_SC2171_complete_genome_2016" totalcount="4" value="ATGCTAGCTTCAACATTGTCAATTGTTGCAATCATGATTGTGGCATCACACTGCCAAATAGACATCACAAAACTACAACATGTAGGTGTATTGGTCAACAGTCCTAAAGGGATGAAGATATCACAAAACTTCGAAACAAGATATCTAATTTTAAGTCTCATACCAAAAATAGAAGACTCTAACTCTTGTGGTGACCAACAGATCAAGCAATACAAGAGACTATTGGATAGACTGATCATTCCTTTATATGATGGACTAAGATTACAGAAGGATGTGATAGTGACCAATCAAGAATCCAATGAAAACACTGATCCCAGAACAGAACGATTCTTTGGAGGGGTAATTGGAACTATTGCTCTGGGAGTAGCAACATCAGCACAAATTACAGCAGCAGTTGCTCTGGTTGAAGCCAAGCAGGCAAGATCAGACATTGAAAAACTCAAGGAAGCAATCAGGGACACAAATAAAGCAGTGCAGTCAGTTCAGAGCTCTATAGGAAATTTGATAGTAGCAATTAAATCAGTCCAGGATTATGTCAACAACAAAATCGTGCCATCGATTGAGAGACTAGGTTGTGAAGCAGCAGGACTTCAGTTAGGAATTGCATTAACACAGCATTACTCAGAATTAACAAACATATTTGGTGATAACATAGGATCGTTACAAGAAAAAGGAATAAAATTACAAGGTATAGCATCATTATACCGCACAAATATCACAGAAATATTCACAACATCAACAGTTGATAAATATGATATTTATGATCTATTATTTACAGAATCAATAAAGGTAAGAGTTATAGATGTTGATTTGAATGATTACTCAATCACCCTCCAAGTCAGACTCCCTTTATTAACTAGATTGCTGAACACTCAAATCTACAAAGTAGATTCCATATCATACAATATCCAAAACAGAGAATGGTATATCCCCCTTCCCAGCCATATCATGACCAAAGGGGCATTTCTAGGTGGGGCAGATGTTAAAGAATGCATAGAAGCATTCAGCAGCTATATATGCCCTTCTGATCCAGGATTTGTACTAAACCATGAAATGGAGAGCTGTTTATCAGGAAACATATCTCAATGTCCAAGAACCACAGTTACATCAGACATAGTTCCAAGGTATGCATTCGTCAATGGAGGAGTGGTTGCGAATTGTATAACAACCACATGTACATGCAATGGTATCGGTAATAGAATCAACCAACCACCTGATCAAGGAGTAAAAATTATAACACACAAAGAATGCAATACAATAGGTATCAACGGAATGCTGTTCAACACAAACAAAGAAGGAACTCTTGCATTCTACACACCAGATGACATAACACTAAACAATTCTGTTGCTCTTGATCCGATTGACATATCAATCGAGCTCAACAAGGCCAAATCAGATCTAGAGGAATCAAAAGAATGGATAAGAAGGTCAAATCAAAAGCTAGATTCTATTGGAAGTTGGCATCAATCCAGCGCTACAATTATAGTTATTTTGATGATGATCATTATATTGTTTATAATTAATGTAACGATTATTACAATTGCAATTAAGTATTACAGAATTCAAAAGAGAAATCGAGTGGATCAAAATGAAAAGCCATATGTATTAACGAACAAA"/>
                        <sequence id="seq_KY973570.1_Human_respirovirus_3_strain_SC2565_complete_genome_20151" taxon="KY973570.1_Human_respirovirus_3_strain_SC2565_complete_genome_2015" totalcount="4" value="ATGCTAGCTTCAACATTGTCAATTGTTGCAACCATGATTGTGGCATCACACTGCCAAATAGACATCACAAAACTACAACATGTAGGTGTATTGGTCAACAGTCCTAAAGGGATGAAGATATCACAAAACTTCGAAACAAGATATCTAATTTTAAGTCTCATACCAAAAATAGAAGACTCTAACTCTTGTGGTGACCAACAGATCAAGCAATACAAGAGACTATTGGATAGACTGATCATTCCTTTATATGATGGACTAAGATTACAGAAGGATGTGATAGTGACCAATAAAGAATCCAATGAAAACACTGATCCCAGAACAGAACGATTCTTTGGAGGGGTAATTGGAACTATTGCTCTGGGAGTAGCAACATCAGCACAAATTACAGCAGCAGTTGCTCTGGTTGAAGCCAAGCAGGCAAGATCAGACATTGAAAAACTCAAGGAAGCAATCAGGGACACCAATAAAGCAGTGCAGTCAGTTCAGAGCTCTATAGGAAATTTGATAGTAGCAATTAAATCAGTCCAGGATTATGTCAACAACGAAATCGTGCCATCGATTGAGAGACTAGGGTGTGAAGCAGCAGGACTTCAGTTAGGAATTGCATTAACACAGCATTACTCAGAGTTAACAAACATATTTGGTGATAACATAGGATCGTTACAAGAAAAAGGAATAAAATTACAAGGTATAGCATCATTATACCGCACAAATATCACAGAAATATTCACAACATCAACAGTTGATAAATATGATATTTATGATCTATTATTTACAGAATCAATAAAGGTAAGAGTCATAGATGTTGATTTGAATGATTACTCAATCACCCTCCAAGTCAGACTCCCTTTATTAACTAGATTGCTGAACACTCAAATCTACAAAGTAGATTCCATATCATACAATATCCAAAACAGAGAATGGTATATCCCCCTTCCCAGCCATATCATGACTAAAGGGGCATTTCTAGGTGGAGCAGATGTTAAAGAATGTATAGAAGCATTCAGCAGTTATATATGCCCTTCTGATCCAGGATTTGTACTAAACCATGAAATGGAGAGCTGTTTATCAGGAAACATATCTCAATGTCCAAGAACCACAGTTACATCAGACATAGTTCCAAGGTATGCATTCGTCAATGGAGGAGTGGTTGCGAATTGTATAACAACCACATGTACATGCAATGGTATCGGTAATAGAATCAACCAACCACCTGATCAAGGAGTAAAAATTATAACACACAAAGAATGCAATACAATAGGTATCAACGGAATGCTGTTCAACACAAACAAAGAAGGAACTCTTGCATTCTACACACCAGATGACATAACACTAAACAATTCTGTTGCTCTTGATCCGATTGACATATCAATCGAGCTCAACAAGGCCAAATCAGATCTAGAGGAATCAAAAGAATGGATAAGAAGGTCAAATCAAAAGCTAGATTCTATTGGAAGTTGGCATCAATCCAGCGCTACAATTATAGTTATTTTGATAATGATGATTATATTGTTTATAATTAATGTAACGATTATTACAATTGCAATTAAGTATTACAGAATTCAAAAGAGAAATCGAGTGGATCAAAATGAAAAGCCATATGTATTAACGAACAAA"/>
                        <sequence id="seq_KY973571.1_Human_respirovirus_3_strain_SC2337_partial_genome_20151" taxon="KY973571.1_Human_respirovirus_3_strain_SC2337_partial_genome_2015" totalcount="4" value="ATGCTAGCTTCAACATTGTCAATTGTTGCAATCATGATTGTGGCATCACACTGCCAAATAGACATCACAAAACTACAACATGTAGGTGTATTGGTCAACAGTCCTAAAGGGATGAAGATATCACAAAACTTCGAAACAAGATATCTAATTTTAAGTCTCATACCAAAAATAGAAGACTCTAACTCTTGTGGTGACCAACAGATCAAGCAATACAAGAGACTATTGGATAGACTGATCATTCCTTTATATGATGGACTAAGATTACAGAAGGATGTGATAGTGACCAATCAAGAATCCAATGAAAACACTGATCCCAGAACAGAACGATTCTTTGGAGGGGTAATTGGAACTATTGCTCTGGGAGTAGCAACATCAGCACAAATCACAGCAGCAGTTGCTCTGGTTGAAGCCAAGCAGGCAAGATCAGACATTGAAAAACTCAAGGAAGCAATCAGGGACACAAACAAAGCAGTGCAGTCAGTTCAGAGCTCTATAGGAAATTTGATAGTAGCAATTAAATCAGTCCAGGATTATGTCAACAACGAAATCGTGCCATCGATTGAGAGACTAGGTTGTGAAGCAGCAGGACTTCAGTTAGGAATTGCATTAACACAGCATTACTCAGAATTAACAAACATATTTGGTGATAACATAGGATCGTTACAAGAAAAAGGAATAAAATTACAAGGTATAGCATCATTATACCGCACAAATATCACAGAAATATTCACAACATCAACAGTTGATAAATATGATATTTATGATCTATTATTTACAGAATCAATAAAGGTAAGAGTTATAGATGTTGATTTGAATGATTACTCAATCACCCTCCAAGTCAGACTCCCTTTATTAACTAGATTGCTGAACACTCAAATCTACAAAGTAGATTCCATATCATACAATATCCAAAACAGAGAATGGTATATCCCCCTTCCCAGCCATATCATGACCAAAGGGGCATTTCTAGGTGGAGCAGATGTTAAAGAATGTATAGAAGCATTCAGCAGTTATATATGCCCTTCTGATCCAGGATTTGTACTAAACCATGAAATGGAGAGCTGTTTATCAGGAAACATATCTCAATGTCCAAGAACCACAGTTACATCAGACATAGTTCCAAGGTATGCATTCGTCAATGGAGGAGTGGTTGCGAATTGTATAACAACCACATGTACATGCAATGGTATCGGTAATAGAATCAACCAACCACCTAATCAAGGAGTAAAAATTATAACACACAAAGAATGCAATACAATAGGTATCAACGGAATGCTGTTCAACACAAACAAAGAAGGAACTCTTGCATTCTACACACCAGATGACATAACACTAAACAATTCTGTTGCTCTTGATCCGATTGACATATCAATCGAGCTCAACAAGGCCAAATCAGATCTAGAGGAATCAAAAGAATGGATAAGAAGGTCAAATCAAAAGCTAGATTCTATTGGAAGTTGGCATCAATCCAGCGCTACAATTATAGTTATTTTGATAATGATGATTATATTGTTTATAATTAATGTAACGATTATTACAATTGCAATTAAGTATTACAGAATTCAAAAGAGAAATCGAGTGGATCAAAATGAAAAGCCATATGTATTAACGAACAAA"/>
                        <sequence id="seq_KY973578.1_Human_respirovirus_3_strain_10N6_complete_genome_20101" taxon="KY973578.1_Human_respirovirus_3_strain_10N6_complete_genome_2010" totalcount="4" value="ATGCTAGCTTCAACATTGTTAATTATTACAACCATGATTATGGCATCACACTGCCAAATAGACATCACAAAACTACAGCATGTAGGTGTATTGGTCAACAGTCCCAAAGGGATGAAGATATCACAAAACTTTGAAACAAGATACCTAATTTTGAGTCTCATACCAAAAATAGAAGATTCTAACTCTTGTGGTGACCAACAGATCAAGCAATACAAGAGACTATTGGATAGACTGATCATTCCTTTATATGATGGACTAAGATTACAGAAAGATGTGATAGTGACTAATCAAGAATCCAATGAAAACACTGATCCCAGAACAGAACGATTCTTTGGAGGGGTAATTGGAACTATTGCTCTGGGAGTAGCAACATCAGCACAAATTACAGCAGCAGTTGCTCTGGTTGAAGCCAAGCAGGCAAGATCGGACATTGAAAAACTCAAAGAAGCAATCAGGGACACAAATAAAGCAGTGCAGTCGGTTCAGAGCTCTGTAGGAAATTTGATAGTAGCAATTAAATCGGTCCAGGATTATGTCAACAACGAAATCGTGCCATCAATTACGAGACTAGGTTGTGAAGCAGCAGGACTTCAGTTAGGAATTGCATTAACACAGCATTACTCAGAATTAACAAACATATTTGGTGATAACATAGGATCGTTACAAGAAAAAGGAATAAAATTACAAGGTATAGCATCGTTATACCGCACAAATATCACAGAAATATTCACAACATCAACAGTTGATAAATATGATATTTATGATCTATTATTTACAGAATCAATAAAGGTGAGAGTTATAGATGTTGATTTGAATGATTACTCAATCACTCTCCAAGTCAGACTCCCTTTATTAACTAGACTACTGAACACTCAAATCTACAAAGTAGACTCCATATCATATAATATCCAAAACAGAGAATGGTATATCCCCCTTCCCAGCCATATCATGACGAAAGGGGCATTTCTAGGTGGAGCAGATGTCAAAGAATGCATAGAAGCATTCAGCAGTTATATATGCCCTTCTGATCCAGGATTTGTACTAAACCATGAAATGGAGAGCTGTTTATCAGGAAACATATCTCAATGTCCAAGAACCACAGTCACATCAGACATAGTTCCAAGGTATGCATTTGTCAATGGAGGAGTGGTTGCGAATTGTATAACAACCACATGTACGTGCAATGGTATCGGCAACAGAATCAACCAACCACCTGATCAAGGAGTAAAAATTATAACACATAAAGAATGTAATACAATAGGTATCAACGGAATGCTATTCAACACAAACAAAGAAGGAACTCTTGCATTCTACACACCAGATGACATAACACTAAACAATTCTGTTGCTCTTGATCCAATTGACATATCAATCGAGCTCAACAAGGCCAAATCAGATCTAGAGGAATCAAAAGAATGGATAAGAAGGTCAAATCAAAAGCTAGATTCTATTGGAAGTTGGCATCAATCCAGCACTACAATTATAGTTATTTTGATAATGATGATTATATTGTTTATAATTAATGTAACGATAATTACAATTGCAATTAAGTATTACAGAATTCAAAAGAGAAATCGAATGGATCAAAATGAAAAGCCATATGTATTAACAAACAAA"/>
                        <sequence id="seq_LC076619.1_Human_parainfluenza_virus_3_F_gene_for_fusion_protein_complete_cds_strain__IWA5_20131" taxon="LC076619.1_Human_parainfluenza_virus_3_F_gene_for_fusion_protein_complete_cds_strain__IWA5_2013" totalcount="4" value="ATGCTAGCTTCAACATTGTTAATTATTACAACCATGATTATGGCATCACACTGCCAAATAGATATCACAAAACTACAGCATGTAGGTGTATTGGTCAACAGTCCCAAAGGGATGAAGATATCACAAAACTTCGAAACAAGATACCTAATTTTGAGTCTCATACCAAAAATAGAAGATTCTAACTCTTGTGGTGACCAACAGATCAAGCAATACAAGAGACTATTGGATAGACTGATCATTCCTTTATATGATGGACTAAGATTACAGAAAGATGTGATAGTGACTAATCAAGAATCCAATGAAAACACTGATCCCAGAACAGAACGATTCTTTGGAGGGGTAATTGGAACTATTGCTCTGGGAGTAGCAACATCAGCACAAATTACAGCAGCAGTTGCTCTGGTTGAAGCCAAGCAGGCAAGATCGGACATTGAAAAACTCAAAGAAGCAATCAGGGACACAAATAAAGCAGTGCAGTCGGTTCAGAGCTCTGTAGGAAATCTGATAGTAGCAATTAAATCGGTCCAGGATTATGTCAACAACGAAATCGTGCCATCAATTACGAGACTAGGTTGTGAAGCAGCAGGACTTCAGTTAGGAATTGCATTAACACAGCATTACTCAGAATTAACAAACATATTTGGTGATAACATAGGATCGTTACAAGAAAAAGGGATAAAATTACAAGGTATAGCATCGTTATACCGCACAAATATCACAGAAATATTCACAACATCAACAGTTGATAAATATGATATTTATGATCTATTATTTACAGAATCAATAAAGGTGAGAGTTATAGATGTTGATTTGAATGATTACTCAATCACTCTCCAAGTCAGACTCCCTTTATTAACTAGACTACTGAACACTCAAATCTACAAAGTAGACTCCATATCATACAATATCCAAAACAGAGAATGGTATATCCCCCTTCCCAGCCATATCATGACGAAAGGGGCATTTCTAGGTGGAGCAGATGTCAAAGAATGCATAGAAGCATTCAGCAGTTATATATGCCCTTCTGATCCAGGATTTGTACTAAACCATGAAATGGAGAGCTGTTTATCAGGAAACATATCTCAATGTCCAAGAACCACAGTCACATCAGACATAGTTCCAAGGTATGCATTTGTCAATGGAGGAGTGGTTGCGAATTGTATAACAACCACATGTACGTGCAATGGTATCGGCAACAGAATCAACCAACCACCTGATCAAGGAGTAAAAATTATAACACACAAAGAATGTAATACAATAGGTATCAACGGAATGCTATTCAACACAAACAAAGAAGGAACTCTTGCATTCTACACACCAGATGACATAACACTAAACAATTCTGTTGCTCTTGATCCAATTGACATATCAATCGAGCTCAACAAGGCCAAATCAGATCTAGAGGAGTCAAAAGAATGGATAAGAAGGTCAAATCAAAAGCTAGATTCTATTGGAAGTTGGCATCAATCTGGCACTACAATTATAGTTATTTTGATAATGATGATTATATTGTTTATAATTAATGTAACGATAATTACAATTGCAATTAAGTATTACAGAATTCAAAAGAGAAATCGAACGGATCAAAATGAAAAGCCATATGTATTAACAAACAAA"/>
                        <sequence id="seq_LC076629.1_Human_parainfluenza_virus_3_F_gene_for_fusion_protein_complete_cds_strain__IWA28_20131" taxon="LC076629.1_Human_parainfluenza_virus_3_F_gene_for_fusion_protein_complete_cds_strain__IWA28_2013" totalcount="4" value="ATGCTAGCTTCAACATTGTTAATTATTACAACCATGATTATGGCATCACACTGCCAAATAGACATCACAAAACTACAGCATGTAGGTGTATTGGTCAACAGTCCCAAAGGGATGAAGATATCACAAAACTTCGAAACAAGATACTTAATTTTGAGTCTCATACCAAAAATAGAAGATTCTAACTCTTGTGGTGACCAACAGATCAAGCAATACAAGAGACTATTGGATAGACTGATCATTCCTTTATATGATGGACTAAGATTACAGAAAGATGTGATAGTGACTAATCAAGAATCCAATGAAAACACTGATCCCAGAACAGAACGATTCTTTGGAGGGGTAATCGGAACTATTGCTCTGGGAGTAGCAACATCAGCACAAATTACAGCAGCAGTTGCTTTGGTTGAAGCCAAGCAGGCAAGATCGGACATTGAAAAACTCAAAGAGGCAATCAGGGACACAAATAAAGCAGTGCAGTCGGTTCAGAGCTCTGTAGGAAATTTGATAGTAGCAATTAAATCGGTCCAGGATTATGTCAACAACGAAATCGTGCCATCAATTACGAGACTAGGTTGTGAAGCAGCAGGACTTCAGTTAGGAATTGCATTAACACAGCATTACTCAGAATTAACAAACATATTTGGTGATAACATAGGATCGTTACAAGAAAAAGGGATAAAATTACAAGGTATAGCATCGTTATACCGCACAAATATCACAGAAATATTCACAACATCAACAGTTGATAAATATGATATTTATGATCTATTATTTACAGAATCAATAAAGGTGAGGGTTATAGATGTTGATTTGAATGATTACTCAATCACTCTCCAAGTCAGACTCCCTTTATTAACTAGACTACTGAACACTCAAATCTACAAAGTAGACTCCATATCATATAATATCCAGAACAGAGAATGGTATATCCCCCTTCCCAGCCATATCATGACGAAAGGGGCATTTCTAGGTGGAGCAGATGTCAAAGAATGCATAGAAGCATTCAGCAGTTATATATGCCCTTCTGATCCAGGATTTGTACTAAACCATGAAATGGAGAGCTGTTTATCAGGAAACATATCTCAATGTCCAAGAACCACAGTCACATCAGACATAGTTCCAAGGTATGCATTTGTCAATGGAGGAGTGGTTGCGAATTGTATAACAACCACATGTACGTGCAATGGTATCGGCAACAGAATCAACCAACCACCTGATCAAGGAGTAAAAATTATAACACATAAAGAATGTAATACAATAGGTATCAACGGAATGCTATTCAACACAAACAAAGAAGGAACTCTTGCATTCTACACACCAGATGACATAACACTAAACAATTCTGTTGCTCTTGATCCAATTGACATATCAATCGAGCTCAATAAGGCCAAATCAGATCTAGAGGAATCAAAAGAATGGATAAGAAGGTCAAATCAAAAGCTAGATTCTATTGGAAGTTGGCATCAATCCAGCACTACAATTATAGTTATTTTGATAATGATGATTATATTGTTTATAATTAATGTAACGATAATTACAATTGCAATTAAGTATTACAGAATTCAAAAGAGAAATCGAATGGATCAAAATGAAAAGCCATATGTATTAACAAACAAA"/>
                        <sequence id="seq_MF034888.1_Human_respirovirus_3_isolate_hPIV3/USA/UAMS_030/2016_partial_genome_20161" taxon="MF034888.1_Human_respirovirus_3_isolate_hPIV3/USA/UAMS_030/2016_partial_genome_2016" totalcount="4" value="ATGCTAGCCTCAACATTGTTAATTATTACAACCATGATTATGGCATCATACTGCCAAATAGACATTACAAAACTACAGCATGTAGGTGTATTGGTCAACAGTCCTAAAGGGATGAAGATATCACAAAACTTCGAAACAAGATACCTAATTTTGAGTCTCATACCAAAAATAGAAGATTCTAACTCTTGTGGTGACCAACAGATTAAGCAATACAAGAGACTATTGGATAGACTGATCATTCCTTTATATGATGGACTAAGATTACAGAAAGATGTGATAGTGACTAATCAAGAATCCAATGAAAACACTGATCCCAGAACAGAACGATTCTTTGGAGGGGTAATTGGAACTATTGCTCTGGGAGTAGCGACATCAGCACAAATTACAGCAGCAGTTGCTCTGGTTGAAGCCAAGCAGGCAAGATCGGACATTGAAAAACTCAAAGAAGCAATCAGGGACACAAATAAAGCAGTGCAGTCGGTTCAGAGCTCTGTAGGAAATTTGATAGTAGCAATTAAATCGGTCCAGGATTATGTCAACAACGAAATCGTGCCATCAATTACAAGACTAGGTTGTGAAGCAGCAGGACTTCAGTTAGGAATTGCATTAACACAGCATTACTCAGAATTAACAAACATATTTGGTGATAACATAGGATCGTTACAAGAAAAAGGAATAAAATTACAAGGTATAGCATCATTATACCGCACAAATATCACAGAAATATTCACAACATCAACAGTTGACAAATATGATATTTATGATCTATTATTTACAGAATCAATAAAAGTGAGAGTTATAGATGTTGATCTGAATGATTACTCAATCACTCTCCAAGTCAGACTCCCTTTATTAACTAGACTACTGAACACTCAAATCTACAAAGTAGATTCCATATCATATAATATCCAAAACAGAGAATGGTATATCCCCCTTCCCAGCCATATTATGACAAAAGGGGCATTTCTAGGTGGAGCAGATGTCAAAGAATGCATAGAAGCATTCAGCAGTTATATATGCCCTTCTGATCCAGGATTTGTATTAAACCATGAAATGGAGAGCTGTTTATCAGGAAACATATCTCAGTGTCCAAGAACCACAGTCACATCAGACATAGTTCCAAGGTATGCATTTGTCAATGGTGGAGTGGTTGCGAATTGTATAACAACCACATGTACGTGCAATGGTATCGGCAACAGAATCAACCAACCACCTGATCAAGGAGTTAAAATTATAACACATAAAGAATGTAATACAATAGGTATCAACGGAATGCTATTCAACACAAACAAAGAAGGAACTCTTGCATTCTACACACCAGATGACATAACACTAAACAATTCTGTTGCTCTTGATCCAATTGACATATCAATCGAGCTCAACAAGGCCAAATCAGATCTAGAGGAATCAAAAGAATGGATAAGAAGGTCAAATCAAAAGTTAGATTCTATTGGAAGTTGGCATCAATCCAGCACTACAATTATAGTTATTTTGATAATGATGATTATATTGTTTATAATTAATGTAACGATAATTACAATTGCAATTAAGTATTACAGAATTCAAAAGAGAAATCGAATGGATCAAAATGAAAAGCCATATGTATTAACAAACAAA"/>
                        <sequence id="seq_MF554726.1_Human_respirovirus_3_strain_2F9_complete_genome_20091" taxon="MF554726.1_Human_respirovirus_3_strain_2F9_complete_genome_2009" totalcount="4" value="ATGCTAGCTTCAACATTGTTAATTATTACAACCATGATTATGGCATCACACTGCCAAATAGACATCACAAAACTACAGCATGTAGGTGTATTGGTCAACAGTCCCAAAGGGATGAAGATATCACAAAACTTCGAAACAAGATACCTAATTTTGAGTCTCATACCAAAAATAGAAGATTCTAACTCTTGTGGTGACCAACAGATCAAGCAATACAAGAGACTATTGGATAGACTGATCATTCCTTTATATGATGGACTAAGATTACAGAAAGATGTGATAGTGACTAATCAAGAATCCAATGAAAACACTGATCCCAGAACAGAACGATTCTTTGGAGGGGTAATTGGAACTATTGCTCTGGGAGTAGCAACATCAGCACAAATTACAGCAGCAGTTGCTCTGGTTGAAGCCAAGCAGGCAAGATCGGACATTGAAAAACTCAAAGAAGCAATCAGGGACACAAATAAAGCAGTGCAGTCGGTTCAGAGCTCTGTAGGAAATTTGATAGTAGCAATTAAATCGGTCCAGGATTATGTCAACAACGAAATCGTGCCATCAATTACGAGACTAGGTTGTGAAGCAGCAGGACTTCAGTTAGGAATTGCATTAACACAGCATTACTCAGAATTAACAAACATATTTGGTGATAACATAGGATCGTTACAAGAAAAAGGAATAAAATTACAAGGTATAGCATCGTTATACCGCACAAATATCACAGAAATATTCACAACATCAACAGTTGATAAATATGATATTTATGATCTATTATTTACAGAATCAATAAAGGTGAGAGTTATAGATGTTGATTTGAATGATTACTCAATCACTCTCCAAGTCAGACTCCCTTTATTAACTAGACTACTGAACACTCAAATCTACAAAGTAGACTCCATATCATATAATATCCAAAACAGAGAATGGTATATCCCCCTTCCCAGCCATATCATGACGAAAGGGGCATTTCTAGGTGGAGCAGATGTCAAAGAATGCATAGAAGCATTCAGCAGTTATATATGCCCTTCTGATCCAGGATTTGTACTAAACCATGAAATGGAGAGCTGTTTATCAGGAAACATATCTCAATGTCCAAGAACCACAGTCACATCAGACATAGTTCCAAGGTATGCATTTGTCAATGGAGGAGTGGTTGCGAATTGTATAACAACCACATGTACGTGCAATGGTATCGGCAACAGAATCAACCAACCACCTGATCAAGGAGTAAAAATTATAACACATAAAGAATGTAATACAATAGGTATCAACGGAATGCTATTCAACACAAACAAAGAAGGAACTCTTGCATTCTACACACCAGATGACATAACACTAAACAATTCTGTTGCTCTTGATCCAATTGACATATCAATCGAGCTCAACAAGGCCAAATCAGATCTAGAGGAATCAAAAGAATGGATAAGAAGGTCAAATCAAAAGCTAGATTCTATTGGAAGTTGGCATCAATCCAGCACTACAATTATAGTTATTTTGATAATGATGATTATATTGTTTATAATTAATGTAACGATAATTACAATTGCAATTAAGTATTACAGAATTCAAAAGAGAAATCGAATGGATCAAAATGAAAAGCCATATGTATTAACAAACAAA"/>
                        <sequence id="seq_MF554727.1_Human_respirovirus_3_strain_2F8_complete_genome_20091" taxon="MF554727.1_Human_respirovirus_3_strain_2F8_complete_genome_2009" totalcount="4" value="ATGCTAGCTTCAACATTGTTAATTATTACAACCATGATTATGGCATCACACTGCCAAATAGACATCACAAAACTACAGCATGTAGGTGTATTGGTCAACAGTCCCAAAGGGATGAAGATATCACAAAACTTCGAAACAAGATACCTAATTTTGAGTCTCATACCAAAAATAGAAGATTCTAACTCTTGTGGTGACCAACAGATCAAGCAATACAAGAGACTATTGGATAGACTGATCATTCCTTTATATGATGGACTAAGATTACAGAAAGATGTGATAGTGACTAATCAAGAATCCAATGAAAACACTGATCCCAGAACAGAACGATTCTTTGGAGGGGTAATTGGAACTATTGCTCTGGGAGTAGCAACATCAGCACAAATTACAGCAGCAGTTGCTCTGGTTGAAGCCAAGCAGGCAAGATCGGACATTGAAAAACTCAAAGAAGCAATCAGGGACACAAATAAAGCAGTGCAGTCGGTTCAGAGCTCTGTAGGAAATTTGATAGTAGCAATTAAATCGGTCCAGGATTATGTCAACAACGAAATCGTGCCATCAATTACGAGACTAGGTTGTGAAGCAGCAGGACTTCAGTTAGGAATTGCATTAACACAGCATTACTCAGAATTAACAAACATATTTGGTGATAACATAGGATCGTTACAAGAAAAAGGAATAAAATTACAAGGTATAGCATCGTTATACCGCACAAATATCACAGAAATATTCACAACATCAACAGTTGATAAATATGATATTTATGATCTATTATTTACAGAATCAATAAAGGTGAGAGTTATAGATGTTGATTTGAATGATTACTCAATCACTCTCCAAGTCAGACTCCCTTTATTAACTAGACTACTGAACACTCAAATCTACAAAGTAGACTCCATATCATATAATATCCAAAACAGAGAATGGTATATCCCCCTTCCCAGCCATATCATGACGAAAGGGGCATTTCTAGGTGGAGCAGATGTCAAAGAATGCATAGAAGCATTCAGCAGTTATATATGCCCTTCTGATCCAGGATTTGTACTAAATCATGAAATGGAGAGCTGTTTATCAGGAAACATATCTCAATGTCCAAGAACCACAGTCACATCAGACATAGTTCCAAGGTATGCATTTGTCAATGGAGGAGTGGTTGCGAATTGTATAACAACCACATGTACGTGCAATGGTATCGGCAACAGAATCAACCAACCACCTGATCAAGGAGTAAAAATTATAACACATAAAGAATGTAATACAATAGGTATCAACGGAATGCTATTCAACACAAACAAAGAAGGAACTCTTGCATTCTACACACCAGATGACATAACACTAAACAATTCTGTTGCTCTTGATCCAATTGACATATCAATCGAGCTCAACAAGGCCAAATCAGATCTAGAGGAATCAAAAGAATGGATAAGAAGGTCAAATCAAAAGCTAGATTCTATTGGAAGTTGGCATCAATCCAGCACTACAATTATAGTTATTTTGATAATGATGATTATATTGTTTATAATTAATGTAACGATAATTACAATTGCAATTAAGTATTACAGAATTCAAAAGAGAAATCGAATGGATCAAAATGAAAAGCCATATGTGTTAACAAACAAA"/>
                        <sequence id="seq_MF554731.1_Human_respirovirus_3_strain_2C5_complete_genome_20091" taxon="MF554731.1_Human_respirovirus_3_strain_2C5_complete_genome_2009" totalcount="4" value="ATGCTAGCTTCAACATTGTTAATTATTACAACCATGATTATGGCATCACACTGCCAAATAGACATCACAAAACTACAGCATGTAGGTGTATTGGTCAACAGTCCCAAAGGGATGAAGATATCACAAAACTTCGAAACAAGATACCTAATTTTGAGTCTCATACCAAAAATAGAAGATTCTAACTCTTGTGGTGACCAACAGATCAAGCAATACAAGAGACTATTGGATAGACTGATCATTCCTTTATATGATGGACTAAGATTACAGAAAGATGTGATAGTGACTAATCAAGAATCCAATGAAAACACTGATCCCAGAACAGAACGATTCTTTGGAGGGGTAATTGGAACTATTGCTCTGGGAGTAGCAACATCAGCACAAATTACAGCAGCAGTTGCTCTGGTTGAAGCCAAGCAGGCAAGATCGGACATTGAAAAACTCAAAGAAGCAATCAGGGACACAAATAAAGCAGTGCAGTCGGTTCAGAGCTCTGTAGGAAATTTGATAGTAGCAATTAAATCGGTCCAGGACTATGTCAACAACGAAATCGTGCCATCAATTACGAGACTAGGTTGTGAAGCAGCAGGACTTCAGTTAGGAATTGCATTAACACAGCATTACTCAGAATTAACAAACATATTTGGTGATAACATAGGATCGTTACAAGAAAAAGGAATAAAATTACAAGGTATAGCATCGTTATACCGCACAAATATCACAGAAATATTCACAACATCAACAGTTGATAAATATGATATTTATGATCTATTATTTACAGAATCAATAAAGGTGAGAGTTATAGATGTTGATTTGAATGATTACTCAATCACTCTCCAAGTCAGACTCCCTTTATTAACTAGACTACTGAACACTCAAATCTACAAAGTAGACTCCATATCATATAATATCCAAAACAGAGAATGGTATATCCCTCTTCCCAGCCATATCATGACGAAAGGGGCATTTCTAGGTGGAGCAGATGTCAAAGAATGCATAGAAGCATTCAGCAGTTATATATGCCCTTCTGATCCAGGATTTGTACTAAACCATGAAATGGAGAGCTGTTTATCAGGAAACATATCTCAATGTCCAAGAACCACAGTCACATCAGACATAGTTCCAAGGTATGCATTTGTCAATGGAGGAGTGGTTGCGAATTGTATAACAACCACATGTACGTGCAATGGTATCGGCAACAGAATCAACCAACCACCTGATCAAGGAGTAAAAATTATAACACATAAAGAATGTAATACAATAGGTATCAACGGAATGCTATTCAACACAAACAAAGAAGGAACTCTTGCATTCTACACACCAGATGACATAACATTAAACAATTCTGTTGCTCTTGATCCAATTGACATATCAATAGAGCTCAACAAGGCCAAATCAGATCTAGAGGAATCAAAAGAATGGATAAGAAGGTCAAATCAAAAGCTAGATTCTATTGGAAGTTGGCATCAATCCAGCACTACAATTATAGTTATTTTGATAATGATGATTATATTGTTTATAATTAATGTAACGATAATTACAATTGCAATTAAGTATTACAGAATTCAAAAGAGAAATCGAATGGATCAAAATGAAAAGCCATATGTATTAACAAACAAA"/>
                        <sequence id="seq_MF554733.1_Human_respirovirus_3_strain_2B6_complete_genome_20091" taxon="MF554733.1_Human_respirovirus_3_strain_2B6_complete_genome_2009" totalcount="4" value="ATGCTAGCTTCAACATTGTTAATTATTACAACCATGATTATGGCATCACACTGCCAAATAGACATCACAAAACTACAGCATGTAGGCGTATTGGTCAACAGTCCCAAAGGGATGAAGATATCACAAAACTTCGAAACAAGATACCTAATTTTGAGTCTCATACCAAAAATAGAAGATTCTAACTCTTGTGGTGACCAACAGATCAAGCAATACAAGAGACTATTGGATAGACTGATCATTCCTTTATATGATGGACTAAGATTACAGAAAGATGTGATAGTGACTAATCAAGAATCCAATGAAAACACTGATCCCAGAACAGAACGATTCTTTGGAGGGGTAATTGGAACTATTGCTCTGGGAGTAGCAACATCAGCACAAATTACAGCAGCAGTTGCTCTGGTTGAAGCCAAGCAGGCAAGATCGGACATTGAAAAACTCAAAGAAGCAATCAGGGACACAAATAAAGCAGTGCAGTCGGTTCAGAGCTCTGTAGGAAATTTGATAGTAGCAATTAAATCGGTCCAGGATTATGTCAACAACGAAATCGTGCCATCAATTACGAGACTAGGTTGTGAAGCAGCAGGACTTCAGTTAGGAATTGCATTAACACAGCATTACTCAGAATTAACAAATATATTTGGTGATAACATAGGATCGTTACAAGAAAAAGGAATAAAATTACAAGGTATAGCATCGTTATACCGCACAAATATCACAGAAATATTCACAACATCAACAGTTGATAAATATGATATTTATGATCTATTATTTACAGAATCAATAAAGGTGAGAGTCATAGATGTTGATTTGAATGATTACTCAATCACTCTCCAAGTCAGACTCCCTTTATTAACTAGACTACTGAACACTCAAATCTACAAAGTAGACTCCATATCATACAATATCCAAAACAGAGAATGGTATATCCCCCTTCCCAGCCATATCATGACGAAAGGGGCATTTCTAGGTGGAGCAGATGTCAAAGAATGCATAGAAGCATTCAGCAGTTATATATGCCCTTCTGATCCAGGATTTGTACTAAACCATGAAATGGAGAGCTGTTTATCAGGAAACATATCTCAATGTCCAAGAACCACAGTCACATCAGACATAGTTCCAAGGTATGCATTTGTCAATGGAGGAGTGGTTGCGAATTGTATAACAACCACATGTACGTGCAATGGTATCGGCAACAGAATCAACCAACCACCTGATCAAGGAGTAAAAATTATAACACATAAAGAATGTAATACAATAGGTATCAACGGAATGCTATTCAACACAAACAAAGAAGGAACTCTTGCATTCTACACACCAGATGACATAACACTAAACAATTCTGTTGCTCTTGATCCAATTGACATATCAATCGAGCTCAACAAGGCCAAATCAGATCTAGAGGAATCAAAAGAATGGATAAGAAGGTCAAATCAAAAGCTAGATTCTATTGGAAGTTGGCATCAATCCAGCACTACAATTATAGTTATTTTGATAATGATGATTATATTGTTTATAATTAATGTAACGATAATTACAATTGCAATTAAGTATTACAGAATTCAAAAGAGAAATCGAATGGATCAAAATGAAAAGCCATATGTATTAACAAACAAA"/>
                        <sequence id="seq_MF554736.1_Human_respirovirus_3_strain_2E6_complete_genome_20091" taxon="MF554736.1_Human_respirovirus_3_strain_2E6_complete_genome_2009" totalcount="4" value="ATGCTAGCTTCAACATTGTTAATTATTACAACCATGATTATGGCATCACACTGCCAAATAGACATCACAAAACTACAGCATGTAGGTGTATTGGTCAACAGTCCCAAAGGGATGAAGATATCACAAAACTTTGAAACAAGATACCTAATTTTGAGTCTCATACCAAAAATAGAAGATTCTAACTCTTGTGGTGACCAACAGATCAAGCAATACAAGAGACTATTGGATAGACTGATCATTCCTTTATATGATGGACTAAGATTACAGAAAGATGTGATAGTGACTAATCAAGAATCCAATGAAAACACTGATCCCAGAACAGAACGATTCTTTGGAGGGGTAATTGGAACTATTGCTCTGGGAGTAGCAACATCAGCACAAATTACAGCAGCAGTTGCTCTGGTTGAAGCCAAGCAGGCAAGATCGGACATTGAAAAACTCAAAGAAGCAATCAGGGACACAAATAAAGCAGTGCAGTCGGTTCAGAGCTCTGTAGGAAATTTGATAGTAGCAATTAAATCGGTCCAGGATTATGTCAACAACGAAATCGTGCCATCAATTACGAGACTAGGTTGTGAAGCAGCAGGACTTCAGTTAGGAATTGCATTAACACAGCATTACTCAGAATTAACAAACATATTTGGTGATAACATAGGATCGTTACAAGAAAAAGGAATAAAATTACAAGGTATAGCATCGTTATACCGCACAAATATCACAGAAATATTCACAACATCAACAGTTGATAAATATGATATTTATGATCTATTATTTACAGAATCAATAAAGGTGAGAGTTATAGATGTTGATTTGAATGATTACTCAATCACTCTCCAAGTCAGACTCCCTTTATTAACTAGACTACTGAACACTCAAATCTACAAAGTAGACTCCATATCATATAATATCCAAAACAGAGAATGGTATATCCCCCTTCCCAGCCATATCATGACGAAAGGGGCATTTCTAGGTGGAGCAGATGTCAAAGAATGCATAGAAGCATTCAGCAGTTATATATGCCCTTCTGATCCAGGATTTGTACTAAACCATGAAATGGAGAGCTGTTTATCAGGAAACATATCTCAATGTCCGAGAACCACAGTCACATCAGACATAGTTCCAAGGTATGCATTTGTCAATGGAGGAGTGGTTGCGAATTGTATAACAACCACATGTACGTGCAATGGTATCGGCAACAGAATCAACCAACCACCTGATCAAGGAGTAAAAATTATAACACATAAAGAATGTAATACAATAGGTATCAACGGAATGCTATTCAACACAAACAAAGAAGGAACTCTTGCATTCTACACACCAGATGACATAACACTAAACAATTCTGTTGCTCTTGATCCAATTGACATATCAATCGAGCTCAACAAGGCCAAATCAGATCTAGAGGAATCAAAAGAATGGATAAGAAGGTCAAATCAAAAGCTAGATTCTATTGGAAGTTGGCATCAATCCAGCACTACAATTATAGTTATTTTGATAATGATGATTATATTGTTTATAATTAATGTAACGCTAATTACAATTGCAATTAAGTATTACAGAATTCAAAAGAGAAATCGAATGGATCAAAATGAAAAGCCATATGTATTAACAAACAAA"/>
                        <sequence id="seq_MF987837.1_Human_respirovirus_3_isolate_STA829_complete_genome_20101" taxon="MF987837.1_Human_respirovirus_3_isolate_STA829_complete_genome_2010" totalcount="4" value="ATGCTAGCTTCAACATTGTTAATTATTACAACCATGATTATGGCATCACACTGCCAAATAGACATCACAAAACTACAGCATGTAGGTGTATTGGTCAACAGTCCCAAAGGGATGAAGATATCACAAAACTTCGAAACAAGATATCTAATTTTGAGTCTCATACCAAAAATAGAAGATTCTAACTCTTGTGGTGACCAACAGATCAAGCAATACAAGAGACTATTGGATAGACTGATCATTCCTTTATATGATGGACTAAGATTACAGAAAGATGTGATAGTGACTAATCAAGAATCCAATGAAAACACTGATCCCAGAACAGAACGATTCTTTGGAGGGGTAATTGGAACTATTGCTCTGGGAGTAGCAACATCAGCACAAATTACAGCAGCAGTTGCTCTGGTTGAAGCCAAGCAGGCAAGATCAGACATTGAAAAACTCAAAGAAGCAATCAGGGATACAAATAAAGCAGTGCAGTCGGTTCAGAGCTCTATAGGAAATTTGATAGTAGCAATCAAATCGGTCCAGGATTATGTCAACAACGAAATAGTGCCATCGATTACGAGACTAGGTTGTGAAGCAGCAGGACTTCAGTTAGGAATTGCATTAACACAGCATTACTCAGAACTAACAAACATATTTGGTGATAACATAGGATCGTTACAAGAAAAAGGAATAAAATTACAAGGTATAGCATCATTATACCGCACAAATATCACAGAAATATTCACAACATCAACAGTTGATAAATATGATATTTATGATCTATTATTTACAGAATCAATAAAGGTGAGAGTTATAGATGTTGATTTGAATGATTACTCAATCACTCTCCAAGTCAGACTCCCTTTATTAACTAGACTGCTAAACACTCAAATCTACAAAGTAGATTCCATATCATATAATATCCAAAACAGAGAATGGTATATCCCCCTTCCCAGTCATATCATGACGAAAGGGGCATTTCTAGGTGGAGCAGATGTCAAAGAATGCATAGAAGCATTCAGCAGCTATATATGCCCTTCTGATCCAGGATTTGTACTAAACCATGAAATGGAAAGCTGTTTATCAGGAAACATATCCCAATGTCCAAGAACCACAGTCACATCAGACATAGTTCCAAGGTATGCATTTGTCAATGGAGGAGTGGTTGCGAATTGTATAACAACCACATGTACGTGCAATGGCATCGGTAATAGGATCAACCAACCGCCTGATCAAGGAGTAAAAATTATAACACATAAAGAATGTAATACAATAGGTATCAACGGAATGCTGTTCAACACAAACAAAGAAGGAACTCTTGCATTCTACACACCAGATGACATAACACTAAACAATTCTGTTGCTCTTGATCCAATTGACATATCAATCGAGCTCAACAAGGCCAAATCAGATCTAGAGGAATCAAAAGAATGGATAAGAAGGTCAAATCAAAAGCTAGATTCTATTGGAAGTTGGCATCAATCCAGCACTACAATTATAGTTATTTTGATAATGATGATTATATTGTTTATAATTAATGTAACGATAATTACAATTGCAATTAAGTATTACAGAATTCAAAAGAGAAATCGAGTGGATCAAAATGAAAAGCCATATGTATTAACAAACAAA"/>
                        <sequence id="seq_MH006630.1_Human_respirovirus_3_isolate_HPIV3/VietNam/016/2009_partial_genome_20091" taxon="MH006630.1_Human_respirovirus_3_isolate_HPIV3/VietNam/016/2009_partial_genome_2009" totalcount="4" value="ATGCTAGCTTCAACATTGTTAATTATTACAACCATGATTATGGCATCACACTGCCAAATAGACATCACAAAACTACAGCATGTAGGTGTATTGGTCAACAGTCCCAAAGGGATGAAGATATCACAAAACTTTGAAACAAGATACCTAATTTTGAGTCTCATACCAAAAATAGAAGATTCCAACTCTTGTGGTGACCAACAGATCAAGCAATACAAGAGACTATTGGATAGACTGATCATTCCTTTATATGATGGACTAAGATTACAGAAAGATGTGATAGTGACTAATCAAGAATCCAATGAAAACACTGATCCCAGAACAGAACGATTCTTTGGAGGGGTAATTGGAACTATTGCTCTGGGAGTAGCAACATCAGCACAAATTACAGCAGCAGTTGCTCTGGTTGAAGCCAAGCAGGCAAGATCGGACATTGAAAAACTCAAAGAAGCAATCAGGGACACAAATAAAGCAGTGCAGTCGGTTCAGAGCTCTGTAGGAAATTTGATAGTAGCAATTAAATCGGTCCAGGATTATGTCAACAACGAAATCGTGCCATCAATTACGAGACTAGGTTGTGAAGCAGCAGGACTTCAGTTAGGAATTGCATTAACACAGCATTACTCAGAATTAACAAACATATTTGGTGATAACATAGGATCGTTACAAGAAAAAGGAATAAAATTACAAGGTATAGCATCGTTATACCGCACAAATATCACAGAAATATTCACAACATCAACAGTTGATAAATATGATATTTATGATCTATTATTTACAGAATCAATAAAGGTGAGAGTTATAGATGTTGATTTGAATGATTACTCAATCACTCTCCAAGTCAGACTCCCTTTATTAACTAGACTACTGAACACTCAAATCTACAAAGTAGACTCCATATCATATAATATCCAAAACAGAGAATGGTATATCCCCCTTCCCAGCCATATCATGACAAAAGGGGCATTTCTAGGTGGAGCAGATGTCAAAGAATGCATAGAAGCATTCAGCAGTTATATATGCCCTTCTGATCCAGGATTTGTACTAAACCATGAAATGGAGAGCTGTTTATCAGGAAACATATCTCAATGTCCAAGAACCACAGTCACATCAGACATAGTTCCAAGGTATGCATTTGTCAATGGAGGAGTGGTTGCGAATTGTATAACAACCACATGTACGTGCAATGGTATCGGCAACAGAATCAACCAACCACCTGATCAAGGAGTAAAAATTATAACACATAAAGAATGTAATACAATAGGTATCAACGGAATGCTATTCAACACAAACAAAGAAGGAACTCTTGCATTCTACACACCAGATGACATAACACTAAACAATTCTGTTGCTCTTGATCCAATTGACATATCAATCGAGCTCAACAAGGCCAAATCAGATCTAGAGGAATCAAAAGAATGGATAAGAAGGTCAAATCAAAAGCTAGATTCTATTGGAAGTTGGCATCAATCCAGCACTACAATTATAGTTATTTTGATAATGATGATTATATTGTTTATAATTAATGTAACGATAATTACAATTGCAATTAAGTATTACAGAATTCAAAAGAGAAATCGAATGGATCAAAATGAAAAGCCATATGTATTAACAAACAAA"/>
                        <sequence id="seq_MH006632.1_Human_respirovirus_3_isolate_HPIV3/VietNam/018/2009_partial_genome_20091" taxon="MH006632.1_Human_respirovirus_3_isolate_HPIV3/VietNam/018/2009_partial_genome_2009" totalcount="4" value="ATGCTAGCTTCAACATTGTTAATTATTACAACCATGATTATGGCATCATACTGCCAAATAGACATCACAAAACTACAGCATGTAGGTGTATTGGTCAACAGTCCCAAAGGGATGAAAATATCACAAAATTTCGAAACAAGATATCTAATTTTGAGTCTCATACCAAAAATAGAAGATTCTAACTCTTGTGGTGACCAACAGATCAAGCAATACAAGAGACTATTGGATAGACTGATCATTCCTTTATATGATGGACTAAGATTACAGAAAGATGTGATAGTGACTAATCAAGAATCCAATGAAAACACTGATCCCAGAACAGAACGATTCTTTGGAGGGGTAATTGGAACTATTGCTCTAGGAGTAGCAACATCAGCACAAATTACAGCAGCAGTTGCTCTGGTTGAAGCCAAGCAGGCAAGATCAGACATTGAAAAACTCAAAGAAGCAATCAGGGACACAAATAAAGCAGTGCAGTCAGTTCAGAGCTCCATAGGAAATTTGATAGTAGCAATTAAATCGGTCCAGGATTATGTTAACAACGAAATCGTGCCATCGATTACGAGACTAGGTTGTGAAGCAGCAGGACTTCAGTTAGGAATTGCATTAACACAGCATTACTCAGAATTAACAAACATATTTGGTGATAACATAGGATCGTTACAAGAAAAAGGAATAAAATTACAAGGTATAGCATCATTATACCGCACAAATATCACAGAAATATTCACAACATCAACAGTTGATAAATATGATATTTATGATCTATTATTTACAGAATCAATAAAGGTGAGAGTTATAGATGTTGATTTGAATGATTACTCAATCACTCTCCAAGTCAGACTCCCTTTATTAACTAGACTACTGAACACTCAAATCTACAAAGTAGATTCCATATCATATAATATCCAAAACAGAGAATGGTATATCCCCCTTCCCAGCCATATCATGACGAAAGGGGCATTTCTAGGTGGAGCAGATGTCAAAGAATGCATAGAAGCATTCAGCAGTTATATATGCCCTTCTGATCCAGGATTTGTACTAAATCATGAAATGGAGAGCTGTTTATCAGGAAACATATCTCAATGTCCAAGAACCACAGTCACATCAGACATAGTTCCAAGGTATGCATTTGTCAATGGAGGAGTGGTTGCGAATTGTATAACAACCACATGTACGTGCAATGGTATCGGTAATAGAATCAACCAACCACCTGATCAAGGAGTAAAAATTATAACACATAAAGAATGTAATACAATAGGTATCAACGGAATGCTGTTCAACACAAACAAAGAAGGAACTCTTGCATTCTACACACCAGATGACATAACACTAAACAATTCTGTTGCTCTTGATCCAATTGACATATCAATCGAGCTCAACAAGGCCAAATCAGATCTAGAGGAATCAAAAGAATGGATAAGAAGGTCAAATCAAAAGCTAGATTCTATTGGAAGTTGGCATCAATCCAGCACTACAATTATAGTTATTTTGATAATGATGATTATATTGTTTATAATTAATGTAACGATAATTACAATTGCAATTAAGTACTACAGAATTCAAAAGAGAAATCGAGTGGATCAAAATGAAAAGCCATATGTATTAACAAACAAG"/>
                        <sequence id="seq_MH006659.1_Human_respirovirus_3_isolate_HPIV3/VietNam/079/2009_partial_genome_20091" taxon="MH006659.1_Human_respirovirus_3_isolate_HPIV3/VietNam/079/2009_partial_genome_2009" totalcount="4" value="ATGCTAACTTCAACATTATTAATTATTACAACCATGATTATGGCATCACACTGCCAAATAGACATCACAAAACTACAGCATGTAGGTGTATTGGTCAACAGTCCCAAAGGGATGAAGATATCACAAAACTTCGAAACAAGATACCTAATTTTGAGTCTCATACCAAAAATAGAAGATTCTAACTCTTGTGGTGACCAACAGATCAAGCAATACAAGAGACTATTGGATAGACTGATCATTCCTTTATATGATGGACTAAGATTACAGAAAGATGTGATAGTGACTAATCAAGAATCCAATGAAAACACTGATCCCAGAACAGAACGATTCTTTGGAGGGGTAATTGGAACTATTGCTCTGGGAGTAGCAACATCAGCACAAATTACAGCAGCAGTTGCTCTGGTTGAAGCCAAGCAGGCAAGATCGGACATTGAAAAACTCAAAGAAGCAATCAGGGACACAAATAAAGCAGTGCAGTCGGTTCAGAGCTCTGTAGGAAATTTGATAGTAGCAATTAAATCGGTCCAGGATTATGTCAACAACGAAATCGTGCCATCAATTACGAGACTAGGTTGTGAAGCAGCAGGACTTCAGTTAGGAATTGCACTAACACAGCATTACTCAGAATTAACAAACATATTTGGTGATAACATAGGATCGTTACAAGAAAAAGGAATAAAATTACAAGGTATAGCATCGTTATACCGCACAAATATCACAGAAATATTCACAACATCAACAGTTGATAAATATGATATTTATGATCTATTATTTACAGAATCAATAAAGGTGAGAGTTATAGATGTTGACTTGAATGATTACTCAATCACTCTCCAAGTCAGACTCCCTTTATTAACTAGACTACTGAACACTCAAATCTACAAAGTAGATTCCATATCATATAATATCCAAAACAGAGAATGGTATATCCCCCTTCCCAGCCATATCATGACGAAAGGGGCATTTCTAGGTGGAGCAGATGTCAAAGAATGCATAGAAGCATTCAGCAGTTATATATGCCCTTCTGATCCAGGATTTGTACTAAACCATGAAATGGAGAGCTGTTTATCAGGAAATATATCTCAATGTCCAAGAACCACAGTCACATCAGATATAGTTCCAAGGTATGCATTTGTCAATGGAGGAGTGGTTGCGAATTGTATAACAACCACATGTACGTGCAATGGCATCGGCAACAGAATCAACCAACCACCTGATCAAGGAGTAAAAATTATAACACATAAAGAATGTAATACAATAGGTATCAACGGAATGCTATTCAACACAAACAAAGAAGGAACTCTTGCATTCTACACACCAGATGACATAACACTAAACAATTCTGTTGCTCTTGATCCAATTGACATATCAATCGAGCTCAACAAGGCCAAATCAGATCTAGAGGAATCAAAAGAATGGATAAGAAGGTCAAATCAAAAGCTAGATTCTATTGGAAGTTGGCATCAATCCAGCACTACAATTATAGTTATTTTGATAATGATGATTATATTGTTTATAATTAATGTAACGATAATTACAATTGCAATTAAGTATTACAGAATTCAAAAGAGAAATCGAATGGATCAAAATGAAAAGCCATATGTATTAACAAACAAA"/>
                        <sequence id="seq_MH006665.1_Human_respirovirus_3_isolate_HPIV3/VietNam/086/2010_partial_genome_20101" taxon="MH006665.1_Human_respirovirus_3_isolate_HPIV3/VietNam/086/2010_partial_genome_2010" totalcount="4" value="ATGCTAGCTTCAACATTGTTAATTATTACAACCATGATTATGGCATCACACTGCCAAATAGACATCACAAAACTACAGCATGTAGGTGTATTGGTCAACAGTCCCAAAGGGATGAAGATATCACAAAACTTCGAAACAAGATATCTAATTTTGAGTCTCATACCAAAAATAGAAGATTCTAACTCTTGTGGTGACCAACAGATCAAGCAATACAAGAGACTATTGGATAGACTGATCATTCCTTTATATGATGGACTAAGATTACAGAAAGATGTGATAGTGACTAATCAAGAATCCAATGAAAACACTGATCCTAGAACAGAACGATTCTTTGGAGGGGTAATTGGAACCATCGCTCTGGGAGTAGCAACATCAGCACAAATTACAGCAGCAGTTGCTCTGGTTGAAGCCAAGCAGGCAAGATCAGATATTGAAAAACTCAAAGAAGCAATCAGGGACACAAATAAAGCAGTGCAGTCGGTTCAGAGCTCCATAGGGAATTTGATAGTAGCAATTAAATCGGTCCAGGATTATGTCAACAACGAAATCGTGCCATCGATTACGAGACTAGGTTGTGAAGCAGCAGGACTTCAGTTAGGAATTGCATTAACACAGCATTACTCAGAATTAACAAACATATTTGGTGATAACATAGGATCGTTACAAGAAAAAGGAATAAAATTACAAGGTATAGCATCATTATACCGCACAAATATCACAGAAATATTCACAACATCAACAGTTGATAAATATGATATTTATGATCTATTATTTACAGAATCAATAAAGGTGAGAGTTATAGATGTTGATTTGAATGATTACTCAATCACTCTCCAAGTCAGACTTCCTTTATTAACTAGACTGCTGAACACTCAAATCTACAAAGTAGATTCCATATCATATAATATCCAAAACAGAGAATGGTATATCCCCCTTCCCAGCCATATCATGACGAAAGGGGCATTTCTAGGTGGAGCAGATGTCAAAGAATGCATAGAAGCATTCAGCAGTTATATATGCCCTTCTGATCCAGGATTTGTACTAAATCATGAAATGGAGAGCTGTCTATCAGGAAACATATCCCAATGTCCAAGAACCACAGTCACATCAGACATAGTTCCAAGGTATGCATTTGTCAATGGAGGAGTGGTTGCGAATTGTATAACAACCACATGTACGTGCAATGGTATCGGTAATAGAATCAACCAACCACCTGATCAAGGAGTAAAAATTATAACACATAAAGAATGTAATACAATAGGTATCAACGGAATGCTGTTCAACACAAACAAAGAAGGAACTCTTGCATTCTACACACCAGATGACATAACACTAAACAATTCTGTTGCTCTTGATCCAATTGACATATCAATCGAGCTCAACAAGGCCAAATCAGATCTAGAGGAATCAAAAGAATGGATAAGAAGGTCAAATCAAAAGCTAGATTCTATTGGAAGTTGGCATCAATCCAGCACTACAATTATAGTTATTTTGATAATGATGATTATATTGTTTATAATTAATGTAACGATAATTACAATTGCAATTAAGTATTACAGAATTCAAAAGAGAAATCGAGTGGATCAAAATGAAAAGCCATATGTATTAACAAACAAA"/>
                        <sequence id="seq_MH006668.1_Human_respirovirus_3_isolate_HPIV3/VietNam/089/2010_partial_genome_20101" taxon="MH006668.1_Human_respirovirus_3_isolate_HPIV3/VietNam/089/2010_partial_genome_2010" totalcount="4" value="ATGCTAACTTCAACATTATTAATTATTACAACCATGATTATGGCATCACACTGCCAAATAGACATCACAAAACTACAGCATGTAGGTGTATTGGTCAACAGTCCCAAAGGGATGAAGATATCACAAAACTTCGAAACAAGATACCTAATTTTGAGTCTCATACCAAAAATAGAAGATTCTAACTCTTGTGGTGACCAACAGATCAAGCAATACAAGAGACTATTGGATAGACTGATCATTCCTTTATATGATGGACTAAGATTACAGAAAGATGTGATAGTGACTAATCAAGAATCCAATGAAAACACTGATCCCAGAACAGAACGATTCTTTGGAGGGGTAATTGGAACTATTGCTCTGGGAGTAGCAACATCAGCACAAATTACAGCAGCAGTTGCTCTGGTTGAAGCCAAGCAGGCAAGATCGGACATTGAAAAACTCAAAGAAGCAATCAGGGACACAAATAAAGCAGTGCAGTCGGTTCAGAGCTCTGTAGGAAATTTGATAGTAGCAATTAAATCGGTCCAGGATTATGTCAACAACGAAATCGTGCCATCAATTACGAGACTAGGTTGTGAAGCAGCAGGACTTCAGTTAGGAATTGCACTAACACAGCATTACTCAGAATTAACAAACATATTTGGTGATAACATAGGATCGTTACAAGAAAAAGGAATAAAATTACAAGGTATAGCATCGTTATACCGCACAAATATCACAGAAATATTCACAACATCAACAGTTGATAAATATGATATTTATGATCTATTATTTACAGAATCAATAAAGGTGAGAGTTATAGATGTTGACTTGAATGATTACTCAATCACTCTCCAAGTCAGACTCCCTTTATTAACTAGACTACTGAACACTCAAATCTACAAAGTAGATTCCATATCATATAATATCCAAAACAGAGAATGGTATATCCCCCTTCCCAGCCATATCATGACGAAAGGGGCATTTCTAGGTGGAGCAGATGTCAAAGAATGCATAGAAGCATTCAGCAGTTATATATGCCCTTCTGATCCAGGATTTGTACTAAACCATGAAATGGAGAGCTGTTTATCAGGAAACATATCTCAATGTCCAAGAACCACAGTCACATCAGACATAGTTCCAAGGTATGCATTTGTCAATGGAGGAGTGGTTGCGAATTGTATAACAACCACATGTACGTGCAATGGCATCGGCAACAGAATCAACCAACCACCTGATCAAGGAGTAAAAATTATAACACATAAAGAATGTAATACAATAGGTATCAACGGAATGCTATTCAACACAAACAAAGAAGGAACTCTTGCATTCTACACACCAGATGACATAACACTAAACAATTCTGTTGCTCTTGATCCAATTGACATATCAATCGAGCTCAACAAGGCCAAATCAGATCTAGAGGAATCAAAAGAATGGATAAGAAGGTCAAATCAAAAGCTAGATTCTATTGGAAGTTGGCATCAATCCAGCACTACAATTATAGTTATTTTGATAATGATGATTATATTGTTTATAATTAATGTAACGATAATTACAATTGCAATTAAGTATTACAGAATTCAAAAGAGAAATCGAATGGATCAAAATGAAAAGCCATATGTATTAACAAACAAA"/>
                        <sequence id="seq_MH006670.1_Human_respirovirus_3_isolate_HPIV3/VietNam/092/2010_partial_genome_20101" taxon="MH006670.1_Human_respirovirus_3_isolate_HPIV3/VietNam/092/2010_partial_genome_2010" totalcount="4" value="ATGCTAACTTCAACATTATTAATTATTACAACCATGATTATGGCATCACACTGCCAAATAGACATCACAAAACTACAGCATGTAGGTGTATTGGTCAACAGTCCCAAAGGGATGAAGATATCACAAAACTTCGAAACAAGATACCTAATTTTGAGTCTCATACCAAAAATAGAAGATTCTAACTCTTGTGGTGACCAACAGATCAAGCAATACAAGAGACTATTGGATAGACTGATCATTCCTTTATATGATGGACTAAGATTACAGAAAGATGTGATAGTGACTAATCAAGAATCCAATGAAAACACTGATCCCAGAACAGAACGATTCTTTGGAGGGGTAATTGGAACTATTGCTCTGGGAGTAGCAACATCAGCACAAATTACAGCAGCAGTTGCTCTGGTTGAAGCCAAGCAGGCAAGATCGGACATTGAAAAACTCAAAGAAGCAATCAGGGACACAAATAAAGCAGTGCAGTCGGTTCAGAGCTCTGTAGGAAATTTGATAGTAGCAATTAAATCGGTCCAGGATTATGTCAACAACGAAATCGTGCCATCAATTACGAGACTAGGTTGTGAAGCAGCAGGACTTCAGTTAGGAATTGCACTAACACAGCATTACTCAGAATTAACAAACATATTTGGTGATAACATAGGATCGTTACAAGAAAAAGGAATAAAATTACAAGGTATAGCATCGTTATACCGCACAAATATCACAGAAATATTCACAACATCAACAGTTGATAAATATGATATTTATGATCTATTATTTACAGAATCAATAAAGGTGAGAGTTATAGATGTTGACTTGAATGATTACTCAATCACTCTCCAAGTCAGACTCCCTTTATTAACTAGACTACTGAACACTCAAATCTACAAAGTAGATTCCATATCATATAATATCCAAAACAGAGAATGGTATATCCCCCTTCCCAGCCATATCATGACGAAAGGGGCATTTCTAGGTGGAGCAGATGTCAAAGAATGCATAGAAGCATTCAGCAGTTATATATGCCCTTCTGATCCAGGATTTGTACTAAACCATGAAATGGAGAGCTGTTTATCAGGAAACATATCTCAATGTCCAAGAACCACAGTCACATCAGACATAGTTCCAAGGTATGCATTTGTCAATGGAGGAGTGGTTGCGAATTGTATAACAACCACATGTACGTGCAATGGCATCGGCAACAGAATCAACCAACCACCTGATCAAGGAGTAAAAATTATAACACATAAAGAATGTAATACAATAGGTATCAACGGAATGCTATTCAACACAAACAAAGAAGGAACTCTTGCATTCTACACACCAGATGACATAACACTAAACAATTCTGTTGCTCTTGATCCAATTGACATATCAATCGAGCTCAACAAGGCCAAATCAGATCTAGAGGAATCAAAAGAATGGATAAGAAGGTCAAATCAAAAGCTAGATTCTATTGGAAGTTGGCATCAATCCAGCACTACAATTATAGTTATTTTGATAATGATGATTATATTGTTTATAATTAATGTAACGATAATTACAATTGCAATTAAGTATTACAGAATTCAAAAGAGAAATCGAATGGATCAAAATGAAAAGCCATATGTATTAACAAACAAA"/>
                        <sequence id="seq_MH006671.1_Human_respirovirus_3_isolate_HPIV3/VietNam/093/2010_partial_genome_20101" taxon="MH006671.1_Human_respirovirus_3_isolate_HPIV3/VietNam/093/2010_partial_genome_2010" totalcount="4" value="ATGCTAACTTCAACATTATTAATTATTACAACCATGATTATGGCATCACACTGCCAAATAGACATCACAAAATTACAGCATGTAGGTGTATTGGTCAACAGTCCCAAAGGGATGAAGATATCACAAAACTTCGAAACAAGATACCTAATTTTGAGTCTCATACCAAAAATAGAAGATTCTAACTCTTGTGGTGACCAACAGATCAAGCAATACAAGAGACTATTGGATAGACTGATCATTCCTTTATATGATGGACTAAGATTACAGAAAGATGTGATAGTGACTAATCAAGAATCCAATGAAAACACTGATCCCAGAACAGAACGATTCTTTGGAGGGGTAATTGGAACTATTGCTCTAGGAGTAGCAACATCAGCACAAATTACAGCAGCAGTTGCTCTGGTTGAAGCCAAGCAGGCAAGATCGGACATTGAAAAACTCAAAGAAGCAATCAGGGACACAAATAAAGCAGTGCAGTCGGTTCAGAGCTCTGTAGGAAATTTGATAGTAGCAATTAAATCGGTCCAGGATTATGTCAACAACGAAATCGTGCCATCAATTACGAGACTAGGTTGTGAAGCAGCAGGACTTCAGTTAGGAATTGCACTAACACAGCATTACTCAGAATTAACAAACATATTTGGTGATAACATAGGATCGTTACAAGAAAAAGGAATAAAATTACAAGGTATAGCATCGTTATACCGCACAAATATCACAGAAATATTCACAACATCAACAGTTGATAAATATGATATTTATGATCTATTATTTACAGAATCAATAAAGGTGAGAGTTATAGATGTTGACTTGAATGATTACTCAATCACTCTCCAAGTCAGACTCCCTTTATTAACTAGACTACTGAACACTCAAATCTACAAAGTAGATTCCATATCATATAATATCCAAAACAGAGAATGGTATATCCCCCTTCCCAGCCATATCATGACGAAAGGGGCATTTCTAGGTGGAGCAGATGTCAAAGAATGCATAGAAGCATTCAGCAGTTATATATGCCCTTCTGATCCAGGATTTGTACTAAACCATGAAATGGAGAGCTGTTTATCAGGAAATATATCTCAATGTCCAAGAACCACAGTCACATCAGATATAGTTCCAAGGTATGCATTTGTCAATGGAGGAGTGGTTGCGAATTGTATAACAACCACATGTACGTGCAATGGCATCGGCAACAGAATCAACCAACCACCTGATCAAGGAGTAAAAATTATAACACATAAAGAATGTAATACAATAGGTATCAACGGAATGCTATTCAACACAAACAAAGAAGGAACCCTTGCATTCTACACACCAGATGACATAACACTAAACAATTCTGTTGCTCTTGATCCAATTGACATATCAATCGAGCTCAACAAGGCCAAATCAGATCTAGAGGAATCAAAAGAATGGATAAGAAGGTCAAATCAAAAGCTAGATTCTATTGGAAGTTGGCATCAATCCAGCACTACAATTATAGTTATTTTGATAATGATGATTATATTGTTTATAATTAATGTAACGATAATTACAATTGCAATTAAGTATTACAGAATTCAAAAGAGAAATCGAATGGATCAAAATGAAAAGCCATATGTATTAACAAACAAA"/>
                        <sequence id="seq_MH006673.1_Human_respirovirus_3_isolate_HPIV3/VietNam/095/2010_partial_genome_20101" taxon="MH006673.1_Human_respirovirus_3_isolate_HPIV3/VietNam/095/2010_partial_genome_2010" totalcount="4" value="ATGCTAACTTCAACATTATTAATTATTACAACCATGATTATGGCATCACACTGCCAAATAGACATCACAAAACTACAGCATGTAGGTGTATTGGTCAACAGTCCCAAAGGGATGAAGATATCACAAAACTTCGAAACAAGATACCTAATTTTGAGTCTCATACCAAAAATAGAAGATTCTAACTCTTGTGGTGACCAACAGATCAAGCAATACAAGAGACTATTGGATAGACTGATCATTCCTTTATATGATGGACTAAGATTACAGAAAGATGTGATAGTGACTAATCAAGAATCCAATGAAAACACTGATCCCAGAACAGAACGATTCTTTGGAGGGGTAATTGGAACTATTGCTCTGGGAGTAGCAACATCAGCACAAATTACAGCAGCAGTTGCTCTGGTTGAAGCCAAGCAGGCAAGATCGGACATTGAAAAACTCAAAGAAGCAATCAGGGACACAAATAAAGCAGTGCAGTCGGTTCAGAGCTCTGTAGGAAATTTGATAGTAGCAATTAAATCGGTCCAGGATTATGTCAACAACGAAATCGTGCCATCAATTACGAGACTAGGTTGTGAAGCAGCAGGACTTCAGTTAGGAATTGCACTAACACAGCATTACTCAGAATTAACAAACATATTTGGTGATAACATAGGATCATTACAAGAAAAAGGAATAAAATTACAAGGTATAGCATCGTTATACCGCACAAATATCACAGAAATATTCACAACATCAACAGTTGATAAATATGATATTTATGATCTATTATTTACAGAATCAATAAAGGTGAGAGTTATAGATGTTGACTTGAATGATTACTCAATCACTCTCCAAGTCAGACTCCCTTTATTAACTAGACTACTGAACACTCAAATCTACAAAGTAGATTCCATATCATATAATATCCAAAACAGAGAATGGTATATCCCCCTTCCCAGCCATATCATGACGAAAGGGGCATTTCTAGGTGGAGCAGATGTCAAAGAATGCATAGAAGCATTCAGCAGTTATATATGCCCTTCTGATCCAGGATTTGTACTAAACCATGAAATGGAGAGCTGTTTATCAGGAAACATATCTCAATGTCCAAGAACCACAGTCACATCAGACATAGTTCCAAGATATGCATTTGTCAATGGAGGAGTGGTTGCGAATTGTATAACAACCACATGTACGTGCAATGGCATCGGCAACAGAATCAACCAACCACCTGATCAAGGAGTAAAAATTATAACACATAAAGAATGTAATACAATAGGTATCAACGGAATGCTATTCAACACAAACAAAGAAGGAACTCTTGCATTCTACACACCAGATGACATAACACTAAACAATTCTGTTGCTCTTGATCCAATTGACATATCAATCGAGCTCAACAAGGCCAAATCAGATCTAGAGGAATCAAAAGAATGGATAAGAAGGTCAAATCAAAAGCTAGATTCTATTGGAAGTTGGCATCAATCCAGCACTACAATTATAGTTATTTTGATAATGATGATTATATTGTTTATAATTAATGTAACGATAATTACAATTGCAATTAAGTATTACAGAATTCAAAAGAGAAATCGAATGGATCAAAATGAAAAGCCATATGTATTAACAAACAAA"/>
                        <sequence id="seq_MH678677.1_Human_respirovirus_3_isolate_HPIV3/UK/121/11/2012_complete_genome_20121" taxon="MH678677.1_Human_respirovirus_3_isolate_HPIV3/UK/121/11/2012_complete_genome_2012" totalcount="4" value="ATGCTAGCTTCAACATTGTTAATTATTACAACCATGATTATGGCATCACACTGCCAAATAGACATCACAAAACTACAGCATGTAGGTGTATTGGTCAACAGTCCCAAAGGGATGAAGATATCACAAAACTTCGAAACAAGATACCTAATTTTGAGTCTCATACCAAAAGTAGAAGATTCTAACTCTTGTGGTGACCAACAGATCAAGCAATACAAGAGACTATTGGATAGACTGATCATTCCTTTATATGATGGACTAAGATTACAGAAAGATGTGATAGTGACTAATCAAGAATCCAATGAAAACACTGATCCCAGAACAGAACGATTCTTTGGAGGGGTAATTGGAACTATTGCTCTGGGAGTAGCAACATCAGCACAAATTACAGCAGCAGTTGCTCTGGTTGAAGCCAAGCAGGCAAGATCGGACATTGAAAAACTCAAAGAAGCAATCAGGGACACAAATAAAGCAGTGCAGTCGGTTCAGAGCTCTGTAGGAAATTTGATAGTAGCAATTAAATCGGTCCAGGATTATGTCAACAACGAAATCGTGCCATCAATTACGAGACTAGGTTGTGAAGCAGCAGGACTTCAGTTAGGAATTGCATTAACACAGCATTACTCAGAATTAACAAACATATTTGGTGATAACATAGGATCGTTACAAGAAAAAGGAATAAAATTACAAGGTATAGCATCGTTATACCGCACAAATATCACAGAAATATTCACAACATCAACAGTTGATAAATATGATATTTATGATCTATTATTTACAGAATCAATAAAGGTGAGAGTTATAGATGTTGATTTGAATGATTACTCAATCACTCTCCAAGTCAGACTCCCTTTATTAACTAGACTACTGAACACTCAAATCTACAAAGTAGATTCCATATCATATAATATCCAAAACAGAGAATGGTATATCCCCCTTCCCAGCCATATCATGACGAAAGGGGCATTTCTAGGTGGAGCAGATGTCAAAGAATGCATAGAAGCATTCAGCAGTTATATATGCCCTTCTGATCCAGGATTTGTACTAAACCATGAAATGGAGAGCTGTTTATCAGGAAACATATCTCAATGTCCAAGAACCACAGTCACATCAGACATAGTTCCAAGGTATGCATTTGTCAATGGTGGAGTGGTTGCGAATTGTATAACAACCACATGTACGTGCAATGGTATCGGCAACAGAATCAACCAACCACCTGATCAAGGAGTAAAAATTATAACACATAAAGAATGTAATACAATAGGTATCAACGGAATGCTATTCAACACAAACAAAGAAGGAACTCTTGCATTCTACACACCAGATGACATAACACTAAACAATTCTGTTGCTCTTGATCCAATTGACATATCAATCGAGCTCAACAAGGCCAAATCAGATCTAGAGGAATCAAAAGAATGGATAAGAAGGTCAAATCAAAAGCTAGATTCTATTGGAAGTTGGCATCAATCCAGCACTACAATTATAGTTATTTTGATAATGATGATTATATTGTTTATAATTAATGTAACGATAATTACAATTGCAATTAAGTATTACAGAATTCAAAAGAGAAATCGAATGGATCAAAATGAAAAGCCATATGTATTAACAAACAAA"/>
                        <sequence id="seq_MH678679.1_Human_respirovirus_3_isolate_HPIV3/UK/129/02/2013_complete_genome_20131" taxon="MH678679.1_Human_respirovirus_3_isolate_HPIV3/UK/129/02/2013_complete_genome_2013" totalcount="4" value="ATGCTAGCTTCAACATTGTTAATTATTACAACCATGATTATGGCATCACACTGCCAAATAGACATCACAAAACTACAGCATGTAGGTGTATTGGTCAACAGTCCCAAAGGGATGAAGATATCACAAAACTTCGAAACAAGATACCTAATTTTGAGTCTCATACCAAAAATAGAAGATTCTAACTCTTGTGGTGACCAACAGATCAAGCAATACAAGAGACTATTGGATAGACTGATCATTCCTTTATATGATGGACTAAGATTACAGAAAGATGTGATAGTGACTAATCAAGAATCCAATGAAAACACTGATCCCAGAACGAAACGATTCTTTGGAGGGGTAATTGGAACTATTGCTCTGGGAGTAGCAACATCAGCACAAATTACAGCAGCAGTTGCTCTGGTTGAAGCCAAGCAGGCAAGATCGGACATTGAAAAACTCAAAGAAGCAATCAGGGACACAAATAAAGCAGTGCAGTCGGTTCAGAGCTCTGTAGGAAATTTGATAGTAGCAATTAAATCGGTCCAGGATTATGTCAACAACGAAATCGTGCCATCAATTACGAGACTAGGTTGTGAAGCAGCAGGACTTCAGTTAGGAATTGCATTAACACAGCATTACTCAGAATTAACAAACATATTTGGTGATAACATAGGATCGTTACAAGAAAAAGGAATAAAATTACAAGGTATAGCATCGTTATACCGCACAAATATCACAGAAATATTTACAACATCAACAGTTGATAAATATGATATTTATGATCTATTATTTACAGAATCAATAAAGGTGAGAGTTATAGATGTTGATTTGAATGATTACTCAATCACTCTCCAAGTCAGACTCCCTTTATTAACTAGACTACTGAACACTCAAATCTACAAAGTAGATTCCATATCATATAATATCCAAAACAGAGAATGGTATATCCCCCTTCCCAGCCATATCATGACGAAAGGGGCATTTCTAGGTGGAGCAGATGTCAAAGAATGCATAGAAGCATTCAGCAGTTATATATGCCCTTCTGATCCAGGATTTGTACTAAACCATGAAATGGAGAGCTGTTTATCAGGAAACATATCTCAATGTCCAAGAACCACAGTCACATCAGACATAGTTCCAAGGTATGCATTTGTCAACGGTGGAGTGGTTGCGAATTGTATAACAACCACATGTACGTGCAATGGTATCGGCAACAGAATCAACCAACCACCTGATCAGGGAGTAAAAATTATAACACATAAAGAATGTAATACAATAGGTATCAACGGAATGCTATTCAACACAAACAAAGAAGGAACTCTTGCATTCTACACACCAGATGACATAACACTAAACAATTCTGTTGCTCTTGATCCAATTGACATATCAATCGAGCTCAACAAGGCCAAATCAGATCTAGAGGAATCAAAAGAATGGATAAGAAGGTCAAATCAAAAGCTAGATTCTATTGGAAGTTGGCATCAATCCAGCACTACAATTATAGTTATTTTGATAATGATGATTATATTGTTTATAATTAATGTAACGATAATTACAATTGCAATTAAGTATTACAGAATTCAAAAGAGAAATCGAATGGATCAAAATGAAAAGCCATATGTATTAACAAACAAA"/>
                        <sequence id="seq_MH678684.1_Human_respirovirus_3_isolate_HPIV3/UK/16/05/2014_complete_genome_20141" taxon="MH678684.1_Human_respirovirus_3_isolate_HPIV3/UK/16/05/2014_complete_genome_2014" totalcount="4" value="ATGCTAGCTTCAACATTGTTAATTATTACAACCATGATTATGGCATCACACTGCCAAATAGACATCACAAAACTACAGCATGTAGGTGTATTGGTCAACAGTCCCAAAGGGATGAAGATATCACAAAACTTCGAAACAAGATACCTAATTTTGAGTCTCATACCAAAAATAGAAGATTCTAACTCTTGTGGTGACCAACAGATCAAGCAATACAAGAGACTATTGGATAGACTGATCATTCCTTTATATGATGGACTAAGATTACAGAAAGATGTGATAGTGACTAATCAAGAATCCAATGAGAACACTGATCTCAGAACAAAACGATTCTTTGGAGGGGTAATTGGAACTATTGCTCTGGGAGTAGCAACATCAGCACAAATTACAGCAGCAGTTGCTCTGGTTGAAGCCAAGCAGGCAAGATCGGACATTGAAAAACTCAAAGAAGCAATCAGGGACACAAATAAAGCAGTGCAGTCGGTTCAGAGCTCTGTAGGAAATTTGATAGTAGCAATTAAATCGGTCCAGGATTATGTCAACAACGAAATCGTGCCATCAATTACGAGACTAGGTTGTGAAGCAGCAGGACTTCAGTTAGGAATTGCATTAACACAGCATTACTCAGAATTAACAAACATATTTGGTGATAACATAGGATCGTTACAAGAAAAAGGAATAAAATTACAAGGTATAGCATCGTTATACCGCACAAACATCACAGAAATATTTACAACATCAACAGTTGATAAATATGATATTTATGATCTATTATTTACAGAATCAATAAAGGTGAGAGTTATAGATGTTGATTTGAATGATTACTCAATCACTCTCCAAGTCAGACTCCCTTTATTAACTAGACTATTGAACACTCAAATCTACAAAGTAGATTCCATATCATATAATATCCAAAACAGAGAATGGTATATCCCCCTTCCCAGCCATATCATGACGAAAGGGGCATTTCTAGGTGGAGCAGATGTCAAAGAATGCATAGAAGCATTCAGCAGTTATATATGCCCTTCTGATCCAGGATTTGTACTAAACCATGAAATGGAGAGCTGTTTATCAGGAAACATATCTCAATGTCCAAGAACCACAGTCACATCAGACATAGTTCCAAGGTATGCATTTGTCAATGGTGGAGTGGTTGCGAATTGTATAACAACCACATGTACGTGCAATGGTATCGGCAACAGAATCAACCAACCACCTGATCAGGGAGTAAAAATTATAACACATAAAGAATGTAATACAATAGGTATCAACGGAATGCTATTCAACACAAACAAAGAAGGAACTCTTGCATTCTACACACCAGATGACATAACACTAAACAATTCTGTTGCTCTTGATCCAATTGACATATCAATCGAGCTCAACAAGGCCAAATCAGATCTAGAGGAATCAAAAGAATGGATAAGAAGGTCAAATCAAAAGCTAGATTCTATTGGAAGTTGGCATCAATCCAGCACTACAATTATAGTTATTTTGATAATGATGATTATATTGTTTATAATTAATGTAACGATAATTACAATTGCAATTAAGTATTACAGAATTCAAAAGAGAAATCGAATGGATCAAAATGAAAAGCCATATGTATTAACAAACAAA"/>
                        <sequence id="seq_MH678694.1_Human_respirovirus_3_isolate_HPIV3/UK/53/04/2014_complete_genome_20141" taxon="MH678694.1_Human_respirovirus_3_isolate_HPIV3/UK/53/04/2014_complete_genome_2014" totalcount="4" value="ATGCTAGCTTCAACATTGTTAATTATTACAACCATGATTATGGCATCACACTGCCAAATAGACATCACAAAACTACAGCATGTAGGTGTATTGGTCAACAGTCCCAAAGGGATGAAGATATCACAAAACTTCGAAACAAGATACCTAATTTTGAGTCTCATACCAAAAATAGAAGATTCTAACTCTTGTGGTGACCAACAGATCAAGCAATACAAGAGACTATTGGATAGACTGATCATTCCTTTATATGATGGACTAAGATTACAGAAAGATGTGATAGTGACTAATCAAGAATCCAATGAAAACACTGATCCCAGAACAGAACGATTCTTTGGAGGGGTAATTGGAACTATTGCTCTGGGAGTAGCAACATCAGCACAAATTACAGCAGCAGTTGCTCTGGTTGAAGCCAAGCAGGCAAGATCGGACATTGAAAAACTCAAAGAAGCAATCAGGGACACAAATAAAGCAGTGCAGTCGGTTCAGAGCTCTGTAGGAAATTTGATAGTAGCAATTAAATCGGTCCAGGATTATGTCAACAACGAAATCGTGCCATCAATTACGAGACTAGGTTGTGAAGCAGCAGGACTTCAGTTAGGAATTGCATTAACACAGCATTACTCAGAATTAACAAACATATTTGGTGATAACATAGGATCGTTACAAGAAAAAGGAATAAAATTACAAGGTATAGCATCGTTATACCGCACAAATATCACAGAAATATTTACAACATCAACAGTTGATAAATATGATATTTATGATCTATTATTTACAGAATCAATAAAGGTGAGAGTTATAGATGTTGATTTGAATGATTACTCAATCACTCTCCAAGTCAGACTCCCTTTATTAACTAGACTACTGAACACTCAAATCTACAAAGTAGATTCCATATCATATAATATCCAAAACAGAGAATGGTATATCCCCCTTCCCAGCCATATCATGACGAAAGGGGCATTTCTAGGTGGAGCAGATGTCAAAGAATGCATAGAAGCATTCAGCAGTTATATATGCCCTTCTGATCCAGGATTTGTACTAAACCATGAAATGGAGAGCTGTTTATCAGGAAACATATCTCAATGTCCAAGAACCACAGTCACATCAGACATAGTTCCAAGGTATGCATTTGTCAATGGTGGAGTGGTTGCGAATTGTATAACAACCACATGTACGTGCAATGGTATCGGCAACAGAATCAACCAACCACCTGATCAGGGAGTAAAAATTATAACACATAAAGAATGTAATACAATAGGTATCAACGGAATGCTATTCAACACAAACAAAGAAGGAACTCTTGCATTCTACACACCAGATGACATAACACTAAACAATTCTGTTGCTCTTGATCCAATTGACATATCAATCGAGCTCAACAAGGCCAAATCAGATCTAGAGGAATCAAAAGAATGGATAAGAAGGTCAAATCAAAAGCTAGATTCTATTGGAAGTTGGCATCAATCCAGCACTACAATTATAGTTATTTTGATAATGATGATTATATTGTTTATAATTAATGTAACGATAATTACAATTGCAATTAAGTATTACAGAATTCAAAAGAGAAATCGAATGGATCAAAATGAAAAGCCATATGTATTAACAAACAAA"/>
                        <sequence id="seq_MK167032.1_Human_respirovirus_3_strain_7A5_complete_genome_20071" taxon="MK167032.1_Human_respirovirus_3_strain_7A5_complete_genome_2007" totalcount="4" value="ATGCTAGCTTCAACATTGTTAATTATTACAACCATGATTATGGCATCACACTGCCAAATAGACATCACAAAACTACAGCATGTAGGTGTATTGGTCAACAGTCCCAAAGGGATGAAGATATCACAAAACTTTGAAACAAGATACCTAATTTTGAGTCTCATACCAAAAATAGAAGATTCTAACTCTTGTGGTGACCAACAGATCAAGCAATACAAGAGACTATTGGATAGACTGATCATTCCTTTATATGATGGACTAAGATTACAGAAAGATGTGATAGTGACTAATCAAGAATCCAATGAAAACACTGATCCCAGAACAGAACGATTCTTTGGAGGGGTAATTGGAACTATTGCTCTGGGAGTAGCAACATCAGCACAAATTACAGCAGCAGTTGCTCTGGTTGAAGCCAAGCAGGCAAGATCGGACATTGAAAAACTCAAAGAAGCAATCAGGGACACAAATAAAGCAGTGCAGTCGGTTCAGAGCTCTGTAGGAAATTTGATAGTAGCAATTAAATCGGTCCAGGATTATGTCAACAACGAAATCGTGCCATCAATTACGAGACTAGGTTGTGAAGCAGCAGGACTTCAGTTAGGAATTGCATTAACACAGCATTACTCAGAATTAACAAACATATTTGGTGATAACATAGGATCGTTACAAGAAAAAGGAATAAAATTACAAGGTATAGCATCGTTATACCGCACAAATATCACAGAAATATTCACAACATCAACAGTTGATAAATATGATATTTATGATCTATTATTTACAGAATCAATAAAGGTGAGAGTTATAGATGTTGATTTGAATGATTACTCAATCACTCTCCAAGTCAGACTCCCTTTATTAACTAGACTACTGAACACTCAAATCTACAAAGTAGACTCCATATCATATAATATCCAAAACAGAGAATGGTATATCCCCCTTCCCAGCCATATCATGACGAAAGGGGCATTTCTAGGTGGAGCAGATGTCAAAGAATGCATAGAAGCATTCAGCAGTTATATATGCCCTTCTGATCCAGGATTTGTACTAAACCATGAAATGGAGAGCTGTTTATCAGGAAATATATCTCAATGTCCAAGAACCACAGTCACATCAGACATAGTTCCAAGGTATGCATTTGTCAATGGAGGAGTGGTTGCGAATTGTATAACAACCACATGTACGTGCAATGGTATCGGCAACAGAATCAACCAACCACCTGATCAAGGAGTAAAAATTATAACACATAAAGAATGTAATACAATAGGTATCAACGGAATGCTATTCAACACAAACAAAGAAGGAACTCTTGCATTCTACACACCAGATGACATAACACTAAACAATTCTGTTGCTCTTGATCCAATTGACATATCAATCGAGCTCAACAAGGCCAAATCAGATCTAGAGGAATCAAAAGAATGGATAAGAAGGTCAAATCAAAAGCTAGATTCTATTGGAAGTTGGCATCAATCCAGCACTACAATTATAGTTATTTTGATAATGATGATTATATTGTTTATAATTAATGTAACGATAATTACAATTGCAATTAAGTATTACAGAATTCAAAAGAGAAATCGAATGGATCAAAATGAAAAGCCATATGTATTAACAAACAAA"/>
                    </data>


    


    


    
<map name="Uniform" >beast.math.distributions.Uniform</map>
<map name="Exponential" >beast.math.distributions.Exponential</map>
<map name="LogNormal" >beast.math.distributions.LogNormalDistributionModel</map>
<map name="Normal" >beast.math.distributions.Normal</map>
<map name="Beta" >beast.math.distributions.Beta</map>
<map name="Gamma" >beast.math.distributions.Gamma</map>
<map name="LaplaceDistribution" >beast.math.distributions.LaplaceDistribution</map>
<map name="prior" >beast.math.distributions.Prior</map>
<map name="InverseGamma" >beast.math.distributions.InverseGamma</map>
<map name="OneOnX" >beast.math.distributions.OneOnX</map>


<run id="mcmc" spec="MCMC" chainLength="80000000">
    <state id="state" storeEvery="5000">
        <tree id="Tree.t:03" name="stateNode">
            <trait id="dateTrait.t:03" spec="beast.evolution.tree.TraitSet" traitname="date">
                
                
                KY369865.1_Human_respirovirus_3_strain_SC789_complete_genome_2016=2016.0,
KY674978.1_Human_respirovirus_3_strain_16D10_complete_genome_2016=2016.0,
KY629772.1_Human_respirovirus_3_strain_16-J1_complete_genome_2016=2016.0,
KY684756.1_Human_respirovirus_3_strain_SC2171_complete_genome_2016=2016.0,
KY973571.1_Human_respirovirus_3_strain_SC2337_partial_genome_2015=2015.0,
KY369871.1_Human_respirovirus_3_strain_SC717_complete_genome_2016=2016.0,
KY973570.1_Human_respirovirus_3_strain_SC2565_complete_genome_2015=2015.0,
KY369869.1_Human_respirovirus_3_strain_SC271_complete_genome_2016=2016.0,
KY369864.1_Human_respirovirus_3_strain_SC291_complete_genome_2016=2016.0,
KY684755.1_Human_respirovirus_3_strain_SC2155_complete_genome_2016=2016.0,
KY684754.1_Human_respirovirus_3_strain_9M6_complete_genome_2009=2009.0,
KJ672549.1_Human_parainfluenza_virus_3_strain_HPIV3/Homo_sapiens/PER/FPP00584/2011_complete_genome_2011=2011.0,
KJ672587.1_UNVERIFIED__Human_parainfluenza_virus_3_strain_HPIV3/Homo_sapiens/PER/FPP00367/2011_cRNA_sequence_2011=2011.0,
KJ672537.1_Human_parainfluenza_virus_3_strain_HPIV3/Homo_sapiens/PER/FPP00635/2011_complete_genome_2011=2011.0,
KJ672596.1_Human_parainfluenza_virus_3_strain_HPIV3/Homo_sapiens/PER/FLU7236/2007_complete_genome_2007=2007.0,
KJ672564.1_UNVERIFIED__Human_parainfluenza_virus_3_strain_HPIV3/Homo_sapiens/PER/FLE6163/2009_cRNA_sequence_2009=2009.0,
KJ672611.1_UNVERIFIED__Human_parainfluenza_virus_3_strain_HPIV3/Homo_sapiens/PER/FLE9483/2010_cRNA_sequence_2010=2010.0,
KJ672605.1_Human_parainfluenza_virus_3_strain_HPIV3/Homo_sapiens/PER/FLE4204/2009_complete_genome_2009=2009.0,
KF687341.2_UNVERIFIED__Human_parainfluenza_virus_3_strain_HPIV3/ARG/12894/2006_cRNA_sequence_2006=2006.0,
MF987837.1_Human_respirovirus_3_isolate_STA829_complete_genome_2010=2010.0,
KF530245.1_Human_parainfluenza_virus_3_strain_HPIV3/ARG/10068/2004_complete_genome_2004=2004.0,
KJ672599.1_UNVERIFIED__Human_parainfluenza_virus_3_strain_HPIV3/Homo_sapiens/PER/FLE9271/2010_cRNA_sequence_2010=2010.0,
KJ672609.1_Human_parainfluenza_virus_3_strain_HPIV3/Homo_sapiens/PER/FLE8246/2010_partial_genome_2010=2010.0,
KJ672544.1_UNVERIFIED__Human_parainfluenza_virus_3_strain_HPIV3/Homo_sapiens/PER/FLE8638/2010_cRNA_sequence_2010=2010.0,
KJ672567.1_UNVERIFIED__Human_parainfluenza_virus_3_strain_HPIV3/Homo_sapiens/PER/FLE8169/2010_cRNA_sequence_2010=2010.0,
KJ672590.1_UNVERIFIED__Human_parainfluenza_virus_3_strain_HPIV3/Homo_sapiens/PER/CFI0241/2010_cRNA_sequence_2010=2010.0,
KJ672617.1_UNVERIFIED__Human_parainfluenza_virus_3_strain_HPIV3/Homo_sapiens/PER/FLE3936/2009_cRNA_sequence_2009=2009.0,
KJ672542.1_Human_parainfluenza_virus_3_strain_HPIV3/Homo_sapiens/PER/CFI0090/2009_partial_genome_2009=2009.0,
KJ672578.1_UNVERIFIED__Human_parainfluenza_virus_3_strain_HPIV3/Homo_sapiens/PER/CFI0033/2009_cRNA_sequence_2009=2009.0,
KJ672602.1_UNVERIFIED__Human_parainfluenza_virus_3_strain_HPIV3/Homo_sapiens/PER/FLE7202/2009_cRNA_sequence_2009=2009.0,
KF530231.1_UNVERIFIED__Human_parainfluenza_virus_3_strain_HPIV3/USA/629-D00155/2007_cRNA_sequence_2007=2007.0,
KF687323.1_Human_parainfluenza_virus_3_strain_HPIV3/MEX/1527/2005_partial_genome_2005=2005.0,
KF687319.1_Human_parainfluenza_virus_3_strain_HPIV3/MEX/1077/2004_complete_genome_2004=2004.0,
KF687325.1_Human_parainfluenza_virus_3_strain_HPIV3/MEX/2831/2006_partial_genome_2006=2006.0,
KF530237.1_UNVERIFIED__Human_parainfluenza_virus_3_strain_HPIV3/AUS/2/2007_cRNA_sequence_2007=2007.0,
KF687321.1_Human_parainfluenza_virus_3_strain_HPIV3/MEX/1110/2004_complete_genome_2004=2004.0,
MH006665.1_Human_respirovirus_3_isolate_HPIV3/VietNam/086/2010_partial_genome_2010=2010.0,
KJ672580.1_UNVERIFIED__Human_parainfluenza_virus_3_strain_HPIV3/Homo_sapiens/PER/FLI1399/2010_cRNA_sequence_2010=2010.0,
KJ672598.1_UNVERIFIED__Human_parainfluenza_virus_3_strain_HPIV3/Homo_sapiens/PER/FLI1585/2010_cRNA_sequence_2010=2010.0,
KJ672582.1_Human_parainfluenza_virus_3_strain_HPIV3/Homo_sapiens/PER/FPP00352/2011_complete_genome_2011=2011.0,
KJ672574.1_Human_parainfluenza_virus_3_strain_HPIV3/Homo_sapiens/PER/FPP00066/2010_complete_genome_2010=2010.0,
KJ672568.1_Human_parainfluenza_virus_3_strain_HPIV3/Homo_sapiens/PER/FLI3275/2010_complete_genome_2010=2010.0,
KJ672579.1_Human_parainfluenza_virus_3_strain_HPIV3/Homo_sapiens/PER/FLI4230/2010_complete_genome_2010=2010.0,
KY684751.1_Human_respirovirus_3_strain_9I9_complete_genome_2009=2009.0,
LC076619.1_Human_parainfluenza_virus_3_F_gene_for_fusion_protein_complete_cds_strain__IWA5_2013=2013.0,
LC076629.1_Human_parainfluenza_virus_3_F_gene_for_fusion_protein_complete_cds_strain__IWA28_2013=2013.0,
MF554726.1_Human_respirovirus_3_strain_2F9_complete_genome_2009=2009.0,
KF687353.1_Human_parainfluenza_virus_3_strain_HPIV3/FRA/30254042/2010_partial_genome_2010=2010.0,
KF687354.1_Human_parainfluenza_virus_3_strain_HPIV3/FRA/30261045/2010_partial_genome_2010=2010.0,
KY674926.1_Human_respirovirus_3_strain_9T2_complete_genome_2009=2009.0,
MF554731.1_Human_respirovirus_3_strain_2C5_complete_genome_2009=2009.0,
MF554733.1_Human_respirovirus_3_strain_2B6_complete_genome_2009=2009.0,
KY973578.1_Human_respirovirus_3_strain_10N6_complete_genome_2010=2010.0,
MF554736.1_Human_respirovirus_3_strain_2E6_complete_genome_2009=2009.0,
MH006630.1_Human_respirovirus_3_isolate_HPIV3/VietNam/016/2009_partial_genome_2009=2009.0,
MK167032.1_Human_respirovirus_3_strain_7A5_complete_genome_2007=2007.0,
KF687340.1_Human_parainfluenza_virus_3_strain_HPIV3/ZAF/3372/2010_complete_genome_2010=2010.0,
KF687345.1_Human_parainfluenza_virus_3_strain_HPIV3/ZAF/6281/2009_partial_genome_2009=2009.0,
KF530228.1_UNVERIFIED__Human_parainfluenza_virus_3_strain_HPIV3/ZAF/3314/2010_cRNA_sequence_2010=2010.0,
MF554727.1_Human_respirovirus_3_strain_2F8_complete_genome_2009=2009.0,
KF687337.2_UNVERIFIED__Human_parainfluenza_virus_3_strain_HPIV3/ZAF/3066/2008_cRNA_sequence_2008=2008.0,
KF687346.1_Human_parainfluenza_virus_3_strain_HPIV3/ZAF/6538/2009_complete_genome_2009=2009.0,
MH678679.1_Human_respirovirus_3_isolate_HPIV3/UK/129/02/2013_complete_genome_2013=2013.0,
MH678684.1_Human_respirovirus_3_isolate_HPIV3/UK/16/05/2014_complete_genome_2014=2014.0,
MH678694.1_Human_respirovirus_3_isolate_HPIV3/UK/53/04/2014_complete_genome_2014=2014.0,
KX467898.1_Human_respirovirus_3_isolate_HPIV3s/Zagreb.HR/08.14_390__fusion_glycoprotein__F__and_hemagglutinin-neuraminidase__HN__genes_complete_cds_2014=2014.0,
KX467889.1_Human_respirovirus_3_isolate_HPIV3s/Zagreb.HR/23.11_11100__fusion_glycoprotein__F__and_hemagglutinin-neuraminidase__HN__genes_complete_cds_2011=2011.0,
KX467890.1_Human_respirovirus_3_isolate_HPIV3s/Zagreb.HR/25.11_11676__fusion_glycoprotein__F__and_hemagglutinin-neuraminidase__HN__genes_complete_cds_2011=2011.0,
MH678677.1_Human_respirovirus_3_isolate_HPIV3/UK/121/11/2012_complete_genome_2012=2012.0,
KY674963.1_Human_respirovirus_3_strain_12M7_complete_genome_2012=2012.0,
MF034888.1_Human_respirovirus_3_isolate_hPIV3/USA/UAMS_030/2016_partial_genome_2016=2016.0,
KX467900.1_Human_respirovirus_3_isolate_HPIV3s/Zagreb.HR/19.11_9935__fusion_glycoprotein__F__and_hemagglutinin-neuraminidase__HN__genes_complete_cds_2011=2011.0,
KX467886.1_Human_respirovirus_3_isolate_HPIV3s/Zagreb.HR/14.11_8322__fusion_glycoprotein__F__and_hemagglutinin-neuraminidase__HN__genes_complete_cds_2011=2011.0,
KF530241.1_Human_parainfluenza_virus_3_strain_HPIV3/USA/629-D1/2009_complete_genome_2009=2009.0,
MH006668.1_Human_respirovirus_3_isolate_HPIV3/VietNam/089/2010_partial_genome_2010=2010.0,
MH006670.1_Human_respirovirus_3_isolate_HPIV3/VietNam/092/2010_partial_genome_2010=2010.0,
MH006673.1_Human_respirovirus_3_isolate_HPIV3/VietNam/095/2010_partial_genome_2010=2010.0,
MH006659.1_Human_respirovirus_3_isolate_HPIV3/VietNam/079/2009_partial_genome_2009=2009.0,
MH006671.1_Human_respirovirus_3_isolate_HPIV3/VietNam/093/2010_partial_genome_2010=2010.0,
KJ672608.1_Human_parainfluenza_virus_3_strain_HPIV3/Homo_sapiens/PER/CFI0242/2010_partial_genome_2010=2010.0,
MH006632.1_Human_respirovirus_3_isolate_HPIV3/VietNam/018/2009_partial_genome_2009=2009.0                
                            
                            <taxa id="TaxonSet.03" spec="TaxonSet">
                    <alignment idref="03"/>
                </taxa>
            </trait>
            <taxonset idref="TaxonSet.03"/>
        </tree>
        <parameter id="gammaShape.s:03" name="stateNode">0.344</parameter>
        <parameter id="TrNrates.s:03" dimension="3" lower="0.0" name="stateNode">1.0 1.0 1.0</parameter>
        <parameter id="TrNfreqParameter.s:03" dimension="4" lower="0.0" name="stateNode" upper="1.0">0.25</parameter>
        <parameter id="ucedMean.c:03" name="stateNode">1.0E-4</parameter>
        <stateNode id="expRateCategories.c:03" spec="parameter.IntegerParameter" dimension="160">1</stateNode>
        <parameter id="bPopSizes.t:03" dimension="5" lower="0.0" name="stateNode" upper="380000.0">380.0</parameter>
        <stateNode id="bGroupSizes.t:03" spec="parameter.IntegerParameter" dimension="5">1</stateNode>
    </state>

    <init id="RandomTree.t:03" spec="beast.evolution.tree.RandomTree" estimate="false" initial="@Tree.t:03" taxa="@03">
        <populationModel id="ConstantPopulation0.t:03" spec="ConstantPopulation">
            <parameter id="randomPopSize.t:03" name="popSize">1.0</parameter>
        </populationModel>
    </init>

    <distribution id="posterior" spec="util.CompoundDistribution">
        <distribution id="prior" spec="util.CompoundDistribution">
            <distribution id="BayesianSkyline.t:03" spec="BayesianSkyline" groupSizes="@bGroupSizes.t:03" popSizes="@bPopSizes.t:03">
                <treeIntervals id="BSPTreeIntervals.t:03" spec="TreeIntervals" tree="@Tree.t:03"/>
            </distribution>
            <distribution id="MarkovChainedPopSizes.t:03" spec="beast.math.distributions.MarkovChainDistribution" jeffreys="true" parameter="@bPopSizes.t:03"/>
            <prior id="GammaShapePrior.s:03" name="distribution" x="@gammaShape.s:03">
                <Exponential id="Exponential.0" name="distr">
                    <parameter id="RealParameter.0" estimate="false" name="mean">1.0</parameter>
                </Exponential>
            </prior>
            <prior id="UCMeanRatePrior.c:03" name="distribution" x="@ucedMean.c:03">
                <Uniform id="Uniform.10" name="distr" upper="Infinity"/>
            </prior>
        </distribution>
        <distribution id="likelihood" spec="util.CompoundDistribution" useThreads="true">
            <distribution id="treeLikelihood.03" spec="ThreadedTreeLikelihood" data="@03" tree="@Tree.t:03">
                <siteModel id="SiteModel.s:03" spec="SiteModel" gammaCategoryCount="4" shape="@gammaShape.s:03">
                    <parameter id="mutationRate.s:03" estimate="false" name="mutationRate">1.0</parameter>
                    <parameter id="proportionInvariant.s:03" estimate="false" lower="0.0" name="proportionInvariant" upper="1.0">0.0</parameter>
                    <substModel id="Standard_TrN.s:03" spec="substmodels.nucleotide.TrN" rates="@TrNrates.s:03">
                        <frequencies id="TrNFreqs.s:03" spec="Frequencies" frequencies="@TrNfreqParameter.s:03"/>
                    </substModel>
                </siteModel>
                <branchRateModel id="ExponentialRelaxedClock.c:03" spec="beast.evolution.branchratemodel.UCRelaxedClockModel" clock.rate="@ucedMean.c:03" rateCategories="@expRateCategories.c:03" tree="@Tree.t:03">
                    <Exponential id="Exponential.c:03" name="distr">
                        <parameter id="UCExpLambda.c:03" name="mean">1.0</parameter>
                    </Exponential>
                </branchRateModel>
            </distribution>
        </distribution>
        <distribution id="fossilCalibrations" spec="util.CompoundDistribution"/>
    </distribution>

    <operator id="gammaShapeScaler.s:03" spec="ScaleOperator" parameter="@gammaShape.s:03" scaleFactor="0.5" weight="0.1"/>

    <operator id="TrNRateDeltaExchanger.s:03" spec="DeltaExchangeOperator" delta="0.1" weight="0.1">
        <parameter idref="TrNrates.s:03"/>
        <weightvector id="IntegerParameter.0" spec="parameter.IntegerParameter" dimension="3" estimate="false">4 1 1</weightvector>
    </operator>

    <operator id="TrNFrequenciesExchanger.s:03" spec="DeltaExchangeOperator" delta="0.01" weight="0.1">
        <parameter idref="TrNfreqParameter.s:03"/>
    </operator>

    <operator id="ucedMeanScaler.c:03" spec="ScaleOperator" parameter="@ucedMean.c:03" scaleFactor="0.5" weight="1.0"/>

    <operator id="ExpCategoriesRandomWalk.c:03" spec="IntRandomWalkOperator" parameter="@expRateCategories.c:03" weight="10.0" windowSize="1"/>

    <operator id="ExpCategoriesSwapOperator.c:03" spec="SwapOperator" intparameter="@expRateCategories.c:03" weight="10.0"/>

    <operator id="ExpCategoriesUniform.c:03" spec="UniformOperator" parameter="@expRateCategories.c:03" weight="10.0"/>

    <operator id="relaxedUpDownOperatorExp.c:03" spec="UpDownOperator" scaleFactor="0.75" weight="3.0">
        <up idref="ucedMean.c:03"/>
        <down idref="Tree.t:03"/>
    </operator>

    <operator id="BayesianSkylineTreeScaler.t:03" spec="ScaleOperator" scaleFactor="0.5" tree="@Tree.t:03" weight="3.0"/>

    <operator id="BayesianSkylineTreeRootScaler.t:03" spec="ScaleOperator" rootOnly="true" scaleFactor="0.5" tree="@Tree.t:03" weight="3.0"/>

    <operator id="BayesianSkylineUniformOperator.t:03" spec="Uniform" tree="@Tree.t:03" weight="30.0"/>

    <operator id="BayesianSkylineSubtreeSlide.t:03" spec="SubtreeSlide" tree="@Tree.t:03" weight="15.0"/>

    <operator id="BayesianSkylineNarrow.t:03" spec="Exchange" tree="@Tree.t:03" weight="15.0"/>

    <operator id="BayesianSkylineWide.t:03" spec="Exchange" isNarrow="false" tree="@Tree.t:03" weight="3.0"/>

    <operator id="BayesianSkylineWilsonBalding.t:03" spec="WilsonBalding" tree="@Tree.t:03" weight="3.0"/>

    <operator id="popSizesScaler.t:03" spec="ScaleOperator" parameter="@bPopSizes.t:03" scaleFactor="0.75" weight="15.0"/>

    <operator id="groupSizesDelta.t:03" spec="DeltaExchangeOperator" integer="true" weight="6.0">
        <intparameter idref="bGroupSizes.t:03"/>
    </operator>

    <logger id="tracelog" fileName="03.log" logEvery="5000" model="@posterior" sanitiseHeaders="true" sort="smart">
        <log idref="posterior"/>
        <log idref="likelihood"/>
        <log idref="prior"/>
        <log idref="treeLikelihood.03"/>
        <log id="TreeHeight.t:03" spec="beast.evolution.tree.TreeHeightLogger" tree="@Tree.t:03"/>
        <log idref="gammaShape.s:03"/>
        <log idref="TrNfreqParameter.s:03"/>
        <log idref="Standard_TrN.s:03"/>
        <log idref="ucedMean.c:03"/>
        <log id="rateStat.c:03" spec="beast.evolution.branchratemodel.RateStatistic" branchratemodel="@ExponentialRelaxedClock.c:03" tree="@Tree.t:03"/>
        <log idref="BayesianSkyline.t:03"/>
        <log idref="bPopSizes.t:03"/>
        <log idref="bGroupSizes.t:03"/>
    </logger>

    <logger id="screenlog" logEvery="5000">
        <log idref="posterior"/>
        <log id="ESS.0" spec="util.ESS" arg="@posterior"/>
        <log idref="likelihood"/>
        <log idref="prior"/>
    </logger>

    <logger id="treelog.t:03" fileName="$(tree).trees" logEvery="5000" mode="tree">
        <log id="TreeWithMetaDataLogger.t:03" spec="beast.evolution.tree.TreeWithMetaDataLogger" branchratemodel="@ExponentialRelaxedClock.c:03" tree="@Tree.t:03"/>
    </logger>

</run>

</beast>
