# Supplementary material for: Molecular Evolution of the Fusion Protein (F) Gene in Human Respirovirus 3
Source: Front Microbiol. 2020 Jan 15;10:3054. doi: 10.3389/fmicb.2019.03054 (PMC6974460; doi:10.3389/fmicb.2019.03054)
Supplement: Supplementary file 3 [file Table_2.xlsx]

## Sheet: Table S1
Table S1. All 378 strains used in this study
GenBank accession No.	Strain	Isolated/collected year	Country	Cluster/subcluster
AF178655	Shipping Fever (BRV3)	1958	USA	-
S82195	Wash/47885/57	1957	USA	A
KF530225	HPIV3/AUS/9/2007	2007	Australia	B
KF530226	HPIV3/AUS/1/2007	2007	Australia	B
KF530227	HPIV3/FRA/29144018/2009	2009	France	B
KF530230	HPIV3/AUS/7/2007	2007	Australia	B
KF530238	HPIV3/AUS/4/2007	2007	Australia	B
KF530239	HPIV3/USA/629-2/2006	2006	USA	B
KF530243	HPIV3/AUS/3/2007	2007	Australia	B
KF530249	HPIV3/AUS/6/2007	2007	Australia	B
KF530251	HPIV3/AUS/5/2007	2007	USA	B
KF687336	HPIV3/ZAF/1145978/2007	2007	South Africa	B
KJ672531	HPIV3/Homo sapiens/PER/FPP01456/2012	2012	Peru	B
KX574711	SCH-13	2016	USA	B
KF530228	HPIV3/ZAF/3314/2010	2010	South Africa	C1
KF530231	HPIV3/USA/629-D00155/2007	2007	USA	C1
KF530237	HPIV3/AUS/2/2007	2007	Australia	C1
KF530241	HPIV3/USA/629-D1/2009	2009	USA	C1
KF530245	HPIV3/ARG/10068/2004	2004	Argentina	C1
KF687319	HPIV3/MEX/1077/2004	2004	Mexico	C1
GenBank accession No.	Strain	Isolated/collected year	Country	Cluster/subcluster
KF687321	HPIV3/MEX/1110/2004	2004	Mexico	C1
KF687323	HPIV3/MEX/1527/2005	2005	Mexico	C1
KF687325	HPIV3/MEX/2831/2006	2006	Mexico	C1
KF687337	HPIV3/ZAF/3066/2008	2008	South Africa	C1
KF687340	HPIV3/ZAF/3372/2010	2010	South Africa	C1
KF687341	HPIV3/ARG/12894/2006	2006	Argentina	C1
KF687345	HPIV3/ZAF/6281/2009	2009	South Africa	C1
KF687346	HPIV3/ZAF/6538/2009	2009	South Africa	C1
KF687353	HPIV3/FRA/30254042/2010	2010	France	C1
KF687354	HPIV3/FRA/30261045/2010	2010	France	C1
KJ672537	HPIV3/Homo sapiens/PER/FPP00635/2011	2011	Peru	C1
KJ672542	HPIV3/Homo sapiens/PER/CFI0090/2009	2009	Peru	C1
KJ672544	HPIV3/Homo sapiens/PER/FLE8638/2010	2010	Peru	C1
KJ672549	HPIV3/Homo sapiens/PER/FPP00584/2011	2011	Peru	C1
KJ672564	HPIV3/Homo sapiens/PER/FLE6163/2009	2009	Peru	C1
KJ672567	HPIV3/Homo sapiens/PER/FLE8169/2010	2010	Peru	C1
KJ672568	HPIV3/Homo sapiens/PER/FLI3275/2010	2010	Peru	C1
KJ672574	HPIV3/Homo sapiens/PER/FPP00066/2010	2010	Peru	C1
KJ672578	HPIV3/Homo sapiens/PER/CFI0033/2009	2009	Peru	C1
KJ672579	HPIV3/Homo sapiens/PER/FLI4230/2010	2010	Peru	C1
KJ672580	HPIV3/Homo sapiens/PER/FLI1399/2010	2010	Peru	C1
GenBank accession No.	Strain	Isolated/collected year	Country	Cluster/subcluster
KJ672582	HPIV3/Homo sapiens/PER/FPP00352/2011	2011	Peru	C1
KJ672587	HPIV3/Homo sapiens/PER/FPP00367/2011	2011	Peru	C1
KJ672590	HPIV3/Homo sapiens/PER/CFI0241/2010	2010	Peru	C1
KJ672596	HPIV3/Homo sapiens/PER/FLU7236/2007	2007	Peru	C1
KJ672598	HPIV3/Homo sapiens/PER/FLI1585/2010	2010	Peru	C1
KJ672599	HPIV3/Homo sapiens/PER/FLE9271/2010	2010	Peru	C1
KJ672602	HPIV3/Homo sapiens/PER/FLE7202/2009	2009	Peru	C1
KJ672605	HPIV3/Homo sapiens/PER/FLE4204/2009	2009	Peru	C1
KJ672608	HPIV3/Homo sapiens/PER/CFI0242/2010	2010	Peru	C1
KJ672609	HPIV3/Homo sapiens/PER/FLE8246/2010	2010	Peru	C1
KJ672611	HPIV3/Homo sapiens/PER/FLE9483/2010	2010	Peru	C1
KJ672617	HPIV3/Homo sapiens/PER/FLE3936/2009	2009	Peru	C1
KX467886	HPIV3s/Zagreb.HR/14.11	2011	Croatia	C1
KX467889	HPIV3s/Zagreb.HR/23.11	2011	Croatia	C1
KX467890	HPIV3s/Zagreb.HR/25.11	2011	Croatia	C1
KX467898	HPIV3s/Zagreb.HR/08.14	2014	Croatia	C1
KX467900	HPIV3s/Zagreb.HR/19.11	2011	Croatia	C1
KY369864	SC291	2016	USA	C1
KY369865	SC789	2016	USA	C1
KY369869	SC271	2016	USA	C1
GenBank accession No.	Strain	Isolated/collected year	Country	Cluster/subcluster
KY369871	SC717	2016	USA	C1
KY629772	16-J1	2016	USA	C1
KY674926	9T2	2009	USA	C1
KY674963	12M7	2012	USA	C1
KY674978	16D10	2016	USA	C1
KY684751	9I9	2009	USA	C1
KY684754	9M6	2009	USA	C1
KY684755	SC2155	2016	USA	C1
KY684756	SC2171	2016	USA	C1
KY973570	SC2565	2015	USA	C1
KY973571	SC2337	2015	USA	C1
KY973578	10N6	2010	USA	C1
LC076619	IWA5_2013	2013	Japan	C1
LC076629	IWA28_2013	2013	Japan	C1
MF034888	hPIV3/USA/UAMS_030/2016	2016	USA	C1
MF554726	2F9	2009	USA	C1
MF554727	2F8	2009	USA	C1
MF554731	2C5	2009	USA	C1
MF554733	2B6	2009	USA	C1
MF554736	2E6	2009	USA	C1
MF987837	STA829	2010	Brazil	C1
GenBank accession No.	Strain	Isolated/collected year	Country	Cluster/subcluster
MH006630	HPIV3/VietNam/016/2009	2009	Viet Nam	C1
MH006632	HPIV3/VietNam/018/2009	2009	Viet Nam	C1
MH006659	HPIV3/VietNam/079/2009	2009	Viet Nam	C1
MH006665	HPIV3/VietNam/086/2010	2010	Viet Nam	C1
MH006668	HPIV3/VietNam/089/2010	2010	Viet Nam	C1
MH006670	HPIV3/VietNam/092/2010	2010	Viet Nam	C1
MH006671	HPIV3/VietNam/093/2010	2010	Viet Nam	C1
MH006673	HPIV3/VietNam/095/2010	2010	Viet Nam	C1
MH678677	HPIV3/UK/121/11/2012	2012	UK	C1
MH678679	HPIV3/UK/129/02/2013	2013	UK	C1
MH678684	HPIV3/UK/16/05/2014	2014	UK	C1
MH678694	HPIV3/UK/53/04/2014	2014	UK	C1
MK167032	7A5	2007	USA	C1
KX467887	HPIV3s/Zagreb.HR/17.11	2011	Croatia	C2
KY973580	10L8	2010	USA	C2
KY973582	10L5	2010	USA	C2
KY973594	10F5	2010	USA	C2
FJ455842	LZ22	2003	China	C3
KF530232	HPIV3/USA/10991B/2010	2010	USA	C3
KF530233	HPIV3/FRA/29111069/2009	2009	France	C3
KF530234	HPIV3/MEX/1526/2005	2005	Mexico	C3
GenBank accession No.	Strain	Isolated/collected year	Country	Cluster/subcluster
KF530240	HPIV3/USA/629-D02180/2007	2007	USA	C3
KF530246	HPIV3/CHE/1103040115/2011	2011	Switzerland	C3
KF530248	HPIV3/MEX/3047/2006	2006	Mexico	C3
KF530250	HPIV3/MEX/2545/2006	2006	Mexico	C3
KF530252	HPIV3/USA/629-D01363/2008	2008	USA	C3
KF530253	HPIV3/FRA/27273076/2007	2007	France	C3
KF530254	HPIV3/CHE/1104190065/2011	2011	Switzerland	C3
KF530255	HPIV3/USA/629-D01547/2007	2007	USA	C3
KF530256	HPIV3/USA/629-D01929/2007	2007	USA	C3
KF687322	HPIV3/MEX/1512/2005	2005	Mexico	C3
KF687324	HPIV3/MEX/2822/2006	2006	Mexico	C3
KF687326	HPIV3/MEX/2841/2006	2006	Mexico	C3
KF687327	HPIV3/MEX/3593/2007	2007	Mexico	C3
KF687328	HPIV3/MEX/3640/2007	2007	Mexico	C3
KF687329	HPIV3/MEX/4159/2008	2008	Mexico	C3
KF687330	HPIV3/MEX/4169/2008	2008	Mexico	C3
KF687331	HPIV3/MEX/4601/2009	2009	Mexico	C3
KF687332	HPIV3/MEX/4638/2009	2009	Mexico	C3
KF687334	HPIV3/ZAF/1200334/2007	2007	South Africa	C3
KF687342	HPIV3/ARG/14555/2007	2007	Argentina	C3
KF687343	HPIV3/ARG/13009/2006	2006	Argentina	C3
GenBank accession No.	Strain	Isolated/collected year	Country	Cluster/subcluster
KF687347	HPIV3/USA/629-1/2006	2006	USA	C3
KF687348	HPIV3/USA/8745D/2011	2011	USA	C3
KF687350	HPIV3/FRA/27045070/2007	2007	France	C3
KF687351	HPIV3/FRA/28015134/2008	2008	France	C3
KJ672527	HPIV3/Homo sapiens/PER/FLU7965/2007	2007	Peru	C3
KJ672528	HPIV3/Homo sapiens/PER/FLA6504/2009	2009	Peru	C3
KJ672530	HPIV3/Homo sapiens/PER/FLA6024/2009	2009	Peru	C3
KJ672532	HPIV3/Homo sapiens/PER/FLU9187/2007	2007	Peru	C3
KJ672533	HPIV3/Homo sapiens/PER/FPP00794/2011	2011	Peru	C3
KJ672535	HPIV3/Homo sapiens/PER/FPP00580/2011	2011	Peru	C3
KJ672536	HPIV3/Homo sapiens/PER/FPP00491/2011	2011	Peru	C3
KJ672538	HPIV3/Homo sapiens/PER/FLA7452/2009	2009	Peru	C3
KJ672539	HPIV3/Homo sapiens/PER/FLU8586/2007	2007	Peru	C3
KJ672540	HPIV3/Homo sapiens/PER/FLA7653/2009	2009	Peru	C3
KJ672541	HPIV3/Homo sapiens/PER/FLI3293/2010	2010	Peru	C3
KJ672545	HPIV3/Homo sapiens/PER/FLA7749/2009	2009	Peru	C3
KJ672546	HPIV3/Homo sapiens/PER/FLU8917/2007	2007	Peru	C3
KJ672547	HPIV3/Homo sapiens/PER/FLA4275/2008	2008	Peru	C3
KJ672548	HPIV3/Homo sapiens/PER/FLI5761/2010	2010	Peru	C3
KJ672552	HPIV3/Homo sapiens/PER/FLA7771/2009	2009	Peru	C3
KJ672553	HPIV3/Homo sapiens/PER/FPI02674/2011	2011	Peru	C3
GenBank accession No.	Strain	Isolated/collected year	Country	Cluster/subcluster
KJ672554	HPIV3/Homo sapiens/PER/FPP00404/2011	2011	Peru	C3
KJ672555	HPIV3/Homo sapiens/PER/FLE9753/2010	2010	Peru	C3
KJ672558	HPIV3/Homo sapiens/PER/FLA8253/2009	2009	Peru	C3
KJ672559	HPIV3/Homo sapiens/PER/CFI1004/2010	2010	Peru	C3
KJ672560	HPIV3/Homo sapiens/PER/FLA5162/2009	2009	Peru	C3
KJ672562	HPIV3/Homo sapiens/PER/FLA6503/2009	2009	Peru	C3
KJ672565	HPIV3/Homo sapiens/PER/FLU7204/2007	2007	Peru	C3
KJ672566	HPIV3/Homo sapiens/PER/FLI1374/2010	2010	Peru	C3
KJ672573	HPIV3/Homo sapiens/PER/FLA4876/2008	2008	Peru	C3
KJ672575	HPIV3/Homo sapiens/PER/FPP00525/2011	2011	Peru	C3
KJ672576	HPIV3/Homo sapiens/PER/FLU8361/2007	2007	Peru	C3
KJ672583	HPIV3/Homo sapiens/PER/FPP01224/2012	2012	Peru	C3
KJ672584	HPIV3/Homo sapiens/PER/CFI1587/2012	2012	Peru	C3
KJ672585	HPIV3/Homo sapiens/PER/FPP01265/2012	2012	Peru	C3
KJ672586	HPIV3/Homo sapiens/PER/FLI3288/2010	2010	Peru	C3
KJ672588	HPIV3/Homo sapiens/PER/FLA5350/2009	2009	Peru	C3
KJ672591	HPIV3/Homo sapiens/PER/CFI1377/2011	2011	Peru	C3
KJ672593	HPIV3/Homo sapiens/PER/FLA7790/2009	2009	Peru	C3
KJ672594	HPIV3/Homo sapiens/PER/FLA6722/2009	2009	Peru	C3
KJ672595	HPIV3/Homo sapiens/PER/FPP01362/2012	2012	Peru	C3
KJ672600	HPIV3/Homo sapiens/PER/FLA7405/2009	2009	Peru	C3
GenBank accession No.	Strain	Isolated/collected year	Country	Cluster/subcluster
KJ672601	HPIV3/Homo sapiens/PER/FLA4815/2008	2008	Peru	C3
KJ672603	HPIV3/Homo sapiens/PER/FLA5080/2008	2008	Peru	C3
KJ672604	HPIV3/Homo sapiens/PER/FLU8889/2007	2007	Peru	C3
KJ672606	HPIV3/Homo sapiens/PER/FLU8652/2007	2007	Peru	C3
KJ672607	HPIV3/Homo sapiens/PER/FLU8364/2007	2007	Peru	C3
KJ672610	HPIV3/Homo sapiens/PER/FLU8594/2007	2007	Peru	C3
KJ672612	HPIV3/Homo sapiens/PER/FLU8666/2007	2007	Peru	C3
KJ672613	HPIV3/Homo sapiens/PER/CFI1036/2010	2010	Peru	C3
KJ672614	HPIV3/Homo sapiens/PER/FPI02659/2011	2011	Peru	C3
KJ672616	HPIV3/Homo sapiens/PER/FLU8925/2007	2007	Peru	C3
KJ672618	HPIV3/Homo sapiens/PER/CFI1849/2012	2012	Peru	C3
KX467888	HPIV3s/Zagreb.HR/19.11	2011	Croatia	C3
KX467892	HPIV3s/Zagreb.HR/20.12	2012	Croatia	C3
KX467893	HPIV3s/Zagreb.HR/44.12	2012	Croatia	C3
KX467894	HPIV3s/Zagreb.HR/48.12	2012	Croatia	C3
KX467895	HPIV3s/Zagreb.HR/51.12	2012	Croatia	C3
KX467896	HPIV3s/Zagreb.HR/46.13	2013	Croatia	C3
KX467897	HPIV3s/Zagreb.HR/08.14	2014	Croatia	C3
KX467899	HPIV3s/Zagreb.HR/08.14	2014	Croatia	C3
KX467901	HPIV3s/Zagreb.HR/18.11	2011	Croatia	C3
KX467902	HPIV3s/Zagreb.HR/40.12	2012	Croatia	C3
GenBank accession No.	Strain	Isolated/collected year	Country	Cluster/subcluster
KX467903	HPIV3s/Zagreb.HR/46.13	2013	Croatia	C3
KX467904	HPIV3s/Zagreb.HR/21.14	2014	Croatia	C3
KX467905	HPIV3s/Zagreb.HR/40.14	2014	Croatia	C3
KX467906	HPIV3s/Zagreb.HR/29.15	2015	Croatia	C3
KX574706	SCH-7	2016	USA	C3
KX574708	SCH-2	2016	USA	C3
KX574710	SCH-11	2016	USA	C3
KY234287	HPIV3/China/BCH01/2016	2016	China	C3
KY369863	SC161	2016	USA	C3
KY369870	SC332	2016	USA	C3
KY629774	16-J5	2016	USA	C3
KY674924	9T7	2009	USA	C3
KY674928	9S5	2009	USA	C3
KY674929	9R4	2009	USA	C3
KY674935	9Q2	2009	USA	C3
KY674936	9Q1	2009	USA	C3
KY674939	9P5	2009	USA	C3
KY674964	12N3	2012	USA	C3
KY674975	16C7	2016	USA	C3
KY674977	16D1	2016	USA	C3
KY674979	16E1-	2016	USA	C3
GenBank accession No.	Strain	Isolated/collected year	Country	Cluster/subcluster
KY674981	16E8-	2016	USA	C3
KY684744	9E7	2009	USA	C3
KY684745	9C2	2009	USA	C3
KY684746	9D2	2009	USA	C3
KY684747	9F7	2009	USA	C3
KY684748	9F8	2009	USA	C3
KY684750	HPIV3/MEX/4159/2008	2009	USA	C3
KY684761	9M7	2009	USA	C3
KY779601	4539	2015	USA	C3
KY779608	4407	2015	USA	C3
KY779612	4362	2015	USA	C3
KY779614	3333	2015	USA	C3
KY779615	2429	2015	USA	C3
KY779616	1126	2015	USA	C3
KY933409	4934	2015	USA	C3
KY933410	4943	2015	USA	C3
KY933412	4966	2015	USA	C3
KY933416	5329	2015	USA	C3
KY933417	5367	2015	USA	C3
KY973550	4679	2015	USA	C3
KY973553	4943	2015	USA	C3
GenBank accession No.	Strain	Isolated/collected year	Country	Cluster/subcluster
KY973554	4975	2015	USA	C3
KY973557	5430	2015	USA	C3
KY973558	5477	2015	USA	C3
KY973564	6007	2015	USA	C3
KY973565	6050	2015	USA	C3
KY973566	6069	2015	USA	C3
KY973567	6081	2015	USA	C3
KY973572	10S2	2010	USA	C3
KY973573	10Q8	2010	USA	C3
KY973576	10P1	2010	USA	C3
KY973583	10L3	2010	USA	C3
KY973584	10J10	2010	USA	C3
KY973586	10J4	2010	USA	C3
KY973587	10J3	2010	USA	C3
KY973588	10I8	2010	USA	C3
KY973589	10I6	2010	USA	C3
KY973590	10I5	2010	USA	C3
KY973592	10H8	2010	USA	C3
KY973593	10G10	2010	USA	C3
KY973596	10E9	2010	USA	C3
GenBank accession No.	Strain	Isolated/collected year	Country	Cluster/subcluster
KY973597	10E6	2010	USA	C3
KY973598	10E5	2010	USA	C3
KY986641	10J1	2010	USA	C3
KY986642	10K3	2010	USA	C3
KY986643	10L2	2010	USA	C3
LC076603	AO3_2011	2011	Japan	C3
LC076606	AO6_2011	2011	Japan	C3
LC076607	AO7_2011	2011	Japan	C3
LC076608	AO8_2012	2012	Japan	C3
LC076609	AO10_2012	2012	Japan	C3
LC076610	AO11_2012	2012	Japan	C3
LC076611	AO18_2012	2012	Japan	C3
LC076612	AO21_2013	2013	Japan	C3
LC076613	AO22_2013	2013	Japan	C3
LC076614	AO25_2014	2014	Japan	C3
LC076615	AO27_2014	2014	Japan	C3
LC076616	GU6_2012	2012	Japan	C3
LC076617	IWA3_2013	2013	Japan	C3
LC076618	IWA4_2013	2013	Japan	C3
LC076620	IWA8_2013	2013	Japan	C3
LC076621	IWA10_2013	2013	Japan	C3
GenBank accession No.	Strain	Isolated/collected year	Country	Cluster/subcluster
LC076622	IWA11_2013	2013	Japan	C3
LC076623	IWA12_2013	2013	Japan	C3
LC076624	IWA16_2013	2013	Japan	C3
LC076625	IWA17_2013	2013	Japan	C3
LC076626	IWA18_2013	2013	Japan	C3
LC076627	IWA19_2013	2013	Japan	C3
LC076628	IWA22_2013	2013	Japan	C3
LC076630	IWA32_2013	2013	Japan	C3
LC076631	IWA36_2013	2013	Japan	C3
LC078993	IWA13_2013	2013	Japan	C3
MF034889	hPIV3/USA/UAMS_034/2016	2016	USA	C3
MF034894	hPIV3/USA/ACRI_106/2016	2016	USA	C3
MF034895	hPIV3/USA/ACRI_108/2016	2016	USA	C3
MF554716	2D5	2009	USA	C3
MF554717	2A8	2009	USA	C3
MF554718	2T2	2009	USA	C3
MF554722	2O10	2009	USA	C3
MF554723	2O8	2009	USA	C3
MF554725	2F10	2009	USA	C3
MF554729	2D3	2009	USA	C3
MF973163	7N2	2011	USA	C3
GenBank accession No.	Strain	Isolated/collected year	Country	Cluster/subcluster
MF987836	STA762	2010	Brazil	C3
MG773275	HPIV3/BuenosAires/ARG/001/2016	2016	Argentina	C3
MG773276	HPIV3/BuenosAires/ARG/002/2017	2017	Argentina	C3
MH006631	HPIV3/VietNam/017/2009	2009	Viet Nam	C3
MH006633	HPIV3/VietNam/019/2009	2009	Viet Nam	C3
MH006634	HPIV3/VietNam/020/2009	2009	Viet Nam	C3
MH006635	HPIV3/VietNam/021/2009	2009	Viet Nam	C3
MH006636	HPIV3/VietNam/022/2009	2009	Viet Nam	C3
MH006638	HPIV3/VietNam/024/2009	2009	Viet Nam	C3
MH006639	HPIV3/VietNam/025/2009	2009	Viet Nam	C3
MH006640	HPIV3/VietNam/028/2009	2009	Viet Nam	C3
MH006642	HPIV3/VietNam/030/2009	2009	Viet Nam	C3
MH006643	HPIV3/VietNam/032/2010	2010	Viet Nam	C3
MH006646	HPIV3/VietNam/051/2009	2009	Viet Nam	C3
MH006647	HPIV3/VietNam/052/2009	2009	Viet Nam	C3
MH006658	HPIV3/VietNam/078/2009	2009	Viet Nam	C3
MH006672	HPIV3/VietNam/094/2010	2010	Viet Nam	C3
MH006674	HPIV3/VietNam/096/2009	2009	Viet Nam	C3
MH006675	HPIV3/VietNam/097/2010	2010	Viet Nam	C3
MH006676	HPIV3/VietNam/098/2009	2009	Viet Nam	C3
MH006679	HPIV3/VietNam/101/2010	2010	Viet Nam	C3
GenBank accession No.	Strain	Isolated/collected year	Country	Cluster/subcluster
MH411617	PIV3-15462	2017	China	C3
MH678680	HPIV3/UK/153/04/2013	2013	UK	C3
MH678683	HPIV3/UK/14/11/2014	2014	UK	C3
MH678685	HPIV3/UK/21/06/2014	2014	UK	C3
MH678686	HPIV3/UK/30/07/2014	2014	UK	C3
MH678693	HPIV3/UK/395/04/2015	2015	UK	C3
MH685716	E0-059	2013	Uganda	C3
MK167037	10I9	2010	USA	C3
KF530229	HPIV3/USA/629-10/2009	2009	USA	C5
KF530236	HPIV3/FRA/30264021/2010	2010	France	C5
KF530242	HPIV3/USA/629-D00687/2008	2008	USA	C5
KF530244	HPIV3/ZAF/2262/2008	2008	South Africa	C5
KF530257	HPIV3/ARG/15318/2007	2007	Argentina	C5
KF687317	HPIV3/USA/629-10/2009	2009	USA	C5
KF687318	HPIV3/USA/629-D01959/2007	2007	USA	C5
KF687320	HPIV3/MEX/1099/2004	2004	Mexico	C5
KF687333	HPIV3/ZAF/1181009/2007	2007	South Africa	C5
KF687335	HPIV3/ZAF/1183071/2007	2007	South Africa	C5
KF687339	HPIV3/ZAF/3238/2010	2010	South Africa	C5
KF687344	HPIV3/ZAF/2516/2008	2008	South Africa	C5
KF687349	HPIV3/FRA/26232106/2006	2006	France	C5
GenBank accession No.	Strain	Isolated/collected year	Country	Cluster/subcluster
KF687352	HPIV3/FRA/29122056/2009	2009	France	C5
KF687356	HPIV3/FRA/31065118/2011	2011	France	C5
KF687357	HPIV3/USA/35084A/2011	2011	USA	C5
KF687358	HPIV3/CHE/1105230137/2011	2011	Switzerland	C5
KX467885	HPIV3s/Zagreb.HR/10.11	2011	Croatia	C5
KX467891	HPIV3s/Zagreb.HR/19.12	2012	Croatia	C5
KX574707	SCH-8	2016	USA	C5
KY369866	SC876	2016	USA	C5
KY369872	SC9791	2016	USA	C5
KY369876	SC113	2016	USA	C5
KY674922	16G3	2016	USA	C5
KY674927	9T8	2009	USA	C5
KY674930	9R3	2009	USA	C5
KY674931	9Q10	2009	USA	C5
KY674933	9Q4	2009	USA	C5
KY674934	9Q3	2009	USA	C5
KY674938	9P6	2009	USA	C5
KY674982	16F7	2016	USA	C5
KY684749	9G3	2009	USA	C5
KY684752	9K9	2009	USA	C5
KY684753	9L10	2009	USA	C5
GenBank accession No.	Strain	Isolated/collected year	Country	Cluster/subcluster
KY933413	4978	2015	USA	C5
KY933414	5201	2015	USA	C5
KY933415	5255	2015	USA	C5
KY973568	10E1	2010	USA	C5
KY973569	SC3238	2015	USA	C5
KY973581	10L6	2010	USA	C5
KY973591	10I4	2010	USA	C5
KY973600	10E2	2010	USA	C5
LC076601	AO1_2011	2011	Japan	C5
LC076602	AO2_2011	2011	Japan	C5
MF554719	2T1	2009	USA	C5
MF554720	2P2	2009	USA	C5
MF554721	2P1	2009	USA	C5
MF554724	2O7	2009	USA	C5
MF554728	2F6	2009	USA	C5
MF554730	2C8	2009	USA	C5
MF554732	2B7	2009	USA	C5
MF554734	2B5	2009	USA	C5
MF554735	2B1	2009	USA	C5
MH006629	HPIV3/VietNam/001/2010	2010	Viet Nam	C5
MH006641	HPIV3/VietNam/029/2009	2009	Viet Nam	C5
GenBank accession No.	Strain	Isolated/collected year	Country	Cluster/subcluster
MH006654	HPIV3/VietNam/074/2009	2009	Viet Nam	C5
MH006663	HPIV3/VietNam/084/2010	2010	Viet Nam	C5
MH678688	HPIV3/UK/82/07/2011	2011	UK	C5

## Sheet: Table S2
Table S2. The marginal likelihood values for all clock & tree prior models tested in this study by Path sampler embeded in BEAST
(A) All HRV3 + BRV3 (378 strains)						(B) All HRV3 (377 strains)
		Tree prior models						Tree prior models
		Coalescent Constant	Coalescent Exponential	Coalescent Bayesian skyline				Coalescent Constant	Coalescent Exponential	Coalescent Bayesian skyline
Clock models	Strict Clock	-15484.7	-15506.8	-15454.2		Clock models	Strict Clock	-14690.1	-14673.5	-14673.4
	Relaxed Clock Exponential	-15449.3	-15443.4	-15454.2			Relaxed Clock Exponential	-14712	-14622.8	-14622.2
	Relaxed Clock Log Normal	-15474.9	-15474.6	-15453.4			Relaxed Clock Log Normal	-14675.2	-14630	-14625.9
	Random Local Clock	-15565.2	-15543.1	-15600			Random Local Clock	-14817.7	-14727.2	-14660.8
(C) Cluster C (364 strains)						(D) Subcluster C1 (81 strains)
		Tree prior models						Tree prior models
		Coalescent Constant	Coalescent Exponential	Coalescent Bayesian skyline				Coalescent Constant	Coalescent Exponential	Coalescent Bayesian skyline
Clock models	Strict Clock	-13263.5	-13247.9	-13207.3		Clock models	Strict Clock	-4646.36	-4643.15	-4642.58
	Relaxed Clock Exponential	-13195.1	-13201.3	-13187.6			Relaxed Clock Exponential	-4632.76	-4627.18	-4624.47
	Relaxed Clock Log Normal	-13254.5	-13211.7	-13202			Relaxed Clock Log Normal	-4641.95	-4642.62	-4640.44
	Random Local Clock	-13292.4	-13260.9	-13317.1			Random Local Clock	-4644.81	-4642.18	-4637.64
(E) Subcluster C3 (221 strains)						(F) Subcluster C5 (58 strains)
		Tree prior models						Tree prior models
		Coalescent Constant	Coalescent Exponential	Coalescent Bayesian skyline				Coalescent Constant	Coalescent Exponential	Coalescent Bayesian skyline
Clock models	Strict Clock	-8268.65	-8259.26	-8243.3		Clock models	Strict Clock	-4202.28	-4202.13	-4194.26
	Relaxed Clock Exponential	-8230.1	-8221.85	-8210.49			Relaxed Clock Exponential	-4198.62	-4199.47	-4195.82
	Relaxed Clock Log Normal	-8259.91	-8242.91	-8234.01			Relaxed Clock Log Normal	-4198.95	-4196.73	-4192.92
	Random Local Clock	-8258.69	-8251.41	-8235.42			Random Local Clock	-4199.62	-4198.04	-4193.61
* Every path sampling of these datasets were conducted under the conditions of 1,000,000 MCMC chain length, sampling every 5,000 logs and 30 steps. This marginal likelihood values were calculated based on the files generated under such conditions by Path Sample Analyzer implemented in BEAST. What is written in bold is the maximum values, and the combinations of these models were applied to the fi…

## Sheet: Table S3
Table S3. Parameters used in the Bayesian Marcov chain Monte Carlo (MCMC) analyses of the HRV3 F gene
	Substitution Models	Ganma shape	Proportion invariant	Clock Models	Tree Prior Models	Chain Length	Log Every
All HRV3 + BRV3 (378 strains)	GTR + Γ + I	1.408	0.449	Relaxed Clock Exponential	Coalescent Exponential	400,000,000	10,000*
All HRV3 (377 strains)	TIM1 + Γ + I	1.548	0.470	Relaxed Clock Exponential	Coalescent Bayesian skyline	200,000,000	5,000
Cluster C (364 strains)	TIM1 + Γ + I	1.391	0.454	Relaxed Clock Exponential	Coalescent Bayesian skyline	200,000,000	5,000
Subcluster C1 (81 strains)	TrN + Γ	0.344	-	Relaxed Clock Exponential	Coalescent Bayesian skyline	80,000,000	5,000
Subcluster C3 (221 strains)	TrN + Γ	0.355	-	Relaxed Clock Exponential	Coalescent Bayesian skyline	180,000,000	5,000
Subcluster C5 (58 strains)	HKY + Γ	0.661	-	Relaxed Clock Log Normal	Coalescent Bayesian skyline	60000000	5000
* The sampling frequency of the BEAST XML file for this dataset was set 5,000 steps (Supplementary File S2). However, due to the shortage of the PC memory, we failed to generate the maximum clade credibility (MCC) tree by TreeAnnotator from the produced TREES file. Thus, we changed the sampling frequency as 10,000 steps using the LogCombiner v2.4.8 (implemented in BEAST) and generated the MCC tre…

## Sheet: Table S4
Table S4. Statistics calculated by Tracer v1.7.1 for the Bayesian MCMC analyses of all HRV3 + BRV3 (378 strains)
	posterior	likelihood	prior	treeLikelihood	TreeHeight	GTRfreqParameter.1	GTRfreqParameter.2	GTRfreqParameter.3	GTRfreqParameter.4	RateAC-Standard_GTR	RateAG-Standard_GTR	RateAT-Standard_GTR	RateCG-Standard_GTR	RateCT-Standard_GTR	RateGT-Standard_GTR	proportionInvariant	gammaShape	ucedMean	rateStat.mean	rateStat.variance	rateStat.coefficientOfVariation	CoalescentExponential	ePopSize	growthRate
mean	-16330.6	-14191.4	-2139.28	-14191.4	319.941	0.3971	0.1808	0.1629	0.2592	0.1864	1.7399	0.0813	0.0244	3.859	0.1091	0.4358	1.1438	0.0010401	0.0010846	9.6478e-07	0.9424	-2129.35	106.738	0.0015708
stderr of mean	1.1037	0.3563	1.2189	0.3563	7.1236	0.00013284	0.00010312	9.3726e-05	0.00011435	0.00051562	0.0024816	0.00031413	0.00032216	0.002687	0.00045918	0.00034266	0.0021386	2.6777e-06	8.5817e-06	4.9372e-09	0.00053731	1.2156	0.4083	0.00019588
stdev	35.9209	20.2337	33.3414	20.2337	154.975	0.0105	0.0077188	0.0074155	0.0091422	0.0223	0.1148	0.0129	0.0127	0.1219	0.0222	0.0291	0.1956	9.5182e-05	0.00017234	1.8321e-07	0.0314	33.2481	12.367	0.0048156
variance	1290.31	409.401	1111.65	409.401	24017.2	0.00011112	5.9581e-05	5.4989e-05	8.3579e-05	0.00049906	0.0132	0.00016561	0.00016092	0.0148	0.000494	0.0008494	0.0383	9.0595e-09	2.97e-08	3.3568e-14	0.0009843	1105.44	152.944	2.319e-05
median	-16330.5	-14191.1	-2138.82	-14191.1	279.528	0.397	0.1806	0.1627	0.2592	0.1856	1.7392	0.0806	0.0223	3.8593	0.107	0.4383	1.1355	0.0010354	0.0010936	9.4784e-07	0.9419	-2128.87	105.862	0.00092488
value range	[-16486.1777, -16195.7757]	[-14278.9592, -14111.0092]	[-2279.5013, -2011.2755]	[-14278.9592, -14111.0092]	[116.8741, 1969.4324]	[0.3561, 0.4411]	[0.1531, 0.2151]	[0.1348, 0.1931]	[0.2256, 0.296]	[0.1188, 0.2678]	[1.2502, 2.2381]	[0.0464, 0.1359]	[8.5261E-4, 0.0962]	[3.3976, 4.3642]	[0.0466, 0.2231]	[0.2074, 0.528]	[0.4458, 2.1891]	[7.0786E-4, 1.4952E-3]	[4.0195E-4, 1.7481E-3]	[4.0754E-7, 1.9598E-6]	[0.8157, 1.0754]	[-2268.8268, -2001.6058]	[66.2762, 178.0598]	[-0.0169, 0.027]
geometric mean	n/a	n/a	n/a	n/a	292.97	0.397	0.1807	0.1627	0.2591	0.185	1.7361	0.0803	0.0212	3.8571	0.1068	0.4348	1.127	0.0010358	0.0010699	9.4782e-07	0.9418	n/a	106.032	n/a
95% HPD interval	[-16400.0376, -16259.7308]	[-14231.4302, -14152.0999]	[-2203.5346, -2074.1626]	[-14231.4302, -14152.0999]	[135.8217, 615.1148]	[0.3765, 0.418]	[0.1658, 0.1961]	[0.1483, 0.1774]	[0.2414, 0.277]	[0.1446, 0.231]	[1.5262, 1.9779]	[0.0572, 0.108]	[4.3154E-3, 0.0488]	[3.6158, 4.0932]	[0.0674, 0.1527]	[0.3774, 0.4897]	[0.784, 1.5484]	[8.5751E-4, 1.2282E-3]	[7.3975E-4, 1.4183E-3]	[6.2075E-7, 1.3281E-6]	[0.8811, 1.0036]	[-2192.4082, -2063.2548]	[83.7427, 131.8254]	[-0.0072, 0.0117]
auto-correlation time (ACT)	339910	111640	481200	111640	760690	57175.9	64259.4	57513	56327.9	191790	168130	214510	232200	175040	153660	49767.3	43043.7	284930	892710	261440	105600	481240	392450	595650
effective sample size (ESS)	1059.1	3224.7	748.1	3224.7	473.3	6296.5	5602.4	6259.6	6391.3	1877.1	2141.2	1678.3	1550.4	2056.8	2342.9	7233.9	8363.8	1263.5	403.3	1377.1	3409.3	748.1	917.3	604.4
number of samples	36001	36001	36001	36001	36001	36001	36001	36001	36001	36001	36001	36001	36001	36001	36001	36001	36001	36001	36001	36001	36001	36001	36001	36001

## Sheet: Table S5
Table S5. Statistics calculated by Tracer v1.7.1 for the Bayesian MCMC analyses of all HRV3 (377 strains)
	posterior	likelihood	prior	treeLikelihood	TreeHeight	proportionInvariant	gammaShape	RateAC-Standard_TIM1	RateAG-Standard_TIM1	RateAT-Standard_TIM1	RateCG-Standard_TIM1	RateCT-Standard_TIM1	RateGT-Standard_TIM1	ucedMean	rateStat.mean	rateStat.variance	rateStat.coefficientOfVariation	BayesianSkyline	bPopSizes.1	bPopSizes.2	bPopSizes.3	bPopSizes.4	bPopSizes.5	bGroupSizes.1	bGroupSizes.2	bGroupSizes.3	bGroupSizes.4	bGroupSizes.5
mean	-15493.5	-13378.7	-2114.76	-13378.7	83.1064	0.4444	1.0847	0.1614	1.8601	0.0782	0.0782	3.6609	0.1614	0.00106	0.00094	9.72e-07	0.9274	-2085.28	61.0442	180.466	203.859	82.679	35.1531	75.0623	74.9355	79.909	100.885	45.2077
stderr of mean	2.3289	0.4374	2.3436	0.4374	0.9711	0.000927	0.00499	0.000356	0.00143	0.000326	0.000326	0.00172	0.000356	4.86e-06	5.09e-06	9.61e-09	0.000836	2.3255	0.4054	3.3494	6.5465	2.0349	1.0411	0.7912	2.3979	1.9521	3.5331	2.5145
stdev	38.9709	19.738	35.2496	19.738	20.5846	0.0404	0.232	0.0167	0.094	0.0118	0.0118	0.1013	0.0167	9.74e-05	8.51e-05	1.89e-07	0.0311	34.9933	21.1086	76.973	126.819	51.3035	16.6735	22.5036	43.7356	45.896	54.9112	40.9606
variance	1518.73	389.589	1242.54	389.589	423.728	0.00164	0.0538	0.00028	0.00883	0.00014	0.00014	0.0103	0.00028	9.49e-09	7.24e-09	3.57e-14	0.000965	1224.53	445.572	5924.84	16083	2632.05	278.006	506.411	1912.8	2106.44	3015.24	1677.77
median	-15493.5	-13378.4	-2114.64	-13378.4	77.3846	0.4488	1.0686	0.162	1.8587	0.0777	0.0777	3.6622	0.162	0.00106	0.00094	9.55e-07	0.9265	-2085.12	58.9932	191.869	196.491	74.1318	32.279	82	74	81	108	28
value range	[-15640.6964, -15345.7318]	[-13477.5312, -13302.5393]	[-2248.0883, -1992.9822]	[-13477.5312, -13302.5393]	[60.0012, 332.3521]	[0.2217, 0.561]	[0.4514, 2.5044]	[0.1017, 0.2311]	[1.4278, 2.2765]	[0.0378, 0.1347]	[0.0378, 0.1347]	[3.1955, 4.0822]	[0.1017, 0.2311]	[7.3109E-4, 1.5451E-3]	[5.9131E-4, 1.2682E-3]	[3.9783E-7, 2.0228E-6]	[0.7991, 1.0521]	[-2217.5644, -1960.6629]	[5.6418, 1434.7031]	[10.8391, 533.5246]	[8.9729, 1355.6881]	[3.372, 1672.6463]	[0.0866, 269.019]	[1, 117]	[1, 237]	[1, 232]	[1, 215]	[1, 217]
geometric mean	n/a	n/a	n/a	n/a	81.0543	0.4425	1.0601	0.1605	1.8577	0.0773	0.0773	3.6595	0.1605	0.00106	0.000936	9.54e-07	0.9268	n/a	59.2191	159.255	167.473	73.7377	31.1893	66.2604	55.8152	61.1715	74.7681	31.0843
95% HPD interval	[-15573.0687, -15420.2008]	[-13416.374, -13339.5063]	[-2183.8624, -2045.9353]	[-13416.374, -13339.5063]	[60.0012, 123.0261]	[0.3635, 0.5177]	[0.6562, 1.5485]	[0.1275, 0.1929]	[1.6703, 2.0385]	[0.0575, 0.1033]	[0.0575, 0.1033]	[3.4558, 3.8514]	[0.1275, 0.1929]	[8.7866E-4, 1.2577E-3]	[7.7546E-4, 1.1059E-3]	[6.2102E-7, 1.3432E-6]	[0.8689, 0.9895]	[-2153.5908, -2016.5765]	[37.2595, 87.652]	[37.4527, 301.913]	[19.7937, 436.4507]	[9.3072, 153.6919]	[8.6524, 66.1056]	[10, 103]	[1, 147]	[1, 157]	[1, 178]	[1, 136]
auto-correlation time (ACT)	643000	88413.3	796000	88413.3	401000	94656.1	83250.6	81360.4	41860.8	137000	137000	52243.9	81360.4	448000	644000	465000	130000	795000	66392.9	341000	480000	283000	702000	223000	541000	326000	745000	678000
effective sample size (ESS)	280	2035.9	226.2	2035.9	449.3	1901.7	2162.2	2212.4	4300.1	1316.5	1316.5	3445.5	2212.4	401.8	279.6	386.9	1381.5	226.4	2711.2	528.1	375.3	635.6	256.5	809	332.7	552.7	241.5	265.3
number of samples	36001	36001	36001	36001	36001	36001	36001	36001	36001	36001	36001	36001	36001	36001	36001	36001	36001	36001	36001	36001	36001	36001	36001	36001	36001	36001	36001	36001

## Sheet: Table S6
Table S6. Statistics calculated by Tracer v1.7.1 for the Bayesian MCMC analyses of cluster C (364 strains)
	posterior	likelihood	prior	treeLikelihood	TreeHeight	proportionInvariant	gammaShape	RateAC-Standard_TIM1	RateAG-Standard_TIM1	RateAT-Standard_TIM1	RateCG-Standard_TIM1	RateCT-Standard_TIM1	RateGT-Standard_TIM1	ucedMean	rateStat.mean	rateStat.variance	rateStat.coefficientOfVariation	BayesianSkyline	bPopSizes.1	bPopSizes.2	bPopSizes.3	bPopSizes.4	bPopSizes.5	bGroupSizes.1	bGroupSizes.2	bGroupSizes.3	bGroupSizes.4	bGroupSizes.5
mean	-14152.6	-12137.3	-2015.26	-12137.3	48.3113	0.4363	1.0544	0.1665	1.8911	0.078	0.078	3.62	0.1665	0.0010176	0.00087965	8.9014e-07	0.9269	-1985.76	57.6356	166.802	216.028	92.429	33.2934	73.9204	67.0209	73.8731	84.7115	63.474
stderr of mean	2.0363	0.5622	2.1005	0.5622	0.585	0.00123	0.0063114	0.00038661	0.0014747	0.00030185	0.00030185	0.0018988	0.00038661	4.4312e-06	4.0248e-06	8.0461e-09	0.00071218	2.0791	0.3527	3.4155	5.2788	3.9627	0.7015	0.8824	1.9208	1.7923	2.2018	2.7642
stdev	35.7779	19.6551	32.1767	19.6551	16.8635	0.05	0.2687	0.0184	0.0988	0.013	0.013	0.1077	0.0184	8.9939e-05	7.3604e-05	1.6523e-07	0.0317	32.0095	17.7226	80.7651	128.087	79.0853	13.0662	23.899	43.2855	44.0992	45.4094	46.6316
variance	1280.06	386.323	1035.34	386.323	284.379	0.002505	0.0722	0.00033866	0.0097625	0.00016905	0.00016905	0.0116	0.00033866	8.089e-09	5.4176e-09	2.7302e-14	0.0010041	1024.61	314.09	6523.01	16406.2	6254.48	170.725	571.163	1873.64	1944.74	2062.01	2174.51
median	-14151.7	-12137	-2014.53	-12137	44.1561	0.4419	1.027	0.1667	1.891	0.0776	0.0776	3.6205	0.1667	0.0010136	0.00087806	8.7473e-07	0.926	-1985.05	55.8854	175.28	209.385	66.4809	33.7319	82	62	71	86	57
value range	[-14311.4223, -14014.9665]	[-12216.7823, -12041.1325]	[-2133.9003, -1901.3553]	[-12216.7823, -12041.1325]	[23.5031, 258.981]	[0.1592, 0.5899]	[0.3675, 2.6479]	[0.1036, 0.2502]	[1.5338, 2.2688]	[0.0348, 0.1284]	[0.0348, 0.1284]	[3.2225, 4.0451]	[0.1036, 0.2502]	[7.1314E-4, 1.4357E-3]	[5.7166E-4, 1.1984E-3]	[4.0169E-7, 1.8256E-6]	[0.8135, 1.0653]	[-2102.2277, -1870.9519]	[7.6072, 916.6623]	[7.845, 638.7154]	[6.1708, 1631.9222]	[4.1839, 1368.2641]	[0.0615, 193.0127]	[1, 131]	[1, 208]	[1, 222]	[1, 210]	[1, 203]
geometric mean	n/a	n/a	n/a	n/a	46.0596	0.4332	1.0211	0.1654	1.8885	0.0769	0.0769	3.6184	0.1654	0.0010136	0.00087656	8.7518e-07	0.9264	n/a	56.0257	142.78	178.819	73.8837	30.0859	64.6896	47.9085	55.3301	65.3737	42.8478
95% HPD interval	[-14224.0507, -14085.0944]	[-12175.5451, -12098.9332]	[-2080.0177, -1955.1848]	[-12175.5451, -12098.9332]	[25.8929, 80.5113]	[0.3357, 0.5249]	[0.5803, 1.5943]	[0.131, 0.2014]	[1.6954, 2.0837]	[0.0525, 0.1019]	[0.0525, 0.1019]	[3.4079, 3.8282]	[0.131, 0.2014]	[8.4378E-4, 1.1937E-3]	[7.3922E-4, 1.0273E-3]	[5.8778E-7, 1.2216E-6]	[0.8643, 0.9888]	[-2049.9353, -1925.7628]	[34.443, 82.5869]	[32.5584, 300.848]	[23.0912, 451.2814]	[9.7885, 255.3675]	[8.6076, 56.9571]	[8, 103]	[1, 143]	[1, 146]	[1, 157]	[1, 149]
auto-correlation time (ACT)	583110	147300	767100	147300	216650	108720	99298.2	79446.8	40101.2	97021.3	97021.3	55998	79446.8	436970	538250	426850	90926	759430	71287.9	321920	305740	451940	518940	245390	354460	297360	423220	632520
effective sample size (ESS)	308.7	1222	234.7	1222	830.9	1655.7	1812.8	2265.7	4488.8	1855.3	1855.3	3214.5	2265.7	411.9	334.4	421.7	1979.7	237	2525	559.2	588.8	398.3	346.9	733.6	507.8	605.3	425.3	284.6
number of samples	36001	36001	36001	36001	36001	36001	36001	36001	36001	36001	36001	36001	36001	36001	36001	36001	36001	36001	36001	36001	36001	36001	36001	36001	36001	36001	36001	36001

## Sheet: Table S7
Table S7. Statistics calculated by Tracer v1.7.1 for the Bayesian MCMC analyses of subcluster C1 (81 strains)
	posterior	likelihood	prior	treeLikelihood	TreeHeight	gammaShape	TrNfreqParameter.1	TrNfreqParameter.2	TrNfreqParameter.3	TrNfreqParameter.4	RateAC-Standard_TrN	RateAG-Standard_TrN	RateAT-Standard_TrN	RateCG-Standard_TrN	RateCT-Standard_TrN	RateGT-Standard_TrN	ucedMean	rateStat.mean	rateStat.variance	rateStat.coefficientOfVariation	BayesianSkyline	bPopSizes.1	bPopSizes.2	bPopSizes.3	bPopSizes.4	bPopSizes.5	bGroupSizes.1	bGroupSizes.2	bGroupSizes.3	bGroupSizes.4	bGroupSizes.5
mean	-4813.28	-4480.59	-332.692	-4480.59	17.0785	0.3016	0.3821	0.1823	0.1785	0.257	0.1179	1.8068	0.1179	0.1179	3.7217	0.1179	0.0010388	0.00093164	9.3044e-07	0.9245	-313.625	15.6425	30.532	32.4744	18.7985	2.1521	15.9024	20.4339	21.787	15.1504	6.7263
stderr of mean	0.8144	0.1775	0.8407	0.1775	0.1461	0.0010147	0.00023304	0.00016715	0.00016317	0.00019583	0.00059248	0.0032613	0.00059248	0.00059248	0.0041494	0.00059248	7.8757e-06	6.9538e-06	1.4056e-08	0.0009438	0.7829	0.2071	0.3838	0.4747	0.4775	0.0974	0.2215	0.4087	0.3965	0.4065	0.1085
stdev	19.4869	9.9475	17.9245	9.9475	3.6068	0.0778	0.0115	0.0087733	0.0087861	0.0102	0.0221	0.1739	0.0221	0.0221	0.19	0.0221	0.00019118	0.00013153	3.5324e-07	0.0613	16.7724	16.4989	16.5185	20.5642	16.2086	3.3599	9.8581	15.3219	16.1113	14.2642	3.8193
variance	379.739	98.9533	321.288	98.9533	13.0092	0.0060572	0.00013156	7.6971e-05	7.7196e-05	0.00010506	0.00048817	0.0302	0.00048817	0.00048817	0.0361	0.00048817	3.655e-08	1.73e-08	1.2478e-13	0.0037569	281.313	272.212	272.86	422.886	262.718	11.2891	97.1821	234.761	259.574	203.467	14.5873
median	-4812.95	-4480.09	-332.264	-4480.09	16.1437	0.2914	0.3822	0.1821	0.1785	0.2567	0.1177	1.8015	0.1177	0.1177	3.7227	0.1177	0.001023	0.00093001	8.7419e-07	0.923	-313.294	13.5224	28.5347	29.4551	17.9702	1.0964	16	17	19	9	7
value range	[-4888.2155, -4736.1956]	[-4524.4208, -4447.1895]	[-412.5664, -273.0306]	[-4524.4208, -4447.1895]	[12.8614, 114.1759]	[0.1143, 0.8401]	[0.3379, 0.4351]	[0.1512, 0.2172]	[0.1492, 0.2105]	[0.2153, 0.3013]	[0.0472, 0.2219]	[1.2136, 2.541]	[0.0472, 0.2219]	[0.0472, 0.2219]	[3.0381, 4.4172]	[0.0472, 0.2219]	[4.9225E-4, 1.9423E-3]	[3.8596E-4, 1.4197E-3]	[1.8792E-7, 3.4423E-6]	[0.7155, 1.1665]	[-387.8662, -262.1117]	[1.2091, 1548.9397]	[1.664, 182.5087]	[0.0514, 660.329]	[8.974E-3, 213.3801]	[1.4373E-3, 49.0786]	[1, 74]	[1, 72]	[1, 72]	[1, 67]	[1, 66]
geometric mean	n/a	n/a	n/a	n/a	16.8079	0.2923	0.382	0.1821	0.1783	0.2568	0.1157	1.7984	0.1157	0.1157	3.7168	0.1157	0.0010214	0.00092212	8.6862e-07	0.9225	n/a	13.6828	26.2935	26.564	9.7536	0.9887	12.4514	14.1883	14.4821	8.756	5.7106
95% HPD interval	[-4852.5017, -4776.3296]	[-4499.9576, -4461.5004]	[-367.5229, -298.1484]	[-4499.9576, -4461.5004]	[13.0948, 23.1297]	[0.1663, 0.4551]	[0.359, 0.4033]	[0.1651, 0.1993]	[0.1618, 0.1962]	[0.2381, 0.2782]	[0.0784, 0.1632]	[1.4617, 2.1397]	[0.0784, 0.1632]	[0.0784, 0.1632]	[3.3562, 4.1021]	[0.0784, 0.1632]	[6.9441E-4, 1.4411E-3]	[6.7465E-4, 1.1877E-3]	[3.5131E-7, 1.6501E-6]	[0.8053, 1.0444]	[-347.3826, -282.471]	[2.9616, 30.7387]	[4.4505, 61.0846]	[0.0514, 66.3783]	[8.974E-3, 46.139]	[1.4373E-3, 7.5233]	[1, 32]	[1, 52]	[1, 52]	[1, 44]	[1, 11]
auto-correlation time (ACT)	125780	22930.2	158420	22930.2	118210	12240.4	29725.9	26139.4	24836.8	26287.2	51780.8	25326.4	51780.8	51780.8	34356.5	51780.8	122210	201270	114010	17073.6	156890	11341.8	38877.4	38370.1	62490.6	60468.5	36358.6	51228.4	43609.6	58489.8	58071.6
effective sample size (ESS)	572.5	3140.2	454.5	3140.2	609.1	5882.6	2422.3	2754.6	2899.1	2739.2	1390.6	2843.1	1390.6	1390.6	2095.8	1390.6	589.2	357.8	631.5	4217.3	458.9	6348.7	1852.1	1876.6	1152.3	1190.8	1980.4	1405.6	1651.1	1231.1	1239.9
number of samples	14401	14401	14401	14401	14401	14401	14401	14401	14401	14401	14401	14401	14401	14401	14401	14401	14401	14401	14401	14401	14401	14401	14401	14401	14401	14401	14401	14401	14401	14401	14401

## Sheet: Table S8
Table S8. Statistics calculated by Tracer v1.7.1 for the Bayesian MCMC analyses of subcluster C3 (221 strains)
	posterior	likelihood	prior	treeLikelihood	TreeHeight	gammaShape	TrNfreqParameter.1	TrNfreqParameter.2	TrNfreqParameter.3	TrNfreqParameter.4	RateAC-Standard_TrN	RateAG-Standard_TrN	RateAT-Standard_TrN	RateCG-Standard_TrN	RateCT-Standard_TrN	RateGT-Standard_TrN	ucedMean	rateStat.mean	rateStat.variance	rateStat.coefficientOfVariation	BayesianSkyline	bPopSizes.1	bPopSizes.2	bPopSizes.3	bPopSizes.4	bPopSizes.5	bGroupSizes.1	bGroupSizes.2	bGroupSizes.3	bGroupSizes.4	bGroupSizes.5
mean	-8707.97	-7635.97	-1071.99	-7635.97	24.2204	0.3049	0.3821	0.1878	0.1776	0.2525	0.1171	1.7565	0.1171	0.1171	3.775	0.1171	0.0010047	0.0008809	8.9282e-07	0.9368	-1047.46	38.0249	88.5889	94.9348	40.5566	11.6666	50.9395	47.3496	45.5243	39.4812	36.7054
stderr of mean	1.631	0.3145	1.6797	0.3145	0.1726	0.00028998	0.00015836	0.00011829	0.00011442	0.00013783	0.0002825	0.0020329	0.0002825	0.0002825	0.0024827	0.0002825	5.1323e-06	4.2204e-06	9.1312e-09	0.00070497	1.6441	0.2758	1.3145	1.6655	1.3073	0.2085	0.6028	0.8478	0.7993	0.5464	0.8997
stdev	32.2621	15.2679	30.0573	15.2679	6.6441	0.0348	0.0112	0.0086276	0.0087315	0.0098981	0.0142	0.1358	0.0142	0.0142	0.1461	0.0142	0.00012005	8.7642e-05	2.2166e-07	0.04	29.5236	16.7459	42.8414	58.1331	35.5735	5.9962	21.1412	27.8789	28.5006	23.0811	22.9917
variance	1040.84	233.108	903.443	233.108	44.1436	0.0012128	0.00012628	7.4436e-05	7.6239e-05	9.7972e-05	0.00020219	0.0184	0.00020219	0.00020219	0.0213	0.00020219	1.4413e-08	7.6811e-09	4.9135e-14	0.0015966	871.643	280.425	1835.39	3379.46	1265.48	35.9542	446.949	777.231	812.286	532.739	528.62
median	-8706.82	-7635.64	-1070.52	-7635.64	22.5017	0.3031	0.382	0.1876	0.1775	0.2524	0.1174	1.7537	0.1174	0.1174	3.7763	0.1174	0.0010002	0.00088014	8.6895e-07	0.9356	-1046.08	36.4021	88.5095	90.9732	28.0295	11.5224	57	46	43	39	41
value range	[-8857.5503, -8589.3983]	[-7711.4866, -7569.6713]	[-1204.7923, -960.3341]	[-7711.4866, -7569.6713]	[15.2891, 135.1059]	[0.185, 0.5039]	[0.3362, 0.43]	[0.1569, 0.2283]	[0.1447, 0.2124]	[0.2168, 0.2932]	[0.0638, 0.1734]	[1.2893, 2.2844]	[0.0638, 0.1734]	[0.0638, 0.1734]	[3.2174, 4.2924]	[0.0638, 0.1734]	[6.2317E-4, 1.6489E-3]	[5.7919E-4, 1.2514E-3]	[2.9513E-7, 2.3188E-6]	[0.7925, 1.1086]	[-1176.4419, -933.9833]	[5.2626, 1638.9149]	[3.8852, 399.7879]	[2.3877, 879.1135]	[0.6727, 468.1061]	[0.0173, 79.7332]	[1, 122]	[1, 164]	[1, 157]	[1, 131]	[1, 110]
geometric mean	n/a	n/a	n/a	n/a	23.5343	0.3029	0.382	0.1876	0.1774	0.2523	0.1162	1.7513	0.1162	0.1162	3.7722	0.1162	0.00099753	0.00087649	8.6607e-07	0.936	n/a	36.2144	77.2928	76.9085	29.2504	9.5359	42.3323	35.7358	33.619	30.1275	24.6785
95% HPD interval	[-8771.7089, -8646.4395]	[-7665.7223, -7606.5775]	[-1130.8188, -1014.4397]	[-7665.7223, -7606.5775]	[16.1782, 36.8906]	[0.2396, 0.3734]	[0.3602, 0.4039]	[0.1706, 0.2045]	[0.1604, 0.1945]	[0.2326, 0.2708]	[0.0897, 0.1453]	[1.4969, 2.0213]	[0.0897, 0.1453]	[0.0897, 0.1453]	[3.481, 4.0506]	[0.0897, 0.1453]	[7.7118E-4, 1.2402E-3]	[7.126E-4, 1.0569E-3]	[5.081E-7, 1.3543E-6]	[0.8584, 1.013]	[-1104.6766, -990.3708]	[17.2894, 60.7798]	[17.3615, 164.2607]	[5.3392, 193.7185]	[2.1796, 110.6801]	[0.0951, 21.8472]	[1, 77]	[1, 95]	[1, 96]	[1, 78]	[1, 70]
auto-correlation time (ACT)	414080	68759.8	505920	68759.8	109330	11233.4	32173.7	30453.9	27819	31412.5	63946.5	36295.5	63946.5	63946.5	46810.9	63946.5	296090	375690	274920	50429.6	502430	43946.6	152520	132970	218800	195940	131700	149830	127440	90802.1	248060
effective sample size (ESS)	391.2	2356.1	320.2	2356.1	1481.7	14421.7	5035.3	5319.7	5823.5	5157.3	2533.4	4463.5	2533.4	2533.4	3460.8	2533.4	547.2	431.2	589.3	3212.5	322.4	3686.4	1062.2	1218.3	740.4	826.8	1230.1	1081.3	1271.3	1784.2	653.1
number of samples	32401	32401	32401	32401	32401	32401	32401	32401	32401	32401	32401	32401	32401	32401	32401	32401	32401	32401	32401	32401	32401	32401	32401	32401	32401	32401	32401	32401	32401	32401	32401

## Sheet: Table S9
Table S9. Statistics calculated by Tracer v1.7.1 for the Bayesian MCMC analyses of subcluster C5 (58 strains)
Summary Statistic	posterior	likelihood	prior	treeLikelihood	TreeHeight	HKYfreqParameter.1	HKYfreqParameter.2	HKYfreqParameter.3	HKYfreqParameter.4	RateAC-Standard_HKY	RateAG-Standard_HKY	RateAT-Standard_HKY	RateCG-Standard_HKY	RateCT-Standard_HKY	RateGT-Standard_HKY	proportionInvariant	ucldMean	ucldStdev	rate.mean	rate.variance	rate.coefficientOfVariation	BayesianSkyline	bPopSizes.1	bPopSizes.2	bPopSizes.3	bPopSizes.4	bPopSizes.5	bGroupSizes.1	bGroupSizes.2	bGroupSizes.3	bGroupSizes.4	bGroupSizes.5
mean	-4296.55	-4057.58	-238.969	-4057.58	22.4149	0.3766	0.1914	0.1676	0.2643	0.1197	2.7607	0.1197	0.1197	2.7607	0.1197	0.6683	0.0010108	0.2984	0.00098443	1.478e-07	0.306	-219.43	16.4197	32.7187	34.5328	17.5574	4.9162	8.9893	14.1707	13.7236	9.6437	10.4726
stderr of mean	0.5542	0.1259	0.5429	0.1259	0.1334	0.00024308	0.00018178	0.00019454	0.00020694	0.00043149	0.00086297	0.00043149	0.00043149	0.00086297	0.00043149	0.0014745	7.735e-06	0.0037805	6.931e-06	5.7842e-09	0.0041603	0.5019	0.1906	0.3944	0.6067	0.4766	0.061	0.0996	0.1787	0.1394	0.1017	0.1172
stdev	14.4989	8.2687	12.3042	8.2687	3.9212	0.0114	0.0091818	0.0087135	0.0103	0.0244	0.0488	0.0244	0.0244	0.0488	0.0244	0.039	0.00018408	0.1615	0.00016203	2.0028e-07	0.171	11.3997	15.2535	17.4578	23.2846	18.4761	3.1188	6.4462	10.5085	9.987	7.1565	5.4352
variance	210.217	68.3709	151.394	68.3709	15.3756	0.00012992	8.4306e-05	7.5924e-05	0.00010659	0.00059526	0.002381	0.00059526	0.00059526	0.002381	0.00059526	0.0015199	3.3884e-08	0.0261	2.6253e-08	4.011e-14	0.0292	129.953	232.67	304.776	542.171	341.366	9.727	41.554	110.429	99.7406	51.2155	29.5409
median	-4296.22	-4057.2	-238.41	-4057.2	22.0154	0.3767	0.1915	0.1675	0.2644	0.1192	2.7615	0.1192	0.1192	2.7615	0.1192	0.6703	0.00099612	0.3074	0.00097587	9.1146e-08	0.3103	-218.998	13.211	30.8941	30.9935	11.5055	4.1958	8	12	12	8	11
value range	[-4362.9979, -4241.7437]	[-4089.2296, -4032.4513]	[-298.0268, -188.4358]	[-4089.2296, -4032.4513]	[12.0496, 49.3473]	[0.3273, 0.4175]	[0.1586, 0.2237]	[0.1392, 0.2003]	[0.2285, 0.3031]	[0.0348, 0.2311]	[2.5377, 2.9304]	[0.0348, 0.2311]	[0.0348, 0.2311]	[2.5377, 2.9304]	[0.0348, 0.2311]	[0.4859, 0.7732]	[3.97E-4, 2.1085E-3]	[1.187E-7, 0.9383]	[4.4633E-4, 1.832E-3]	[1.1397E-20, 4.2057E-6]	[1.0493E-7, 1.2116]	[-276.6442, -170.3368]	[1.762, 679.01]	[1.1562, 272.2219]	[0.3968, 331.7414]	[0.2072, 225.7556]	[0.4869, 62.234]	[1, 48]	[1, 47]	[1, 44]	[1, 43]	[1, 34]
geometric mean	n/a	n/a	n/a	n/a	22.0899	0.3765	0.1912	0.1674	0.2641	0.1171	2.7602	0.1171	0.1171	2.7602	0.1171	0.6672	0.00099437	0.2089	0.00097101	4.4096e-08	0.212	n/a	13.6883	28.0572	26.867	10.6837	4.2167	7.2214	9.6056	9.5125	7.0316	8.4935
95% HPD interval	[-4325.5276, -4269.1786]	[-4074.1276, -4041.9823]	[-263.0383, -214.8383]	[-4074.1276, -4041.9823]	[15.5679, 30.443]	[0.3541, 0.399]	[0.1738, 0.2096]	[0.1518, 0.1858]	[0.244, 0.2841]	[0.0723, 0.167]	[2.6659, 2.8555]	[0.0723, 0.167]	[0.0723, 0.167]	[2.6659, 2.8555]	[0.0723, 0.167]	[0.5961, 0.7459]	[6.7572E-4, 1.3973E-3]	[1.187E-7, 0.5566]	[6.7697E-4, 1.3158E-3]	[1.1397E-20, 4.7723E-7]	[1.0493E-7, 0.5861]	[-242.0488, -197.3694]	[3.2228, 35.8654]	[4.4848, 64.0436]	[0.3968, 75.1958]	[0.3832, 51.8367]	[0.9175, 10.4723]	[1, 23]	[1, 33]	[1, 33]	[1, 24]	[1, 19]
auto-correlation time (ACT)	78914.2	12517.2	105150	12517.2	62486.7	24563.6	21169.4	26921.9	21699.7	16892.6	16892.6	16892.6	16892.6	16892.6	16892.6	77261.3	95367.8	29584.1	98830.1	45050.5	31969.9	104690	8429.69	27571	36666.8	35938.2	20679.6	12895.1	15617.7	10516.4	10901.4	25131.6
effective sample size (ESS)	684.4	4314.4	513.6	4314.4	864.3	2198.6	2551.1	2006	2488.7	3197	3197	3197	3197	3197	3197	699	566.3	1825.5	546.4	1198.8	1689.2	515.9	6406.5	1958.8	1472.9	1502.7	2611.5	4188	3457.9	5135.3	4953.9	2148.9
number of samples	10801	10801	10801	10801	10801	10801	10801	10801	10801	10801	10801	10801	10801	10801	10801	10801	10801	10801	10801	10801	10801	10801	10801	10801	10801	10801	10801	10801	10801	10801	10801	10801
